# Supplementary material for: Exploiting Locality in Full Configuration Interaction Quantum Monte Carlo for Fast Excitation Generation
Source: J Chem Theory Comput. 2023 Dec 5;19(24):9118–35. doi: 10.1021/acs.jctc.3c00546 (PMC10753814; doi:10.1021/acs.jctc.3c00546)
Supplement: Supplementary file 1 — ct3c00546_si_001.zip [file ct3c00546_si_001.zip]

Archive with 32 entries (24 files):
- SI/
- SI/applications/
- SI/applications/H30/
- SI/applications/H30/H30.xyz
- SI/applications/H30/H30.InpOrb
- SI/applications/H30/H30.inp
- SI/applications/H30/H30.FciInp
- SI/applications/N2/
- SI/applications/N2/N2.FciInp
- SI/applications/N2/N2.xyz
- SI/applications/N2/N2.inp
- SI/applications/05_benzene/
- SI/applications/05_benzene/benzene_3.0_Ang.InpOrb
- SI/applications/05_benzene/benzene_3.0_Ang.FciInp
- SI/applications/05_benzene/benzene_3.0_Ang.xyz
- SI/applications/05_benzene/benzene_3.0_Ang.inp
- SI/applications/10_benzene/
- SI/applications/10_benzene/10_benzene_3.0_Ang.xyz
- SI/applications/10_benzene/10_benzene_3.0_Ang.inp
- SI/applications/10_benzene/10_benzene_3.0_Ang.InpOrb
- SI/applications/10_benzene/10_benzene_3.0_Ang.FciInp
- SI/applications/FePor/
- SI/applications/FePor/3A2g_simple.xyz
- SI/applications/FePor/tripl.FciInp
- SI/applications/FePor/tripl.inp
- SI/applications/FePor/tripl.InpOrb
- SI/sampling_benchmarks/
- SI/sampling_benchmarks/constrained_timing.cpp
- SI/sampling_benchmarks/alias_lib.h
- SI/sampling_benchmarks/README
- SI/sampling_benchmarks/CMakeLists.txt
- SI/sampling_benchmarks/alias_timing.cpp
