# Supplementary material for: Exploiting Locality in Full Configuration Interaction Quantum Monte Carlo for Fast Excitation Generation
Source: J Chem Theory Comput. 2023 Dec 5;19(24):9118–35. doi: 10.1021/acs.jctc.3c00546 (PMC10753814; doi:10.1021/acs.jctc.3c00546)
Supplement: Supplementary file 1 — ct3c00546_si_001.zip [file ct3c00546_si_001.zip › SI/applications/H30/H30.xyz]

 30
   Bohr
H       0.000000    0.000000    0.000000
H       4.200000    0.000000    0.000000
H       8.400000    0.000000    0.000000
H      12.600000    0.000000    0.000000
H      16.800000    0.000000    0.000000
H      21.000000    0.000000    0.000000
H      25.200000    0.000000    0.000000
H      29.400000    0.000000    0.000000
H      33.600000    0.000000    0.000000
H      37.800000    0.000000    0.000000
H      42.000000    0.000000    0.000000
H      46.200000    0.000000    0.000000
H      50.400000    0.000000    0.000000
H      54.600000    0.000000    0.000000
H      58.800000    0.000000    0.000000
H      63.000000    0.000000    0.000000
H      67.200000    0.000000    0.000000
H      71.400000    0.000000    0.000000
H      75.600000    0.000000    0.000000
H      79.800000    0.000000    0.000000
H      84.000000    0.000000    0.000000
H      88.200000    0.000000    0.000000
H      92.400000    0.000000    0.000000
H      96.600000    0.000000    0.000000
H     100.800000    0.000000    0.000000
H     105.000000    0.000000    0.000000
H     109.200000    0.000000    0.000000
H     113.400000    0.000000    0.000000
H     117.600000    0.000000    0.000000
H     121.800000    0.000000    0.000000
