# Supplementary material for: Exploiting Locality in Full Configuration Interaction Quantum Monte Carlo for Fast Excitation Generation
Source: J Chem Theory Comput. 2023 Dec 5;19(24):9118–35. doi: 10.1021/acs.jctc.3c00546 (PMC10753814; doi:10.1021/acs.jctc.3c00546)
Supplement: Supplementary file 1 — ct3c00546_si_001.zip [file ct3c00546_si_001.zip › SI/applications/H30/H30.InpOrb]

#INPORB 2.2
#INFO
*Localised orbitals
       0       1       0
      30
      30
*BC:HOST alnode157 PID 21141 DATE Fri Jun 14 17:52:58 2019
#ORB
* ORBITAL    1    4
  1.00253397562088E+00 -4.12701100582381E-02  2.27330605616755E-03 -1.41037771350618E-04  9.23422415955669E-06
 -6.22954153640825E-07  4.28418792960461E-08 -3.10493332984570E-09  2.14080567353455E-10  5.31573291404786E-12
  5.94468966114941E-13 -8.59134442844352E-12  7.09670337001022E-11 -6.94496416621550E-12  4.52637286197034E-12
 -1.32532035706351E-09  2.53864397008921E-11 -8.37492251137255E-12  4.33831404778978E-11  4.88659169988318E-12
 -8.49510760001347E-13  7.47635620507951E-12  1.12164091130337E-11 -4.72368584106098E-10  1.93830545700115E-11
 -5.95800880680417E-13 -2.32548023712114E-12  2.47823587792461E-13 -1.67217876749536E-12  4.28131501330298E-11
* ORBITAL    1   22
 -4.12008013813574E-02  1.00507607785470E+00 -4.13931795293048E-02  2.28203735245449E-03 -1.41665053452658E-04
  9.27914161826459E-06 -6.26174112176744E-07  4.30746100107047E-08 -3.00188553297671E-09  2.10959590815142E-10
 -1.51409600160672E-11  5.37611971097802E-12  2.57741536910516E-12 -6.57484579278956E-11  1.04567387406694E-10
 -3.37496068917497E-12 -1.83529265716913E-11  4.48285554015317E-10  5.76035924986381E-11  1.43234219287371E-12
 -2.78542309420031E-13  2.42018248066403E-15  2.08400076053417E-14  8.00386975761997E-13 -1.57881861382721E-14
 -3.71204980001348E-13 -9.12535450557119E-13  2.53833102777360E-11 -6.55189322458460E-10  5.48412265419873E-11
* ORBITAL    1   14
 -2.27165139549268E-03  4.13929253014732E-02 -1.00508785779095E+00  4.13937915639494E-02 -2.28208290304575E-03
  1.41668023667134E-04 -9.27936994634301E-06  6.26192649189803E-07 -4.30687172445700E-08  3.00173512908057E-09
 -2.11102833675909E-10  1.15288330965877E-11  8.80789930413595E-11 -4.77143343927613E-12  6.09209497394262E-14
 -1.26713025496950E-13 -1.01452102240982E-11  1.31183267869902E-13 -2.17990276412732E-13  3.63444506312718E-12
 -2.27370759793614E-11  5.45085127662620E-10 -2.13609892946965E-11 -2.57521780205286E-11 -7.73834880405789E-11
 -1.76631485707994E-11  2.12005225753705E-09 -9.44770386303810E-11  2.35195569527321E-10 -9.83327426469278E-12
* ORBITAL    1   29
  1.40994905194857E-04 -2.28203549787795E-03  4.13937904358710E-02 -1.00508791260497E+00  4.13937945114064E-02
 -2.28208314470535E-03  1.41668426800008E-04 -9.27938704498564E-06  6.26193343664285E-07 -4.30691267768061E-08
  3.00826807879925E-09 -2.11619563342787E-10  1.49831015482539E-11 -7.69877088317854E-13 -7.66749008305530E-12
  2.86293120976947E-10 -1.63214712104959E-11  2.30761182579904E-10 -9.18980236733969E-12 -1.82657957335122E-12
  4.47449027637664E-12 -1.67316318102229E-12  4.15227048589675E-13  9.51632589404954E-13 -4.03482394657119E-14
 -1.70698262195422E-14  1.83633912858797E-13 -1.96345845889896E-12  4.34636028802349E-11 -1.06321371221885E-09
* ORBITAL    1   10
  9.23363700309003E-06 -1.41665258239036E-04  2.28208291806628E-03 -4.13937945063819E-02  1.00508791286864E+00
 -4.13937945254178E-02  2.28208314875176E-03 -1.41668484720431E-04  9.27935852723162E-06 -6.26192410381185E-07
  4.30692043516848E-08 -3.00004504870635E-09  1.99360447788764E-10  3.31488835343097E-10 -2.11354949170933E-11
  2.06893427907855E-10 -6.02137142518691E-12 -3.87878473513114E-11  3.02312870362893E-12 -1.24565253489451E-11
  3.78144147970787E-12 -5.48789954853520E-11 -1.26059167738194E-11  5.80284787965516E-13 -1.18390739612216E-13
 -1.37697050062648E-13 -1.09817965976436E-12  7.85820433606688E-13 -1.79537657831270E-11  4.40263497235513E-13
* ORBITAL    1   18
 -6.23020272733063E-07  9.27918242789083E-06 -1.41668797647290E-04  2.28208316064074E-03 -4.13937945277303E-02
  1.00508791287010E+00 -4.13937945273333E-02  2.28208314588820E-03 -1.41668426908652E-04  9.27938699846324E-06
 -6.26191794233918E-07  4.30344827329595E-08 -2.99745463989270E-09  2.10467607827541E-10 -1.45918089233028E-11
 -5.16967673685522E-12  1.43168265636819E-10 -3.48158741051794E-09  1.24616663687599E-10  5.49621239809134E-10
 -2.80610409233318E-11 -3.29871481484546E-11  8.50919965960706E-10  1.23672736325953E-09 -5.07231870018683E-11
  1.89711653188958E-12 -9.57043459394747E-14 -6.56351885268803E-13  1.32327200765409E-11 -3.11368452904480E-10
* ORBITAL    1   25
  4.28447238836422E-08 -6.26179403996391E-07  9.27938601315788E-06 -1.41668426786727E-04  2.28208314532507E-03
 -4.13937945270584E-02  1.00508791290846E+00 -4.13937954619310E-02  2.28208318383542E-03 -1.41668421665265E-04
  9.27928250499718E-06 -6.23651729044462E-07  4.29641966278546E-08 -2.99484323549888E-09  2.08960034021003E-10
 -1.57400508419213E-11  9.78802728195258E-13  1.49761645634287E-12 -3.56874339130977E-11  8.69914915111403E-10
 -3.56873299507578E-11  1.61249204880358E-12  5.18345761572798E-14  9.92655806330663E-13 -2.90428128681981E-11
  6.91531393646738E-10 -7.43687758781180E-10  3.26636274029378E-11 -4.32542016538894E-11  9.98068217313703E-10
* ORBITAL    1    6
  2.86592735243027E-09 -4.30556415900631E-08  6.26192254109476E-07 -9.27938446511149E-06  1.41668365665264E-04
 -2.28208310486240E-03  4.13937935901893E-02 -1.00508791283147E+00  4.13937945251626E-02 -2.28208314580113E-03
  1.41668426861752E-04 -9.27938666072516E-06  6.26186895278958E-07 -4.29124019106389E-08  2.99531126986180E-09
 -2.07204246433295E-10  1.55489993153105E-11 -8.23773965972308E-12  1.26022922385516E-11 -2.89577672189126E-10
 -3.07029953867097E-10  1.16858233051816E-11  2.21845495899651E-11 -2.71389694182718E-10  3.40244462430002E-12
  1.86516417222732E-10 -7.11133056418430E-12 -2.15147977845849E-11  1.95010827424483E-10 -2.06228351365954E-11
* ORBITAL    1    8
  2.10207784286682E-10 -3.00170931271055E-09  4.30689754534564E-08 -6.26194608485125E-07  9.27941804803269E-06
 -1.41668428134242E-04  2.28208314597998E-03 -4.13937945250094E-02  1.00508791286993E+00 -4.13937945261254E-02
  2.28208314523074E-03 -1.41668412225495E-04  9.27938934885444E-06 -6.26238493158814E-07  4.30018532491861E-08
 -9.78133315033385E-10  4.46424412958192E-10 -2.54251524996099E-10  5.18023290101615E-12  1.34446227503449E-10
 -5.60522959159304E-12  1.58699795814659E-12 -2.89379213085798E-11  6.77578473522419E-10 -2.77980795750844E-11
  8.25497581374043E-13  3.18851870377321E-12 -8.04961863273259E-11  1.96345081697112E-09 -2.44288343277685E-10
* ORBITAL    1   20
 -3.53609323023654E-11  2.12423183954436E-10 -3.00178687864464E-09  4.30688124592268E-08 -6.26193125465894E-07
  9.27938710694591E-06 -1.41668428448841E-04  2.28208314585167E-03 -4.13937945261278E-02  1.00508791286997E+00
 -4.13937945260495E-02  2.28208314687155E-03 -1.41668451767761E-04  9.27998874421277E-06 -6.26374735286015E-07
  4.68687480647143E-08 -3.15831662167088E-09  2.14106051235265E-10  4.83944437521788E-11  2.87434940396616E-10
 -1.24031532465968E-11  6.51445799309402E-13 -5.74825026987159E-13  1.38899701720023E-11 -5.75344871033668E-13
  5.32562831441350E-14  1.59354542781642E-12 -5.37384881947012E-11  3.04430428905277E-12 -1.44967391296470E-11
* ORBITAL    1   27
 -1.09590479562825E-12  1.49667746190903E-11 -2.10963597356741E-10  2.99519581857343E-09 -4.30680687485682E-08
  6.26193411524721E-07 -9.27938702185301E-06  1.41668426873496E-04 -2.28208314582605E-03  4.13937945259503E-02
 -1.00508791286420E+00  4.13937944216325E-02 -2.28208057844622E-03  1.41668437216812E-04 -9.27929421582553E-06
  6.25484535637032E-07 -4.27141472496970E-08  2.98821503588474E-09 -1.26574240003311E-10 -6.35072639278951E-12
  8.32712313043824E-11 -3.71010084079494E-12  1.15183868987606E-13 -5.47577774115513E-12  1.39269736202761E-10
  1.30151535573577E-11 -4.70681575862569E-10  6.02509885307788E-10 -2.40311381773107E-11  6.32624460460160E-13
* ORBITAL    1   12
 -5.73838885145120E-12  3.63627365935225E-12  1.45919021279454E-11 -2.11634909635462E-10  3.00994129479471E-09
 -4.32077873606723E-08  6.28736386435002E-07 -9.27949247847977E-06  1.41668447471138E-04 -2.28208314709769E-03
  4.13937945250904E-02 -1.00508791287065E+00  4.13937945443345E-02 -2.28208310379550E-03  1.41668559413188E-04
 -9.27920376427065E-06  6.26265287857994E-07 -4.32119846650178E-08  3.08160293915929E-09 -1.10557923928924E-09
  7.94720262239193E-11  1.53828603491466E-10 -6.46542342511822E-12  5.95747388273979E-12 -2.82219679386947E-12
  5.76528775986835E-11 -1.40022364076617E-09  5.76151851855171E-11 -2.64855461696449E-12  1.21611990701927E-13
* ORBITAL    1   16
 -7.01430278045625E-11 -9.21458335801812E-13  9.00154520622807E-11 -1.85404731183608E-11  2.09163856565368E-10
 -3.00450135599893E-09  4.30688919182584E-08 -6.26193638648771E-07  9.27939178630457E-06 -1.41668532803520E-04
  2.28208571744338E-03 -4.13937946164876E-02  1.00508791295252E+00 -4.13937963879844E-02  2.28208472205745E-03
 -1.41668437982826E-04  9.28047018721110E-06 -6.23328509808079E-07  4.39291033870977E-08 -1.17982913951559E-08
  1.17525025381244E-09 -6.43402809223579E-10 -6.91586235813711E-10  2.80886599084899E-11  3.98555645343876E-13
 -2.19884527110420E-11  5.34969726430888E-10 -1.08273530163456E-10 -1.56304848056464E-11 -6.44112042008529E-11
* ORBITAL    1    2
 -5.53344648861025E-13 -6.15352830152129E-11  4.57004595813806E-12 -1.53300506871048E-11  3.61153055696799E-10
 -2.26482391346366E-10  3.00984842610471E-09 -4.32219780697137E-08  6.26125924584626E-07 -9.27878727513743E-06
  1.41668280077235E-04 -2.28208311780857E-03  4.13937927943282E-02 -1.00508791399787E+00  4.13938237416830E-02
 -2.28208125533270E-03  1.41684115953180E-04 -9.23870142085356E-06  6.41920271921206E-07 -1.65885592400909E-07
  1.64699388563587E-08 -1.34979891759261E-09  4.50342255854632E-10 -9.36243914671285E-11  2.01501644664571E-11
 -1.98052764392682E-10 -3.34954132488917E-11  4.60803035876256E-12 -3.25606459341802E-12 -6.25564520879446E-13
* ORBITAL    1    3
 -5.44683595801805E-11  1.04146680771791E-10 -3.97228932587535E-12 -3.76858298705083E-12 -3.82472630697647E-13
  1.49602252557868E-11 -2.13161298390003E-10  3.00107541927320E-09 -4.30547316087197E-08  6.26193979015022E-07
 -9.27943628039374E-06  1.41668158298068E-04 -2.28208042183034E-03  4.13937650249859E-02 -1.00508790984833E+00
  4.13937505126569E-02 -2.28208147781650E-03  1.41665486842878E-04 -9.27926762044249E-06  6.33645603200209E-07
 -4.38899166754832E-08  3.08753023633333E-09 -1.98277586842402E-10  1.41305353141762E-11  1.64803707509716E-11
  3.18739993973733E-11 -7.88353063972790E-11  3.53334552068598E-12 -4.07349174857223E-13 -1.25264256459119E-12
* ORBITAL    1   30
 -1.32515684757501E-09  5.37993342928946E-11  9.78848027315653E-12 -2.94482368577383E-10  2.18129578472576E-10
 -8.77821137799688E-12  1.88006093938932E-11 -2.90395868899431E-10  4.88463358914674E-09 -3.93832592466700E-08
  6.26743288805301E-07 -9.27961835339327E-06  1.41668786971956E-04 -2.28208868550674E-03  4.13938386307371E-02
 -1.00508791468579E+00  4.13937945385031E-02 -2.28208393241740E-03  1.41686300164231E-04 -9.28175556840804E-06
  6.40124957446289E-07 -4.36474017477890E-08  3.15996904680104E-09 -1.02057606184297E-09  4.84605437125248E-11
 -5.13881754932553E-12  1.48275804041361E-11 -1.67303540163288E-10  4.05915834500666E-09 -1.64630595253193E-10
* ORBITAL    1   19
  2.94066994525073E-11 -6.04635628997831E-13 -1.03251478124163E-11  5.39148600099534E-12 -1.12782933877910E-12
  6.67961734054688E-14  3.59612409016882E-13 -1.84106280591817E-12 -9.75812895209311E-11 -3.00160087030762E-09
  4.33859159737840E-08 -6.26043764601480E-07  9.27746201538432E-06 -1.41650898280217E-04  2.28208215984358E-03
 -4.13937945130038E-02  1.00508791118396E+00 -4.13937535486057E-02  2.28207986010742E-03 -1.41678074941943E-04
  9.28034753958836E-06 -6.26275000466823E-07  4.30336283399713E-08 -3.03080656047563E-09 -1.22558547459197E-09
  8.34840612285728E-11  1.05113111996351E-10 -5.98581142887506E-12  2.87135120239846E-11  2.21638560431990E-13
* ORBITAL    1   24
 -2.32695164130030E-11  4.51060068454513E-10 -8.41563907288068E-12 -2.35611239942775E-10  1.13695932509884E-10
 -3.48154205836784E-09  1.42264378618375E-10  7.06501368429415E-12 -2.16101068330950E-10 -2.05385585076208E-10
  3.00345022612105E-09 -4.31497589833747E-08  6.30891800421133E-07 -9.32182076930600E-06  1.41673117375330E-04
 -2.28208499754142E-03  4.13938354729124E-02 -1.00508791488273E+00  4.13938017512782E-02 -2.28214112148700E-03
  1.41671278888116E-04 -9.27980603750670E-06  6.27371578782789E-07 -4.30823787301595E-08  3.00702019434736E-09
 -3.18415392471318E-10  8.08045878563622E-12 -4.37118208762605E-12  5.00506869090437E-11 -1.81681461163002E-11
* ORBITAL    1   11
 -4.01022821538094E-11 -7.45581353808281E-11  3.00370652546509E-12  8.89476580693514E-14 -7.55258362390192E-13
 -4.11203516645254E-12  4.78987635036068E-14  2.41809802743345E-13  4.61022514650804E-12 -9.38288898512564E-11
  2.92963295784001E-10 -2.91436709379567E-09  4.19383007886741E-08 -6.13760943698683E-07  9.27845106904505E-06
 -1.41650687420938E-04  2.28208422562922E-03 -4.13937898802392E-02  1.00508791384610E+00 -4.13938229089743E-02
  2.28208508771694E-03 -1.41668633596012E-04  9.27940142761542E-06 -6.26192955740389E-07  4.30299006071386E-08
 -2.61140257295732E-09  3.01949302713390E-10 -3.14803560700632E-11 -1.45531064008254E-11  4.01163354587932E-10
* ORBITAL    1   15
  6.49113019906655E-12  3.37786487235606E-12 -2.70511554712129E-12  3.91048617758106E-12 -3.32869451782639E-11
  5.22858038205804E-10  8.34737970673967E-10  2.63239109902600E-10  1.12392838895118E-10  2.87166740385471E-10
 -5.61064152809733E-11  1.31885203710795E-09 -1.08313780603849E-08  7.96580717960385E-08  6.13621728563951E-07
 -9.27719793775183E-06  1.41656105609792E-04 -2.28202381415496E-03  4.13937637555015E-02 -1.00508791142504E+00
  4.13937909483025E-02 -2.28208303464595E-03  1.41668413357004E-04 -9.27941698023676E-06  6.25890401597552E-07
 -4.29274454208998E-08  4.39669225144438E-09 -2.94612250997414E-10  4.90873389516294E-10  7.20102416079974E-14
* ORBITAL    1    7
 -3.74009440213514E-13 -2.45119105646791E-13  3.83627224691307E-13 -4.42064272452428E-12  1.46659502566062E-12
 -6.81343293479535E-12 -1.27250631227998E-11  3.19537746547101E-10 -1.33124162405933E-11  3.42880106810795E-12
 -8.07111174742851E-11 -5.88804698272501E-11  7.17792240687342E-10 -5.47264547327008E-09 -4.16366254898486E-08
  6.12281524240786E-07 -9.27822892931377E-06  1.41667897732451E-04 -2.28208249851470E-03  4.13937979997811E-02
 -1.00508791300919E+00  4.13937944513278E-02 -2.28208319037035E-03  1.41668428780687E-04 -9.27938656685574E-06
  6.26196617446542E-07 -4.31578170317101E-08  2.50540873848807E-09 -1.47908443333499E-10 -2.63858326766605E-10
* ORBITAL    1   23
  6.94569432376200E-12  2.21162070030684E-11 -5.45298146078913E-10  2.62092221740305E-11 -5.67128198623433E-11
  2.16388910656012E-12 -4.63597391467571E-13 -2.76763638320427E-13 -2.66720299350304E-13 -3.28289108277484E-13
  5.43158419987602E-12 -1.32965516871759E-10 -6.13462860793810E-10  3.14231034175277E-10  2.93130331015310E-09
 -4.30658441901658E-08  6.26145466970433E-07 -9.27916001593340E-06  1.41668305839232E-04 -2.28208310621089E-03
  4.13937946086833E-02 -1.00508791286911E+00  4.13937944218637E-02 -2.28208323958031E-03  1.41668429454742E-04
 -9.27938720442407E-06  6.26192912751634E-07 -4.30687937219775E-08  3.00229455011818E-09 -2.09690181613862E-10
* ORBITAL    1   17
 -7.89511259449666E-12  3.89267405261801E-13 -1.86623147526256E-13  2.28233199435070E-12 -5.20792119843897E-11
  9.04046891724353E-10 -3.65268981764984E-11 -9.64326660465157E-12 -6.78452330075658E-13  1.42826299387118E-13
 -1.20278757301511E-12  2.88733815888626E-11 -7.06138976267206E-10 -3.30277769436232E-10 -2.10687661003691E-10
  2.90722191005496E-09 -4.30569808063260E-08  6.25033201757345E-07 -9.27933539713701E-06  1.41668430290791E-04
 -2.28208310297038E-03  4.13937946333005E-02 -1.00508791288519E+00  4.13937947900152E-02 -2.28208315654132E-03
  1.41668413037062E-04 -9.28140751075465E-06  6.26276415179329E-07 -4.30682609316137E-08  2.88828425985823E-09
* ORBITAL    1    5
  4.71480620662855E-10 -1.89811886163185E-11 -2.89193974545302E-11 -7.45715759181912E-13  5.23061199200263E-11
 -1.27445494649134E-09  6.27212587393119E-11 -2.46423180869218E-10 -6.65611629364358E-10  1.33891135438814E-11
 -9.07352729154461E-13  5.33527533467388E-12  2.65734294268888E-12 -7.36358498490325E-11  2.16169843057297E-11
 -5.96021043714672E-10 -2.88029959624728E-09  4.30988070636152E-08 -6.26192019202724E-07  9.27934357753326E-06
 -1.41668420337765E-04  2.28208303662687E-03 -4.13937942584859E-02  1.00508791285881E+00 -4.13937945249359E-02
  2.28208304144133E-03 -1.41668431395026E-04  9.27960294156479E-06 -6.26338964527610E-07  4.37910798124422E-08
* ORBITAL    1   28
  1.36250426828272E-13 -3.31524348801637E-12  8.06300112940334E-11 -3.31516009899614E-12  1.02423867068415E-13
 -3.44688027471381E-13 -1.66214687563913E-13  1.15322380158504E-13 -2.49614398337509E-13  5.77062723713219E-12
 -1.40309599055833E-10  5.13366991136177E-12  6.89707103058626E-13 -6.83805559235195E-12 -2.29391878416474E-11
  7.50714340456067E-11 -1.65033383245657E-09  3.06299921259564E-09 -4.31075219531998E-08  6.26494669908996E-07
 -9.27940032360640E-06  1.41668428873747E-04 -2.28208314685218E-03  4.13937945278781E-02 -1.00508791296773E+00
  4.13937969037248E-02 -2.28208323797878E-03  1.41668334857038E-04 -9.27720056461393E-06  6.22935268294038E-07
* ORBITAL    1    9
 -2.43538131327768E-13 -2.28292984221000E-12  6.64973136992289E-11 -2.65722241896896E-12 -1.22485673079863E-12
  2.85520709783240E-11 -6.69760215850083E-10  2.14416838968435E-10 -8.72695988023104E-12  4.17422537621202E-13
 -9.38807883493342E-13 -4.17754690796153E-13  8.24012044065563E-12 -2.00410860538691E-10  3.74771177400950E-11
 -4.06720874180467E-13 -5.52181303787280E-11  1.22165123429725E-10 -3.39891626939926E-09  4.32717816055377E-08
 -6.26202185966481E-07  9.27939147923123E-06 -1.41668523627572E-04  2.28208315692759E-03 -4.13937921526531E-02
  1.00508791277119E+00 -4.13937945059616E-02  2.28208291652627E-03 -1.41665258156955E-04  9.23363668139621E-06
* ORBITAL    1   26
 -7.17985519483700E-12  8.80037628287212E-11 -2.12257350025436E-09  8.75086207116689E-11 -7.50819944175371E-12
  2.98418843457201E-11 -7.16347368799731E-10  2.99560116883268E-11 -1.98214331020911E-12 -1.57682982861346E-11
  3.90532645817797E-10  1.36001425310973E-09  4.73239317704932E-10  1.95982601448160E-11  7.74157009201141E-11
 -1.29466275957162E-11  1.08312476858343E-10  1.43939369783420E-11 -4.70439404086058E-11  1.59058600769315E-09
 -4.28966363373041E-08  6.26102666941593E-07 -9.27736218833932E-06  1.41668343536681E-04 -2.28208314006076E-03
  4.13937945061597E-02 -1.00508791260571E+00  4.13937904590693E-02 -2.28203549959660E-03  1.40994904565641E-04
* ORBITAL    1   13
 -1.20609570868879E-13  1.50806574406511E-12  2.18360061474400E-12  3.47923925751919E-13 -9.91504383203463E-15
 -1.14046530463188E-13  1.19599979649543E-12 -1.39096615412830E-11 -7.16932535467638E-13  2.96357059283898E-11
  5.82153852832280E-10 -2.75504081145830E-11  8.83793198957876E-11 -4.58935538991774E-13  3.30388128975091E-13
  6.70273966204398E-14  5.58471894822763E-13 -9.38407286400259E-13 -1.86193929178648E-12  2.24606076834597E-10
 -3.50032270939887E-09  4.30889218368536E-08 -6.26185478295673E-07  9.27917552449917E-06 -1.41668402218027E-04
  2.28208291906418E-03 -4.13937915431636E-02  1.00508785781700E+00 -4.13929259558047E-02  2.27165142236630E-03
* ORBITAL    1   21
 -2.63909127271536E-11  6.44611236538970E-10  2.03591755110039E-10 -9.03159333862040E-12  1.83797967661201E-11
 -4.88809754129245E-13 -1.18922393111059E-11  2.74509118547948E-10 -1.96471368366879E-09  8.07417000647514E-11
 -3.42026239894263E-12 -1.58367014244133E-13  2.26237158356790E-11  5.19477042758423E-12 -1.67339380659856E-10
  4.06056067536720E-09 -1.97783644904075E-10  6.06507948534148E-11 -2.11569287667644E-11  4.57200240521600E-10
  2.23406757997238E-10 -3.00123903580637E-09  4.30673237609276E-08 -6.26142621371276E-07  9.28110301694385E-06
 -1.41665132651992E-04  2.28203732915643E-03 -4.13931788751337E-02  1.00507607782723E+00 -4.12008013666742E-02
* ORBITAL    1    1
 -4.15162752928060E-11 -2.87530757052713E-11  4.48136224118976E-11 -1.06515175808772E-09  2.90764790524118E-11
  3.50865369659871E-10 -1.01229649508662E-09  2.24858105559757E-11  1.62109074568691E-10  7.76233355265921E-12
 -7.87447009651533E-13 -2.70209634840122E-12  6.52807271021693E-11 -3.39621663495203E-12 -1.17697064400150E-12
  1.89314839512284E-12 -1.73801614116936E-12  5.40649771644894E-13 -4.03209493242046E-10  4.98111834892517E-11
 -2.93821112335664E-10  2.23939583831444E-10 -3.04494472932445E-09  4.18974903118973E-08 -6.22918821535609E-07
  9.23422251087819E-06 -1.41037771981778E-04  2.27330605668269E-03 -4.12701100714764E-02  1.00253397562142E+00
#OCC
* OCCUPATION NUMBERS
  0.00000000000000E+00  0.00000000000000E+00  0.00000000000000E+00  0.00000000000000E+00  0.00000000000000E+00
  0.00000000000000E+00  0.00000000000000E+00  0.00000000000000E+00  0.00000000000000E+00  0.00000000000000E+00
  0.00000000000000E+00  0.00000000000000E+00  0.00000000000000E+00  0.00000000000000E+00  0.00000000000000E+00
  0.00000000000000E+00  0.00000000000000E+00  0.00000000000000E+00  0.00000000000000E+00  0.00000000000000E+00
  0.00000000000000E+00  0.00000000000000E+00  0.00000000000000E+00  0.00000000000000E+00  0.00000000000000E+00
  0.00000000000000E+00  0.00000000000000E+00  0.00000000000000E+00  0.00000000000000E+00  0.00000000000000E+00
#OCHR
* OCCUPATION NUMBERS (HUMAN-READABLE)
  0.0000  0.0000  0.0000  0.0000  0.0000  0.0000  0.0000  0.0000  0.0000  0.0000
  0.0000  0.0000  0.0000  0.0000  0.0000  0.0000  0.0000  0.0000  0.0000  0.0000
  0.0000  0.0000  0.0000  0.0000  0.0000  0.0000  0.0000  0.0000  0.0000  0.0000
#ONE
* ONE ELECTRON ENERGIES
  0.0000E+00  0.0000E+00  0.0000E+00  0.0000E+00  0.0000E+00  0.0000E+00  0.0000E+00  0.0000E+00  0.0000E+00  0.0000E+00
  0.0000E+00  0.0000E+00  0.0000E+00  0.0000E+00  0.0000E+00  0.0000E+00  0.0000E+00  0.0000E+00  0.0000E+00  0.0000E+00
  0.0000E+00  0.0000E+00  0.0000E+00  0.0000E+00  0.0000E+00  0.0000E+00  0.0000E+00  0.0000E+00  0.0000E+00  0.0000E+00
#INDEX
* 1234567890
0 iiiiiiiiii
1 iiiiisssss
2 ssssssssss
