# Supplementary material for: Exploiting Locality in Full Configuration Interaction Quantum Monte Carlo for Fast Excitation Generation
Source: J Chem Theory Comput. 2023 Dec 5;19(24):9118–35. doi: 10.1021/acs.jctc.3c00546 (PMC10753814; doi:10.1021/acs.jctc.3c00546)
Supplement: Supplementary file 1 — ct3c00546_si_001.zip [file ct3c00546_si_001.zip › SI/applications/H30/H30.inp]

 &GATEWAY
    coord = $Project.xyz
    basis = STO-3G
    group = C1

&SEWARD

&RASSCF
    FileOrb = $CurrDir/$Project.InpOrb
    ORTH = GRAM_SCHMIDT
    Symmetry = 1
    Spin = 1
    RAS2 = 30
    nActEl = 30
    DMPonly
