# Supplementary material for: Exploiting Locality in Full Configuration Interaction Quantum Monte Carlo for Fast Excitation Generation
Source: J Chem Theory Comput. 2023 Dec 5;19(24):9118–35. doi: 10.1021/acs.jctc.3c00546 (PMC10753814; doi:10.1021/acs.jctc.3c00546)
Supplement: Supplementary file 1 — ct3c00546_si_001.zip [file ct3c00546_si_001.zip › SI/applications/N2/N2.FciInp]

Title

  System read
    electrons           14
    # Change accordingly for different PCHB samplers
    nonuniformrandexcits pchb \
        manual unif:full unif-full:full-full
    nobrillouintheorem
    spin-restrict 0
    freeformat
    FCIDUMP-name N2.FciDmp
  Endsys

  Calc
    totalWalkers    1.e5

    # 23h * 60 min/h == 1380 min
    time 1400

    definedet \
        1-6 \
        45-46 \
        71-72 \
        111-114 \

    readpops

    tau-values \
        start from-popsfile
    tau-search \
        algorithm conventional \
        stop-condition max-iter 50000 \
        maxwalkerbloom 2

    methods
        method vertex fcimc
    endmethods

    target-shiftdamp 0.5

    truncate-spawns 2
    startsinglepart 100

    proje-changeref 1.2
    memoryfacspawn 400.0
    memoryfacpart 200.0
    truncinitiator
    addtoinitiator 3
    allrealcoeff
    realspawncutoff 0.30

  Endcalc

  Logging
    highlypopwrite 2000
    hdf5-pops
  Endlog
End
