# Supplementary material for: Exploiting Locality in Full Configuration Interaction Quantum Monte Carlo for Fast Excitation Generation
Source: J Chem Theory Comput. 2023 Dec 5;19(24):9118–35. doi: 10.1021/acs.jctc.3c00546 (PMC10753814; doi:10.1021/acs.jctc.3c00546)
Supplement: Supplementary file 1 — ct3c00546_si_001.zip [file ct3c00546_si_001.zip › SI/applications/N2/N2.inp]

&GATEWAY
    coord = ${Project}.xyz
    basis = CC-pVQZ

&SEWARD

&SCF

&RASSCF
    FileOrb = ${CurrDir}/${Project}.ScfOrb
    inactive = 0 0 0 0 0 0 0 0
    nActEl = 14
    RAS2
        22   13   13    7   22   13   13    7
    spin = 1
    DMPonly
