# Supplementary material for: Exploiting Locality in Full Configuration Interaction Quantum Monte Carlo for Fast Excitation Generation
Source: J Chem Theory Comput. 2023 Dec 5;19(24):9118–35. doi: 10.1021/acs.jctc.3c00546 (PMC10753814; doi:10.1021/acs.jctc.3c00546)
Supplement: Supplementary file 1 — ct3c00546_si_001.zip [file ct3c00546_si_001.zip › SI/applications/05_benzene/benzene_3.0_Ang.InpOrb]

#INPORB 2.2
#INFO
* RASSCF average (pseudo-natural) orbitals (Not final)
       0       1       0
     570
     570
*BC:HOST pcal007 PID 5968 DATE Thu Aug 25 16:48:36 2022
#ORB
* ORBITAL    1    1
  4.07403948844615E-01 -5.85925671101458E-04 -1.26658472933746E-03  1.63591280987478E-08  1.09828866163561E-08
 -3.71077463920859E-04 -7.94936591531020E-05 -3.34564053816254E-05 -5.46256800443160E-05 -1.92296627843953E-09
 -1.15938593953481E-05 -7.15512875024598E-05 -8.68631162377249E-12  1.52088933926835E-04  4.08399397458280E-01
 -5.90103294583140E-04 -1.26988543234378E-03 -3.20545176617202E-04 -6.89545678767017E-05 -1.85944298943690E-04
 -3.98372348942187E-05 -3.36155850762459E-05 -5.47451047590120E-05 -1.31463277673418E-04 -5.79905915877518E-06
 -7.17332877180961E-05 -1.00229820265615E-05 -7.61930575546322E-05  4.08399416049233E-01 -5.90171337691516E-04
 -1.26991761949358E-03 -3.20519448817945E-04 -6.89370314833354E-05  1.85956208276016E-04  3.98445199328518E-05
 -3.36100781185835E-05 -5.47399291637721E-05  1.31461331570439E-04  5.79950005462084E-06 -7.17289071371684E-05
 -1.00243330378610E-05 -7.61976816056766E-05  4.07404009753283E-01 -5.85762944937507E-04 -1.26650832073376E-03
 -7.52505983393442E-09 -4.59462863459003E-09  3.71117875801643E-04  7.95207817782485E-05 -3.34619358075431E-05
 -5.46304451056438E-05 -1.48222437868354E-09  1.15923919759459E-05 -7.15615141549720E-05 -2.36834154118885E-10
  1.52093191458563E-04  4.08399245219400E-01 -5.90205602424246E-04 -1.26993452100465E-03  3.20506626059123E-04
  6.89279502403454E-05  1.85946253408404E-04  3.98380810990853E-05 -3.36093808136083E-05 -5.47392326462382E-05
 -1.31460131293672E-04  5.79978337036729E-06 -7.17257093361906E-05  1.00238455067204E-05 -7.61955452514903E-05
  4.08399313092025E-01 -5.90047416363078E-04 -1.26985793110248E-03  3.20560605479948E-04  6.89649920415934E-05
 -1.85945525827509E-04 -3.98369728003203E-05 -3.36165745108260E-05 -5.47460363037700E-05  1.31464690300706E-04
 -5.79899018507053E-06 -7.17372743816383E-05  1.00234928676141E-05 -7.61947552354749E-05  6.00782406938632E-04
  1.28131980414056E-04 -1.86218668714889E-09 -1.19517324231917E-04  2.45550261296705E-05  6.01805355647881E-04
  1.28303046598109E-04 -1.03661429957036E-04 -5.98784154644908E-05  2.45711285899128E-05  6.01824290000384E-04
  1.28317162961031E-04 -1.03667532920519E-04  5.98797123886544E-05  2.45701384123270E-05  6.00770976979564E-04
  1.28126824923728E-04  6.39627399492350E-10  1.19511509908804E-04  2.45556142197274E-05  6.01818096771225E-04
  1.28313251061780E-04  1.03666409003510E-04  5.98795862077174E-05  2.45694119194704E-05  6.01805531490828E-04
  1.28305681802615E-04  1.03660652151761E-04 -5.98788490600252E-05  2.45720931168891E-05  4.62264910999835E-06
  5.63676035514838E-05  8.65633738400229E-05  2.84703050410289E-09  1.78103432620723E-09  2.72125903799417E-05
  1.36274294132932E-05 -4.68713375702083E-05 -7.82724302863027E-05 -4.12495896102603E-10 -1.40979593038872E-05
  1.88695635428513E-05  3.89540775971216E-11  3.18168600823205E-07  4.64939641103466E-06  5.65622725420730E-05
  8.67183477208097E-05  2.36270360760052E-05  1.18601591002225E-05  1.36658919614932E-05  6.85190955670661E-06
 -4.70573034923553E-05 -7.84492943133318E-05 -2.66163913778062E-07 -7.05657146838016E-06  1.88886770944820E-05
 -1.21933576964836E-05 -1.58140359886664E-07  4.65491604997244E-06  5.65929726723701E-05  8.67327604365098E-05
  2.36293790391613E-05  1.18614284286157E-05 -1.36492375628754E-05 -6.84046258268866E-06 -4.70573692971280E-05
 -7.84495347428018E-05  2.65153827033868E-07  7.05663497004376E-06  1.88870225318032E-05 -1.21933361903744E-05
 -1.59556595116566E-07  4.62588538824536E-06  5.63856652185029E-05  8.65725267584942E-05  5.95312676488957E-10
  5.42630147514141E-10 -2.72227523826037E-05 -1.36351461082104E-05 -4.68705746380207E-05 -7.82720157289271E-05
  1.50829176133825E-10  1.40974482721187E-05  1.88675771470070E-05 -7.86350048277352E-11  3.18301168181969E-07
  4.65449147307214E-06  5.65901946105428E-05  8.67311326682707E-05 -2.36287416736821E-05 -1.18612746004842E-05
 -1.36511485815136E-05 -6.84167885145821E-06 -4.70576501072715E-05 -7.84496857957339E-05 -2.65371611393386E-07
  7.05643796992270E-06  1.88872877576728E-05  1.21931033265780E-05 -1.59276099973984E-07  4.65181835476234E-06
  5.65759163444669E-05  8.67249297720103E-05 -2.36274545173084E-05 -1.18603382806969E-05  1.36677013744954E-05
  6.85324249660849E-06 -4.70567230215142E-05 -7.84490677083605E-05  2.66167301054500E-07 -7.05647376551490E-06
  1.88876222895586E-05  1.21930505281963E-05 -1.57864978274001E-07 -7.80212537346523E-05 -4.95916100346192E-05
 -1.26537391099458E-10  4.41178765059063E-06  2.25272153882641E-05 -7.81959023386443E-05 -4.96691995478250E-05
  3.83593034818298E-06  2.21846600813145E-06  2.25496370306436E-05 -7.82005576295987E-05 -4.96719225896843E-05
  3.83690267747079E-06 -2.22070939205493E-06  2.25499092274497E-05 -7.80369113001232E-05 -4.95997383134107E-05
  7.79133279614924E-11 -4.41478194075503E-06  2.25262422543311E-05 -7.81983815801282E-05 -4.96699072623157E-05
 -3.83673250236627E-06 -2.22061900672257E-06  2.25497014673761E-05 -7.82029650961460E-05 -4.96734149267486E-05
 -3.83770651599221E-06  2.21963723194183E-06  2.25491106083168E-05 -2.69865160244930E-06 -7.40242921465563E-06
  3.18757277196673E-06 -8.90933983742315E-09 -5.62530603687129E-09 -6.94101412474008E-06 -5.29082280991353E-06
 -7.79600753843880E-06 -1.30156798083753E-05  1.56004333933813E-09 -1.76063606280313E-06  3.90077508225097E-06
  4.55959669652427E-12  3.01822894255068E-06 -2.67171742580820E-06 -7.24390961021952E-06  3.26980705459627E-06
 -6.08790548820756E-06 -4.63445868217781E-06 -3.50313204976438E-06 -2.66923558409427E-06 -7.82838200152229E-06
 -1.30420340128201E-05 -2.61829170567654E-06 -8.80635559266089E-07  3.89706669352217E-06 -1.52164696742850E-06
 -1.51057359746725E-06 -2.69665437967743E-06 -7.38394985367677E-06  3.20402700379095E-06 -6.02090040687104E-06
 -4.58782675159006E-06  3.48287149440179E-06  2.65519062893248E-06 -7.82922977079932E-06 -1.30428661839458E-05
  2.61542730607524E-06  8.80886808838898E-07  3.90530286573852E-06 -1.52159854902443E-06 -1.51129323566933E-06
 -2.67399251984070E-06 -7.26427455408811E-06  3.25277666340637E-06  1.25864123597458E-09  4.81028843090527E-10
  7.01417855455073E-06  5.34135260940536E-06 -7.79425809979347E-06 -1.30139207105804E-05  5.26063895843423E-10
  1.76094531855756E-06  3.89337666395859E-06 -6.50279358849622E-11  3.02355037667644E-06 -2.69067134615875E-06
 -7.34955485009818E-06  3.22103484562460E-06  6.02114077024077E-06  4.58834966636019E-06  3.49630029746713E-06
  2.66413909174135E-06 -7.82952484583112E-06 -1.30433409038896E-05 -2.61483104586861E-06  8.80857980241294E-07
  3.90276481967702E-06  1.52146955439138E-06 -1.51298356914109E-06 -2.68059062696226E-06 -7.29470867181142E-06
  3.24441889267199E-06  6.08223705930695E-06  4.63036429787660E-06 -3.49544058289881E-06 -2.66428108741598E-06
 -7.82821337035205E-06 -1.30420890186663E-05  2.61776083481384E-06 -8.80670595704055E-07  3.90071649770442E-06
  1.52171026261866E-06 -1.50946552997210E-06  2.29663631078665E-05  1.76341059236931E-05  9.11726427302386E-10
 -5.57655216620023E-06  1.02190420124314E-06  2.30189826086075E-05  1.76758253412733E-05 -4.83506550266099E-06
 -2.79153906894574E-06  1.02398832635856E-06  2.29966146987889E-05  1.76607701091885E-05 -4.83543697342248E-06
  2.79056892647928E-06  1.02428022975787E-06  2.30079481767286E-05  1.76636353331867E-05 -3.68969663752857E-10
  5.58146167260544E-06  1.02161958657587E-06  2.29897556658456E-05  1.76563443195951E-05  4.83427721463766E-06
  2.78858139745604E-06  1.02411263144731E-06  2.30267795165476E-05  1.76797106463748E-05  4.83673336122668E-06
 -2.79317941129411E-06  1.02381927180148E-06  1.02264634834873E-06  6.46531177224185E-06  4.10718484981146E-06
 -5.98708990376680E-09 -3.93777055094038E-09  2.92584445590707E-06  1.82854252649483E-06 -8.91491979365707E-07
 -1.12206507690108E-06  1.05675562476814E-09 -3.22111735065921E-07  1.64049274096993E-09  8.22074086775311E-12
 -6.31205741248036E-07  1.02779392409286E-06  6.49659468994163E-06  4.12419512373495E-06  2.54552273865720E-06
  1.59227232377639E-06  1.46071579727328E-06  9.12888511583132E-07 -8.95084911784785E-07 -1.12637958374815E-06
  5.47001636529515E-07 -1.61314607664235E-07 -1.26910871470550E-09 -2.78883403378827E-07  3.14749520727587E-07
  1.02499532668479E-06  6.48000013829481E-06  4.11508613691752E-06  2.52549505378950E-06  1.57817801431438E-06
 -1.48423293202377E-06 -9.28600307332455E-07 -8.94788840440150E-07 -1.12573483953248E-06 -5.46449747493765E-07
  1.61476125012707E-07  1.04785807690225E-09 -2.78617139320554E-07  3.19203968539564E-07  1.01433012500386E-06
  6.41894204142200E-06  4.08467743085352E-06 -2.27499213960856E-09 -1.88778848454987E-09 -2.95299901846181E-06
 -1.84733676224253E-06 -8.91360052970889E-07 -1.12187926891739E-06  1.81035602491980E-10  3.22488542749009E-07
  2.92420442880289E-09  3.76853738172643E-11 -6.34245232543445E-07  1.02370262057765E-06  6.47322334471998E-06
  4.11215127725665E-06 -2.51724282885813E-06 -1.57195717695439E-06 -1.47448942119187E-06 -9.21788191470109E-07
 -8.95020297757361E-07 -1.12593451468993E-06  5.45791867264570E-07  1.61528801680197E-07  1.39195645411372E-09
  2.78749722234552E-07  3.17802958097268E-07  1.02496648994512E-06  6.48109364492178E-06  4.11702121040551E-06
 -2.55573794549796E-06 -1.59934409506402E-06  1.46200862257440E-06  9.13402338122436E-07 -8.95006981134287E-07
 -1.12611445749841E-06 -5.47912841088649E-07 -1.61334417273020E-07 -1.21262641732919E-10  2.78940827727030E-07
  3.15284524232884E-07 -9.12167210155961E-06 -6.88751372744915E-06  4.57696801030846E-10  1.72913451085498E-06
  1.13627249639031E-06 -9.14700381288643E-06 -6.90381740384459E-06  1.50091929614819E-06  8.67066881310396E-07
  1.13753383967051E-06 -9.13788747485807E-06 -6.89882443792874E-06  1.50147385894746E-06 -8.64541678246890E-07
  1.13729771969233E-06 -9.14881307113545E-06 -6.90856782100625E-06  3.76559365521724E-10 -1.73344692807314E-06
  1.13677033846788E-06 -9.12068553245201E-06 -6.88810355887954E-06 -1.49817087145602E-06 -8.63069325593602E-07
  1.13749581329288E-06 -9.15550788528101E-06 -6.91011382915811E-06 -1.50181744124267E-06  8.68182578494236E-07
  1.13767525360965E-06 -2.19514977607230E-07 -1.15531296295483E-06 -4.87781233684903E-07 -1.65494038300674E-09
 -8.95051979112169E-10 -6.44082650691339E-07 -4.02213728906769E-07 -2.15489322276129E-07 -5.57149196218589E-07
  3.38065602893902E-10 -5.52231911986837E-08  1.32190195344259E-07  2.74497741459715E-10  1.54635365307274E-07
 -2.12984729219786E-07 -1.11846734619863E-06 -4.70627865897285E-07 -5.75330047166243E-07 -3.60512422990039E-07
 -3.28911208577484E-07 -2.05777441777177E-07 -2.14801118966998E-07 -5.56622836979583E-07 -1.34801105997831E-07
 -2.78502325442239E-08  1.29766017884306E-07 -4.80806067366204E-08 -7.74940916328069E-08 -2.20625351840156E-07
 -1.16151037525253E-06 -4.90835205358864E-07 -5.55202370396909E-07 -3.46469892124529E-07  3.26715917905579E-07
  2.04352277052161E-07 -2.15267688731863E-07 -5.57194623046303E-07  1.34087251491322E-07  2.74802910118801E-08
  1.32924030935726E-07 -4.78870199923002E-08 -7.82239538178231E-08 -2.11087846012407E-07 -1.10819431705180E-06
 -4.65650664960076E-07  2.21127723681129E-09  1.38556443447019E-09  6.65851613361261E-07  4.17090460754449E-07
 -2.14562368680910E-07 -5.56544961324010E-07  2.56184624075251E-10  5.53106767701476E-08  1.29437854066920E-07
 -8.23516839681671E-11  1.56222233099470E-07 -2.17487150204592E-07 -1.14366942590395E-06 -4.82064348685979E-07
  5.53718603714001E-07  3.45498046199707E-07  3.28053733276017E-07  2.05020816464056E-07 -2.16177741677916E-07
 -5.57955620253388E-07 -1.33689279845617E-07  2.72834131919997E-08  1.31527773684619E-07  4.81059380382596E-08
 -7.83898553321086E-08 -2.15390060459394E-07 -1.13249884931423E-06 -4.77746902852197E-07  5.75236227266479E-07
  3.60319023317858E-07 -3.26029544062876E-07 -2.03874963409274E-07 -2.13409225198980E-07 -5.55133085926080E-07
  1.34811300644073E-07 -2.78402959215466E-08  1.31160866952289E-07  4.78886988399509E-08 -7.71917383630480E-08
  2.28592320868696E-06  1.86405342132197E-06  1.74385278408005E-10 -3.61872864185938E-07 -2.38469241082939E-07
  2.29517376305626E-06  1.87120555648806E-06 -3.13836310350084E-07 -1.81336430052497E-07 -2.38445591185392E-07
  2.29188485777789E-06  1.86841908189921E-06 -3.14771910463327E-07  1.81254727700344E-07 -2.38880715344483E-07
  2.29759281932221E-06  1.87339654517875E-06 -2.76439495422218E-10  3.62802614732386E-07 -2.38889627852264E-07
  2.28339416518239E-06  1.86326312477610E-06  3.13130509363708E-07  1.80053075084552E-07 -2.38201160508535E-07
  2.29932515572891E-06  1.87359804831339E-06  3.14520448840961E-07 -1.82079001765448E-07 -2.39330879432271E-07
* ORBITAL    1    2
  9.08510850514853E-06 -4.38664421154161E-08 -4.00054556430383E-08 -1.25400690136640E-03 -4.94257253682786E-04
 -1.15613688654781E-09  3.84836465449858E-10 -1.17536132123521E-09 -1.35125271590686E-09  3.60111706279584E-04
 -1.71647828654821E-10 -7.48912617500560E-10 -2.81049735657115E-05  1.40643074063821E-09 -4.99637729183246E-01
  1.80225650504557E-03  1.92076671657447E-03 -2.08244074887399E-04 -1.12298052769840E-04  6.03737985663056E-04
  2.20412791235841E-04  6.25217327855549E-05  7.08176490983015E-05 -1.92681509379838E-05  1.36134839410072E-05
  7.76879542288927E-05 -4.52642338652763E-06  1.96744248521804E-04 -4.99646770557881E-01  1.80233520015689E-03
  1.92082629109379E-03 -2.08213602570730E-04 -1.12284208229111E-04 -6.03681455384316E-04 -2.20382508916632E-04
  6.25214173154513E-05  7.08174842656067E-05  1.92603089968362E-05 -1.36128010456023E-05  7.76855374380886E-05
 -4.52559699406699E-06  1.96732770642820E-04 -8.92520107046900E-06  7.56734900327216E-08  5.52242453504466E-08
 -1.25401913980368E-03 -4.94263431488753E-04  1.33608171645522E-08  1.06959748882250E-08  2.52497398758628E-09
  2.50205697761627E-09 -3.60114696495289E-04  4.01313630920521E-10 -1.43992444596915E-09 -2.81044662526990E-05
 -2.39461850415283E-10  4.99637767647514E-01 -1.80235960046589E-03 -1.92081830559526E-03 -2.08259411757013E-04
 -1.12309419876072E-04  6.03708679157301E-04  2.20392228009361E-04 -6.25216562346946E-05 -7.08174876812393E-05
  1.92689363228797E-05  1.36137674041125E-05 -7.76800983299345E-05 -4.52702658215979E-06 -1.96741484538283E-04
  4.99646890207721E-01 -1.80226093008767E-03 -1.92078905316119E-03 -2.08219144920714E-04 -1.12286801192960E-04
 -6.03714863173906E-04 -2.20403891891940E-04 -6.25229520478176E-05 -7.08191100647119E-05 -1.92628426952481E-05
 -1.36129106509297E-05 -7.76913801517856E-05 -4.52580430205916E-06 -1.96737810160485E-04  1.48419009585843E-08
  4.12482185903397E-09  5.13483945078444E-06 -3.23797441645643E-09  5.36880665131252E-10 -6.29465136997964E-04
 -1.10575200253446E-04  1.10730129493603E-04  6.09819616266381E-05 -2.17109856147909E-05 -6.29486206023633E-04
 -1.10580872462676E-04  1.10732902472761E-04 -6.09867580845530E-05 -2.17109895289023E-05 -9.29337317163032E-09
 -3.69769892921291E-10  5.13686129611114E-06 -2.95559080320834E-09 -6.28735506360569E-10  6.29470315172692E-04
  1.10576377156140E-04  1.10732174057075E-04  6.09847283454902E-05  2.17106004773343E-05  6.29471874825740E-04
  1.10574113003689E-04  1.10730384496734E-04 -6.09825492037704E-05  2.17116085007558E-05 -9.70873116545605E-11
  1.91926888609985E-11  1.10532807904359E-09  3.31955975772289E-05  1.26601920891875E-05  3.41791420508032E-09
  2.27999035733673E-09 -1.24179300924074E-09 -1.63926673879010E-09  7.25607954496310E-06 -1.84962879753314E-10
  4.44774128418331E-10 -2.88815371263323E-05 -4.17908334848979E-10 -1.41814494032326E-05 -1.15687242528512E-04
 -1.17663385044388E-04 -1.89410623824351E-05 -1.31479524473859E-05 -3.00995741133342E-05 -1.48891112106623E-05
  8.30451791914564E-05  1.01728374054505E-04 -8.27312999287349E-06  1.51629578166694E-05 -1.61895939089256E-05
 -2.61088233525998E-06 -5.85775406237447E-07 -1.41858754304733E-05 -1.15712893837350E-04 -1.17676854630901E-04
 -1.89498431117000E-05 -1.31538658922756E-05  3.00832467631391E-05  1.48781276928940E-05  8.30487918532597E-05
  1.01732149988720E-04  8.27366910141279E-06 -1.51618323160634E-05 -1.61882952360034E-05 -2.61037301822418E-06
 -5.84221320874787E-07 -3.09175852765845E-09 -1.84722318721675E-08 -1.04586235750545E-08  3.31941526112840E-05
  1.26591360749422E-05 -1.74739216382923E-09 -1.14781110439473E-09  1.95334708538477E-09  2.21751959192483E-09
 -7.25603460243493E-06 -1.01898157972484E-10  6.83367673843242E-10 -2.88819207596411E-05 -2.71852165908513E-10
  1.41873596530844E-05  1.15720976831935E-04  1.17679791554270E-04 -1.89429580747971E-05 -1.31495460636635E-05
 -3.00917664757158E-05 -1.48834500254733E-05 -8.30475921087637E-05 -1.01730561408692E-04  8.27284606410222E-06
  1.51625173131554E-05  1.61872974312740E-05 -2.61100170540294E-06  5.85243752397204E-07  1.41830419086320E-05
  1.15696847467699E-04  1.17669147236767E-04 -1.89390338383051E-05 -1.31464423320362E-05  3.00952879350619E-05
  1.48860879358511E-05 -8.30470965134503E-05 -1.01730825710915E-04 -8.27237576632446E-06 -1.51623091902422E-05
  1.61894817791449E-05 -2.61059881054965E-06  5.85709712175118E-07 -4.31397108032543E-09 -2.37809617415872E-09
  4.22431538243745E-06  7.34890199768415E-10  3.30185017538834E-10  1.02699319106661E-04  5.12740505384604E-05
 -8.67745335667168E-06 -7.45173935259958E-06 -2.11035443602082E-05  1.02707521936804E-04  5.12782619622796E-05
 -8.67834829954089E-06  7.45411036934345E-06 -2.11045144918773E-05  4.85899901632635E-09  2.62449507408071E-09
  4.22368806661963E-06  8.45300895319939E-10 -4.92377802767183E-10 -1.02709133329960E-04 -5.12797016205669E-05
 -8.67924613056446E-06 -7.45383404644922E-06  2.11041963308171E-05 -1.02696513349054E-04 -5.12714553731347E-05
 -8.67710986119982E-06  7.45156058807509E-06  2.11039416030452E-05  1.12045728296335E-09  6.41444274121013E-09
  2.85584738856382E-09  1.64980852877965E-06 -1.82890736997823E-07 -3.71196430426114E-09 -2.61096751552068E-09
 -9.59934197660209E-11 -3.38196068172330E-10  1.29910909323248E-07 -3.85307694023518E-11 -4.60750266207133E-10
 -4.17638891740111E-06 -2.69251682334291E-10  1.99760791750036E-06  2.35049620429860E-06 -7.87816906510355E-06
  9.89767389283154E-06  7.45959176326267E-06  4.76562929959015E-06  4.41393356919466E-06  1.24252419315250E-05
  1.62182729451690E-05  1.69344801949638E-06  2.04452449298974E-06 -3.32972449510894E-06 -6.36710580765350E-07
  1.05267405701789E-06  2.00126334627383E-06  2.37039026356559E-06 -7.86943190250171E-06  9.89818325206897E-06
  7.46011531813092E-06 -4.75096829451639E-06 -4.40383320483497E-06  1.24271330561587E-05  1.62203070031314E-05
 -1.69371358923987E-06 -2.04403339119236E-06 -3.33127782862722E-06 -6.36895119062263E-07  1.05120562152660E-06
  1.36851484531513E-09  7.60498258548658E-09  3.83935741319604E-09  1.65275534154815E-06 -1.81072925475218E-07
 -4.81961155897720E-09 -3.58698314262694E-09 -1.82709348254134E-10 -1.11344694183447E-10 -1.29125272924903E-07
 -7.85555739780172E-11 -7.17174304966418E-10 -4.17669318724715E-06  1.36067688781564E-10 -1.99681487151803E-06
 -2.34575925271652E-06  7.88084991197720E-06  9.89880429946992E-06  7.46046360174642E-06  4.77119572498090E-06
  4.41764288124756E-06 -1.24260924874864E-05 -1.62194747952587E-05 -1.69327801481655E-06  2.04423913462475E-06
  3.33000762045497E-06 -6.36917043720541E-07 -1.05328930206067E-06 -2.00395765940523E-06 -2.38608833480440E-06
  7.86131366828757E-06  9.89413793433576E-06  7.45728090282179E-06 -4.74984935316801E-06 -4.40304161108592E-06
 -1.24262017152292E-05 -1.62195071584620E-05  1.69322973773118E-06 -2.04422445714095E-06  3.33221072359442E-06
 -6.36736570928339E-07 -1.05100157378687E-06 -1.97542030207652E-10 -4.72511281252205E-10  7.50172873924174E-07
  4.53807226988290E-10 -2.40316763336921E-11 -2.54195560498049E-05 -2.10749793388056E-05  5.04270997386627E-06
  2.47835211420358E-06 -1.21757828364235E-06 -2.54184875489781E-05 -2.10741934177881E-05  5.04237694537877E-06
 -2.47934324630718E-06 -1.21783788356749E-06 -7.15165118569673E-09 -4.15753847494139E-09  7.49942592182182E-07
 -1.22889272667413E-09 -4.99613568095579E-11  2.54228793680490E-05  2.10773051412688E-05  5.04349796076320E-06
  2.47806430414620E-06  1.21760634957843E-06  2.54185559467835E-05  2.10732709799229E-05  5.04271415595550E-06
 -2.47937395631625E-06  1.21770406260429E-06  9.93436627242881E-10  5.70167813480979E-09  2.85283529460821E-09
  1.00114404617498E-06  5.92748924842075E-07 -5.29634181940873E-09 -3.78595408956231E-09  1.03272088832550E-10
 -1.20251719060911E-10  3.26876021540585E-07  1.26945844634582E-10 -1.44779051496810E-10 -4.51102040371010E-07
  4.59750776941904E-10 -1.45704350730787E-06 -8.82561422169311E-06 -5.10803178428127E-06 -3.60949831840623E-06
 -2.44976951767405E-06 -2.66685772945129E-06 -1.75958446986515E-06  1.57345647759830E-06  1.68832856971664E-06
 -8.23889593249574E-07  2.96271970410835E-07  6.36729888565653E-08  6.23094814210894E-08 -2.87947670675387E-07
 -1.45723064256292E-06 -8.82697226318061E-06 -5.10894760751511E-06 -3.61169639605477E-06 -2.45111938750416E-06
  2.65569833977714E-06  1.75193338963566E-06  1.57320064305454E-06  1.68788076271814E-06  8.24090468863667E-07
 -2.96376515795602E-07  6.36908896271699E-08  6.24390871945634E-08 -2.86712528610293E-07 -3.74580313667862E-10
 -1.95184101371773E-09 -8.55491327304777E-10  9.94210375765464E-07  5.87518855794344E-07  2.80364620743442E-09
  2.15301098920610E-09 -7.35688821461990E-10 -7.83555655877620E-10 -3.26905091891268E-07 -8.33369026696005E-11
  7.12931090388103E-11 -4.50644398986102E-07  4.70594761289049E-10  1.45690075935794E-06  8.82512897140542E-06
  5.10797515447449E-06 -3.61017407845974E-06 -2.44998463596886E-06 -2.65335627401025E-06 -1.75061187631864E-06
 -1.57176775559882E-06 -1.68669187588878E-06  8.23875805946427E-07  2.96563376442949E-07 -6.35244781540842E-08
  6.27248912061307E-08  2.85752490647003E-07  1.45531278369895E-06  8.81589174954767E-06  5.10340033363154E-06
 -3.61631440852746E-06 -2.45449060989927E-06  2.66832774798539E-06  1.76081180950696E-06 -1.57447137964076E-06
 -1.68947994748822E-06 -8.24223691874560E-07 -2.96110334726540E-07 -6.31750424457992E-08  6.25267739817355E-08
  2.87612940067034E-07  4.82402417102097E-09  3.27650114228939E-09 -8.72441046127398E-08 -8.13336613641712E-10
 -8.45358404176372E-11  1.18278747015687E-05  8.50614572786418E-06 -1.92110820884999E-06 -1.05854369786031E-06
 -1.04328165628187E-06  1.18231875191980E-05  8.50298573115225E-06 -1.91989199246522E-06  1.05862283031710E-06
 -1.04326831862683E-06  4.80080184040036E-09  3.13584381019495E-09 -8.65265049102620E-08  1.03199911971315E-09
  2.55626561690634E-10 -1.18192295255925E-05 -8.50069435001636E-06 -1.91879340719708E-06 -1.05803629801567E-06
  1.04308471833252E-06 -1.18325365181265E-05 -8.50967456890948E-06 -1.92131877935978E-06  1.05891705464683E-06
  1.04355893961972E-06  8.08480327307696E-10  4.64456093244562E-09  2.24971386207906E-09 -4.93659513042695E-07
 -3.70632766868303E-07 -6.17233776754776E-10 -4.66511624897870E-10  5.62494076817285E-10  5.11309782252591E-10
  1.04516838376272E-08 -1.68291413535187E-10 -3.90901720326204E-10 -1.62137568845626E-07  5.24512848251888E-11
  3.89680623102251E-07  1.99769899467221E-06  7.72104128953619E-07  8.40069885943287E-07  5.83637580169670E-07
  7.71156419548864E-07  5.51584512189970E-07  3.22550518001233E-07  5.61997607718335E-07  1.62532869812012E-07
  5.77001611042724E-08 -1.65794481522219E-07 -6.22465605087173E-08  1.00144170018303E-07  3.91836622813803E-07
  2.01001715337599E-06  7.78160304293563E-07  8.36182394029160E-07  5.80738969383299E-07 -7.66038527027898E-07
 -5.48045815937648E-07  3.22611555571146E-07  5.61917361500181E-07 -1.62391059905265E-07 -5.78809671877279E-08
 -1.66375948333441E-07 -6.21442987566546E-08  9.96983638852021E-08  8.59271013681175E-11  5.06068156654586E-10
  3.01954157739695E-10 -4.94390011431410E-07 -3.70799172948630E-07 -1.66031835789542E-09 -1.23436816879255E-09
 -3.60782258686658E-10 -2.47743802478183E-10 -1.09115078023701E-08 -1.56917778944855E-11 -2.35346360764013E-11
 -1.61818897471589E-07 -1.22351504459929E-10 -3.91280393933590E-07 -2.00702816285100E-06 -7.76940232736592E-07
  8.36913536979004E-07  5.81279350854013E-07  7.67343083943852E-07  5.48962627290216E-07 -3.21468901581894E-07
 -5.60803626862109E-07 -1.62360182233419E-07  5.80373516802105E-08  1.66230531084252E-07 -6.21657569766248E-08
 -9.96559592182405E-08 -3.91213696317034E-07 -2.00624097301405E-06 -7.76110118897964E-07  8.39579652217207E-07
  5.83317707898519E-07 -7.72067666743570E-07 -5.52123600209599E-07 -3.23933543998823E-07 -5.63325419774352E-07
  1.62708198062183E-07 -5.76581777906485E-08  1.66468116791094E-07 -6.23269363655716E-08 -1.00442072501888E-07
 -1.51887888622756E-09 -1.13516459472662E-09  5.18393396823509E-08  3.46579679188190E-10  1.52760837675597E-11
 -3.15338292036713E-06 -2.44460596645178E-06  4.83325031997671E-07  2.49024003726616E-07  2.25490182104832E-07
 -3.15079095594068E-06 -2.44276806112990E-06  4.83196682326994E-07 -2.49197751585357E-07  2.25176492606307E-07
 -2.33387339517214E-09 -1.51006214988599E-09  5.19541525346133E-08 -3.83945406640707E-10  1.43846193867800E-10
  3.15036696922404E-06  2.44210209559073E-06  4.83125872669773E-07  2.48962868710788E-07 -2.25455215995647E-07
  3.15753123095044E-06  2.44711852471688E-06  4.84458490380105E-07 -2.49529851782490E-07 -2.24991644172539E-07
* ORBITAL    1    3
 -5.76455325266963E-01  2.07999500974399E-03  2.21721986282799E-03 -1.12307193430817E-08 -2.09072784842309E-09
  1.40330830595931E-04  1.44886908328148E-05  7.20501922886565E-05  8.17424539521349E-05  4.89661168173927E-09
  3.34693786526038E-06  8.95189126763599E-05 -2.87998955327920E-10 -9.44560171483937E-05 -2.88957593420756E-01
  1.04250721140228E-03  1.11074665366140E-03  6.03797291040630E-04  2.20865090634441E-04 -9.05620037959722E-04
 -3.67195482112793E-04  3.61276254101516E-05  4.09390621301119E-05  1.96653027476623E-04 -2.02584824564672E-05
  4.49233941561765E-05  1.36174802754191E-05 -2.46482361688459E-04  2.88941909582767E-01 -1.04249366513832E-03
 -1.11070847364330E-03 -6.03782444306121E-04 -2.20854969271053E-04 -9.05628780320315E-04 -3.67196735443228E-04
 -3.61263653953455E-05 -4.09378912663787E-05  1.96650430380307E-04 -2.02589687355560E-05 -4.49181163908565E-05
 -1.36170266312477E-05  2.46486019676984E-04  5.76455367605779E-01 -2.07991642112929E-03 -2.21718106787399E-03
 -2.09307065842850E-08 -8.50237988432438E-09  1.40352662361141E-04  1.45049829915148E-05 -7.20485958693857E-05
 -8.17409653362714E-05 -5.77165279383642E-09  3.34718935195379E-06 -8.95243078798376E-05 -4.85144495973145E-10
  9.44568642559764E-05  2.88957510920897E-01 -1.04254585890307E-03 -1.11076686003421E-03  6.03771925288992E-04
  2.20848400445777E-04 -9.05606960870119E-04 -3.67187999341198E-04 -3.61284951706251E-05 -4.09403051770724E-05
 -1.96649696795095E-04 -2.02585994501749E-05 -4.49203381650817E-05  1.36169025036030E-05  2.46479684711709E-04
 -2.88941905702111E-01  1.04246363453279E-03  1.11069282878978E-03 -6.03796300060556E-04 -2.20863284964108E-04
 -9.05629161218760E-04 -3.67195233474343E-04  3.61262559881959E-05  4.09373562294996E-05 -1.96653041187982E-04
 -2.02587005184864E-05  4.49201795389056E-05 -1.36177552985746E-05 -2.46488077186962E-04 -7.26327254658068E-04
 -1.27553282787419E-04 -5.24406647381447E-10  1.45863498079983E-04 -2.50814559392816E-05 -3.64128406733103E-04
 -6.40195877121118E-05  6.10385068721557E-05  4.04270800468052E-05 -1.25474828802767E-05  3.64107546396433E-04
  6.40152309214190E-05 -6.10358010590153E-05  4.04232275179622E-05  1.25463133751988E-05  7.26323894820645E-04
  1.27553499829083E-04 -5.55903022919165E-11  1.45859666016390E-04  2.50809486028874E-05  3.64124794995428E-04
  6.40174254986394E-05  6.10390155380850E-05  4.04246669275892E-05  1.25468645728067E-05 -3.64110144367110E-04
 -6.40163774700862E-05 -6.10364417573116E-05  4.04238049981187E-05 -1.25471798880039E-05 -1.63746376407998E-05
 -1.33576951687558E-04 -1.35863604858495E-04 -2.75787214410903E-09 -1.83246354199191E-09 -3.62525854665896E-05
 -2.16859066117742E-05  9.58924748166909E-05  1.17422244012616E-04  7.03191473766730E-10  6.14833697785135E-06
 -1.86947347961109E-05 -4.04156566232894E-10  8.60905852390745E-06 -8.21093440189803E-06 -6.69495967637077E-05
 -6.80410833497270E-05 -3.01681252155956E-05 -1.49480039966873E-05  1.58228591363803E-05  4.05151861859283E-06
  4.80843816609115E-05  5.88374819582015E-05 -5.85163906593814E-07 -2.01318222792639E-05 -9.35091386163584E-06
  1.51599338725604E-05 -7.59262448683431E-06  8.21029254456384E-06  6.69446684793093E-05  6.80366782279465E-05
  3.01694064671544E-05  1.49485216733096E-05  1.58241366887611E-05  4.05203366429866E-06 -4.80832673194795E-05
 -5.88358593216987E-05 -5.85464769167711E-07 -2.01319310872637E-05  9.35086749057992E-06 -1.51598465366398E-05
  7.59238611574848E-06  1.63780422143046E-05  1.33596139155162E-04  1.35872752379979E-04 -8.41375016320033E-10
 -8.92505040174606E-10 -3.62530121015349E-05 -2.16860668168027E-05 -9.58903247927975E-05 -1.17420441780224E-04
  5.34070273699494E-11  6.14849923938316E-06  1.86927399506968E-05 -4.64469816202409E-10 -8.60923916102168E-06
  8.21253541928276E-06  6.69588961213132E-05  6.80458416629393E-05 -3.01684982822224E-05 -1.49478785072020E-05
  1.58337883193362E-05  4.05873598604617E-06 -4.80860326857635E-05 -5.88391640997026E-05  5.85623671720818E-07
 -2.01315726266451E-05  9.35078906888128E-06  1.51597637241423E-05  7.59106441856179E-06 -8.21443649441398E-06
 -6.69685918803169E-05 -6.80488003288467E-05  3.01641809943341E-05  1.49453440347856E-05  1.58298500428949E-05
  4.05582781328954E-06  4.80820844285415E-05  5.88346624661424E-05  5.84441728200232E-07 -2.01323868994594E-05
 -9.34909769339343E-06 -1.51598908401185E-05 -7.59155375711420E-06  1.18511309289157E-04  5.91711959954594E-05
  3.95010215618762E-10 -1.29688056585492E-05 -2.43676101049290E-05  5.94136890927305E-05  2.96612853056918E-05
 -7.46247382688626E-06 -8.37796808140215E-08 -1.21955791004762E-05 -5.94108263382559E-05 -2.96593771939570E-05
  7.46253130978264E-06 -8.38246324662479E-08  1.21955233031368E-05 -1.18519141917560E-04 -5.91747041913273E-05
  1.15487276117325E-10 -1.29712583644391E-05  2.43674366192966E-05 -5.94097702206668E-05 -2.96581834051460E-05
 -7.46166747609828E-06 -8.43373658141734E-08  1.21964518621023E-05  5.94105029136928E-05  2.96592811868048E-05
  7.46217043622491E-06 -8.37379332499715E-08 -1.21948910226959E-05  2.31311276816516E-06  2.75285026151057E-06
 -9.08350428139625E-06  5.74670156372263E-09  3.73007428683640E-09  1.26429882339143E-05  1.00038036539282E-05
  1.43221007834874E-05  1.87257249682537E-05 -7.77209441321581E-10  5.45205616689558E-07 -3.84773116290429E-06
 -9.04838727153553E-11 -2.30035184260905E-06  1.15414142795284E-06  1.35984631674713E-06 -4.55226954745078E-06
  4.76987548045384E-06  4.41767004100934E-06  4.39677702685751E-06  2.36198480789986E-06  7.17825060394736E-06
  9.37769496372570E-06  1.05416779477926E-06 -2.99935385292620E-06 -1.92497310352231E-06  2.04475391638802E-06
  4.77689591785613E-07 -1.15661761847629E-06 -1.37426873908396E-06  4.54494616301925E-06 -4.75873395065230E-06
 -4.41018162629339E-06  4.39826524342969E-06  2.36216089917647E-06 -7.17949184518848E-06 -9.37888663317562E-06
  1.05258372524850E-06 -2.99897306845448E-06  1.92577340681668E-06 -2.04436325609915E-06 -4.78893416324984E-07
 -2.30782263694176E-06 -2.72252972088025E-06  9.09850368989427E-06 -6.61444194379354E-09 -4.32550008122269E-09
  1.26616283083292E-05  1.00171997985630E-05 -1.43192820166287E-05 -1.87230786779781E-05 -1.03449498067334E-09
  5.45533916330378E-07  3.84579374650511E-06 -9.53009081645785E-12  2.30191532422782E-06 -1.16017955717612E-06
 -1.39446832313401E-06  4.53523843386267E-06  4.75052236720183E-06  4.40432917997322E-06  4.39723361393543E-06
  2.36168382043340E-06 -7.17950087301455E-06 -9.37898113127962E-06 -1.05171931622089E-06 -2.99891925405345E-06
  1.92737983009180E-06  2.04428898134746E-06 -4.78446896968188E-07  1.15784894505849E-06  1.38127764784832E-06
 -4.54147998511715E-06 -4.76398848908249E-06 -4.41344041212843E-06  4.39599964390118E-06  2.36164817875264E-06
  7.17760443584513E-06  9.37699873952617E-06 -1.05385990935307E-06 -2.99940571618713E-06 -1.92643368406859E-06
 -2.04477534676945E-06  4.77270512658853E-07 -2.93493446349688E-05 -2.43338985896762E-05 -5.65041781777209E-10
  6.47469050499021E-06 -1.40668124259653E-06 -1.46885859690485E-05 -1.21802531691601E-05  2.48065574127705E-06
  2.18299505921238E-06 -7.04412125839478E-07  1.46827861576952E-05  1.21763008311477E-05 -2.48015197329039E-06
  2.18211115042598E-06  7.04847083126260E-07  2.93622502499934E-05  2.43430359863981E-05  5.92997174451818E-10
  6.47622295287978E-06  1.40608480718261E-06  1.46799376872623E-05  1.21737200426652E-05  2.48010295267417E-06
  2.18196592619544E-06  7.04696288721023E-07 -1.46896528466720E-05 -1.21802665040769E-05 -2.48125716351314E-06
  2.18340154614804E-06 -7.04406110302835E-07 -1.68562990803848E-06 -1.02092890575633E-05 -5.90751340121930E-06
 -4.40353789919157E-10 -3.70288052938637E-10 -5.14084130029755E-06 -3.45959620471325E-06  1.98198246146825E-06
  1.95509119294845E-06 -2.61948323810884E-11  2.30056999250366E-07  7.47914913543889E-08  2.28601371460652E-11
  9.89518444125590E-07 -8.38351220127566E-07 -5.07949654158711E-06 -2.94158774133299E-06 -2.66698041773722E-06
 -1.75971736733484E-06 -5.40165097745514E-07 -4.24946407001029E-07  9.95010830369758E-07  9.81123834072384E-07
 -2.87571145982667E-07 -2.73458710566389E-07  3.53494681124947E-08  2.90312374126743E-07 -4.92445652320596E-07
  8.41658325564766E-07  5.09863588817826E-06  2.95139107436512E-06  2.65774654275098E-06  1.75361445325782E-06
 -5.43557492591500E-07 -4.26501848110578E-07 -9.95240333049470E-07 -9.81609238693714E-07 -2.86534506208218E-07
 -2.73483460348527E-07 -3.64852893161610E-08 -2.90238131726549E-07  4.93811241789150E-07  1.67904272118153E-06
  1.01712002239500E-05  5.88843458608913E-06  3.00899429217940E-09  2.03370641865240E-09 -5.15814761567931E-06
 -3.47183830189188E-06 -1.98167100992764E-06 -1.95505277407708E-06  4.83926265705695E-10  2.30309171785997E-07
 -7.25327571591527E-08  1.76804575426938E-11 -9.90956171333742E-07  8.42121806585093E-07  5.10137933095361E-06
  2.95275364042708E-06 -2.65292629199371E-06 -1.75034617484687E-06 -5.44467411617613E-07 -4.27149127401203E-07
 -9.94970703286729E-07 -9.81252294664253E-07  2.85599854843334E-07 -2.73244623461509E-07 -3.66847340589629E-08
  2.90405539662788E-07  4.93721339211366E-07 -8.38606686206935E-07 -5.08081684462274E-06 -2.94210540517746E-06
  2.66687524551949E-06  1.75979096145387E-06 -5.40733751444238E-07 -4.25435647478978E-07  9.94668793139425E-07
  9.80745560508728E-07  2.87705845978443E-07 -2.73260611970866E-07  3.54059333427103E-08 -2.90322515754677E-07
 -4.92364558024669E-07  1.36557846103489E-05  9.82092661872444E-06  9.08739955271905E-11 -2.53204030663035E-06
 -1.19892336759757E-06  6.82923987313046E-06  4.91195437805732E-06 -1.05814953110191E-06 -6.97919110190002E-07
 -6.00165572624692E-07 -6.82866944666875E-06 -4.91092520962643E-06  1.05908181439260E-06 -6.97580215164628E-07
  6.00163094547319E-07 -1.36649260839005E-05 -9.82863806010451E-06 -1.69669010500842E-10 -2.53290734894113E-06
  1.19905464386806E-06 -6.82367694039544E-06 -4.90745738481984E-06 -1.05810028570072E-06 -6.96787281713827E-07
  6.00195131199908E-07  6.83039264414710E-06  4.91282523167797E-06  1.05835180608895E-06 -6.98009055488547E-07
 -5.99948478972036E-07  4.54127512022339E-07  2.32417066029568E-06  9.04271488339964E-07 -8.51952131450311E-10
 -5.15884354584743E-10  1.27386045623805E-06  8.94371840463132E-07  3.52643151555877E-07  6.47882116690413E-07
  2.00779229338699E-10 -2.83607477981755E-08 -1.91295908868321E-07  5.23464205558866E-11 -2.19612310737662E-07
  2.24282315638022E-07  1.14604943594531E-06  4.44207126340716E-07  7.73692271910721E-07  5.52445791039717E-07
 -5.40508836662940E-08 -5.39545883963876E-08  1.78151261308546E-07  3.25521635539835E-07  1.00478529086658E-07
 -1.29571726923560E-07 -9.48227636049161E-08  5.81926332372621E-08  4.62262777842324E-08 -2.26411883555239E-07
 -1.15825831301634E-06 -4.50371922015003E-07 -7.67592708532728E-07 -5.48417337632177E-07 -5.17653119912582E-08
 -5.28224940360903E-08 -1.77788446717857E-07 -3.25227460264333E-07  9.96879180292002E-08 -1.29707518026323E-07
  9.55802585340593E-08 -5.83974131611696E-08 -4.70947464240727E-08 -4.50524754007631E-07 -2.30342064745853E-06
 -8.94010782806114E-07  6.16185911698628E-10  3.89541713894648E-10  1.28503652605622E-06  9.02256178718221E-07
 -3.53823746145277E-07 -6.49079304850763E-07  9.74480426110718E-11 -2.84550935635019E-08  1.90111302351222E-07
  1.44235458288414E-11  2.20783786884496E-07 -2.25586940768776E-07 -1.15359543195744E-06 -4.48062959705763E-07
  7.68007495797651E-07  5.48711798607207E-07 -5.09686499638584E-08 -5.23314389495457E-08 -1.77734632355712E-07
 -3.25140259983877E-07 -9.95884520999146E-08 -1.29782783863045E-07  9.52784937092249E-08  5.83673708454911E-08
 -4.72480308950703E-08  2.23783054523309E-07  1.14314174832457E-06  4.42789818716864E-07 -7.75824359130754E-07
 -5.53995916073614E-07 -5.25886984034570E-08 -5.29748366157795E-08  1.78351164240136E-07  3.25794412493416E-07
 -1.00773712711893E-07 -1.29576448567252E-07 -9.45816679911719E-08 -5.81920171957501E-08  4.64808295528375E-08
 -3.64089817120471E-06 -2.81918066170874E-06  7.09540759107081E-11  6.27028766523067E-07  2.59739733336108E-07
 -1.82201766424450E-06 -1.41096750485062E-06  2.48883061097282E-07  1.95846855870334E-07  1.29618316805561E-07
  1.82155938961273E-06  1.41036404472876E-06 -2.49346879132554E-07  1.95553873252532E-07 -1.29623934626727E-07
  3.64804792484545E-06  2.82420687254286E-06 -8.24095700370972E-11  6.28074136510755E-07 -2.59484482247529E-07
  1.82030253045373E-06  1.40951142366497E-06  2.49115102938556E-07  1.95361008176635E-07 -1.29660789210409E-07
 -1.82443795337661E-06 -1.41254206209901E-06 -2.49324103217293E-07  1.96087140108592E-07  1.29519985681388E-07
* ORBITAL    1    4
 -8.18426281076563E-06  7.89683924659186E-08  5.19499646379129E-08 -8.09116992458323E-04 -2.05562408478566E-04
 -1.54916536003326E-08 -8.34125828326922E-09  3.71635226849936E-10  2.03905183409188E-10  2.61756416439622E-04
  1.70862735006930E-10 -1.09893375242209E-09 -1.48050506839369E-05  1.27960531329172E-09 -4.99674134000320E-01
  2.54603363518955E-03  2.11986253024611E-03 -6.89273106734621E-05 -2.35144781963263E-05 -5.06872720936460E-04
 -1.32481247154402E-04  7.12728165718471E-05  5.99816507485415E-05  2.96218481526022E-05 -9.51738605160075E-06
  7.38380994037589E-05 -1.68737327383356E-06 -1.33934244010738E-04  4.99682367127545E-01 -2.54604062148835E-03
 -2.11988185021537E-03  6.89297035000677E-05  2.35106812278174E-05 -5.06868945149831E-04 -1.32485021766085E-04
 -7.12735483026347E-05 -5.99820536535095E-05  2.96200737951708E-05 -9.51732667451271E-06 -7.38412613376016E-05
  1.68760621865195E-06  1.33930846215887E-04 -8.35043430159519E-06 -2.25541142972464E-08  4.45031883606826E-09
  8.09097759114227E-04  2.05548752991763E-04 -1.46892527183254E-08 -1.22055327986167E-08  1.15704019147604E-09
  1.13351341414160E-09  2.61753904789605E-04  1.67820642246019E-10  5.76247736909042E-09  1.48052522084377E-05
 -6.77169648737384E-10 -4.99674073915318E-01  2.54609633582980E-03  2.11989249173601E-03  6.89525612005302E-05
  2.35325701820621E-05  5.06889754490053E-04  1.32493650129504E-04  7.12721526833612E-05  5.99809161743902E-05
  2.96211677306188E-05  9.51760758815181E-06  7.38330975490139E-05  1.68750155566441E-06 -1.33935469865751E-04
  4.99682248201120E-01 -2.54614870453710E-03 -2.11993158539309E-03 -6.89635485739062E-05 -2.35333489329686E-05
  5.06868928800112E-04  1.32484475136782E-04 -7.12731251410690E-05 -5.99817243565117E-05  2.96177843288776E-05
  9.51738880172530E-06 -7.38343738133502E-05 -1.68717623518277E-06  1.33930138678829E-04 -1.17688928227535E-08
 -3.50736924301163E-09 -3.03253370017638E-06  3.19514318404959E-09 -4.38924624504118E-11 -5.27821172240581E-04
 -9.03308945188941E-05  9.16278012250377E-05  5.11724594217468E-05 -1.13524996050851E-05  5.27827688698961E-04
  9.03335057569430E-05 -9.16275227558761E-05  5.11737163308841E-05  1.13520340442335E-05 -7.19865385622605E-09
 -1.55381300498862E-09  3.03407599865989E-06  2.02738251268665E-10 -1.27337153191367E-10 -5.27818174413812E-04
 -9.03312928027655E-05 -9.16291762460034E-05 -5.11727702906557E-05 -1.13517335727685E-05  5.27834479908986E-04
  9.03357619873319E-05  9.16319346092271E-05 -5.11743376069205E-05  1.13525908957889E-05 -1.11911883002404E-09
 -6.84483439384459E-09 -3.95075292462707E-09  3.45512263364894E-05  1.37745177422644E-05 -2.09986899789593E-09
 -1.57602411470944E-09  1.92532942222089E-09  1.81368524437840E-09  2.63896550320129E-06 -3.64913515112258E-11
  2.72785594053884E-10 -1.86813846076474E-05  2.07680394573234E-10 -2.68739320684853E-05 -1.75889834416246E-04
 -1.17339698207731E-04 -3.49867927894902E-05 -2.83995604492879E-05 -2.22290467746244E-07 -8.42391187067254E-06
  1.07216257794395E-04  1.02728800904981E-04 -2.85160428421708E-06 -1.09993478428682E-05 -6.47061801265495E-06
 -3.69924705070813E-07 -3.16715446420255E-06  2.68750986187000E-05  1.75896937695799E-04  1.17343869483694E-04
  3.49834808343039E-05  2.83977905593802E-05 -2.24486190468084E-07 -8.42528416462977E-06 -1.07218095050579E-04
 -1.02730691324324E-04 -2.85101896688370E-06 -1.09989739134842E-05  6.47033246375832E-06  3.70123541012899E-07
  3.16731953729409E-06 -1.75281513075904E-09 -1.01889524773929E-08 -5.31944524027145E-09 -3.45519439771432E-05
 -1.37750154348296E-05 -2.67045321212878E-09 -1.80042842808144E-09  9.87676628849701E-10  1.10425941363686E-09
  2.63882814346664E-06  5.58663502473922E-11  4.64015744470207E-10  1.86815218254998E-05 -1.14231613506325E-10
 -2.68737002680102E-05 -1.75888640412201E-04 -1.17339286866389E-04  3.49901546276064E-05  2.84021039069892E-05
  2.22906184173015E-07  8.42452578907561E-06  1.07217841701817E-04  1.02730298385648E-04 -2.85148259671881E-06
  1.09993436306725E-05 -6.47059565204279E-06  3.69844426391482E-07 -3.16701797463741E-06  2.68752887310520E-05
  1.75898185694522E-04  1.17344636344130E-04 -3.49895944662575E-05 -2.84018651242589E-05  2.25740727548587E-07
  8.42601357278258E-06 -1.07218882355664E-04 -1.02731205808237E-04 -2.85162330385911E-06  1.09991212557861E-05
  6.47022888301442E-06 -3.70099096930163E-07  3.16736629416343E-06  5.99557567664388E-09  3.76921415568939E-09
  2.41136717850635E-06 -1.02872720327909E-09 -2.84763438720616E-10  1.02365570067511E-04  4.55180829898645E-05
 -1.18155406314723E-05 -5.43086921717060E-06 -1.33590126013889E-05 -1.02366058423565E-04 -4.55185368614632E-05
  1.18152635785067E-05 -5.43034086117480E-06  1.33595144450148E-05 -1.99220278029104E-10 -1.12822652257048E-09
 -2.41133269742259E-06  2.80154467723561E-10  5.86835166035712E-12  1.02369379400127E-04  4.55213443628963E-05
  1.18155039701084E-05  5.43099755843725E-06 -1.33598379681209E-05 -1.02374898499634E-04 -4.55243857195261E-05
 -1.18168355723919E-05  5.43156871685416E-06  1.33595456624120E-05  7.06350224771815E-10  4.07920636606181E-09
  2.23663564522867E-09  1.24032238994223E-06 -1.40256992691327E-06  2.01469640462593E-09  1.38244699455430E-09
  7.47482472291460E-10  8.01606484290102E-10  7.32940046428942E-08 -1.18631551355132E-10 -3.65709252925257E-10
 -2.34213558363851E-06  1.74393479342544E-10 -1.24041944671685E-06 -1.19112865656264E-05 -1.05770329880127E-05
  9.91794088616946E-06  7.43755289604337E-06  6.45120787488846E-06  3.49054131877637E-06  1.63180753650563E-05
  1.59464185573945E-05  5.50779361319965E-07 -1.65705121763639E-06 -2.10688352701296E-06 -5.27466681884651E-07
  2.76458787199367E-07  1.24081612045726E-06  1.19134164444352E-05  1.05780841437787E-05 -9.91782016439102E-06
 -7.43747080669907E-06  6.44981176505131E-06  3.48954939110669E-06 -1.63189902853403E-05 -1.59475292498864E-05
  5.50928409190772E-07 -1.65672070648118E-06  2.10658028415596E-06  5.27665327869196E-07 -2.76722075295445E-07
  1.42581298439307E-09  8.02924735570258E-09  3.63084006597560E-09 -1.24838511632514E-06  1.39703096170855E-06
  5.13714751609868E-09  3.58200394847173E-09 -8.18509694701890E-11  6.68927550246978E-12  7.23844198518160E-08
 -3.84404178786679E-11 -5.57837285995143E-10  2.34267374928162E-06  2.32783080985164E-10 -1.24542680951950E-06
 -1.19394561224912E-05 -1.05907079416278E-05 -9.92375716644234E-06 -7.44139081337159E-06 -6.45766687533514E-06
 -3.49497474249226E-06  1.63193815525918E-05  1.59479545001639E-05  5.51391085284920E-07  1.65678184223110E-06
 -2.10503556096268E-06  5.27732599955190E-07  2.77186738071669E-07  1.24249860458454E-06  1.19229026049112E-05
  1.05823602020335E-05  9.91928025795017E-06  7.43853293478112E-06 -6.46296662686772E-06 -3.49848794859144E-06
 -1.63190743133293E-05 -1.59472684484866E-05  5.50641680173672E-07  1.65693127853563E-06  2.10621087469532E-06
 -5.27639692456685E-07 -2.77811869468789E-07 -3.14119903994640E-09 -1.87455461285502E-09  6.85319282568705E-07
  5.46135098419007E-10 -1.41072351843753E-10 -1.82111816885090E-05 -1.60337198495366E-05  2.68906797711679E-06
  1.94749183822529E-06 -1.54257809489095E-06  1.82109252864905E-05  1.60339251348652E-05 -2.68899082587408E-06
  1.94754153252711E-06  1.54274088725899E-06  2.47812646092881E-09  1.54571149609180E-09 -6.84461185863117E-07
  2.29398154672912E-10  3.74970877932275E-12 -1.82126952843425E-05 -1.60357733356647E-05 -2.68890616891070E-06
 -1.94719999598742E-06 -1.54282763697654E-06  1.82165975858514E-05  1.60379545086125E-05  2.69014714642718E-06
 -1.94700501637168E-06  1.54273851674560E-06 -1.68476750970105E-09 -9.53165182419635E-09 -4.52672367001377E-09
  9.02329461396544E-07  5.06692423917657E-07  3.94331944858619E-09  2.71015632376433E-09 -4.73224162491716E-10
 -3.40481289148669E-10  9.87779805633501E-08  8.73177255120917E-11  4.55645345900470E-10 -3.57978570588067E-07
 -5.17419990754787E-10 -1.13346507579312E-06 -6.97983802091892E-06 -3.94479642628482E-06 -2.65946838383329E-06
 -1.87068970940535E-06 -9.93960922155138E-07 -7.73419142560152E-07  2.32361718007096E-06  2.10178897473196E-06
 -2.72306613241176E-07 -1.69520428294652E-07  5.35129897380009E-08  6.43616606960934E-08 -2.11888602248967E-07
  1.13856763088497E-06  7.00884783165013E-06  3.95968946230963E-06  2.64993254069000E-06  1.86449791938457E-06
 -1.00368433055452E-06 -7.80199874854800E-07 -2.32374363074196E-06 -2.10189011500337E-06 -2.70544262391084E-07
 -1.69505440418743E-07 -5.52416810030786E-08 -6.43930464538513E-08  2.12856795872334E-07  7.29690786873214E-10
  4.05240007072710E-09  1.98719906607046E-09 -9.25318045276577E-07 -5.22369342430876E-07  9.10000881755715E-11
 -1.54838986320852E-11  2.60442073379178E-10  2.11438185389160E-10  9.60896853662173E-08  1.10167355241958E-10
 -2.61024090074985E-10  3.58022182544690E-07 -5.11751649089407E-11 -1.13875469009930E-06 -7.00979106671763E-06
 -3.95983387321573E-06  2.64667371995387E-06  1.86217733545881E-06  1.00421500172257E-06  7.80684266752100E-07
  2.32279752203595E-06  2.10119758701488E-06 -2.70366841884401E-07  1.69331930527446E-07  5.51680338496416E-08
 -6.44346540642313E-08 -2.12816574126906E-07  1.13519607454707E-06  6.98986482263199E-06  3.94992490655106E-06
 -2.65294184294405E-06 -1.86631650258465E-06  9.96339862596569E-07  7.75000180678688E-07 -2.32260888924144E-06
 -2.10068472879507E-06 -2.71842133965172E-07  1.69362114976859E-07 -5.40794068602114E-08  6.45723252473528E-08
  2.12484699055280E-07 -1.92296745510934E-09 -1.40426866575541E-09 -2.70830229037580E-08  2.86755392326368E-10
  1.71431393014420E-10  7.22011924275863E-06  4.92350268509711E-06 -9.88569916522233E-07 -5.88128610624033E-07
 -5.56691662694563E-07 -7.22244466362233E-06 -4.92313641860604E-06  9.89679646027726E-07 -5.87370925436096E-07
  5.56788264633211E-07 -1.35179272665292E-09 -6.43817226669019E-10  2.90169604878602E-08 -3.57452696975434E-10
  5.38063618586197E-11  7.22016664748798E-06  4.92198091869928E-06  9.89384461824277E-07  5.87008399771616E-07
 -5.56540091946773E-07 -7.21927981376860E-06 -4.92282879533693E-06 -9.88775223796724E-07  5.87662901608281E-07
  5.56732782725048E-07  3.24432263018402E-09  1.82387381955972E-08  8.52828369071270E-09 -1.03170003685547E-07
 -1.29541104048658E-07 -8.66854946526867E-09 -6.01300937515899E-09 -4.44734320488314E-10 -3.59931707246333E-10
  1.07260362433755E-08  8.33788926317158E-11 -1.07966744379859E-09 -5.56082790242583E-08  2.16099774789377E-10
  1.17447434498780E-07  5.58173430832191E-07  1.50466367437685E-07  5.81337363367422E-07  4.09553248588964E-07
  2.72702262871193E-07  1.59287544583456E-07  3.47483109744051E-07  3.69689513828862E-07  5.04440345999983E-08
 -5.07436913910336E-08 -9.57845086822081E-08 -3.23807720655961E-08  2.26637928160412E-08 -1.18497264500906E-07
 -5.64086831409734E-07 -1.53409792446327E-07 -5.79281883104236E-07 -4.08267894877467E-07  2.74707280594382E-07
  1.60766093863790E-07 -3.47141046635215E-07 -3.69478283752592E-07  5.00672221266046E-08 -5.08694222724469E-08
  9.59743087959040E-08  3.23353778943717E-08 -2.28277700540257E-08 -2.82206136065109E-09 -1.58181408672892E-08
 -7.34603660018183E-09  1.07489208858350E-07  1.32592771228110E-07 -7.44292923672949E-09 -5.17758559613258E-09
  6.12775365333226E-11  2.09831804388307E-11  1.10804239768825E-08  1.32338653892281E-11  8.99814919682142E-10
  5.55419298279337E-08 -1.18885195900692E-10  1.25489285290469E-07  6.03302865011359E-07  1.71798957573239E-07
 -5.66847904018891E-07 -3.99638903831187E-07 -2.63176001313382E-07 -1.52858997999242E-07  3.46769630214038E-07
  3.69108706905706E-07  4.97904837859208E-08  5.07118535804967E-08 -9.82758194027325E-08  3.22873752613831E-08
  2.20486374761741E-08 -1.24787333557871E-07 -5.99495597540040E-07 -1.70018523346033E-07  5.67134082709376E-07
  3.99759146217447E-07 -2.61492480736222E-07 -1.51518198468494E-07 -3.46567475096101E-07 -3.68763642514573E-07
  4.98581709070202E-08  5.08276219920258E-08  9.81951179304502E-08 -3.23887630854422E-08 -2.20101547366872E-08
  2.51671478234485E-09  1.69993380405995E-09  2.87052105482807E-08  9.95798613919847E-11  3.90922229062798E-11
 -1.48815611354751E-06 -1.19261043796385E-06  2.04508938742260E-07  1.34900246566395E-07  3.95002266248515E-08
  1.48839686761606E-06  1.19239845261812E-06 -2.04654467590016E-07  1.34707664903032E-07 -3.96626704509445E-08
 -1.59186894243872E-09 -8.92597932434766E-10 -2.90853098768522E-08  1.94630460733079E-10 -4.91779246937434E-12
 -1.48436815173312E-06 -1.18942565275246E-06 -2.04787954861539E-07 -1.35145822397435E-07  3.95282902206210E-08
  1.48322565725334E-06  1.18905099839832E-06  2.04429820314777E-07 -1.35133711671087E-07 -3.98845024833950E-08
* ORBITAL    1    5
 -5.77447248051177E-01  2.94245536343054E-03  2.45069146354606E-03  2.60563865393446E-08  1.25503573188879E-08
 -3.61908593436257E-04 -1.00623288247397E-04  8.22300037751928E-05  6.93598638245824E-05 -5.44446784612062E-09
 -7.16179118695582E-06  8.51174033215352E-05  3.23720638820656E-10  4.76071627178332E-05  2.88026865129840E-01
 -1.47030760870658E-03 -1.22300467191426E-03  5.07745309955456E-04  1.32766523641179E-04 -5.16220980360505E-04
 -1.29138534811658E-04 -4.12481187990358E-05 -3.45699965265376E-05  1.34169283105231E-04 -9.30250996128583E-06
 -4.24957478686927E-05  9.54734055058430E-06 -1.84247176264005E-04  2.88012611177910E-01 -1.47028419123314E-03
 -1.22296600118558E-03  5.07759596783204E-04  1.32777301101278E-04  5.16218147306744E-04  1.29129652523209E-04
 -4.12465474801953E-05 -3.45684313257344E-05 -1.34168795709331E-04  9.30307823596402E-06 -4.24912187665131E-05
  9.54742878032060E-06 -1.84251398937094E-04 -5.77447208335699E-01  2.94251969433914E-03  2.45072095146654E-03
 -1.45671852781034E-08 -4.50215604256948E-09  3.61945998723145E-04  1.00649611943444E-04  8.22317006682603E-05
  6.93618348140980E-05 -4.46668163997770E-09  7.16185211450129E-06  8.51143041294098E-05 -3.89074936368234E-10
  4.76084739175109E-05  2.88026929707868E-01 -1.47037087765148E-03 -1.22303348106728E-03 -5.07768700917150E-04
 -1.32783289548345E-04  5.16199212642841E-04  1.29122926681844E-04 -4.12493220046467E-05 -3.45707318270240E-05
  1.34168186075619E-04  9.30273634591625E-06 -4.24919886442282E-05 -9.54750192862025E-06 -1.84246624494457E-04
  2.88012635531558E-01 -1.47019525778384E-03 -1.22292452406088E-03 -5.07729230007724E-04 -1.32755776955029E-04
 -5.16230042410924E-04 -1.29137932744484E-04 -4.12454145135180E-05 -3.45675374997034E-05 -1.34168766341972E-04
 -9.30307371747329E-06 -4.24963543758463E-05 -9.54713671995569E-06 -1.84251629799966E-04 -6.10125359618606E-04
 -1.04458099475137E-04 -1.29865398247260E-09  1.21339551179110E-04 -1.31580358263690E-05  3.03947433832261E-04
  5.19489337340835E-05 -5.10554379293233E-05 -3.24652756847253E-05  6.51804688483232E-06  3.03928468138013E-04
  5.19434280856466E-05 -5.10544719295519E-05  3.24647218808216E-05  6.51785123399770E-06 -6.10107901431597E-04
 -1.04448066261568E-04  1.65649825917395E-10 -1.21338114603062E-04 -1.31582975675448E-05  3.03941188715263E-04
  5.19452193200077E-05  5.10568765497809E-05  3.24664828074618E-05  6.51854801854458E-06  3.03931695349163E-04
  5.19470020869436E-05  5.10512024082903E-05 -3.24647804688631E-05  6.51761695223172E-06 -3.10462509320621E-05
 -2.03243671599377E-04 -1.35659237090115E-04 -5.87432410564256E-10 -3.66833768316935E-10 -3.51255734011514E-05
 -3.32581406732694E-05  1.24018765131493E-04  1.18785055248765E-04 -2.78677196344727E-10 -6.71353255434436E-06
 -7.50327672704741E-06  3.75745776539100E-10  4.68184951712044E-06  1.55112242530759E-05  1.01491329392749E-04
  6.76463146288976E-05  2.01264574058019E-07  8.41951343087792E-06  3.46846732298852E-05  1.86364828093513E-05
 -6.17869674813466E-05 -5.92417076031112E-05  3.17099644124488E-06 -1.23273718001944E-05  3.71629053798441E-06
  1.10158917051061E-05 -8.06436960237216E-07  1.55204620885602E-05  1.01542425839295E-04  6.76692726464167E-05
  1.80065955268160E-07  8.40473969579439E-06 -3.46707191655339E-05 -1.86266829091584E-05 -6.17846748623955E-05
 -5.92393625216161E-05 -3.17008212603415E-06  1.23274280468067E-05  3.71261499114450E-06  1.10158582738122E-05
 -8.07019153624498E-07 -3.10556246390851E-05 -2.03296812522004E-04 -1.35684923897413E-04  3.06578092558691E-09
  2.10912330981861E-09  3.50996523840149E-05  3.32403316690134E-05  1.24019528197040E-04  1.18785606071759E-04
 -4.30458691860615E-11  6.71360207170199E-06 -7.50056762377578E-06 -2.47884170415574E-10  4.68005573177333E-06
  1.55206468825702E-05  1.01543939494867E-04  6.76707347452596E-05 -1.81568216678730E-07 -8.40596023462070E-06
 -3.46801920878641E-05 -1.86333741033752E-05 -6.17877617574870E-05 -5.92422845036999E-05  3.17018121407985E-06
  1.23271113616204E-05  3.71329565475789E-06 -1.10158928301955E-05 -8.05765199691805E-07  1.55126267920947E-05
  1.01498302730524E-04  6.76484519077254E-05 -2.00320679265762E-07 -8.41868701677142E-06  3.46783360556509E-05
  1.86319638816719E-05 -6.17836198061024E-05 -5.92385427850104E-05 -3.17105649699732E-06 -1.23276268216886E-05
  3.71503585520023E-06 -1.10156705341698E-05 -8.07280218351248E-07  1.18317198161530E-04  5.26346758712957E-05
 -1.14107587508071E-10 -1.49567703157098E-05 -1.54670016349882E-05 -5.89955185098387E-05 -2.62097030221030E-05
  5.42139165863061E-06  5.54531532106408E-06  7.69162133047774E-06 -5.89873183134006E-05 -2.62051339086434E-05
  5.42120231920184E-06 -5.54576064493888E-06  7.69133428544561E-06  1.18305587950219E-04  5.26264598850025E-05
 -1.46406574838555E-10  1.49554367650559E-05 -1.54672440922352E-05 -5.89954295895779E-05 -2.62098988926967E-05
 -5.42283203405129E-06 -5.54595068416189E-06  7.69168244137609E-06 -5.89925290536160E-05 -2.62076413123499E-05
 -5.42131996367048E-06  5.54577096903420E-06  7.69122855434583E-06 -1.42686434292822E-06 -1.37410524781923E-05
 -1.22179630461142E-05 -8.98873796505858E-10 -7.75777263500413E-10  1.36413338327100E-05  9.45061228254735E-06
  1.87847983946258E-05  1.84443062527476E-05 -4.70543106669077E-12 -1.47778927132827E-06 -2.43925867796586E-06
  1.43539187372277E-11 -7.15459035181835E-07  7.13529363588088E-07  6.84830341278219E-06  6.08712665841319E-06
 -6.42770228115911E-06 -3.47388358946570E-06 -2.44490860564135E-06 -3.39106546629844E-06 -9.50312718592434E-06
 -9.19282517819886E-06 -2.72499847969729E-07 -1.38329837597877E-06  1.21481237192881E-06  1.66358959139689E-06
 -2.27892076277249E-07  7.34198548274440E-07  6.96480425307456E-06  6.14279997877307E-06 -6.45820995000975E-06
 -3.49515231705056E-06  2.48197467996795E-06  3.41642622022442E-06 -9.50244391805290E-06 -9.19228922969198E-06
  2.73464130953140E-07  1.38341774934933E-06  1.20789665459368E-06  1.66371912008335E-06 -2.31290642417783E-07
 -1.43893885311717E-06 -1.38086140444977E-05 -1.22490239513902E-05 -9.60799591857335E-09 -6.50734032170674E-09
 -1.36746689388743E-05 -9.47391088372531E-06  1.87843701144062E-05  1.84438307702143E-05 -1.12781992366414E-09
  1.47799696518573E-06 -2.43540450294312E-06  8.76538104487937E-11 -7.14823144050243E-07  7.29187599149961E-07
  6.93664415028468E-06  6.12906392603933E-06  6.45320488695478E-06  3.49183993281103E-06  2.48799481236184E-06
  3.42091065857670E-06 -9.50269680896042E-06 -9.19245983924391E-06 -2.72838547837339E-07  1.38329409430751E-06
  1.20992924127665E-06 -1.66370101063437E-06 -2.31709770511192E-07  7.13785033868863E-07  6.85010903895630E-06
  6.08813932781545E-06  6.42846545348988E-06  3.47475005945620E-06 -2.44856817013063E-06 -3.39362176562856E-06
 -9.50272903630211E-06 -9.19245383626350E-06  2.72323382638500E-07 -1.38337012467477E-06  1.21429575241004E-06
 -1.66356003352678E-06 -2.28372047678218E-07 -2.10607694426360E-05 -1.85424733141734E-05  5.46280514285512E-11
  3.82278348335583E-06 -1.78616670851164E-06  1.04723983083979E-05  9.22728865031997E-06 -1.93994713339158E-06
 -4.36741972812433E-07  8.87058961522971E-07  1.04812326190681E-05  9.23414180383711E-06 -1.93992749133217E-06
  4.34941747051732E-07  8.87027410424494E-07 -2.10649462089006E-05 -1.85436446042109E-05  8.90061400766489E-10
 -3.82087276947370E-06 -1.78595224730593E-06  1.04891819157251E-05  9.23842503965658E-06  1.94182596720145E-06
  4.35515755661235E-07  8.86908438482390E-07  1.04724507244033E-05  9.22662970111782E-06  1.94009852963785E-06
 -4.36291790398834E-07  8.87008837547670E-07 -1.30472045211144E-06 -8.03293081485238E-06 -4.54580019904116E-06
 -9.48609029241521E-11 -1.31667931227731E-10 -3.24961314128686E-06 -2.32787587943426E-06  2.70379590830322E-06
  2.42892206911134E-06 -1.02982300417575E-10 -3.41209807510182E-08  5.85045656254621E-08 -4.26241268349844E-11
  3.96387379231102E-07  6.48509283355530E-07  4.00034403214701E-06  2.26046607519053E-06  1.01127946191191E-06
  7.85952351426851E-07  1.48835463967496E-06  9.62375700490740E-07 -1.32458088791235E-06 -1.21478477287497E-06
  2.12665367820905E-07 -2.60276818776559E-07 -2.95560447565167E-08  1.69174082262630E-07  2.37881091462341E-08
  6.54784062746225E-07  4.03536724648449E-06  2.27660202597761E-06  9.90423990117381E-07  7.71557400943668E-07
 -1.48544965159862E-06 -9.60306708122447E-07 -1.32142757376811E-06 -1.21205070995388E-06 -2.11541975926482E-07
  2.60634085804600E-07 -3.15903262186953E-08  1.68959374834033E-07  2.43563074904611E-08 -1.31248279307499E-06
 -8.07677870942371E-06 -4.56688330121707E-06 -2.98077012308425E-09 -1.97052451545387E-09  3.22887418755605E-06
  2.31341551215834E-06  2.70145388612941E-06  2.42690431844180E-06 -4.93724486792860E-10  3.36956964259816E-08
  6.10237150762062E-08 -1.38793663566081E-10  3.94913544011083E-07  6.54045710918686E-07  4.03117058226395E-06
  2.27460726564848E-06 -9.95701043563999E-07 -7.75226096311459E-07 -1.48526392438733E-06 -9.60060136475874E-07
 -1.32211224999353E-06 -1.21266834789560E-06  2.12336994643557E-07  2.60572178562612E-07 -3.13070577086223E-08
 -1.68964492258272E-07  2.44476265589970E-08  6.48551552711358E-07  4.00066071633942E-06  2.26065680318593E-06
 -1.00970847720157E-06 -7.84806420887501E-07  1.48707642382939E-06  9.61487713368238E-07 -1.32421936694883E-06
 -1.21450292559818E-06 -2.12759746481193E-07 -2.60459593017141E-07 -2.96514306321971E-08 -1.69214066546877E-07
  2.36481966010764E-08  8.35193097629780E-06  5.69536260185583E-06  9.05337491054958E-11 -1.32966834100354E-06
 -6.44234860766056E-07 -4.15129161700839E-06 -2.83063250909288E-06  5.83122418912626E-07  3.09710030699143E-07
  3.20695351450369E-07 -4.14313901503754E-06 -2.82556908306066E-06  5.82779651509129E-07 -3.09063574934455E-07
  3.19992036333477E-07  8.34233024062986E-06  5.68847987470306E-06  2.19959373201264E-10  1.32889833904038E-06
 -6.43968810790464E-07 -4.14873701237704E-06 -2.82968477564808E-06 -5.83681527927557E-07 -3.09752067391351E-07
  3.20319405446091E-07 -4.14938882225692E-06 -2.82940611306244E-06 -5.82811055087179E-07  3.09726829401549E-07
  3.20726535058757E-07  1.35016671104524E-07  6.39996592106172E-07  1.71624704844779E-07 -3.02841878504748E-09
 -1.99955341077173E-09  7.41140118954889E-07  5.03574858123066E-07  3.90488685872569E-07  4.29056099325568E-07
  4.10372103842408E-10 -6.09686385079496E-08 -1.10333200471899E-07 -9.27014070972361E-12 -6.39222469102878E-08
 -6.35702628681530E-08 -2.99162178390431E-07 -7.57673846812084E-08 -2.80090619792543E-07 -1.64168139969968E-07
 -2.65524042961193E-07 -2.24869015304126E-07 -2.13201732680464E-07 -2.12741372804608E-07 -2.27956449625890E-08
 -2.60237491395212E-08  5.38652171932388E-08  5.15002287846403E-08 -2.38603633090818E-08 -7.41641611129784E-08
 -3.58773995558229E-07 -1.03915657526848E-07 -2.58116008099369E-07 -1.49009991401003E-07  2.54210049804644E-07
  2.17086062750712E-07 -2.11595181496681E-07 -2.11412342940141E-07  2.18521325158988E-08  2.59739372202048E-08
  5.72752020957059E-08  5.12843026582723E-08 -2.34754532307544E-08  1.43911709240153E-07  6.90177815974109E-07
  1.95286064757939E-07  1.21163430472967E-09  7.57778227488999E-10 -7.16262814594476E-07 -4.86127883089118E-07
  3.88586074638843E-07  4.27023769934716E-07  1.81090472636783E-10  6.08892695047080E-08 -1.13068709471544E-07
 -3.23761227384448E-11 -6.26457551169780E-08 -7.34247820727526E-08 -3.54403516951933E-07 -1.01640089256908E-07
  2.60307613151317E-07  1.50579305173675E-07  2.55057092120650E-07  2.17588917730682E-07 -2.12001913090993E-07
 -2.11826718902339E-07 -2.19061566318437E-08  2.58426795765979E-08  5.69384441337590E-08 -5.12905528907130E-08
 -2.36898196579915E-08 -6.50427115428009E-08 -3.07547339489262E-07 -7.98770863963085E-08  2.76759905126773E-07
  1.61797072803766E-07 -2.66135496595730E-07 -2.25383954479792E-07 -2.12862273321986E-07 -2.12408211677830E-07
  2.24804403487063E-08 -2.61379876006143E-08  5.44839861825300E-08 -5.15959388603921E-08 -2.37826287157583E-08
 -1.72147254122798E-06 -1.37904624094402E-06  2.78344834453047E-10  2.82567113486017E-07  4.51888910803167E-08
  8.53744926656847E-07  6.84972774755809E-07 -1.33447867521544E-07 -4.82832098733639E-08 -2.26466822437583E-08
  8.48113579575379E-07  6.80698732602322E-07 -1.33990765966628E-07  4.86048031575892E-08 -2.28854580806174E-08
 -1.71200226520822E-06 -1.37279789263029E-06 -1.15796579727787E-10 -2.82172386677935E-07  4.58641654897970E-08
  8.49514668777764E-07  6.81891435890436E-07  1.34075604895070E-07  4.86664938139991E-08 -2.28852244761271E-08
  8.53156211041543E-07  6.84205706719498E-07  1.33594389280915E-07 -4.81522208134923E-08 -2.28407540114750E-08
* ORBITAL    1    6
 -4.08685865705136E-01  2.38847088653255E-03  1.83249901786793E-03  1.67826513793870E-08  1.12841742012440E-08
 -4.08194261789145E-04 -9.93606486697007E-05  5.20742574788231E-05  3.79478625891374E-05 -2.33254224612521E-09
 -6.41187088978680E-06  4.44059036914754E-05  1.42990076212377E-10  8.70053256668179E-05  4.07665330120144E-01
 -2.38411009274037E-03 -1.82789188959138E-03  3.54268635500604E-04  8.61363344199446E-05  2.02624133257912E-04
  4.89813345801085E-05 -5.20904012597872E-05 -3.77845513272436E-05  7.56280793080583E-05  3.17182918387760E-06
 -4.44142451076553E-05  5.58762791881579E-06  4.31994581352121E-05 -4.07665298132821E-01  2.38412457527280E-03
  1.82789867711301E-03 -3.54273817274875E-04 -8.61402833501593E-05  2.02621549824043E-04  4.89803511597911E-05
  5.20897978282858E-05  3.77836299126392E-05  7.56281656578321E-05  3.17196663617885E-06  4.44127254654838E-05
 -5.58676174738863E-06 -4.31980739710311E-05  4.08685825298250E-01 -2.38851681416510E-03 -1.83252049329030E-03
 -4.95944542013853E-09 -3.51179826322779E-09 -4.08209162099373E-04 -9.93711847177629E-05 -5.20723526395854E-05
 -3.79461425787693E-05 -4.78682653511118E-10 -6.41182495933321E-06 -4.44027199557137E-05 -5.79464304032445E-12
 -8.70064463191750E-05 -4.07665453790867E-01  2.38412234732612E-03  1.82789787314584E-03  3.54264342820573E-04
  8.61330668875926E-05  2.02626737392833E-04  4.89840351910802E-05  5.20896457869774E-05  3.77834497668801E-05
 -7.56282622028323E-05  3.17226462183422E-06  4.44126836609427E-05  5.58711820249873E-06 -4.31984498991590E-05
  4.07665421774960E-01 -2.38408434090692E-03 -1.82787943839921E-03 -3.54249197210921E-04 -8.61225969696225E-05
  2.02637539457609E-04  4.89905705860777E-05 -5.20901947855594E-05 -3.77842830395141E-05 -7.56260256180669E-05
  3.17225902713441E-06 -4.44159222330667E-05 -5.58763913649413E-06  4.32006389238995E-05 -4.40576850591472E-04
 -8.96750706648360E-05 -1.31838766432414E-09  8.55929650739970E-05 -5.23653870469555E-06  4.39250954419281E-04
  8.94152658461687E-05 -7.39035492400992E-05 -4.26324739007872E-05  5.17107305415500E-06 -4.39254701114546E-04
 -8.94165807880257E-05  7.39060347209918E-05 -4.26325917516030E-05 -5.17186374011543E-06  4.40574635492092E-04
  8.96724599962751E-05  3.60398378747931E-10  8.55941099563031E-05  5.23542590308231E-06 -4.39258892776291E-04
 -8.94191550674633E-05 -7.39061054258213E-05 -4.26327749500308E-05 -5.17124028603574E-06  4.39256073703608E-04
  8.94189985007776E-05  7.39030642947946E-05 -4.26339781558830E-05  5.17077040158254E-06 -1.84787056291247E-05
 -1.20511831183114E-04 -7.57991757469260E-05  1.94632443400085E-09  1.39861385384185E-09 -3.42855639505009E-05
 -3.25840495720498E-05  9.61150168840234E-05  8.53148878262214E-05 -2.23864552739275E-10 -7.96926172046485E-06
 -2.66898730087067E-06  6.83612251852385E-11 -9.96483067069556E-07  1.84484000670665E-05  1.20243331994858E-04
  7.55112409187581E-05  2.96259110914373E-05  2.81913081998210E-05  1.71367622042910E-05  1.62821502385049E-05
 -9.60483337898817E-05 -8.50650740687433E-05 -8.71897927609199E-07  3.95414884068536E-06  2.62695929443356E-06
  6.93260752299272E-06 -5.14884097933022E-07 -1.84534962296281E-05 -1.20272374090135E-04 -7.55256217626648E-05
 -2.96130369873815E-05 -2.81827184694870E-05  1.71436681118044E-05  1.62863161065748E-05  9.60468278337189E-05
  8.50636276777169E-05 -8.73723667819866E-07  3.95455547251024E-06 -2.62550449903001E-06 -6.93225043211559E-06
  5.13176693903744E-07  1.84853239821457E-05  1.20549950218058E-04  7.58181835032298E-05  3.77507910210636E-09
  2.64547755823616E-09 -3.42667600624714E-05 -3.25710457026582E-05 -9.61124660547206E-05 -8.53125911487741E-05
  4.50953038880702E-10 -7.96917000992888E-06  2.66719531644324E-06  1.58089819218139E-10  9.98690171153533E-07
 -1.84519163208759E-05 -1.20263478839584E-04 -7.55213158279488E-05  2.96179311081127E-05  2.81861121448383E-05
  1.71434333491887E-05  1.62861434825933E-05  9.60474563105945E-05  8.50641538144282E-05  8.73064417732637E-07
  3.95449901440738E-06 -2.62572719221893E-06  6.93222051982182E-06  5.12999672460395E-07  1.84493174905112E-05
  1.20248157850971E-04  7.55133127600509E-05 -2.96282676608690E-05 -2.81930330542801E-05  1.71415179829711E-05
  1.62853827090423E-05 -9.60487066261722E-05 -8.50655198355255E-05  8.71663550638189E-07  3.95414256220285E-06
  2.62633134662523E-06 -6.93229846504002E-06 -5.14246036026183E-07  7.91915748844079E-05  3.53307331499866E-05
 -1.05044096482693E-10 -9.24883025970297E-06 -9.16836274302189E-06 -7.89510719332815E-05 -3.52054820177727E-05
  7.98406644194051E-06  4.61715067464468E-06  9.10664810328060E-06  7.89513560307242E-05  3.52049920053365E-05
 -7.98526097811596E-06  4.61642395107415E-06 -9.10628456653271E-06 -7.91808254889448E-05 -3.53236369134876E-05
 -3.92606447754721E-10 -9.24699634125162E-06  9.16767248009538E-06  7.89553776558062E-05  3.52084696451842E-05
  7.98573983976679E-06  4.61677805246939E-06 -9.10651485245154E-06 -7.89582594955195E-05 -3.52095434888490E-05
 -7.98575303224865E-06  4.61775027281767E-06  9.10686136294140E-06 -3.55100447780777E-06 -2.19165828989718E-05
 -1.20747978442179E-05 -3.03999284511023E-09 -2.42360270612031E-09  7.82092838189206E-06  4.78235444311458E-06
  1.22518563343255E-05  1.08401544627223E-05 -3.90435778822914E-12 -1.11333459862171E-06 -4.42348523361695E-07
 -1.78738628686887E-10 -7.03820331200693E-07  3.55315077031911E-06  2.19170379150753E-05  1.20459142044724E-05
 -6.74524019764065E-06 -4.11872702772936E-06 -3.87434874992153E-06 -2.36964481176618E-06 -1.22855064792717E-05
 -1.08024788208550E-05 -6.05853087149570E-07  5.51608114063753E-07  4.33141702865413E-07  9.70296162200609E-07
 -3.46860898356635E-07 -3.54026887286704E-06 -2.18435106697576E-05 -1.20092168434887E-05  6.71404099716156E-06
  4.09823465429923E-06 -3.89337708301635E-06 -2.38092060233825E-06  1.22847111716613E-05  1.08015882887069E-05
 -6.01273632319234E-07  5.51835610505692E-07 -4.38446943548947E-07 -9.70614395060112E-07  3.50908942247551E-07
  3.53330881825421E-06  2.18150034715902E-05  1.20245473778223E-05 -1.34804754664074E-08 -9.03081171008214E-09
  7.78330711304282E-06  4.75604477756442E-06 -1.22504915809368E-05 -1.08392871587176E-05 -1.85528146356551E-09
 -1.11325097877881E-06  4.49815081690561E-07 -1.42970127875747E-11  6.99777656864612E-07 -3.54811806520080E-06
 -2.18881698198450E-05 -1.20313998962371E-05 -6.72641403357694E-06 -4.10665288612838E-06 -3.89355743159331E-06
 -2.38059565133680E-06  1.22852176422048E-05  1.08020322499373E-05  6.02873923971678E-07  5.51990437669490E-07
 -4.35588127577230E-07  9.70480486143279E-07  3.51528015609506E-07  3.55464494405854E-06  2.19261123977201E-05
  1.20505418733614E-05  6.74697810224626E-06  4.12034953694219E-06 -3.88745432331398E-06 -2.37859232158128E-06
 -1.22863641873755E-05 -1.08034131254872E-05  6.05313522186307E-07  5.51672902136870E-07  4.32261125529957E-07
 -9.70410295631584E-07 -3.48366304974049E-07 -6.94114746633170E-06 -7.16686819622592E-06  1.32290633058964E-10
  1.00880819982197E-06 -9.98534665670113E-07  6.87503002119667E-06  7.10648292832146E-06 -8.59956627495136E-07
 -4.96894663346714E-07  9.93769172605199E-07 -6.87743498725945E-06 -7.10496901415615E-06  8.63452168967282E-07
 -4.95054386348241E-07 -9.93123142596517E-07  6.93014293482843E-06  7.15708102443647E-06  1.30299729049492E-09
  1.00845853345703E-06  9.98353818997109E-07 -6.87869981225544E-06 -7.10813230083591E-06 -8.62931737479897E-07
 -4.95175732496673E-07 -9.93430197878325E-07  6.87940687485134E-06  7.10920090295150E-06  8.60856531915121E-07
 -4.96167456482572E-07  9.94096159657158E-07 -4.69122836119426E-07 -2.94081562640491E-06 -1.66784151154314E-06
 -2.22773516066711E-09 -1.42996423067328E-09 -7.16588048740564E-07 -5.80001732459911E-07  1.69086949736712E-06
  1.39539363579440E-06  4.78636469335933E-10 -8.50297177408891E-08 -1.18787540722393E-08 -8.56806635898008E-11
  2.61202527932230E-08  4.65770048160551E-07  2.92282361648085E-06  1.65571608916317E-06  6.05894933557960E-07
  4.92860514111675E-07  3.50741978104358E-07  2.84322643325653E-07 -1.56505196553640E-06 -1.38430909481617E-06
  2.01230021206699E-08  4.46314845465866E-08  1.18625989211623E-08  6.96099050782477E-08  1.09934553520284E-08
 -4.63848965827841E-07 -2.91192738316430E-06 -1.65030083051870E-06 -6.10280955168941E-07 -4.95506535750012E-07
  3.47646345388873E-07  2.82513640851537E-07  1.56492782108322E-06  1.38400345830146E-06  2.07730964027012E-08
  4.46816281208388E-08 -1.26356114907652E-08 -6.94975176037336E-08 -1.04221959612519E-08  4.65221075358598E-07
  2.91865481151585E-06  1.65699989463141E-06  9.29171472289586E-10  4.51355034100963E-10 -7.20038929096555E-07
 -5.82714777350544E-07 -1.69009944115783E-06 -1.39427194747220E-06  5.36677383989094E-10 -8.50422343635013E-08
  1.39937763333550E-08 -1.38638390514405E-10 -2.61817820800052E-08 -4.61050365137658E-07 -2.89570522323450E-06
 -1.64218072118332E-06  6.14826328254958E-07  4.98821894480199E-07  3.58012506480176E-07  2.89646346162950E-07
  1.56478110990816E-06  1.38373907524467E-06 -2.12511629788084E-08  4.47167006185625E-08 -1.35058568932897E-08
  6.94465936791817E-08 -1.17405594427944E-08  4.62115820756634E-07  2.90201996523168E-06  1.64558962004879E-06
 -6.09578850440670E-07 -4.95437773813278E-07  3.59155919059425E-07  2.89988468880104E-07 -1.56560114871740E-06
 -1.38501569664870E-06 -2.03420528470484E-08  4.44994070058676E-08  1.30063416144796E-08 -6.97565342641423E-08
  1.22446935720571E-08  2.02044521081753E-06  1.24018237979361E-06  4.41920882999223E-10 -2.63449840358552E-07
 -2.31820785662993E-07 -1.98128042493655E-06 -1.21313994106923E-06  2.21631613854215E-07  1.27719605217700E-07
  2.33060246459133E-07  1.98025414834046E-06  1.21281205476234E-06 -2.21012982572115E-07  1.28278824176671E-07
 -2.33088502484328E-07 -2.01514157962599E-06 -1.23696208265457E-06 -1.00581679123525E-10 -2.61551359512753E-07
  2.31237856471677E-07  1.98657704908439E-06  1.21728587387967E-06  2.22177459177970E-07  1.28119183202113E-07
 -2.33011428818455E-07 -1.98419330672601E-06 -1.21601558969721E-06 -2.21931126321127E-07  1.27410324268680E-07
  2.33138831470426E-07 -3.05785801557482E-08 -2.08604147464330E-07 -1.30840419862157E-07  5.78219532201673E-09
  3.69105801535398E-09  8.74807211964868E-08  4.48073362512019E-08  1.79414575377946E-07  1.69965691144281E-07
 -1.01361783411228E-09 -2.03888507735201E-08 -1.42815669405816E-08 -1.84849566563867E-10 -1.48865364587656E-08
  2.76007155002660E-08  1.86482775401707E-07  1.22314386061828E-07 -7.07559380718421E-08 -3.56738087435967E-08
 -3.71788147125616E-08 -1.71495988072324E-08 -1.93137579098616E-07 -1.67992467060713E-07 -1.18856101372021E-08
  9.43961039108485E-09  1.61546806694697E-08  1.82026441037526E-08 -6.14587156440169E-09 -2.96694008457550E-08
 -1.98230990125854E-07 -1.28206853627311E-07  7.50132277702249E-08  3.84975065363044E-08 -3.38905075324735E-08
 -1.50753169839932E-08  1.93389634299681E-07  1.68246356847716E-07 -1.24977652445586E-08  9.29969602753462E-09
 -1.54072045334821E-08 -1.81156089618669E-08  5.55975090535464E-09  3.28827679419763E-08  2.21678527688245E-07
  1.37174940077584E-07 -1.84745033163224E-09 -9.89065553768966E-10  9.23396479910279E-08  4.83860977777911E-08
 -1.79517623193949E-07 -1.70024884943842E-07 -6.55076594826856E-10 -2.00933750999400E-08  1.33683311194053E-08
  8.74773431072123E-11  1.54523338222346E-08 -3.28550557424166E-08 -2.16586997142005E-07 -1.37224153694283E-07
 -8.15084060944478E-08 -4.33232649320081E-08 -4.40309640409326E-08 -2.19134554201154E-08  1.94072549226282E-07
  1.68881158406147E-07  1.28850559595626E-08  9.60467597411755E-09 -1.42183471720636E-08  1.82630503665622E-08
  6.93995357441100E-09  3.27005817449084E-08  2.15715127848999E-07  1.36982944077208E-07  7.83264855986235E-08
  4.11628634882359E-08 -4.34350991323528E-08 -2.12988901456609E-08 -1.94344319644801E-07 -1.69245581075032E-07
  1.23689167818079E-08  9.53310550063258E-09  1.43436568313156E-08 -1.81756265881927E-08 -7.15849920638653E-09
 -1.70985233861769E-07 -1.75245867801096E-07 -5.97036014322187E-10  2.78232783501041E-08 -5.57980005601544E-09
  1.58324959538950E-07  1.66686672100394E-07 -2.24472228864201E-08 -1.34272111473759E-08  5.81931330425089E-09
 -1.57260598270579E-07 -1.66716591565100E-07  2.17402886371854E-08 -1.35953205797302E-08 -6.04127345985468E-09
  1.71990698317309E-07  1.75887491407689E-07  2.28153075474146E-10  2.76872931944472E-08  6.18048553093007E-09
 -1.63756999578451E-07 -1.71078372055957E-07 -2.28034937871210E-08 -1.35858702265637E-08 -5.93446157642285E-09
  1.60697857376751E-07  1.69358507490238E-07  2.23737330430768E-08 -1.31297979947800E-08  6.35824996855732E-09
* ORBITAL    1    7
 -3.52969738283833E-02  2.42438896154889E-01 -3.31458530084857E-02  3.40944039005235E-08  2.48378162697771E-08
 -7.61536582406780E-02  9.15723905186427E-03 -9.28063475809847E-04 -1.70732456341883E-03 -2.96021070809373E-09
 -3.10876951183261E-04 -1.02216725534299E-02  1.43898156923201E-11  7.21423781173309E-03 -3.52948012065196E-02
  2.42437484104725E-01 -3.31500309930602E-02 -6.59560544308086E-02  7.93249572103167E-03 -3.80705598392947E-02
  4.57643546478177E-03 -9.28482054487469E-04 -1.70601840806107E-03 -6.24861772104921E-03 -1.55435319985146E-04
 -1.02213647483869E-02 -2.69317023153763E-04 -3.60750736033623E-03 -3.52948010970751E-02  2.42437483072486E-01
 -3.31500303188368E-02 -6.59560482523192E-02  7.93250221528643E-03  3.80705121256596E-02 -4.57646804979212E-03
 -9.28492076134622E-04 -1.70602666429336E-03  6.24861819963322E-03  1.55434674803156E-04 -1.02213680004650E-02
 -2.69314858300400E-04 -3.60750195513334E-03 -3.52969833900848E-02  2.42438840822090E-01 -3.31458786917859E-02
  2.49626451192936E-08  1.60420581134071E-08  7.61536507074209E-02 -9.15724314052275E-03 -9.28061985979697E-04
 -1.70732270611821E-03  6.19228021310636E-09  3.10882084840941E-04 -1.02216649067323E-02  2.13845214400807E-09
  7.21423727775019E-03 -3.52947687136845E-02  2.42437667362040E-01 -3.31499423166166E-02  6.59560719445288E-02
 -7.93248456638651E-03  3.80705684311548E-02 -4.57642980066466E-03 -9.28485371136159E-04 -1.70602119917166E-03
 -6.24862294877065E-03  1.55433921284607E-04 -1.02213767688716E-02  2.69314919721238E-04 -3.60750879453868E-03
 -3.52948136635620E-02  2.42437408809362E-01 -3.31500694007728E-02  6.59560862651461E-02 -7.93247401643068E-03
 -3.80704654081243E-02  4.57649885377834E-03 -9.28484062854730E-04 -1.70602123584515E-03  6.24862307288349E-03
 -1.55436383567607E-04 -1.02213585170877E-02  2.69316909942004E-04 -3.60749732455192E-03  6.32333555004512E-02
 -2.47126957898725E-03 -1.66120170844918E-09 -1.13104051440618E-02  3.95274219790642E-04  6.32280452094751E-02
 -2.47052918788867E-03 -9.79515395396888E-03 -5.65448450920997E-03  3.95024557606266E-04  6.32280013437200E-02
 -2.47055963376358E-03 -9.79514725742449E-03  5.65448328526773E-03  3.95026963970879E-04  6.32333821157413E-02
 -2.47125090235927E-03 -9.10759246955587E-10  1.13104094684891E-02  3.95280779434482E-04  6.32280087884314E-02
 -2.47054925862974E-03  9.79514648227674E-03  5.65448033927299E-03  3.95024192994940E-04  6.32280613691115E-02
 -2.47051978955975E-03  9.79515290080357E-03 -5.65449393778950E-03  3.95024369731067E-04 -8.30185189638423E-05
  7.09666644030596E-05  1.48189100662505E-03  8.98295730970283E-09  5.28042605579393E-09  1.58443453471418E-05
 -3.86842141265747E-05 -1.00470087819608E-03 -1.38139297754041E-03 -1.42553548950381E-09 -2.64031750472125E-04
  9.31177029172458E-04 -6.35421536940669E-10  1.21376486728709E-04 -8.27833438069162E-05  7.24364275316846E-05
  1.48288536835645E-03  1.37047796647163E-05 -3.35164005746793E-05  8.14331888234534E-06 -1.92386531359886E-05
 -1.00529106543353E-03 -1.38205530313005E-03 -1.05135236956983E-04 -1.32019141264050E-04  9.31308846067633E-04
 -2.28633957771011E-04 -6.06680310427849E-05 -8.27218871722588E-05  7.27845407431672E-05  1.48305199213162E-03
  1.35660214679218E-05 -3.36125648612857E-05 -8.08089431546824E-06  1.92808234976288E-05 -1.00529653350602E-03
 -1.38206088010028E-03  1.05140771358310E-04  1.32018654057770E-04  9.31290803620343E-04 -2.28633822623961E-04
 -6.06709838241764E-05 -8.30691944067210E-05  7.06823770866099E-05  1.48175673594678E-03 -3.30731547907760E-08
 -2.16617542890492E-08 -1.59793406862847E-05  3.85904183305543E-05 -1.00470047558906E-03 -1.38139228482097E-03
 -4.81200139129050E-09  2.64032252088275E-04  9.31191514431908E-04  1.00112283363807E-09  1.21370918103067E-04
 -8.27449914100652E-05  7.26504762402318E-05  1.48298379871578E-03 -1.35908894745086E-05  3.35954075096206E-05
 -8.08857774809647E-06  1.92764776901927E-05 -1.00528996484222E-03 -1.38205391650616E-03 -1.05137255676354E-04
  1.32019595986485E-04  9.31298082311227E-04  2.28633955565815E-04 -6.06688142845046E-05 -8.27664600794055E-05
  7.25339508184486E-05  1.48293412379844E-03 -1.37074708412309E-05  3.35146058530905E-05  8.12381947038494E-06
 -1.92507070059164E-05 -1.00529633433551E-03 -1.38206104199115E-03  1.05133014258449E-04 -1.32017527443225E-04
  9.31302626525820E-04  2.28634053353188E-04 -6.06707657854591E-05 -1.09570453852590E-04  5.66345310034148E-04
 -1.30589115168183E-09 -1.40947682426479E-04  3.25647233637457E-04 -1.10307159995384E-04  5.65856649272870E-04
 -1.21960730879873E-04 -7.04014058908046E-05  3.25726953768410E-04 -1.10261797665502E-04  5.65892698887719E-04
 -1.21959547974927E-04  7.04012275442652E-05  3.25727736797638E-04 -1.09624950782413E-04  5.66304340418117E-04
  2.61410266176010E-09  1.40946202166840E-04  3.25647316827410E-04 -1.10248968836060E-04  5.65897289735322E-04
  1.21962434311311E-04  7.04032037996450E-05  3.25726533998531E-04 -1.10341297328499E-04  5.65836589648845E-04
  1.21954021034867E-04 -7.03955707769538E-05  3.25727224703183E-04 -2.72158412039651E-06  2.61775126373640E-05
  2.24320378366402E-04 -2.15894274054121E-09 -1.69787695421605E-09  3.22438628037032E-05 -1.22378305852968E-05
 -1.43195448079704E-04 -1.94927687994034E-04 -1.68130340068334E-11 -1.99289579326045E-05  7.05029545596695E-05
  1.12064382551242E-10  1.43085867476226E-05 -2.73732952770699E-06  2.60997735604536E-05  2.24312001677249E-04
  2.78782463944522E-05 -1.06260738460509E-05  1.60901544130408E-05 -6.14479185257326E-06 -1.43803029666933E-04
 -1.95086876826244E-04 -1.23975861260800E-05 -9.94987851801063E-06  7.05224495758970E-05 -1.72670917431567E-05
 -7.15723495737273E-06 -2.73555250083704E-06  2.61098060015254E-05  2.24317261913405E-04  2.78714658955193E-05
 -1.06312205160182E-05 -1.60851075875403E-05  6.14836421774630E-06 -1.43796817013960E-04 -1.95081322729202E-04
  1.23976409196506E-05  9.94994526291235E-06  7.05218328776579E-05 -1.72671036248029E-05 -7.15740013780372E-06
 -2.72259735913462E-06  2.61719671076148E-05  2.24317981428013E-04 -1.13669093883740E-09 -9.01364845636028E-10
 -3.22497103130130E-05  1.22333495403622E-05 -1.43200370320433E-04 -1.94931788373397E-04 -3.47014412175941E-10
  1.99283513124357E-05  7.05034396724407E-05 -1.28750156102885E-10  1.43075664053038E-05 -2.73627408790879E-06
  2.61062077532543E-05  2.24315671459723E-04 -2.78766844547417E-05  1.06277134009434E-05 -1.60885521760056E-05
  6.14649399931438E-06 -1.43796854756952E-04 -1.95081310369557E-04 -1.23971227057815E-05  9.94994856926706E-06
  7.05217235067704E-05  1.72669433642585E-05 -7.15702519477275E-06 -2.73921172533304E-06  2.60899984853131E-05
  2.24308086357024E-04 -2.78702528357941E-05  1.06321200385298E-05  1.60813181647473E-05 -6.15134310533570E-06
 -1.43803052907163E-04 -1.95087099650721E-04  1.23985859704090E-05 -9.94966729170833E-06  7.05232338153394E-05
  1.72673758009490E-05 -7.15828647313255E-06 -2.07835638550704E-04 -1.14774778637367E-04  9.56511633120856E-11
 -1.73084574388077E-06  5.16249172271714E-05 -2.07663878934795E-04 -1.14626305625219E-04 -1.52253968716464E-06
 -8.75013861195556E-07  5.16104651076400E-05 -2.07657092795612E-04 -1.14621290230471E-04 -1.52304665058035E-06
  8.75344760482865E-07  5.16092059003584E-05 -2.07841619652484E-04 -1.14778962611258E-04  1.93046375528071E-10
  1.72963852465573E-06  5.16249916035993E-05 -2.07666832904332E-04 -1.14628643626037E-04  1.52133316038943E-06
  8.74802839930402E-07  5.16090236139965E-05 -2.07642380742348E-04 -1.14610866653424E-04  1.52595655240650E-06
 -8.76522100369297E-07  5.16113897160822E-05 -2.30652308629615E-06  9.48112384759097E-07  2.24075471852954E-05
 -1.22903804179615E-08 -8.14351329958957E-09 -2.47177999713510E-06 -3.09311958173795E-06 -2.14706030986939E-05
 -2.95958416390622E-05  2.02543781381578E-09 -4.56331884313249E-06  9.01170596419292E-06  3.71944084412954E-10
  2.59133983063547E-06 -2.27101389607747E-06  1.16003279275710E-06  2.25023485327085E-05 -2.18228921101935E-06
 -2.71327327353012E-06 -1.28878678587828E-06 -1.58204508269338E-06 -2.16143676708323E-05 -2.96221105740069E-05
 -2.24452539299211E-06 -2.27856441864173E-06  9.00004319955434E-06 -3.95511664879783E-06 -1.29878067735014E-06
 -2.30753445959352E-06  9.54951345323067E-07  2.24040070023633E-05 -2.13429434069447E-06 -2.68031709427953E-06
  1.18825221036448E-06  1.51271171973437E-06 -2.16136350263263E-05 -2.96216985849079E-05  2.24342943155565E-06
  2.27861912067553E-06  9.01081242465418E-06 -3.95497738059677E-06 -1.29050454235155E-06 -2.29684037852259E-06
  1.00211498493750E-06  2.24299581894966E-05 -8.13259475179676E-09 -6.03595309446699E-09  2.54592608274288E-06
  3.14593254636882E-06 -2.14698501353808E-05 -2.95951266565981E-05  4.69906673146564E-11  4.56361402910948E-06
  9.00863472594876E-06  2.16989767314028E-10  2.59179957232399E-06 -2.30646030001063E-06  9.61087272680630E-07
  2.24064523118558E-05  2.13580422884996E-06  2.68218375876826E-06  1.21276408512631E-06  1.53007026575265E-06
 -2.16155249376426E-05 -2.96229606581073E-05 -2.24261287431686E-06  2.27814385763034E-06  9.00955348958560E-06
  3.95512328269626E-06 -1.29259314264781E-06 -2.27949271234903E-06  1.11195303259999E-06  2.24780614881986E-05
  2.16654594667641E-06  2.70255332309047E-06 -1.27975149508741E-06 -1.57614574981347E-06 -2.16119443811047E-05
 -2.96197727169606E-05  2.24254396128172E-06 -2.27892749304425E-06  9.00266863355851E-06  3.95532054164908E-06
 -1.29742119733167E-06  1.86528785472062E-05  2.31963088752327E-05  1.19876345945557E-09 -3.81498401563281E-06
  3.02842258375854E-06  1.86561699748594E-05  2.31879777812920E-05 -3.30172360596271E-06 -1.90435935731839E-06
  3.02782039957468E-06  1.86169644055590E-05  2.31571709546322E-05 -3.29719549202384E-06  1.90785228578672E-06
  3.02820840026017E-06  1.87063664473334E-05  2.32286522237550E-05  5.78755111695038E-10  3.82175095180243E-06
  3.02813262872716E-06  1.86296423520953E-05  2.31658357554571E-05  3.29885782363293E-06  1.90648772219814E-06
  3.02850536205541E-06  1.86452755715387E-05  2.31779652279328E-05  3.30055977750416E-06 -1.90381997758074E-06
  3.02838056472168E-06  8.20711332775402E-09  2.13408445267565E-06  4.35060468343701E-06 -1.99720335036890E-08
 -1.26194288211128E-08  7.17610117053620E-07 -1.91288927252394E-07 -9.39076093804213E-07 -2.66042877571351E-06
  3.27077369324037E-09 -3.04194972940863E-07  1.16321130131997E-06  6.42230408741923E-10  3.31463927300700E-07
  3.92936013474103E-08  2.31398895286688E-06  4.43776932707035E-06  5.65445545036620E-07 -2.05579860667865E-07
  3.32799828939492E-07 -1.13186745842482E-07 -9.45280692947419E-07 -2.66502434529932E-06 -2.91218076668832E-07
 -1.52269645899389E-07  1.15068909475435E-06 -2.63817614727377E-07 -1.67207358142459E-07  1.16092302310992E-08
  2.15697306799326E-06  4.36176677793543E-06  6.10508222863648E-07 -1.73959412667714E-07 -3.70970132952125E-07
  8.76420987760557E-08 -9.43808148426179E-07 -2.66295461804376E-06  2.89418908756289E-07  1.51832246633328E-07
  1.16190732792442E-06 -2.62181070771911E-07 -1.63790605577689E-07  2.12641060629520E-08  2.20745048248094E-06
  4.38554037902956E-06  5.98633340098814E-09  3.14701143233159E-09 -6.79676944891807E-07  2.17590073800618E-07
 -9.34512368307150E-07 -2.65616088222835E-06  1.42424936162003E-09  3.04756782000013E-07  1.15932258841157E-06
 -8.97875607348959E-10  3.32914150960846E-07  2.74615881600664E-08  2.24802167721988E-06  4.40727134033201E-06
 -6.09699696072249E-07  1.74819709297145E-07 -3.42940258792144E-07  1.05784040654497E-07 -9.51149089363542E-07
 -2.66970208157644E-06 -2.87941681977404E-07  1.51487126763192E-07  1.15520461344721E-06  2.63041061330136E-07
 -1.67345301838994E-07  1.97925187425090E-08  2.20192192184246E-06  4.38190702005964E-06 -5.81419239785597E-07
  1.93999989896496E-07  3.53474447184449E-07 -9.97164654041265E-08 -9.38817774262509E-07 -2.65795680508158E-06
  2.89424618552553E-07 -1.52272562122812E-07  1.16064414349912E-06  2.62137675713994E-07 -1.64009292287982E-07
 -5.11378788459746E-06 -3.80352712102600E-06  1.85292006215727E-09 -7.40078136754067E-08  1.15618924305938E-06
 -5.09821330945241E-06 -3.79057022170732E-06 -6.25555997493737E-08 -3.69687341410082E-08  1.15820408862264E-06
 -5.10729409094763E-06 -3.79965710933760E-06 -6.35109726906043E-08  3.90146058146552E-08  1.15424925410270E-06
 -5.09763929040580E-06 -3.79263216565331E-06 -7.53382585249158E-10  7.58199880384011E-08  1.15494801838960E-06
 -5.12640714118491E-06 -3.81028619736380E-06  5.92733155585915E-08  3.42438359337771E-08  1.15915675724737E-06
 -5.08844508033368E-06 -3.78793667608340E-06  6.51945732055125E-08 -3.96102152587746E-08  1.15276895365877E-06
* ORBITAL    1    8
  4.03907155160823E-02 -3.83352820387921E-01  2.58892433988267E-02  1.08475841123860E-07 -3.49625100904847E-08
  5.29304681616069E-02  7.03356633459947E-03  1.36101033034850E-03  1.87451188037766E-03 -1.74050627186396E-08
  9.86107617461828E-05  1.50675731419499E-02 -4.98558530437135E-10 -1.33181166987338E-02  2.01966986596905E-02
 -1.91671427679818E-01  1.29539894391776E-02  6.66108909697772E-02 -1.53997673909905E-02 -6.24521949091899E-02
  3.36947837464251E-02  6.79759436301794E-04  9.35950088277906E-04  1.29907970229891E-02 -2.80502348587217E-04
  7.53329006791417E-03  2.18939965395958E-04 -9.18088532691242E-03 -2.01967547295592E-02  1.91672147700447E-01
 -1.29539980058014E-02 -6.66109924992691E-02  1.53996872260756E-02 -6.24520733075121E-02  3.36947512732980E-02
 -6.79758798496771E-04 -9.35949465984382E-04  1.29908204940923E-02 -2.80502425757837E-04 -7.53332039859928E-03
 -2.18939674612119E-04  9.18086499515217E-03 -4.03907574770193E-02  3.83352577815458E-01 -2.58893663102719E-02
  1.07324386145024E-07 -3.54520311350935E-08  5.29303803582472E-02  7.03350504747685E-03 -1.36101780959093E-03
 -1.87451916161100E-03  1.73871140473230E-08  9.86073571150135E-05 -1.50675604128192E-02  1.32797103823219E-09
  1.33181110875306E-02 -2.01966811687888E-02  1.91671528621608E-01 -1.29539410570849E-02  6.66109708527472E-02
 -1.53997132466454E-02 -6.24522079640054E-02  3.36947788693156E-02 -6.79753489394950E-04 -9.35944518381066E-04
 -1.29908084720099E-02 -2.80501873412420E-04 -7.53329632552696E-03  2.18941546021456E-04  9.18089070677243E-03
  2.01967729991092E-02 -1.91672042056865E-01  1.29540506201669E-02 -6.66109267683540E-02  1.53997311694807E-02
 -6.24520474859005E-02  3.36947650285600E-02  6.79761147014486E-04  9.35952872422927E-04 -1.29908088817939E-02
 -2.80500425300655E-04  7.53331330105479E-03 -2.18940929592563E-04 -9.18085816456650E-03 -1.35004364753561E-01
  8.30909316105013E-03  5.40749113447807E-09  2.08039121579481E-02 -2.68717741123223E-04 -6.74917426761028E-02
  4.15691790675323E-03  1.16875714398970E-02  5.60016713398961E-04 -1.34285415380932E-04  6.74920191427536E-02
 -4.15690163437293E-03 -1.16876046436980E-02  5.60047634093120E-04  1.34286025538908E-04  1.35004345805241E-01
 -8.30911017113982E-03  5.74763962940168E-09  2.08039126419437E-02  2.68719597326903E-04  6.74917872708583E-02
 -4.15688837733202E-03  1.16875733723564E-02  5.60024620463567E-04  1.34284305691332E-04 -6.74920020795460E-02
  4.15691204089269E-03 -1.16876049461798E-02  5.60043483957955E-04 -1.34287285096032E-04  4.59973342835859E-04
  1.86539809168249E-03 -4.41274729944794E-04  2.37028992274314E-08  1.61886429730871E-08  1.04406409409798E-03
  7.51120053388514E-04  1.62363360643892E-03  1.43267675252407E-03 -3.89729407288435E-09  1.51275817848665E-04
 -1.03189618524166E-03  8.12237617305010E-10 -1.30876358265775E-04  2.29646591342917E-04  9.30713257902597E-04
 -2.21660640443143E-04  8.01272541024820E-04  7.32053190256206E-04 -3.42023163172436E-04 -5.15638669172073E-04
  8.12394973840102E-04  7.16843848490001E-04  1.06106683815003E-04 -6.34437159467933E-05 -5.15988322146947E-04
  1.23928735221963E-04 -5.28022631797620E-05 -2.29641193783356E-04 -9.30680074360094E-04  2.21679893959612E-04
 -8.01279297280855E-04 -7.32056366426364E-04 -3.42027171637672E-04 -5.15639448215144E-04 -8.12396984667049E-04
 -7.16846480754803E-04  1.06106476840952E-04 -6.34431962185930E-05  5.15987454388722E-04 -1.23929883654490E-04
  5.28061582309855E-05 -4.59998465136933E-04 -1.86554167735858E-03  4.41204261329222E-04  2.58825765122504E-08
  1.89052165670998E-08  1.04403023549522E-03  7.51095920460229E-04 -1.62363668885595E-03 -1.43267984174026E-03
  2.32837442639110E-09  1.51276052170770E-04  1.03190705539418E-03  2.59791398294761E-10  1.30872745899451E-04
 -2.29639288247492E-04 -9.30671793493891E-04  2.21681555620241E-04  8.01289233812974E-04  7.32063042099570E-04
 -3.42075445837338E-04 -5.15672410375889E-04 -8.12395715602992E-04 -7.16845009130442E-04 -1.06109975032157E-04
 -6.34447110405244E-05  5.15984680076189E-04  1.23929265068812E-04  5.28110945768758E-05  2.29662101273357E-04
  9.30800550296207E-04 -2.21619453513716E-04 -8.01242934143939E-04 -7.32032138009444E-04 -3.42037083743363E-04
 -5.15647772983006E-04  8.12400510305295E-04  7.16849883974280E-04 -1.06102673236948E-04 -6.34440717058347E-05
 -5.15994892571117E-04 -1.23929205394662E-04 -5.28047617030690E-05 -1.90669529467836E-03 -2.10841662427758E-03
 -1.85871423047849E-09  4.84392438299099E-04 -2.45265337791869E-04 -9.53818346939411E-04 -1.05461207699456E-03
  1.49128532051778E-04  2.26159018053863E-04 -1.22705394650851E-04  9.53794433016886E-04  1.05459500431364E-03
 -1.49124078956006E-04  2.26157471885323E-04  1.22707093582396E-04  1.90670889690070E-03  2.10842374826802E-03
 -1.75239541197266E-09  4.84398170102406E-04  2.45265582939770E-04  9.53781985313435E-04  1.05458813595576E-03
  1.49119904428988E-04  2.26158837903256E-04  1.22705449816457E-04 -9.53796691992384E-04 -1.05459483287687E-03
 -1.49127073845210E-04  2.26157453738465E-04 -1.22707586496063E-04 -9.75778739886049E-05 -6.03632379937613E-04
 -4.56600601787081E-04 -1.74771333044991E-09 -8.95924653181129E-10 -2.58176097757804E-04 -1.91608608701510E-04
  2.27456573081829E-04  2.04283257226098E-04  4.29328219981346E-10  1.09836651395038E-05 -3.89229184675309E-05
  2.07744320360332E-10  5.06808867416166E-05 -4.88059868560429E-05 -3.01928832441171E-04 -2.28372129457473E-04
 -1.57437099213002E-04 -9.45804493284133E-05  1.45243427469800E-05 -2.78029429345980E-05  1.13556708394487E-04
  1.02183314421780E-04 -1.67493442676539E-05 -2.20161142773185E-05 -1.94661609579019E-05  1.90419447800510E-05
 -2.16600305024215E-05  4.88061840742616E-05  3.01930345587615E-04  2.28373454808759E-04  1.57427584103434E-04
  9.45734899120053E-05  1.45270487530049E-05 -2.78002682528281E-05 -1.13555451868474E-04 -1.02183014996447E-04
 -1.67479356343383E-05 -2.20164588649023E-05  1.94662503168109E-05 -1.90420655678161E-05  2.16606099278089E-05
  9.75764631356453E-05  6.03624960781915E-04  4.56597264291356E-04  6.38362557291200E-10  1.76486692464494E-10
 -2.58190145386827E-04 -1.91619285652240E-04 -2.27459600920806E-04 -2.04286075736904E-04  2.33225863522115E-10
  1.09833422610524E-05  3.89233497164523E-05 -9.93348498486693E-11 -5.06813487786134E-05  4.88089699236699E-05
  3.01946515918433E-04  2.28381323433774E-04 -1.57425055961144E-04 -9.45716461815278E-05  1.45351812183494E-05
 -2.77950166349100E-05 -1.13555345057359E-04 -1.02182530759603E-04  1.67478184812286E-05 -2.20168561358280E-05
  1.94652121567077E-05  1.90419938977794E-05  2.16595887130070E-05 -4.88092168145193E-05 -3.01948005388025E-04
 -2.28382391509069E-04  1.57433394979536E-04  9.45776476303782E-05  1.45322279784910E-05 -2.77974566182379E-05
  1.13558561499572E-04  1.02185719142820E-04  1.67492205757461E-05 -2.20163731382518E-05 -1.94654035708537E-05
 -1.90419263873903E-05 -2.16592924329564E-05  9.33233706414333E-04  6.32533532999030E-04  1.77413235850673E-10
 -1.16541703066084E-04 -6.17013017559941E-05  4.66633736832804E-04  3.16266976846710E-04 -5.27950080563339E-05
 -2.50975907358131E-05 -3.08595100761904E-05 -4.66618996362663E-04 -3.16255477946893E-04  5.27938821848390E-05
 -2.50972490779983E-05  3.08581027136920E-05 -9.33249681119713E-04 -6.32545599488009E-04 -1.92859261550205E-11
 -1.16543108333022E-04  6.17019738692904E-05 -4.66615870362474E-04 -3.16252899685540E-04 -5.27935811800984E-05
 -2.50973591650766E-05  3.08575062479452E-05  4.66629288605503E-04  3.16262057502890E-04  5.27952501713585E-05
 -2.50982962255089E-05 -3.08595337864684E-05  2.57829275955610E-05  1.21773954054783E-04  3.28696931076603E-05
  1.89410413936301E-08  1.24551533997206E-08  8.50190119928087E-05  6.06884726702098E-05  4.62813256842752E-05
  4.46708302957171E-05 -3.16808012852729E-09  1.25195097174292E-06 -1.44321920532059E-05 -3.29048957008757E-10
 -1.31003860358576E-05  1.29109538763629E-05  6.09956644818371E-05  1.64852864422362E-05  4.45421690029997E-05
  3.38602930509173E-05  7.75766278542134E-06  1.96335978031375E-06  2.31627730930432E-05  2.23378010720745E-05
  5.34140479289366E-06 -4.77219068980258E-06 -7.22263047208150E-06  3.47786472582532E-06  3.84821729393415E-06
 -1.29108109882948E-05 -6.09940420494833E-05 -1.64841949597774E-05 -4.45397710092713E-05 -3.38590325756597E-05
  7.75916786893922E-06  1.96488278684679E-06 -2.31609758716901E-05 -2.23357880328018E-05  5.34042511830564E-06
 -4.77244110846237E-06  7.22216546839094E-06 -3.47812356730056E-06 -3.84703273313291E-06 -2.57907964761868E-05
 -1.21818124631644E-04 -3.28906577881207E-05  4.42540429272562E-09  3.51438780506907E-09  8.50118479790854E-05
  6.06837427553225E-05 -4.62812071477312E-05 -4.46709996314855E-05 -3.01954613367825E-10  1.25133936835802E-06
  1.44349395914053E-05  2.83865123818495E-10  1.31002142682679E-05 -1.29155489007350E-05 -6.10218518834421E-05
 -1.64983986964916E-05  4.45308771450862E-05  3.38518692742230E-05  7.72802094648795E-06  1.94363905347419E-06
 -2.31596674734856E-05 -2.23344239553035E-05 -5.34105082290671E-06 -4.77168508862285E-06  7.22268778751883E-06
  3.47887253253865E-06 -3.84354262533305E-06  1.29242673932789E-05  6.10714047849902E-05  1.65227292757578E-05
 -4.45163609476727E-05 -3.38416193336838E-05  7.74429186014176E-06  1.95423923955591E-06  2.31610260733202E-05
  2.23362005470658E-05 -5.33862486469728E-06 -4.77194976002190E-06 -7.22782585012290E-06 -3.47839437246745E-06
  3.84543560782882E-06 -2.37231053036649E-04 -1.95678534594939E-04 -1.53169621523981E-09  3.50084851893517E-05
  5.97595486201901E-06 -1.18595401127393E-04 -9.78265924626072E-05  1.37595638713811E-05  1.11790569591680E-05
  2.98629848898418E-06  1.18586702960506E-04  9.78202311656850E-05 -1.37576544427296E-05  1.11772090565365E-05
 -2.98652685302772E-06  2.37240412302219E-04  1.95683857418035E-04 -1.25443415328591E-10  3.50111504856933E-05
 -5.97607737511908E-06  1.18570392768604E-04  9.78095649976865E-05  1.37547407926576E-05  1.11783175156005E-05
 -2.98640825717947E-06 -1.18580513494434E-04 -9.78139867753850E-05 -1.37590165702950E-05  1.11783664395170E-05
  2.98707544000350E-06 -7.43242249123266E-06 -4.40271009462997E-05 -2.33067964796104E-05  1.30002096240668E-08
  8.68977852696603E-09 -1.77208054048415E-05 -1.19984340917174E-05  1.44498014936045E-06 -1.07331730913495E-06
 -1.43719996894036E-09  9.92062518958955E-10  9.61366167203641E-07 -4.05922723898801E-10  2.82650159620925E-06
 -3.71273842702464E-06 -2.19970661852642E-05 -1.16459604333942E-05 -1.17576222127818E-05 -7.79305578052424E-06
  2.61278016079209E-06  1.47909687887642E-06  7.18608546946062E-07 -5.29929110489051E-07 -1.28903484280465E-06
  2.51368674608810E-07  4.79066602063911E-07 -1.46129388923356E-07 -5.95285833365273E-07  3.71202263694764E-06
  2.19922537457267E-05  1.16419804541779E-05  1.17525159055112E-05  7.78980722390668E-06  2.61746139129103E-06
  1.48298162346246E-06 -7.19082154163671E-07  5.30031947869282E-07 -1.28863507414520E-06  2.51505444616919E-07
 -4.78473564970007E-07  1.47105168892443E-07  5.96036370648907E-07  7.42777452921603E-06  4.40002714866618E-05
  2.32933658272506E-05  1.60354187349482E-09  1.11063509450654E-09 -1.77331854631041E-05 -1.20078951244860E-05
 -1.44061107071152E-06  1.07844620276951E-06  2.64523771779118E-10  4.69344267446074E-10 -9.57531446567818E-07
 -2.01678535477753E-10 -2.82709328942401E-06  3.71121535096741E-06  2.19873249688805E-05  1.16395271866078E-05
 -1.17470649573973E-05 -7.78628564691497E-06  2.61723477531183E-06  1.48299700830576E-06 -7.18961082003584E-07
  5.29365084921138E-07  1.28746526926443E-06  2.51719702854642E-07 -4.78280471780004E-07 -1.47204771904024E-07
  5.95905318803055E-07 -3.70584353197196E-06 -2.19574569501490E-05 -1.16255594266430E-05  1.17603678634853E-05
  7.79486171581595E-06  2.62503807093106E-06  1.48786447636251E-06  7.17750155848329E-07 -5.31373023557707E-07
  1.28940421501876E-06  2.51016622932655E-07  4.76163768621256E-07  1.46169454691144E-07 -5.94215676440299E-07
  6.10041972765980E-05  4.76381566426678E-05 -9.48629956218188E-10 -7.62224320904836E-06 -3.98725299892533E-06
  3.05072975379873E-05  2.38236331897788E-05 -3.16420926857720E-06 -2.14335961980144E-06 -1.99687606481940E-06
 -3.04984296927805E-05 -2.38185642989883E-05  3.16289935904095E-06 -2.14319693962490E-06  1.99552126680854E-06
 -6.10098897149990E-05 -4.76451119435670E-05 -2.14543449904989E-11 -7.62146120755685E-06  3.98443641833947E-06
 -3.04860436562790E-05 -2.38087898616686E-05 -3.16103039377677E-06 -2.14147859594762E-06  1.99542952715256E-06
  3.04877367884525E-05  2.38112679894810E-05  3.16004661228326E-06 -2.14196995508526E-06 -1.99525740227291E-06
* ORBITAL    1    9
  2.96514288222376E-08 -4.29126120560771E-07 -2.45417009873470E-09 -1.00908006870839E-01  4.25831078381377E-02
  4.75321160304910E-08  2.97749541799349E-09  1.02220731140841E-09  5.01751565706891E-10  1.66807814746787E-02
  7.67130427658331E-10  1.66597398548335E-08 -4.06662590469082E-04 -1.34486013238400E-08  3.49779210790512E-02
 -3.31996875527415E-01  2.24281309614302E-02  1.44669456043619E-02  1.59185787868866E-02  6.66047209208848E-02
 -1.53923198383271E-02  1.17713676113718E-03  1.62190024541779E-03  5.81964513995426E-03  2.19077452157693E-04
  1.30483780207033E-02 -2.80728403757769E-05  1.29907444969931E-02  3.49778782087172E-02 -3.31996525118317E-01
  2.24280876217312E-02  1.44668374317568E-02  1.59186244464630E-02 -6.66048033878444E-02  1.53924128262714E-02
  1.17713547064279E-03  1.62189898620624E-03 -5.81962387953158E-03 -2.19077875682578E-04  1.30483650476435E-02
 -2.80729987456404E-05  1.29907559052276E-02 -3.10161126199714E-08  4.20770530643516E-07 -3.83875219425301E-09
 -1.00907996453544E-01  4.25831129242349E-02  5.13162699911807E-08  5.25276917849124E-09 -1.28771668682605E-09
 -1.71918095948495E-09 -1.66807795030546E-02 -4.16563393105585E-10 -1.70955761757818E-08 -4.06662540031937E-04
  1.51799485155203E-08 -3.49779061963877E-02  3.31996961801595E-01 -2.24280876390468E-02  1.44669390364405E-02
  1.59185744892473E-02  6.66047482862060E-02 -1.53923010066045E-02 -1.17713564782067E-03 -1.62190147455570E-03
 -5.81964550849275E-03  2.19078390787114E-04 -1.30483831094759E-02 -2.80729182477607E-05 -1.29907449901421E-02
 -3.49778932328406E-02  3.31996436681742E-01 -2.24281361447478E-02  1.44668446918228E-02  1.59186299342075E-02
 -6.66047773029260E-02  1.53924294440226E-02 -1.17713516276754E-03 -1.62190058535797E-03  5.81962268446013E-03
 -2.19077951288266E-04 -1.30483591154628E-02 -2.80727436941684E-05 -1.29907544745437E-02 -1.14958791087974E-07
  1.62630606867478E-08 -6.18811265197288E-03  1.60115434840546E-08 -2.33938323677206E-10 -1.16913541189576E-01
  7.19722812368001E-03  1.40570870003737E-02  1.16873519765477E-02 -2.32651730732902E-04 -1.16913390743810E-01
  7.19723353660429E-03  1.40570614942957E-02 -1.16873517733546E-02 -2.32651686080649E-04  1.25111017209080E-07
 -9.90600591334441E-09 -6.18811506694581E-03  1.99120495855570E-08  3.31265526239142E-10  1.16913519107813E-01
 -7.19723866491210E-03  1.40570835890943E-02  1.16873459041254E-02  2.32650783962350E-04  1.16913414577361E-01
 -7.19722133886518E-03  1.40570641297163E-02 -1.16873569476669E-02  2.32650882145264E-04  8.28483134314925E-09
  4.62097724510500E-08  2.16702515188719E-08 -8.04384883836227E-04 -9.37988092116806E-04 -1.46490741589238E-08
 -9.76019383291781E-09  1.70826729676834E-09  1.30867258445400E-09  1.14056236110516E-04 -6.12239884151970E-10
 -3.02049224259073E-09 -1.35210112953672E-04  1.99332465715611E-09  3.98057083301557E-04  1.61377857971988E-03
 -3.83203369750085E-04  5.82272344996453E-04  3.28997663116854E-04  8.00616319200574E-04  7.31644977263902E-04
  1.40557914687701E-03  1.24132995888664E-03  6.96313154172420E-05  1.23979736645401E-04 -8.93753936304129E-04
  7.97540310750670E-05  1.06061871668464E-04  3.98063010244576E-04  1.61381427342336E-03 -3.83183462857036E-04
  5.82237877898303E-04  3.28972613522487E-04 -8.00632548514558E-04 -7.31657387419109E-04  1.40558115708884E-03
  1.24133255745489E-03 -6.96286315782215E-05 -1.23979250741627E-04 -8.93756162263562E-04  7.97538963825699E-05
  1.06063234315588E-04 -2.23909344376091E-09 -1.08707304121849E-08 -3.06531362606272E-09 -8.04408052650477E-04
 -9.38003202176030E-04  1.08354019291483E-08  8.42052177037639E-09  6.99133247291791E-10  1.20993652381012E-09
 -1.14059745749045E-04  7.61622294690273E-11  1.62840833000233E-09 -1.35210451029458E-04  6.16681036220835E-10
 -3.98068127305811E-04 -1.61384208347963E-03  3.83171867550027E-04  5.82241868230837E-04  3.28976455930228E-04
  8.00614737802103E-04  7.31643767213523E-04 -1.40558266547022E-03 -1.24133329706921E-03 -6.96281008115589E-05
  1.23980048790145E-04  8.93757608802690E-04  7.97530964058984E-05 -1.06062569528263E-04 -3.98059980003518E-04
 -1.61379599746215E-03  3.83193596437589E-04  5.82240883405154E-04  3.28975472463125E-04 -8.00640263443578E-04
 -7.31661805463831E-04 -1.40558078402424E-03 -1.24133207948968E-03  6.96280792937963E-05 -1.23979715530461E-04
  8.93755283533430E-04  7.97537294163191E-05 -1.06066137815878E-04  4.89681857446317E-09  3.94397989558058E-09
  1.40016961742166E-04 -9.28307515266670E-10  1.13242916441245E-09 -1.65106516000935E-03 -1.82592678337788E-03
  3.98292212057623E-04  1.49030570785952E-04 -2.12548450400861E-04 -1.65105472617389E-03 -1.82592042121257E-03
  3.98291385061140E-04 -1.49028205456440E-04 -2.12548367445198E-04  1.61838303670773E-08  1.13388159943589E-08
  1.40019288876626E-04  2.75269115629255E-09 -1.59668937944394E-10  1.65105472601592E-03  1.82592079413907E-03
  3.98291201417879E-04  1.49029519580966E-04  2.12548943622960E-04  1.65105701220950E-03  1.82592162924570E-03
  3.98292591237173E-04 -1.49028026561536E-04  2.12550927608879E-04  5.78693249329138E-09  3.31119339820581E-08
  1.61800622055334E-08  1.05303024740579E-04  2.68220656213661E-05 -1.53257083383142E-08 -1.06051486381188E-08
  2.81594866004889E-09  2.62359396761895E-09  1.19964249985977E-05 -2.18519359598705E-10 -1.83081706692242E-09
 -3.29786429156986E-05  5.83133635801265E-10 -8.45146983782238E-05 -5.23136143763682E-04 -3.95472008393026E-04
 -1.67289461066286E-04 -1.36978771398646E-04 -1.57387899536791E-04 -9.45778514198615E-05  1.97462665044169E-04
  1.76955628179706E-04 -4.09968777284307E-05  1.90312217492745E-05 -3.36553391463115E-05 -1.34783143879272E-08
 -1.67478589658190E-05 -8.45079995450716E-05 -5.23099477823160E-04 -3.95455387506656E-04 -1.67289492505282E-04
 -1.36978132294809E-04  1.57391641207855E-04  9.45800679155871E-05  1.97469218678453E-04  1.76961350829304E-04
  4.09955822675328E-05 -1.90310323512299E-05 -3.36586560304765E-05 -1.24778777828417E-08 -1.67469637001088E-05
 -1.16864411167276E-09 -6.36605559898020E-09 -2.50460780454066E-09  1.05314893020540E-04  2.68299486780866E-05
 -1.54378059527820E-08 -1.06924924055767E-08  2.38188951217391E-10  7.30172188440230E-10 -1.19935513682583E-05
 -1.42136752175412E-10  2.88315469093898E-10 -3.29788079989188E-05 -1.34325384599315E-09  8.45169864239930E-05
  5.23149693644005E-04  3.95479373827542E-04 -1.67276187184191E-04 -1.36968810630378E-04 -1.57377936836991E-04
 -9.45706679831458E-05 -1.97466307348521E-04 -1.76958348124867E-04  4.09965197233778E-05  1.90313130299807E-05
  3.36563639433149E-05 -1.32753521146741E-08  1.67464344141454E-05  8.45053225495687E-05  5.23084775096436E-04
  3.95449856911403E-04 -1.67317240670164E-04 -1.36997954407102E-04  1.57400791225647E-04  9.45868842919932E-05
 -1.97467012894332E-04 -1.76958963700784E-04 -4.09986373864289E-05 -1.90314249660116E-05  3.36595644633312E-05
 -1.35593006767446E-08  1.67480614775722E-05  4.96375591133504E-09  3.42456462105045E-09  5.37856915003716E-06
 -3.43603597197916E-10 -2.30389980677314E-10  8.07933760204003E-04  5.47708628857693E-04 -8.60405136737297E-05
 -5.27792405444432E-05 -5.34131048253477E-05  8.07914705547046E-04  5.47695005580892E-04 -8.60374834942236E-05
  5.27771041023188E-05 -5.34164729849658E-05 -1.89639806426808E-08 -1.31962264900038E-08  5.37871909693247E-06
 -3.38702246940043E-09 -3.42792049914953E-10 -8.07916499975271E-04 -5.47696303732948E-04 -8.60392281606383E-05
 -5.27783331018703E-05  5.34141743926797E-05 -8.07951671702185E-04 -5.47721645520592E-04 -8.60418051389691E-05
  5.27802835750923E-05  5.34152899572952E-05 -6.24721666646151E-09 -3.64856865541245E-08 -1.84245303160036E-08
 -1.79476842966827E-05 -1.75944658448931E-05  2.10617197268999E-08  1.50048943199271E-08  1.02385701050717E-09
  1.71802178978500E-09 -7.62823176198288E-07  4.15797304922410E-10  2.46704625038570E-09 -7.33813790555602E-06
  8.11571057306503E-11  2.23553323284008E-05  1.05629521560787E-04  2.85115910544289E-05  5.92351138367958E-05
  4.10880547921130E-05  4.45472597129950E-05  3.38711498110035E-05  3.20013206328173E-05  3.82727891686228E-05
  1.00124582248172E-05  3.81321502766599E-06 -1.25236879306238E-05 -7.38968480543195E-07  5.33974653601725E-06
  2.23274182270127E-05  1.05471117790165E-04  2.84345070146918E-05  5.92410597456407E-05  4.10912199438087E-05
 -4.45843684640440E-05 -3.38968700399953E-05  3.20058554250836E-05  3.82774440577849E-05 -1.00116416422053E-05
 -3.81210961949338E-06 -1.25158466789363E-05 -7.39566977600950E-07  5.34127183327697E-06  2.69688026049532E-09
  1.50889788596954E-08  5.41871862672034E-09 -1.79398675980648E-05 -1.75890525665306E-05  2.32281351634627E-08
  1.64436829516900E-08  2.59612014337518E-10  5.59717647689844E-10  7.63009536536797E-07 -2.96841371260550E-10
 -5.60280299496797E-10 -7.33969764570050E-06  1.16306748393464E-09 -2.23511222316405E-05 -1.05606023464268E-04
 -2.85018400075362E-05  5.92315629922843E-05  4.10850203696668E-05  4.45451988003383E-05  3.38698727587003E-05
 -3.20062244550214E-05 -3.82768201688015E-05 -1.00136914611848E-05  3.81242252892629E-06  1.25222238277291E-05
 -7.39096027534136E-07 -5.33943948172040E-06 -2.23347756597876E-05 -1.05514555208456E-04 -2.84589334097737E-05
  5.92634214266424E-05  4.11067502366680E-05 -4.45924317606621E-05 -3.39026390103256E-05 -3.20004329857306E-05
 -3.82708892262912E-05  1.00145818065396E-05 -3.81300622481582E-06  1.25184345407954E-05 -7.39720340722466E-07
 -5.34315445392370E-06 -5.09546429895611E-09 -3.02302490983130E-09  3.23668254605340E-06 -8.73068644297525E-11
 -4.77860486968945E-10 -2.05384586143180E-04 -1.69437223273695E-04  2.70646825487676E-05  1.37574725252756E-05
  4.89478844338257E-06 -2.05346050612666E-04 -1.69411824451549E-04  2.70575171151774E-05 -1.37498191167996E-05
  4.89398211807323E-06  1.90711215318896E-08  1.12300925292935E-08  3.23594343716336E-06  3.27668118641067E-09
 -4.49303366536577E-10  2.05369430559430E-04  1.69425653195409E-04  2.70632313914162E-05  1.37561032229238E-05
 -4.89414197792997E-06  2.05400519212852E-04  1.69448627725935E-04  2.70666284994721E-05 -1.37560296409788E-05
 -4.89597068326600E-06  2.81886627624756E-09  1.61103547991016E-08  7.56750924125336E-09  9.53174986281548E-06
  5.94752660509779E-06 -9.80842360376551E-09 -6.70714661014565E-09 -5.46292798837280E-10 -5.30436736915799E-10
 -1.55996185875618E-07  8.08966065089737E-10 -3.84265814151371E-10  3.99925738051842E-07  2.19798680507059E-10
 -6.42943887874392E-06 -3.77700933286070E-05 -2.02161690717153E-05 -1.08723105548974E-05 -7.50542196521217E-06
 -1.17667853315357E-05 -7.75990835000506E-06  2.27648755146779E-06 -8.41905166015474E-07 -2.08431026864066E-06
 -2.21592782874253E-07  7.56401422265356E-07  9.31404991328038E-08 -1.29237231963440E-06 -6.41075515757370E-06
 -3.76640887412813E-05 -2.01645426788453E-05 -1.08732013031845E-05 -7.50501459030953E-06  1.17884746385873E-05
  7.77432387940779E-06  2.27533947883799E-06 -8.42857917929687E-07  2.08386978445774E-06  2.21804350046069E-07
  7.49701173880736E-07  9.31698159959465E-08 -1.29353875325924E-06 -4.69452005894096E-09 -2.66609301318442E-08
 -1.22079289589164E-08  9.52836712734277E-06  5.94524980158008E-06 -1.77843437699418E-08 -1.29586479989531E-08
  2.84971821994579E-09  2.35594366077124E-09  1.56199426672105E-07  1.67082935466645E-10  1.96507514469586E-09
  3.98815592237403E-07 -6.82393303992514E-10  6.42693910100192E-06  3.77558127095024E-05  2.02089617837713E-05
 -1.08572422018007E-05 -7.49474285689433E-06 -1.17657179369695E-05 -7.75841335117471E-06 -2.27967972307535E-06
  8.38337125910422E-07  2.08342897464596E-06 -2.22415442291072E-07 -7.54711312852028E-07  9.25135662342834E-08
  1.29296314151290E-06  6.41639552189476E-06  3.76961335328391E-05  2.01802443570259E-05 -1.08817276644622E-05
 -7.51160988125548E-06  1.17919541610716E-05  7.77667533837174E-06 -2.27095008164964E-06  8.47037654130787E-07
 -2.08419671399565E-06  2.20880953853464E-07 -7.52837508090325E-07  9.33512593662564E-08  1.29451048734034E-06
  1.65924157955054E-09 -7.11245495090491E-10 -3.09907077667937E-07 -5.07399054250984E-10 -1.14412094814544E-09
  5.30064361207272E-05  4.12263345626230E-05 -5.80054221278618E-06 -3.17112372277767E-06 -3.41168490375642E-06
  5.29729046835987E-05  4.12024804875539E-05 -5.79551137101864E-06  3.16608785693362E-06 -3.41114752423344E-06
 -9.12710457520395E-09 -5.88078713805920E-09 -3.09052429906633E-07 -5.21188048580252E-10 -5.07406921117612E-10
 -5.29821426910342E-05 -4.12090229638376E-05 -5.79746240192873E-06 -3.16853536369763E-06  3.41213315194394E-06
 -5.30025518911061E-05 -4.12246894188067E-05 -5.79938089167762E-06  3.16903659544869E-06  3.41043430483702E-06
* ORBITAL    1   10
  1.69071881634116E-08 -8.92659985301796E-08  2.30566394431407E-08 -2.27719326213194E-01  4.29607991664553E-02
 -2.58225937806200E-08  5.26482003580890E-09  1.37779285029983E-10 -4.77499537833396E-10  1.70833027717338E-02
 -7.33146656455344E-10  1.59155475205404E-09 -2.78527340338859E-04 -9.83367926635470E-10  2.03519005315334E-02
 -2.92975236515428E-01  7.89353966855544E-03  2.17875320109353E-02  9.71004542376612E-03 -1.18900296346754E-01
  3.04115917625832E-02 -2.22076068415378E-04  5.51339464040972E-04  5.87032331695565E-03 -1.54023991226854E-04
  1.07371880797576E-02  1.17202150923776E-05 -6.47348352756345E-03 -2.03519037236226E-02  2.92975402937353E-01
 -7.89352467334534E-03 -2.17874554663997E-02 -9.71008038203656E-03 -1.18900181258109E-01  3.04115647177735E-02
  2.22075256841586E-04 -5.51340697863092E-04  5.87032058140826E-03 -1.54023105209356E-04 -1.07371957638428E-02
 -1.17201015632753E-05  6.47347399612393E-03  9.33355827438739E-09 -1.30819776907621E-07  6.14585689919769E-09
  2.27719280569939E-01 -4.29608305622362E-02 -5.96608489063049E-09 -2.84420115900571E-08  4.08174404976383E-10
 -1.20467043271489E-10  1.70832972942431E-02 -8.23556698227620E-10  3.76184133118897E-09  2.78527813686028E-04
 -2.21085719239787E-09  2.03518966104866E-02 -2.92975258100285E-01  7.89352874366375E-03 -2.17875280902691E-02
 -9.71004125027912E-03  1.18900310220291E-01 -3.04115822558087E-02 -2.22076452450371E-04  5.51340313340033E-04
  5.87032549407925E-03  1.54020983922152E-04  1.07371915654970E-02 -1.17204661779372E-05 -6.47348219946180E-03
 -2.03519187254769E-02  2.92975318481089E-01 -7.89356698383484E-03  2.17874226590356E-02  9.71005766821232E-03
  1.18900157723163E-01 -3.04115819232779E-02  2.22076889526057E-04 -5.51338822630278E-04  5.87031831037890E-03
  1.54021258566677E-04 -1.07371895774227E-02  1.17197623672379E-05  6.47346873858907E-03 -8.40103061038388E-08
  1.89898048910634E-09 -7.51490729751538E-03  1.13720285936247E-08  4.72789978941935E-10 -1.67892245407091E-01
  1.60027111231074E-02  1.91727495359731E-02  6.73075956890485E-03 -1.27157353976958E-04  1.67892328778412E-01
 -1.60027127660585E-02 -1.91727553679089E-02  6.73076993172776E-03  1.27158255568959E-04 -1.10566839732555E-07
 -1.49262177557866E-08  7.51490981582560E-03 -1.55128394666448E-08 -1.17704464554954E-09 -1.67892238789349E-01
  1.60027141860877E-02 -1.91727476367159E-02 -6.73076068753714E-03 -1.27157081988732E-04  1.67892339615453E-01
 -1.60027056291086E-02  1.91727605294455E-02 -6.73076961445638E-03  1.27158286120684E-04  1.09058975619446E-09
  6.31241457059275E-09  2.87887423016527E-09  1.69511015361724E-04 -2.09378554947430E-04 -5.00764878244155E-09
 -3.75093717975736E-09 -4.39547072023012E-10 -1.79152765505295E-09 -5.74223297580157E-05  8.48352512615494E-11
 -4.58246624399097E-10  2.91300411492131E-04  5.78585917440080E-10  1.33308088984160E-04  4.58805091327783E-04
 -5.25059905258374E-05  2.02313431909243E-03  1.44998266600296E-03  1.26597384435316E-03  7.16255245029288E-04
  2.93820373799691E-03  8.74393753041836E-04  1.12309482766058E-04  1.88329991706969E-04 -5.52839457743029E-04
  3.49059568004596E-05  9.80095271894581E-05 -1.33299077381698E-04 -4.58755906560896E-04  5.25286895957637E-05
 -2.02314020327927E-03 -1.44998619842784E-03  1.26595235591877E-03  7.16239640824404E-04 -2.93820528382513E-03
 -8.74395910586350E-04  1.12310978133374E-04  1.88330009772358E-04  5.52837261677570E-04 -3.49065272211988E-05
 -9.80085413475369E-05  7.75092053469726E-10  3.66784845001557E-09  1.10285035966470E-09 -1.69563630357699E-04
  2.09342051055781E-04  1.55054959600414E-08  1.09403337925911E-08  1.86550298756822E-09  5.96152429995010E-10
 -5.74282154617324E-05  2.66943148387005E-10 -2.92867716198603E-10 -2.91300415840078E-04  1.90810755090393E-09
  1.33300139666585E-04  4.58762137968742E-04 -5.25259442970167E-05 -2.02315727059949E-03 -1.44999807298806E-03
 -1.26594548993399E-03 -7.16235476892784E-04  2.93820326658460E-03  8.74394379464071E-04  1.12312566471557E-04
 -1.88330158602064E-04 -5.52837611473267E-04 -3.49068339967650E-05  9.80061798704183E-05 -1.33312885678339E-04
 -4.58833160370310E-04  5.24909506846065E-05  2.02313413111337E-03  1.44998257328602E-03 -1.26596822976444E-03
 -7.16251831921932E-04 -2.93820326318947E-03 -8.74392968173284E-04  1.12309081971454E-04 -1.88329762249546E-04
  5.52841509623509E-04  3.49072788908276E-05 -9.80093193733379E-05  4.06698399182798E-09  2.25809839466124E-09
  4.56188601339431E-05 -4.70739274857135E-10  3.43859660810124E-10 -3.55299572541613E-03 -2.96494669557650E-03
  5.02885456036649E-04  3.16664410177286E-04  1.26537410277967E-04  3.55297983985480E-03  2.96494113490024E-03
 -5.02881225154221E-04  3.16663617991935E-04 -1.26538965448385E-04  2.36362797001551E-08  1.74060608908661E-08
 -4.56152454582257E-05  3.68107075083956E-09 -1.91796940165325E-10 -3.55299727171951E-03 -2.96495306376817E-03
 -5.02883365090589E-04 -3.16665953636651E-04  1.26537866157724E-04  3.55299983698482E-03  2.96494639303425E-03
  5.02887314354817E-04 -3.16665706366282E-04 -1.26536183386145E-04  9.87162507462799E-10  5.86805166773246E-09
  3.02582402671678E-09  2.67832305456424E-05  3.41330291652597E-05 -5.72838810717932E-10 -3.02800704020616E-10
  3.10607970607517E-09  2.41673130935871E-09  8.91718897533251E-06 -6.12659883691641E-10  8.55678915518771E-11
 -1.74764883626097E-05 -1.03890350759710E-10 -7.63144880180326E-05 -4.90119188657193E-04 -2.45520036560571E-04
 -2.66927954430006E-04 -1.88730894913218E-04 -1.38653018610756E-04 -8.92602366721660E-05  7.26547597226231E-05
  8.93617042347517E-05 -1.98403963766796E-05 -7.47266455524470E-06  1.31375489273759E-05  4.54220245973424E-06
 -1.66041262520252E-05  7.63112796255411E-05  4.90100655108137E-04  2.45510169993563E-04  2.66923478760022E-04
  1.88727551595864E-04 -1.38645192235847E-04 -8.92547323617875E-05 -7.26563777994172E-05 -8.93639821745514E-05
 -1.98394859637138E-05 -7.47254966876972E-06 -1.31366309911418E-05 -4.54193722330535E-06  1.66036343659319E-05
 -5.60128056643976E-10 -3.45435858809268E-09 -1.75231031497242E-09 -2.67735006383340E-05 -3.41263777538246E-05
 -7.67364054054122E-09 -5.50225902113078E-09 -2.80458832782387E-09 -2.48659748017886E-09  8.91749701505906E-06
 -2.40654727021461E-10 -1.13258047149187E-10  1.74764778248822E-05 -4.93083891611143E-10 -7.63079763546127E-05
 -4.90082517915165E-04 -2.45502338021697E-04  2.66931382006677E-04  1.88733109391765E-04  1.38653676000032E-04
  8.92606436272721E-05  7.26636995214226E-05  8.93700250689585E-05 -1.98398476065390E-05  7.47333856725184E-06
  1.31362168427275E-05 -4.54189719392042E-06 -1.66041257502322E-05  7.63110123999114E-05  4.90098965921944E-04
  2.45509630331999E-04 -2.66929400169765E-04 -1.88731463125721E-04  1.38658725557285E-04  8.92640885342017E-05
 -7.26624948995103E-05 -8.93691426528120E-05 -1.98401695297702E-05  7.47331790551806E-06 -1.31366877974841E-05
  4.54176555621103E-06  1.66049740589608E-05 -2.51242369475584E-09 -1.98372108789075E-09  7.39664878278983E-07
  4.01447235035925E-10  1.87661916289367E-11  7.08777339083163E-04  5.45443411873790E-04 -7.14364153492507E-05
 -4.08143498144582E-05 -3.49420507565899E-05 -7.08760340039960E-04 -5.45432305684163E-04  7.14330775488677E-05
 -4.08132106517094E-05  3.49428691093394E-05 -8.57830336020007E-09 -5.98702692962302E-09 -7.40882710414447E-07
 -1.37058402081922E-09  2.26596679425232E-10  7.08769955159552E-04  5.45440134313764E-04  7.14335742782298E-05
  4.08132264011906E-05 -3.49452521771688E-05 -7.08773673797802E-04 -5.45440711192878E-04 -7.14362398197562E-05
  4.08139146867069E-05  3.49431445212280E-05 -8.28610710091986E-09 -4.56652708462516E-08 -2.02698563080178E-08
 -8.64523173794504E-06 -9.11161042489764E-06  1.89992779934053E-08  1.31416006905099E-08  4.53005014091750E-09
  3.93212790692437E-09  6.87087722933035E-07 -1.03879019410621E-09  1.31098890917351E-09 -1.90107131134005E-06
 -3.48247175152668E-10  9.66894212264114E-06  5.21892036003180E-05  1.93508986896388E-05  3.24049327664146E-05
  2.16628470875076E-05  1.37199215882797E-05  7.24833941146125E-06  1.70922242606368E-05  1.62156120972412E-05
  2.67076927336647E-06 -1.57979407825962E-06 -4.68644300617882E-06 -8.35599177236513E-07  1.14458178164019E-06
 -9.67553685993467E-06 -5.22258217501051E-05 -1.93674784716935E-05 -3.23837216803527E-05 -2.16493389167044E-05
  1.37306335429956E-05  7.25528172844616E-06 -1.70970128549903E-05 -1.62209654095616E-05  2.66711154782688E-06
 -1.57866407767670E-06  4.68845417399344E-06  8.35558485085386E-07 -1.14644337560246E-06  2.16337760389939E-08
  1.23488766956511E-07  6.12920017652140E-08  8.65487480651860E-06  9.11854752888508E-06  3.18580540089453E-08
  2.14091337665573E-08 -1.82459765090536E-09 -1.92511681617958E-09  6.88470506694491E-07 -7.38405411932415E-10
 -6.99139876204724E-09  1.90164381915378E-06  9.66137096746027E-10  9.64773392303155E-06  5.20686213535960E-05
  1.92941580214210E-05 -3.24572585169626E-05 -2.17005094359425E-05 -1.37398482229683E-05 -7.26302109194323E-06
  1.71022088863322E-05  1.62255232883825E-05  2.67218063462866E-06  1.58020058874926E-06 -4.68040050633808E-06
  8.36214851047530E-07  1.14476688814910E-06 -9.65021716361633E-06 -5.20830897518719E-05 -1.92995500787987E-05
  3.24401388843444E-05  2.16880860180272E-05 -1.37419264308480E-05 -7.26293488002464E-06 -1.71024859678679E-05
 -1.62259312689938E-05  2.66925465623347E-06  1.58026697084832E-06  4.68136611336641E-06 -8.36884613553571E-07
 -1.14550646683958E-06 -3.21928859210988E-09 -1.23910303477896E-09  8.51224289544279E-07 -7.59509051831968E-10
 -7.19435877769910E-10 -1.01852587845712E-04 -8.52420358702409E-05  9.51055722241008E-06  5.98248459422029E-06
  2.48389832657044E-06  1.01845505315320E-04  8.52358834449857E-05 -9.51014185239634E-06  5.98009231625858E-06
 -2.48130548620421E-06 -1.24279137226195E-08 -7.37376740003464E-09 -8.52108246884815E-07 -4.28890453437435E-09
 -1.12727936216415E-09 -1.01861075854746E-04 -8.52443273272233E-05 -9.50847410390369E-06 -5.98204773623021E-06
  2.48049301079538E-06  1.01849562403796E-04  8.52385011565501E-05  9.50725743736206E-06 -5.98016092563273E-06
 -2.48203515754850E-06 -2.00626766950346E-09 -1.13107388128646E-08 -5.01129687025279E-09  2.52071060902980E-06
  1.72488548684453E-06  4.80661864117553E-09  3.39676136989914E-09  1.43817557921434E-09  1.03177548224144E-09
 -2.74550502324432E-07 -3.18107816152058E-10  5.35344252914942E-10 -1.49892639675585E-07 -4.81992483906675E-11
 -2.39836346060333E-06 -1.40822102636120E-05 -6.95349489166162E-06 -2.69916948426245E-06 -1.75364666635434E-06
 -1.08040174139222E-07 -2.03052183956522E-08  1.25559256710054E-06  9.20020336828769E-07 -2.95412621213624E-07
 -4.27404717579642E-08  3.53941172270875E-07  7.67047246848281E-08 -1.26923345054915E-08  2.39720434224268E-06
  1.40775156633493E-05  6.95327963666044E-06  2.70627640129670E-06  1.75923366287349E-06 -1.06672716464422E-07
 -1.91495679811309E-08 -1.25771164791194E-06 -9.23018684039258E-07 -2.96783356071157E-07 -4.23581392971525E-08
 -3.53711641120976E-07 -7.58757177303044E-08  1.28183833844084E-08 -5.12841867963711E-09 -2.98424539275786E-08
 -1.58238050740183E-08 -2.49818069357689E-06 -1.70920923605832E-06  1.14109682292651E-08  8.23625068841182E-09
  1.43133301265076E-09  1.12751157556426E-09 -2.72113603181643E-07  6.52132168589282E-10  9.31870168938496E-10
  1.50290537001036E-07  8.38293563912876E-10 -2.39719296334842E-06 -1.40759358152262E-05 -6.95096993740527E-06
  2.70223988509753E-06  1.75638238133296E-06  8.22123507461525E-08  2.76079750333656E-09  1.25577850590369E-06
  9.20986712433727E-07 -2.96756644078054E-07  4.30850431963682E-08  3.53270591170821E-07 -7.63322664423290E-08
 -1.07519226483633E-08  2.40418951059606E-06  1.41157903365264E-05  6.97115706154487E-06 -2.69236797747357E-06
 -1.74940116119918E-06  9.70415835759955E-08  1.25630129598431E-08 -1.25831902327503E-06 -9.23503406801824E-07
 -2.94791121462729E-07  4.22941560253224E-08 -3.55942644276334E-07  7.66455358626110E-08  1.19011783339064E-08
 -6.38819491372997E-10  9.30985994988707E-11 -4.06407506860470E-08 -3.44397828843138E-10  1.58057527914559E-10
  1.33151766535095E-05  1.05838932864448E-05 -1.14577579155603E-06 -6.84496526017564E-07 -8.32356050793061E-07
 -1.33255627755047E-05 -1.05914679129275E-05  1.14661198105649E-06 -6.84906434227830E-07  8.31842892439375E-07
  2.74473255480600E-08  1.97093153860057E-08  3.86197044936479E-08  5.09795776802267E-09 -3.13762559227441E-10
  1.33009730791016E-05  1.05739135100938E-05  1.14223934113521E-06  6.84583839348511E-07 -8.30554869862892E-07
 -1.33101836342234E-05 -1.05778720394984E-05 -1.14544626261202E-06  6.84173423061730E-07  8.33484513963164E-07
* ORBITAL    1   11
  2.35013410085398E-02 -3.38281823345887E-01  9.10658200796932E-03  1.18881404392551E-07  4.72963174246489E-09
 -4.68679910475210E-02  2.72744146212657E-02 -2.61276875298245E-04  6.37113928967516E-04 -9.61012480205914E-09
 -7.65898552099217E-05  1.23990157880154E-02 -2.87966628034096E-10 -2.13241290243583E-03 -1.17494063463139E-02
  1.69149667306500E-01 -4.55468126966421E-03  1.18891945192747E-01 -3.04114684368352E-02 -1.59080571715973E-01
  2.54032969164396E-02  1.23574776155504E-04 -3.18395100551798E-04  6.47277026638945E-03 -1.90051125661120E-04
 -6.19965954517310E-03  1.54791047615444E-04 -1.33435711771394E-02 -1.17493861360873E-02  1.69149459028723E-01
 -4.55466564711565E-03  1.18891973698052E-01 -3.04114519825099E-02  1.59080691647876E-01 -2.54033014896090E-02
  1.23574598535095E-04 -3.18395779580291E-04 -6.47277598391359E-03  1.90049416667427E-04 -6.19965267349932E-03
  1.54791831894531E-04 -1.33435783464272E-02  2.35013504518879E-02 -3.38281770799306E-01  9.10660765077534E-03
 -6.29273256985661E-08  3.47172651943442E-08  4.68679760934963E-02 -2.72744287741640E-02 -2.61281826852264E-04
  6.37109579025747E-04 -2.40085845158308E-09  7.65876176629615E-05  1.23990111699818E-02 -1.19756037544016E-10
 -2.13240896479664E-03 -1.17493804097629E-02  1.69149810784131E-01 -4.55461422753952E-03 -1.18891947365981E-01
  3.04114646239548E-02  1.59080606918796E-01 -2.54032740843218E-02  1.23575491920314E-04 -3.18395884344561E-04
  6.47276896451455E-03  1.90051436635854E-04 -6.19967001246551E-03 -1.54791262792164E-04 -1.33435738301251E-02
 -1.17493907323950E-02  1.69149433138233E-01 -4.55467879330864E-03 -1.18891935333113E-01  3.04114780037211E-02
 -1.59080614209362E-01  2.54033549260018E-02  1.23573064029317E-04 -3.18397292177850E-04 -6.47276936310809E-03
 -1.90050055876320E-04 -6.19964803288871E-03 -1.54792471210556E-04 -1.33435721471281E-02 -1.93890568397288E-01
  1.84764405428095E-02  1.72777868538638E-09  2.30588497608578E-02 -1.46557900893609E-04  9.69348800399933E-02
 -9.23747781662467E-03 -6.73093468401427E-03 -1.14001699386386E-02  7.32282926281752E-05  9.69347516205637E-02
 -9.23746063010209E-03 -6.73092025985866E-03  1.14001609751351E-02  7.32260199502895E-05 -1.93890587716842E-01
  1.84764327591164E-02 -5.21895742810598E-09 -2.30588513038906E-02 -1.46558670020492E-04  9.69348625355285E-02
 -9.23748013229210E-03  6.73093182776014E-03  1.14001621627956E-02  7.32263663415394E-05  9.69347623993930E-02
 -9.23745437658067E-03  6.73092090740602E-03 -1.14001684383086E-02  7.32271555281586E-05  1.54367641363381E-04
  5.32741373794773E-04 -5.91609606414078E-05 -2.08725785294483E-08 -1.39829051447707E-08  2.75369952595778E-03
  1.86337019908384E-03  3.38306138052923E-03  1.00850114886690E-03  3.08488481883324E-09  1.44118523957599E-04
 -6.38264122389555E-04 -3.13448377959620E-10 -1.68815156113125E-04 -7.71105348157619E-05 -2.65536038055107E-04
  3.00114231371619E-05 -1.26534484298366E-03 -7.15755777195669E-04 -5.61648293792049E-04 -6.23187046135066E-04
 -1.70431263585363E-03 -5.05104162371474E-04 -9.78912706637258E-05  1.82986017122865E-04  3.19209655332990E-04
 -1.88010204402372E-04  8.28473081598951E-07 -7.71023382371071E-05 -2.65490914182725E-04  3.00326081190070E-05
 -1.26530341667632E-03 -7.15725180767192E-04  5.61698425897217E-04  6.23221584070621E-04 -1.70431338598164E-03
 -5.05106868804924E-04  9.78881423995727E-05 -1.82986706126969E-04  3.19207278792114E-04 -1.88010283169061E-04
  8.23772704977888E-07  1.54381540556380E-04  5.32819154887703E-04 -5.91221644160340E-05 -5.00868382572347E-09
 -4.40769628024006E-09 -2.75371476129220E-03 -1.86338247628516E-03  3.38305823200042E-03  1.00849770314369E-03
  3.92600639671749E-10 -1.44118356428436E-04 -6.38268257975232E-04  4.91913889970865E-10 -1.68814141102350E-04
 -7.71014275805954E-05 -2.65484458318577E-04  3.00364650476800E-05  1.26531708134662E-03  7.15735910135998E-04
  5.61723946229508E-04  6.23239250944445E-04 -1.70431357006867E-03 -5.05105644283177E-04 -9.78877265824445E-05
 -1.82986139242391E-04  3.19206427770274E-04  1.88010468587363E-04  8.20811031102415E-07 -7.71215260165461E-05
 -2.65597897711562E-04  2.99811542344006E-05  1.26531531028116E-03  7.15734788552376E-04 -5.61643469313219E-04
 -6.23184490144293E-04 -1.70431250201986E-03 -5.05105985380217E-04  9.78883361195940E-05  1.82986439614414E-04
  3.19212761327571E-04  1.88009776637891E-04  8.30263054853067E-07 -4.10240282119143E-03 -3.42322198467369E-03
  1.79474785458854E-09  6.85680366732441E-04  1.45891499379713E-04  2.05077290662821E-03  1.71136151860236E-03
 -3.16668373470395E-04 -1.37096704834375E-04 -7.33302714998156E-05  2.05074733031954E-03  1.71134700682086E-03
 -3.16666570310551E-04  1.37090782356014E-04 -7.33297713809018E-05 -4.10243277723777E-03 -3.42323383653653E-03
  2.80703539259430E-10 -6.85686858438680E-04  1.45891844196281E-04  2.05077320326518E-03  1.71136449113297E-03
  3.16670353578430E-04  1.37091321931533E-04 -7.33300034921161E-05  2.05075290858031E-03  1.71134414037628E-03
  3.16667010501603E-04 -1.37094986334738E-04 -7.33296935204084E-05 -8.81395262770974E-05 -5.65369607464242E-04
 -2.83477326394965E-04  2.81090941932188E-09  1.96922974689016E-09 -3.47037252457343E-04 -2.40270133282994E-04
  8.27279671684377E-05  1.03131094875654E-04 -1.70975532200523E-10  2.86164623472345E-07  1.50733759071768E-05
  1.78628058539990E-10  2.94341077120789E-05  4.40549055423625E-05  2.83572583977757E-04  1.41763858726826E-04
  1.38565973162384E-04  8.92253811055458E-05  1.06798267954092E-04  8.56730961896638E-05 -4.38157872196963E-05
 -5.16390037733767E-05  1.65863441928420E-05 -1.31382129908738E-05 -7.69401104487108E-06  7.49476437135496E-06
  6.64583976707928E-07  4.40452441481133E-05  2.83518108384357E-04  1.41737697192160E-04  1.38565434114783E-04
  8.92251288156489E-05 -1.06811450444965E-04 -8.56821027319955E-05 -4.38185883577520E-05 -5.16414760261522E-05
 -1.65853630262659E-05  1.31384667420233E-05 -7.69091194581600E-06  7.49454577831741E-06  6.64959800550160E-07
 -8.81383501960694E-05 -5.65362626281318E-04 -2.83474004750833E-04  2.85507687792935E-09  1.89972956814172E-09
  3.47057784220371E-04  2.40284561159326E-04  8.27283200281518E-05  1.03131007436612E-04  4.28632096973660E-10
 -2.84451124641258E-07  1.50732578542882E-05  2.76118360031431E-10  2.94358041499732E-05  4.40503351824314E-05
  2.83547039716616E-04  1.41751799066018E-04 -1.38570811667659E-04 -8.92287927653149E-05 -1.06810221115522E-04
 -8.56812888925299E-05 -4.38171092405016E-05 -5.16402615318667E-05  1.65860123495199E-05  1.31380602741989E-05
 -7.69270077274048E-06 -7.49487412398917E-06  6.64799684450259E-07  4.40532602904665E-05  2.83563110592781E-04
  1.41759420219122E-04 -1.38560646311639E-04 -8.92216220517922E-05  1.06806257693294E-04  8.56785914938081E-05
 -4.38161263278755E-05 -5.16392868432889E-05 -1.65858724679601E-05 -1.31383148297293E-05 -7.69270453534542E-06
 -7.49440034613859E-06  6.65490006276654E-07  8.18744640681501E-04  6.29871790985692E-04  3.45286156472717E-11
 -9.50321631153460E-05 -4.03631626906538E-05 -4.08850205514834E-04 -3.14830471674852E-04  4.07935537025026E-05
  2.42858778103009E-05  2.01212425896760E-05 -4.08832994500441E-04 -3.14819096044236E-04  4.07900535871836E-05
 -2.42824979012864E-05  2.01227606241061E-05  8.18768685384019E-04  6.29887779807800E-04 -1.04319237016667E-10
  9.50367123081852E-05 -4.03610933131034E-05 -4.08851114083265E-04 -3.14831194993825E-04 -4.07933703777655E-05
 -2.42845606348367E-05  2.01213915726515E-05 -4.08843323057385E-04 -3.14825392758896E-04 -4.07928759431621E-05
  2.42849251360725E-05  2.01212282589101E-05  1.11608434230243E-05  6.04531054897938E-05  2.23360594621656E-05
 -2.08918969788734E-08 -1.42618054827767E-08  4.03255409695426E-05  2.58772573440788E-05  2.10857885458494E-05
  1.87625503927999E-05  2.50774075645567E-09 -1.84114589704349E-06 -5.44551306344635E-06  6.07099101585440E-11
 -3.33100875183409E-06 -5.57247423098225E-06 -2.98478913347335E-05 -1.11446364235270E-05 -1.37528453579428E-05
 -7.25109884958871E-06 -1.65877557816264E-05 -1.32959689923009E-05 -8.39077792972308E-06 -9.30906026242924E-06
 -1.14687195165059E-06 -1.03074570975604E-06  2.66539812160335E-06  1.50382060293290E-06 -1.34994277568878E-06
 -5.57052802722216E-06 -2.98373662083177E-05 -1.11404057135836E-05 -1.37631719225186E-05 -7.25862680613123E-06
  1.65689562450097E-05  1.32829333917022E-05 -8.39606716794441E-06 -9.31437383730217E-06  1.14658586772122E-06
  1.02992965324882E-06  2.66476871783165E-06  1.50300172896227E-06 -1.34551043016333E-06  1.11509270270076E-05
  6.03978194325495E-05  2.23103251361742E-05 -1.14671528615950E-08 -8.41983560509102E-09 -4.03566397477606E-05
 -2.58985816856006E-05  2.10852023626041E-05  1.87617811976872E-05 -7.69715752184199E-10  1.84273796148096E-06
 -5.44376382283424E-06  6.39270670243680E-11 -3.33429018968720E-06 -5.57310135211175E-06 -2.98510301360495E-05
 -1.11472837686443E-05  1.37658504983270E-05  7.26115437425667E-06  1.65937271732712E-05  1.33000328736520E-05
 -8.39454882364560E-06 -9.31270761381336E-06 -1.14613360647013E-06  1.03062941597226E-06  2.66438133590514E-06
 -1.50278514943580E-06 -1.34790621921925E-06 -5.58384805423668E-06 -2.99127402476839E-05 -1.11773247247928E-05
  1.37344245959882E-05  7.23878883495691E-06 -1.65911318201195E-05 -1.32990577039956E-05 -8.39348293834783E-06
 -9.31127536072100E-06  1.14424721301276E-06 -1.03071302698473E-06  2.66835991812211E-06 -1.50253288048122E-06
 -1.34904871887202E-06 -1.17588946612819E-04 -9.84651844533070E-05  1.43769893704422E-09  1.29644097290137E-05
  2.91131488118416E-06  5.88629618650963E-05  4.91959767648140E-05 -5.98432858050466E-06 -2.60378130751083E-06
 -1.38181550210664E-06  5.88502693978125E-05  4.91862560731001E-05 -5.98028403732428E-06  2.60324819186053E-06
 -1.37911496197319E-06 -1.17613855670619E-04 -9.84841874853628E-05  7.90368338090716E-10 -1.29681809058644E-05
  2.91372555427074E-06  5.88708596394057E-05  4.91997831378213E-05  5.98429764832624E-06  2.60387229823298E-06
 -1.37903227545572E-06  5.88619382074562E-05  4.91928520532965E-05  5.98491762079096E-06 -2.60317091839310E-06
 -1.37939414597670E-06 -2.78100084141450E-06 -1.64191934423794E-05 -8.06503953449482E-06  8.51884871718341E-09
  5.57835048408334E-09 -2.75181104170998E-06 -1.75022891806813E-06  3.51706890526224E-06  1.03728568941140E-06
 -1.41138039614633E-09 -3.97157446610653E-08  4.31954902684434E-07 -4.17089414066054E-10  3.00966078655536E-07
  1.38897135958207E-06  8.06274253235669E-06  4.02498526248750E-06  8.45047252764232E-08  1.28758418431850E-08
  2.57940321068381E-06  1.73806248699840E-06  1.33179170070928E-06 -5.60187493482390E-07  1.26471281290540E-08
 -1.71444633662778E-07 -1.86816574751433E-07 -3.73759655042353E-08  2.83875461482476E-07  1.39088637970633E-06
  8.07539523589840E-06  4.03329167304992E-06  8.80402966602192E-08  1.61137570999190E-08 -2.57609413059330E-06
 -1.73669840759492E-06  1.33648027641007E-06 -5.56521184413438E-07 -1.20577491984738E-08  1.71814233376392E-07
 -1.88631102617648E-07 -3.79129264622147E-08  2.82802098248994E-07 -2.78128581529470E-06 -1.64200776566149E-05
 -8.06485633146420E-06  7.67050139921753E-09  5.81244930525719E-09  2.76424833211096E-06  1.75856794787573E-06
  3.51167978516173E-06  1.03084414025468E-06 -5.84233643186719E-11  3.84583889195884E-08  4.33205290919903E-07
 -9.05044550735159E-11  3.00229956920348E-07  1.38629275648955E-06  8.04844459517038E-06  4.01972755667314E-06
 -8.69707894580123E-08 -1.57677887388750E-08 -2.60990309330772E-06 -1.75988739927131E-06  1.33675396939543E-06
 -5.55754070438668E-07  1.19756791998270E-08  1.71891444432916E-07 -1.86321525903000E-07  3.78110074462155E-08
  2.86278881971808E-07  1.40141121037636E-06  8.13415527206678E-06  4.06154255851862E-06 -8.14278032851167E-08
 -1.14849361088783E-08  2.56175729481435E-06  1.72645449706786E-06  1.32970951781529E-06 -5.62006298057524E-07
 -1.21799192974275E-08 -1.71671799190753E-07 -1.90640723570563E-07  3.71729547455384E-08  2.81382640957725E-07
  1.53368186959843E-05  1.22296580939821E-05 -9.53317391673622E-10 -1.53925691281058E-06 -8.95940877686300E-07
 -7.73807634759864E-06 -6.10834696968291E-06  6.89816346066073E-07  3.56757149664842E-07  5.45024073222417E-07
 -7.74257402188233E-06 -6.10979420311240E-06  6.89472676931338E-07 -3.56867163534536E-07  5.43268475518588E-07
  1.53475793037523E-05  1.22359164684473E-05 -1.83371493414134E-10  1.54108196118997E-06 -8.96307433176382E-07
 -7.75218174121891E-06 -6.11693491438631E-06 -6.91750215367885E-07 -3.55349518569945E-07  5.43539971948601E-07
 -7.74648043471192E-06 -6.11143405793426E-06 -6.91113058265877E-07  3.58891675081676E-07  5.45489648931615E-07
* ORBITAL    1   12
 -4.58376611462785E-03  1.02303685314972E-02 -7.40834364277237E-03  8.05111108652207E-08  5.36821497151206E-08
  2.19055930375982E-01 -3.70584061841147E-02 -3.80787213857212E-04 -3.46045922758799E-04 -1.15740634821551E-08
  1.91831954084481E-04  1.57519683515321E-03  3.41258433460463E-09  2.47666590918461E-03 -4.58672655919108E-03
  1.02306366797964E-02 -7.41388954216264E-03  1.89727939900052E-01 -3.20905221101923E-02  1.09516769913747E-01
 -1.85260317914441E-02 -3.80746263017328E-04 -3.45332062926985E-04 -2.14471008581658E-03  9.61625918588182E-05
  1.57459432682909E-03  1.66544870025120E-04 -1.23867229739344E-03 -4.58671382871134E-03  1.02307072850028E-02
 -7.41385519563438E-03  1.89727912165464E-01 -3.20905446081510E-02 -1.09516712871590E-01  1.85260716720341E-02
 -3.80733129128573E-04 -3.45321600805282E-04  2.14471431845137E-03 -9.61620034020529E-05  1.57458964902139E-03
  1.66542056818309E-04 -1.23868170139458E-03 -4.58374140244655E-03  1.02305077989698E-02 -7.40827904020093E-03
  1.03774602076290E-08  1.01382157588570E-08 -2.19055902579916E-01  3.70584246712616E-02 -3.80797343287206E-04
 -3.46055951446875E-04  1.07741999401713E-09 -1.91833279796112E-04  1.57519042889038E-03  2.87899901034116E-09
  2.47666817468592E-03 -4.58671629602270E-03  1.02306881892592E-02 -7.41386839337354E-03 -1.89727944555347E-01
  3.20905185530650E-02 -1.09516770264115E-01  1.85260324104298E-02 -3.80731549355426E-04 -3.45320351208713E-04
 -2.14471413549594E-03 -9.61625571691684E-05  1.57458767820198E-03 -1.66539186902396E-04 -1.23867180812319E-03
 -4.58669054874587E-03  1.02308411376646E-02 -7.41379053967354E-03 -1.89727837126742E-01  3.20905947984740E-02
  1.09516776040867E-01 -1.85260256332446E-02 -3.80743417800788E-04 -3.45329875865226E-04  2.14472271002760E-03
  9.61643876734955E-05  1.57457995546402E-03 -1.66540046236909E-04 -1.23867293502677E-03  2.01448131857959E-01
 -1.10332984551788E-02 -3.93815722190796E-09 -1.94165115553741E-02  1.54502872623551E-04  2.01434799629685E-01
 -1.10388020647372E-02 -1.68155931057193E-02 -9.70914324975237E-03  1.55033684486703E-04  2.01434858385332E-01
 -1.10387579511806E-02 -1.68156011030004E-02  9.70914185729301E-03  1.55031682718084E-04  2.01448123601810E-01
 -1.10332956081429E-02  8.43819589138876E-10  1.94165073865126E-02  1.54503049057787E-04  2.01434806599506E-01
 -1.10387882155535E-02  1.68155915121278E-02  9.70913841482752E-03  1.55026366455405E-04  2.01434854068573E-01
 -1.10387567748555E-02  1.68155988724378E-02 -9.70914680793614E-03  1.55029935910500E-04 -2.54084288854767E-04
 -1.46840612196116E-03 -4.83174437029349E-04  5.68553599041282E-09  4.08222039867561E-09 -7.41273072082619E-04
 -5.30169408153244E-04  3.34905132367887E-04 -8.09253516008642E-05 -4.21039233022483E-10 -4.57408318071207E-04
  2.26543495628838E-04 -3.76303248629240E-10  1.62387599045811E-04 -2.54349264504030E-04 -1.46987218553630E-03
 -4.83664110547318E-04 -6.42085193252917E-04 -4.59124151750115E-04 -3.70797620926321E-04 -2.65195040124810E-04
  3.34502995230838E-04 -8.14053870770195E-05 -1.40653297037821E-04 -2.28762442333161E-04  2.26686570212717E-04
 -3.96236505935863E-04 -8.12295834920046E-05 -2.54335666527741E-04 -1.46979488462216E-03 -4.83624984016044E-04
 -6.42014896612210E-04 -4.59074895850804E-04  3.70858418901765E-04  2.65236654046213E-04  3.34500770249072E-04
 -8.14073057321968E-05  1.40649338514120E-04  2.28762368865982E-04  2.26680287465894E-04 -3.96235671583827E-04
 -8.12384942406878E-05 -2.54062748394227E-04 -1.46828522118067E-03 -4.83115408031702E-04 -3.70008776947075E-10
 -3.23937676504878E-10  7.41314091421665E-04  5.30197954075428E-04  3.34909796695202E-04 -8.09206605429910E-05
  9.90998751270248E-10  4.57407984161807E-04  2.26538763965875E-04  2.64834885934295E-10  1.62395030377617E-04
 -2.54339047523116E-04 -1.46981523783239E-03 -4.83636660284676E-04  6.42033388563740E-04  4.59088173607561E-04
  3.70866360836023E-04  2.65242058433510E-04  3.34499604490176E-04 -8.14085143119106E-05 -1.40651287466458E-04
  2.28762088629205E-04  2.26681881539962E-04  3.96235587692029E-04 -8.12391382669593E-05 -2.54345450112955E-04
 -1.46985046426814E-03 -4.83653449484039E-04  6.42076713152408E-04  4.59117443647914E-04 -3.70788945641047E-04
 -2.65188350048122E-04  3.34501992391591E-04 -8.14070728069628E-05  1.40653620182157E-04 -2.28763233542912E-04
  2.26685539282296E-04  3.96237494263813E-04 -8.12285290939868E-05  1.66139905865146E-03  1.26872316845231E-03
 -8.75789448131052E-10 -2.89811938483579E-04 -1.75714120989724E-04  1.66286513188901E-03  1.27008655231814E-03
 -2.51194492960814E-04 -1.44998843024002E-04 -1.75768434840593E-04  1.66279870463076E-03  1.27004132242917E-03
 -2.51189126417246E-04  1.44987135801037E-04 -1.75768151941897E-04  1.66143565051299E-03  1.26875709903952E-03
  4.74291028936240E-10  2.89816495518531E-04 -1.75716038833406E-04  1.66284036890721E-03  1.27007219633998E-03
  2.51193960657843E-04  1.44990812618633E-04 -1.75767581374993E-04  1.66283745476936E-03  1.27006490396038E-03
  2.51192405463207E-04 -1.44997511280128E-04 -1.75765219454463E-04  2.25341815695221E-05  6.14890942172699E-05
  1.15354304343405E-04  2.07228844442881E-08  1.42696546936241E-08  1.09283180931932E-04  5.49625685935946E-05
 -6.43450295863861E-06  1.03686587662146E-06 -2.70021149431065E-09  4.93682645654210E-06  1.17932176776539E-05
  1.37962006977170E-10 -1.88648183941929E-05  2.25647328019643E-05  6.16738649522893E-05  1.15457538868185E-04
  9.47980279332292E-05  4.77057677573833E-05  5.47606552767168E-05  2.75640014919732E-05 -6.74129781781022E-06
  9.73230419782744E-07  1.63481969027419E-05  2.47313803801830E-06  1.17925003786867E-05  4.26943803704129E-06
  9.44174878316194E-06  2.25937497046619E-05  6.18346518186119E-05  1.15531141756236E-04  9.46981061441956E-05
  4.76363456193886E-05 -5.46997796412873E-05 -2.75216243684368E-05 -6.74684461104925E-06  9.68264241386414E-07
 -1.63450486890419E-05 -2.47211913054499E-06  1.17861936217566E-05  4.27043218513762E-06  9.43903414932567E-06
  2.25039998199199E-05  6.13191556484120E-05  1.15274526035720E-04  3.01361617063336E-08  2.08372942118240E-08
 -1.09399326796813E-04 -5.50444400349298E-05 -6.42731686137008E-06  1.04351830002599E-06  2.94212429632717E-09
 -4.93486818955887E-06  1.18013665236382E-05 -1.85576475468523E-10 -1.88697621730949E-05  2.26095484898110E-05
  6.19240384174092E-05  1.15574886094544E-04 -9.46934444879857E-05 -4.76343785265720E-05 -5.47245881472669E-05
 -2.75393642442057E-05 -6.74725099505350E-06  9.67813742248060E-07  1.63424297494889E-05 -2.47235135983850E-06
  1.17808852147120E-05 -4.27067303639027E-06  9.44077023236387E-06  2.25693044375705E-05  6.16985626878506E-05
  1.15469402202311E-04 -9.47724262557382E-05 -4.76884343105027E-05  5.47771526992997E-05  2.75755812256292E-05
 -6.74170005894566E-06  9.72621323237642E-07 -1.63446202593961E-05  2.47324885577287E-06  1.17917963104782E-05
 -4.26968193228027E-06  9.44282035668893E-06 -4.10279723814948E-04 -2.90704508812171E-04 -8.18752899516356E-10
  4.30431179625981E-05  2.88019903674912E-05 -4.10703603019779E-04 -2.91035473778391E-04  3.73224948312754E-05
  2.15461444081788E-05  2.88125146864249E-05 -4.10621388681997E-04 -2.90977974323931E-04  3.73152428143240E-05
 -2.15418283310839E-05  2.88134462845149E-05 -4.10354995742648E-04 -2.90758850971485E-04 -2.40550591657926E-09
 -4.30503213480176E-05  2.88021580527709E-05 -4.10662259308702E-04 -2.91005417416003E-04 -3.73212348284841E-05
 -2.15439787971428E-05  2.88128472686263E-05 -4.10681309428438E-04 -2.91017019452205E-04 -3.73208876260688E-05
  2.15425341865357E-05  2.88122159974397E-05 -9.50844272025593E-06 -5.19037415426524E-05 -1.98781191834201E-05
  5.19477501508506E-09  3.91138942531177E-09 -2.65244615023604E-05 -1.68136962840181E-05 -7.38724419744459E-06
 -1.03965804606606E-05 -2.46679356746018E-10 -1.50849249879870E-06  5.22320529749725E-06 -1.63836706134882E-10
  6.19406794641073E-06 -9.49939656852729E-06 -5.18436603489443E-05 -1.98509169739032E-05 -2.30349338505453E-05
 -1.46090570620394E-05 -1.32590998547087E-05 -8.40613351141766E-06 -7.43672761643228E-06 -1.04023600738663E-05
 -5.37080517294757E-06 -7.51815608631664E-07  5.21920706048929E-06 -1.30792291478590E-06 -3.09584518452561E-06
 -9.49343448931617E-06 -5.18097922145226E-05 -1.98331464692354E-05 -2.29764180778814E-05 -1.45668579826302E-05
  1.33018941009160E-05  8.43554987455571E-06 -7.43867366455551E-06 -1.04040700085249E-05  5.36714491257444E-06
  7.53445304935211E-07  5.21809933963899E-06 -1.30760201975535E-06 -3.10217568489654E-06 -9.48550112540360E-06
 -5.17764461431675E-05 -1.98170281347511E-05 -2.91341841449219E-09 -2.11054817298706E-09  2.65532927519419E-05
  1.68320147184268E-05 -7.38253600191505E-06 -1.03912290557070E-05  6.31070835099869E-10  1.50965497413584E-06
  5.21756182678938E-06 -7.83923898708057E-10  6.19905683235739E-06 -9.49679438137117E-06 -5.18315648211375E-05
 -1.98462302605520E-05  2.29937716895640E-05  1.45790918232439E-05  1.33159347664100E-05  8.44496387045966E-06
 -7.44346516570255E-06 -1.04095789223020E-05 -5.36833260766299E-06  7.53275759417861E-07  5.21842708197598E-06
  1.30774940976282E-06 -3.10363516836997E-06 -9.49576078134755E-06 -5.18234828628655E-05 -1.98409650667353E-05
  2.30203034654433E-05  1.45975735620415E-05 -1.32440766919000E-05 -8.39512296378607E-06 -7.43660813612929E-06
 -1.04035077632770E-05  5.37028174206848E-06 -7.52472471889084E-07  5.21839463224915E-06  1.30785663229757E-06
 -3.09381574891655E-06  9.53377789211402E-05  8.08374154115144E-05 -7.38462943574008E-10 -1.31871856089560E-05
 -4.63451291103729E-06  9.54334419253115E-05  8.09084800243006E-05 -1.14277384310787E-05 -6.60079257012652E-06
 -4.63924141472959E-06  9.53932815244470E-05  8.08849111048545E-05 -1.14246276264026E-05  6.59357732724476E-06
 -4.63872129700731E-06  9.53475289844041E-05  8.08508657494731E-05  4.52543254100586E-10  1.31866112530726E-05
 -4.63473647917310E-06  9.54371216089011E-05  8.09167042921344E-05  1.14301539936202E-05  6.59659723882269E-06
 -4.63678435320250E-06  9.53965700114118E-05  8.08825302333563E-05  1.14231939006355E-05 -6.59847721629656E-06
 -4.64012647448796E-06  1.70665334264481E-06  1.02168403118197E-05  6.14680737658236E-06  5.55943803918980E-08
  3.80887398713974E-08  5.44479346308894E-06  3.09034251819248E-06  1.97786621153880E-06  2.31138604578938E-06
 -7.12535113417028E-09  3.43781698628311E-07 -2.24782154179191E-07 -8.61859571613308E-11 -9.79084369532682E-07
  1.68864620267814E-06  1.01084053368309E-05  6.09206162687542E-06  4.76409898141995E-06  2.71139204945115E-06
  2.71522927395729E-06  1.54211898467526E-06  1.97856518156814E-06  2.31318953595301E-06  8.55715863417641E-07
  1.73753867648067E-07 -2.18274615752545E-07  2.97433389418588E-07  4.88904643502661E-07  1.69080637614801E-06
  1.01202207472919E-05  6.09808923776993E-06  4.76613601096127E-06  2.71317453770025E-06 -2.70257345282017E-06
 -1.53418837896444E-06  1.98633101992551E-06  2.32125422465926E-06 -8.55788527254821E-07 -1.71795379761029E-07
 -2.20862198941721E-07  2.96395610199744E-07  4.87318127834753E-07  1.71441962137290E-06  1.02602107237195E-05
  6.16967616114625E-06  4.69949090361562E-08  3.17690714217480E-08 -5.43530603666976E-06 -3.08507199335789E-06
  1.97685742856308E-06  2.30889073929591E-06  4.03953077877760E-09 -3.44281062733741E-07 -2.25211523021533E-07
 -1.95658232904284E-09 -9.79910495114216E-07  1.71162242427573E-06  1.02407270431366E-05  6.16340910225167E-06
 -4.76513828856071E-06 -2.71448000844847E-06 -2.75807703660107E-06 -1.57304963129926E-06  1.97714004636338E-06
  2.30804054436922E-06  8.51287111456825E-07 -1.72639062617241E-07 -2.27320099923118E-07 -2.97443036701788E-07
  4.92053155680857E-07  1.70827547847277E-06  1.02194967853663E-05  6.14868430317808E-06 -4.70161111865188E-06
 -2.66868129508879E-06  2.74151946453714E-06  1.55952777811924E-06  1.98243037245438E-06  2.31476503099936E-06
 -8.47686529912243E-07  1.70920995590161E-07 -2.24801324593452E-07 -2.96777355785493E-07  4.89673716511950E-07
 -2.25786517350099E-05 -1.84575338669799E-05 -3.66464717045984E-09  2.36032254592049E-06  1.63750428919111E-06
 -2.26101639592492E-05 -1.84833647613972E-05  2.04546005534588E-06  1.18401048901420E-06  1.63706277561270E-06
 -2.26036337777149E-05 -1.84748807155037E-05  2.04534131288387E-06 -1.18474388022341E-06  1.63585515824705E-06
 -2.25820211639870E-05 -1.84575422648937E-05 -3.61054103666311E-09 -2.36205390878810E-06  1.63775486500794E-06
 -2.26719978437296E-05 -1.85176023029267E-05 -2.05646818305200E-06 -1.18752115693364E-06  1.63858440578526E-06
 -2.25760544449159E-05 -1.84505472744914E-05 -2.04439807048839E-06  1.17823673977590E-06  1.63844481088484E-06
* ORBITAL    1   13
  3.54294187547960E-03 -2.38993056988650E-01 -1.35203555733529E-02  1.61375329492252E-08  1.10848202834888E-08
 -1.17492637759851E-01  4.41463047568599E-02 -4.49217714367673E-04  8.82483537526686E-05 -2.07584561343187E-09
 -1.07362201979808E-04  6.09852109532478E-03  5.51129888371969E-10  2.19739600824356E-02 -3.54063400325819E-03
  2.39021686075195E-01  1.35201970439506E-02  1.01711565044594E-01 -3.82245621845462E-02  5.87228886121647E-02
 -2.20734796857412E-02  4.41287559325382E-04 -8.83664161371759E-05  1.90280718162254E-02  5.34807513856406E-05
 -6.09829779177276E-03  9.36904749467704E-05  1.09900789411000E-02  3.54061799261319E-03 -2.39021778784477E-01
 -1.35202441957060E-02 -1.01711516855228E-01  3.82245959087999E-02  5.87229118368925E-02 -2.20734658293714E-02
 -4.41299851189155E-04  8.83585266145622E-05  1.90280650756195E-02  5.34818585911652E-05  6.09830211910059E-03
 -9.36906744409383E-05 -1.09900821892013E-02 -3.54291452575722E-03  2.38993214000832E-01  1.35204324654955E-02
  9.67299304581152E-09  7.10191404207860E-09 -1.17492590637625E-01  4.41463379271961E-02  4.49221642429349E-04
 -8.82437994027517E-05  3.26602543218885E-11 -1.07360386459386E-04 -6.09852720374490E-03 -6.59862292638595E-10
 -2.19739582545000E-02  3.54061994200969E-03 -2.39021767014198E-01 -1.35202389402610E-02  1.01711505929523E-01
 -3.82246037273124E-02  5.87228865668425E-02 -2.20734829577036E-02 -4.41302747892355E-04  8.83555141539616E-05
 -1.90280636804910E-02  5.34799755248086E-05  6.09830330683489E-03  9.36892185187789E-05 -1.09900806286143E-02
 -3.54062485154646E-03  2.39021737555323E-01  1.35202235591769E-02 -1.01711546219597E-01  3.82245752129167E-02
  5.87228863181678E-02 -2.20734830612488E-02  4.41292092107843E-04 -8.83630248199803E-05 -1.90280685979046E-02
  5.34787452270199E-05 -6.09830031285670E-03 -9.36905278517225E-05  1.09900763461142E-02 -2.54452073264307E-01
  8.14887065237578E-03 -9.02772486773781E-10  2.01297859910450E-02 -1.76322067826203E-04  2.54406654979489E-01
 -8.14696590286287E-03 -1.74315227959870E-02 -1.00638310961933E-02  1.76772633518808E-04 -2.54406666849706E-01
  8.14695893153215E-03  1.74315217383568E-02 -1.00638327637438E-02 -1.76766492683807E-04  2.54452072457947E-01
 -8.14886786269653E-03 -1.01234426713789E-09  2.01297811276823E-02  1.76323538241283E-04 -2.54406698016303E-01
  8.14693675650059E-03 -1.74315258186487E-02 -1.00638341436920E-02 -1.76766481283150E-04  2.54406665557512E-01
 -8.14695980850184E-03  1.74315240751969E-02 -1.00638309478260E-02  1.76772530780610E-04  2.57524447099660E-05
 -2.20426172585013E-04 -2.63729330110491E-04 -7.80960124223334E-10  7.31275420963668E-10 -9.42000635856002E-04
 -8.06324748015685E-04  2.78152974082811E-03  1.16695736822580E-03  1.46656726668126E-09  1.80626711908032E-04
 -3.28469506945502E-04 -6.49595041964084E-10  1.43897724673784E-05 -2.53695989916119E-05  2.23078218826853E-04
  2.65096703575534E-04  8.16488102565124E-04  6.98828674910455E-04  4.70501993202741E-04  4.02818037583940E-04
 -2.79563863884433E-03 -1.16846815403723E-03  1.24907619806148E-05 -9.04612564374355E-05  3.28536659491111E-04
 -1.56042723227210E-04  7.17070400754175E-06  2.53728010490492E-05 -2.23059182773797E-04 -2.65088401010654E-04
 -8.16516039472978E-04 -6.98847050125537E-04  4.70501868571614E-04  4.02819567495835E-04  2.79563550848649E-03
  1.16846569279047E-03  1.24948390055242E-05 -9.04605134727487E-05 -3.28535816583123E-04  1.56041215901843E-04
 -7.16905448431817E-06 -2.57713605314085E-05  2.20315064584927E-04  2.63670770468453E-04  1.67548077465448E-08
  1.07426214295006E-08 -9.42026225462030E-04 -8.06343361696606E-04 -2.78153015491364E-03 -1.16695876642420E-03
  3.18573206249398E-09  1.80629467575453E-04  3.28478179163762E-04 -6.19554494967953E-10 -1.43917833024290E-05
  2.53912140868247E-05 -2.22953399508755E-04 -2.65035499277915E-04  8.16538059598660E-04  6.98861853325363E-04
  4.70533637944433E-04  4.02839491548619E-04  2.79563181999524E-03  1.16846099587106E-03 -1.24973898488529E-05
 -9.04596514290109E-05 -3.28541528575352E-04 -1.56041204367841E-04 -7.17347184657393E-06 -2.53829590458403E-05
  2.22999266224909E-04  2.65055713449557E-04 -8.16497276241155E-04 -6.98836348195647E-04  4.70545092946762E-04
  4.02847477658997E-04 -2.79563969839661E-03 -1.16847115993083E-03 -1.24904385131334E-05 -9.04621679985435E-05
  3.28541384166351E-04  1.56042886020645E-04  7.17539268232793E-06  1.49049118050726E-03  8.90321515564917E-04
  1.58016654959896E-10 -2.13708188376605E-05  2.44289320002975E-04 -1.49081236831484E-03 -8.90421641233616E-04
  1.85572003337264E-05  1.07625018587027E-05 -2.44710369981890E-04  1.49083881530502E-03  8.90437429397306E-04
 -1.85606262953328E-05  1.07659701198467E-05  2.44714014751456E-04 -1.49047875618963E-03 -8.90317582015242E-04
 -1.27383641045282E-09 -2.13674898355776E-05 -2.44285737337021E-04  1.49085084215194E-03  8.90449945240948E-04
  1.85621306840533E-05  1.07657292645651E-05  2.44716132816487E-04 -1.49081906290497E-03 -8.90428420814798E-04
 -1.85569699111929E-05  1.07597583872889E-05 -2.44708263938416E-04 -4.04969165052197E-05 -2.63614806845932E-04
 -1.20511535675304E-04 -1.24665667270567E-09 -8.09684118452798E-10  1.14733027003846E-04  9.44236898095637E-05
  8.30089818633845E-05  9.07100750593405E-05 -7.68177098213632E-11 -1.01030403147333E-05 -9.49842865844196E-07
 -1.66327491915200E-10 -4.57699886426904E-06  4.05224933839634E-05  2.64743738051157E-04  1.20502617050325E-04
 -9.93193430892961E-05 -8.17197801691697E-05 -5.70773872304336E-05 -4.71960893346916E-05 -8.65339726963339E-05
 -9.09130630943361E-05 -3.97226827837627E-06  4.99950788786824E-06  7.28658790689022E-07  8.85219909661687E-06
 -2.27570043535594E-06 -4.05207028915210E-05 -2.64732101421552E-04 -1.20494350167193E-04  9.93351537123016E-05
  8.17304420327514E-05 -5.70821231655124E-05 -4.71996372590730E-05  8.65352144693332E-05  9.09143010555251E-05
 -3.97472017500181E-06  4.99848519523543E-06 -7.30575549117434E-07 -8.85082426873040E-06  2.27602797300904E-06
  4.05030485023696E-05  2.63652418758112E-04  1.20532599401281E-04 -2.55123999560525E-10 -1.70098301527623E-10
  1.14731586922687E-04  9.44234499470317E-05 -8.30105032868624E-05 -9.07117077839938E-05 -2.05495476276955E-10
 -1.01034810933909E-05  9.46279645344255E-07 -3.61322330064484E-11  4.57527527593340E-06 -4.05192875098909E-05
 -2.64723257373143E-04 -1.20489425958789E-04 -9.93411311205998E-05 -8.17348610977887E-05 -5.70795140829350E-05
 -4.71979148388622E-05  8.65362756724656E-05  9.09150145362802E-05  3.97445395981300E-06  4.99849079280263E-06
 -7.31307499457132E-07  8.85068667308720E-06  2.27569594922887E-06  4.05183916437875E-05  2.64720991807091E-04
  1.20491940078603E-04  9.93325539230980E-05  8.17299227117131E-05 -5.70808339487618E-05 -4.71989516939618E-05
 -8.65353919760054E-05 -9.09147475886562E-05  3.97337972543467E-06  4.99941544748920E-06  7.31816954455507E-07
 -8.85222499006929E-06 -2.27622522803249E-06 -1.92362191301890E-04 -1.30094436697108E-04  1.95778558582841E-10
  1.59300511484669E-05 -1.42833453198162E-05  1.92818625934781E-04  1.29967651848610E-04 -1.38041808317434E-05
 -7.96029143178788E-06  1.41840185183425E-05 -1.92849947737645E-04 -1.29989350028713E-04  1.38088274437726E-05
 -7.96323693048046E-06 -1.41864397660696E-05  1.92341053590560E-04  1.30081635995194E-04 -3.33426018689211E-10
  1.59251764216240E-05  1.42816143769869E-05 -1.92858825921146E-04 -1.29995203358510E-04 -1.38096047947107E-05
 -7.96429564032514E-06 -1.41870746140155E-05  1.92847522861100E-04  1.29987951363788E-04  1.38080278294641E-05
 -7.96314593615129E-06  1.41840296491034E-05 -2.88006545355977E-06 -1.73699994827329E-05 -1.06457375489749E-05
 -2.51158324734498E-08 -1.69263921056193E-08 -1.40531194907498E-06 -2.42837350065791E-06  2.06144781816731E-05
  1.18713071722449E-05  3.60277348963140E-09 -6.82445343068580E-07 -6.27660380464596E-07 -7.44233748463566E-12
 -3.41590382729131E-07  2.89277772161633E-06  1.75261666083169E-05  1.06489733289430E-05  1.18614293106791E-06
  2.09123161429794E-06  6.93335237735134E-07  1.18845382625197E-06 -1.10917044476066E-05 -1.11529183577314E-05
 -3.02138480581973E-07  5.41421390698177E-07  5.90374544705305E-07  1.75104256243186E-07 -1.76299235669558E-07
 -2.89422293913670E-06 -1.75347717964110E-05 -1.06532799517777E-05 -1.19492231351816E-06 -2.09881558651737E-06
  6.92777891261742E-07  1.18784030433087E-06  1.10925625370617E-05  1.11513590478486E-05 -2.99630956548639E-07
  5.42129882119382E-07 -5.90044575816538E-07 -1.75151826562747E-07  1.74201448318284E-07  2.89278320935050E-06
  1.74435239807502E-05  1.06830513391944E-05 -1.89967742478815E-08 -1.36093640693436E-08 -1.38509664975578E-06
 -2.41481743093457E-06 -2.06128380764915E-05 -1.18705685234631E-05 -1.47028376607235E-09 -6.82572961796504E-07
  6.22535460769391E-07  4.30634906380414E-10  3.44365990724406E-07 -2.89537541936012E-06 -1.75409970995208E-05
 -1.06564370504400E-05  1.18369049758951E-06  2.09088967624443E-06  7.22663514088979E-07  1.20824860029460E-06
  1.10922235727716E-05  1.11521918163680E-05  3.03230082879344E-07  5.41601722945093E-07 -5.89508813544245E-07
  1.75202614329538E-07  1.71926308126774E-07  2.88104100336287E-06  1.74586756897799E-05  1.06150205347574E-05
 -1.21960761714872E-06 -2.11543144015885E-06  6.97896219186982E-07  1.19176976600851E-06 -1.10923876237124E-05
 -1.11520707760412E-05  2.97103104823493E-07  5.41577396241590E-07  5.94172912151525E-07 -1.75546473745728E-07
 -1.75044443537196E-07  1.04200680253725E-05  4.87101789166849E-06  2.09713211556941E-09 -5.43981201647176E-07
 -1.00426069876777E-06 -1.03206557210958E-05 -4.84691416158030E-06  4.63648370829036E-07  2.70884201626506E-07
  1.34680119230659E-06  1.03483564494644E-05  4.86870759413318E-06 -4.67209989850247E-07  2.73166577768658E-07
 -1.34601979403066E-06 -1.04180630861638E-05 -4.86675256135124E-06  1.39064027693743E-09 -5.45300834861394E-07
  1.00425807340934E-06  1.03494419779322E-05  4.86860126525066E-06  4.67936887715911E-07  2.70449697701559E-07
 -1.34578506181813E-06 -1.03491619858302E-05 -4.87018281051865E-06 -4.66233070535113E-07  2.73434900349686E-07
  1.34581400558481E-06 -1.25302066488266E-07 -1.30650803507274E-06 -6.76014882578181E-07  3.74919446401086E-08
  2.51072380900264E-08 -1.76777420637165E-06 -1.27146457024330E-06  4.34308004618276E-07  1.07394599021279E-06
 -5.81512747812063E-09 -5.31442228538406E-08  5.16236418732707E-09 -5.10435947176574E-10  3.23578447356472E-08
  1.01967272749710E-07  7.93968059649066E-07  6.82720672531891E-07  1.52420631765238E-06  1.08384089963332E-06
  7.75661490635288E-07  6.38632553114892E-07 -1.67207071246306E-06 -1.09927856059808E-06  3.65515390012074E-08
 -3.92297502118863E-09  9.43440308314455E-08  1.01994262887857E-07  1.34084229286896E-08 -1.15413126658147E-07
 -8.69529753952783E-07 -7.18140217468234E-07 -1.47394805165361E-06 -1.04861521898796E-06  7.98491893340131E-07
  6.53271303366651E-07  1.67291024391860E-06  1.10124121188895E-06  2.73497366510192E-08 -4.62740314755999E-09
 -8.80439656806490E-08 -9.96873905091005E-08 -1.62843364271183E-08  1.39340138836427E-07  1.38740604675457E-06
  7.18248794362577E-07  1.82690994166184E-08  1.31534686457682E-08 -1.74090510415242E-06 -1.25367468961212E-06
 -4.29095263484495E-07 -1.06669635817079E-06  7.18017217112232E-10 -5.46488533155151E-08 -9.16199089070905E-09
 -6.18959989793962E-11 -3.10502309880476E-08 -1.15535844870225E-07 -8.70412851214062E-07 -7.17544512399736E-07
  1.46799594307704E-06  1.04345497726583E-06  7.51022760354860E-07  6.20589941076812E-07  1.67333110980296E-06
  1.10117949449700E-06 -2.98931530713530E-08 -4.41083336549494E-09 -8.74988312054643E-08  9.88808323306707E-08
 -1.12045159941995E-08  1.21805932999070E-07  9.06462891791310E-07  7.38016132719191E-07 -1.47491460436025E-06
 -1.04895557774895E-06  7.67838552869942E-07  6.33417240841124E-07 -1.67641453873679E-06 -1.10315439204006E-06
 -3.09106393272378E-08 -4.48976494176575E-09  8.61593155546327E-08 -1.00853977413983E-07  1.09929438769640E-08
  1.96457393658408E-06  1.38741285867097E-06 -2.47070265100920E-09 -2.58630844262415E-07 -1.65181242019812E-07
 -2.18202288119505E-06 -1.35297234844759E-06  2.30934581880580E-07  1.28680209385550E-07  1.09074196704593E-07
  2.15340280928450E-06  1.32892155986957E-06 -2.29220163938405E-07  1.23519698563276E-07 -1.13933929256213E-07
 -1.96138199675598E-06 -1.38272945425031E-06 -1.16109398036395E-09 -2.59146466985311E-07  1.61365977478105E-07
  2.12580475729623E-06  1.31075782979891E-06  2.24850639689762E-07  1.23979258384632E-07 -1.15011990410717E-07
 -2.14971145147720E-06 -1.32420092972004E-06 -2.28901532681678E-07  1.25865222363574E-07  1.13480555397987E-07
* ORBITAL    1   14
 -8.39153927905716E-09 -4.62582643999604E-08 -2.21673750376209E-08 -3.33458990618292E-01  4.01577031668612E-02
  5.68265350286274E-08  3.97057198519622E-08 -2.11313867041979E-09 -3.33562809354239E-09  1.67828230982283E-02
 -5.33537410574607E-11 -3.01369910268855E-10 -2.71138029824442E-04  8.59912376848479E-10 -8.20690563307492E-07
 -8.52351406345993E-06 -8.84280542218142E-07  1.66748274898603E-01 -2.00790580907350E-02 -2.88801242196902E-01
  3.47762975132025E-02 -1.62796289412488E-06  1.86342697286467E-07  8.38956609543543E-03 -2.35115107646570E-04
 -5.77535914019190E-07  1.35923095979366E-04 -1.45321666033625E-02 -8.30130003931311E-07 -8.57049257378682E-06
 -9.02226167669446E-07  1.66748395095543E-01 -2.00789719710000E-02  2.88801226294233E-01 -3.47763102820077E-02
 -1.63776546866091E-06  1.76892756629558E-07 -8.38956673736774E-03  2.35116665540606E-04 -5.77311129762434E-07
  1.35924758116979E-04 -1.45321751598744E-02  2.57330079457395E-08  1.45180383286237E-07  6.62869208953915E-08
 -3.33459022738298E-01  4.01576822583325E-02  1.02384880599373E-07  7.23352035129026E-08  7.32332140248679E-09
  8.10258766725879E-09 -1.67828306285376E-02  3.18167233692359E-09 -6.59820622087492E-09 -2.71138148291522E-04
  4.48841640615490E-09  7.70285786454804E-07  8.23036082428237E-06  7.37169854015076E-07  1.66748268251012E-01
 -2.00790602970748E-02 -2.88801283118344E-01  3.47762700703846E-02  1.63012202659280E-06 -1.83907687933986E-07
 -8.38956377104038E-03 -2.35112076986523E-04  5.94488882763527E-07  1.35921318141462E-04  1.45321709942808E-02
  8.47723201121936E-07  8.66735819382699E-06  9.42712429830690E-07  1.66748374765864E-01 -2.00789882980784E-02
  2.88801135853682E-01 -3.47763685380820E-02  1.62777412519058E-06 -1.85955667904639E-07  8.38956743598515E-03
  2.35115779253592E-04  5.69919155333620E-07  1.35924782275939E-04  1.45321619722527E-02 -4.47093982859539E-08
 -3.00140750166791E-08 -9.83142661077274E-03  4.37050321995965E-09  1.81909707139365E-09  8.55363043218961E-06
 -2.49055450634578E-07  4.91492565283421E-03 -8.51428015505812E-03 -1.47444377632543E-07  8.44645783362644E-06
 -3.19207282696167E-07  4.91493498952546E-03  8.51427131198419E-03 -1.46006083854870E-07  6.94233040084325E-08
  4.44227716346029E-08 -9.83142057740156E-03  1.15727883844892E-08  1.34493060561314E-10 -8.47358933326019E-06
  2.93176721861809E-07  4.91494035252596E-03 -8.51426561261546E-03  1.47247523179393E-07 -8.43421960270992E-06
  3.33808123024446E-07  4.91494249536274E-03  8.51427790140334E-03  1.50230375160704E-07  1.03121207022009E-08
  5.79516038198017E-08  2.83771597110275E-08  1.94883824731258E-05 -5.42002236125912E-05 -2.30429453859304E-08
 -1.41544910983120E-08 -6.37030455514037E-09 -6.90932141201274E-09 -3.19905624849392E-05 -3.13284754259622E-09
  6.42774663628977E-10  3.21051748585112E-04  2.43900272529844E-09 -1.59111680839022E-07 -4.20441376474104E-07
 -4.73434158070982E-07 -8.78122038218921E-06  2.76616683498734E-05  1.54798139691305E-05 -4.76973861423240E-05
 -1.91940647725565E-06 -9.98184259521889E-08 -1.59037768011131E-05  2.78393732597948E-04 -8.28797791640952E-08
 -1.60717035081749E-04  2.76035078646526E-05 -1.54384569594604E-07 -3.93080901173248E-07 -4.61052936828870E-07
 -8.86247603559260E-06  2.76039614041490E-05 -1.55140710023326E-05  4.76736618452547E-05 -1.92804682018250E-06
 -1.07528312679128E-07  1.59087769766034E-05 -2.78395091900096E-04 -8.31952787982197E-08 -1.60715421330552E-04
  2.76084276549784E-05 -1.26251877507167E-08 -7.21921418508949E-08 -3.69010992355429E-08  1.94657027253267E-05
 -5.42147296046721E-05 -2.01758239652598E-08 -1.32845898313372E-08  2.64910730720185E-09  1.20091534761718E-09
  3.19865723965016E-05  1.01934698148967E-09  4.25901272311057E-09  3.21053331096271E-04 -2.92674404239481E-09
  1.59562582234853E-07  4.22254403649987E-07  4.72484976471148E-07 -8.81600630112968E-06  2.76354284171519E-05
  1.54603209137299E-05 -4.77107589979363E-05  1.92000886369007E-06  9.82750720192372E-08  1.59080742575106E-05
  2.78394642188432E-04  8.48775545541794E-08 -1.60713932485456E-04 -2.75993426111976E-05  1.65998945474463E-07
  4.60180614158349E-07  4.93605288070960E-07 -8.84530940670904E-06  2.76145320929493E-05 -1.55139572723685E-05
  4.76747713800622E-05  1.91911630650348E-06  9.63703320979618E-08 -1.59088890979730E-05 -2.78396356874422E-04
  8.20792215249480E-08 -1.60712391111295E-04 -2.76086901548322E-05  1.65122485058315E-08  1.04381377125257E-08
 -1.10793336530706E-05 -4.00387890738160E-09  6.13714931690362E-09  1.74695307721546E-07 -9.93481776422377E-08
  5.48509580560343E-06 -9.54185111649356E-06 -7.33236428330549E-08  2.26575775320682E-07 -6.33781721834831E-08
  5.48206170890445E-06  9.54848103242599E-06 -7.30948675586186E-08 -9.09282999419469E-09 -1.22663661200830E-08
 -1.10780850355320E-05 -7.37242797654029E-10  1.77439514007730E-09 -2.37758926793497E-07  4.83944712284323E-08
  5.47769375147381E-06 -9.54687457725780E-06  7.74293930665182E-08 -2.41901061398655E-07  4.62609780165306E-08
  5.48217501584092E-06  9.54833714465653E-06  8.18372511831231E-08  1.28895145252665E-08  7.33849384954645E-08
  3.42601912333426E-08 -1.49700183218552E-07  1.59003336167766E-05 -2.85877499472458E-08 -1.98159613090888E-08
 -4.09678121364263E-10 -9.19186511174526E-10 -4.31825210527687E-07 -4.61380280203577E-10 -3.16361649000665E-09
 -5.11652218759164E-06  8.67721138277539E-10 -1.52963242172959E-08  2.65664126961227E-07 -9.79443580234945E-08
  2.43369985182241E-07 -7.95552923701660E-06 -2.20363125875297E-07  1.38686034169871E-05  8.61017716637816E-06
  4.78352788751707E-07 -2.13827353662826E-07 -5.31167049873719E-06 -7.57804299676291E-08  2.83629030464698E-06
  3.64518995915813E-07  3.38967096585231E-08  5.44866401170049E-07  3.57201461056426E-08  1.84471535646667E-07
 -7.99772771598563E-06  3.30802450981630E-07 -1.37927561178982E-05  8.61481649015158E-06  4.82796726923852E-07
  2.14386258614097E-07  5.31183575787230E-06 -9.06377294683759E-08  2.83690370001787E-06  3.53720904500587E-07
 -8.24164295335048E-09 -4.62335644916997E-08 -2.07286167989728E-08 -1.59605042462533E-07  1.58951968281789E-05
 -3.11287544268296E-08 -2.17523339147861E-08 -3.74691404757317E-09 -3.15204941416420E-09  4.28089924356641E-07
  2.44989562786317E-10  2.79046123529593E-09 -5.11604465145601E-06  2.60617752219151E-09 -2.99150753410863E-09
 -3.71274287569428E-07  4.43991134158772E-08  2.35428582442025E-07 -7.96062375457316E-06 -2.34485515035020E-07
  1.38601998915945E-05 -8.61031384678235E-06 -4.79242916835755E-07  2.12094805300995E-07 -5.31103805775195E-06
  8.28521807999161E-08  2.83638974613674E-06 -3.63054011495323E-07 -3.30698810145314E-08 -5.39340563317023E-07
 -3.28408304420153E-08  2.17333348297746E-07 -7.97336074282568E-06  2.79920087829296E-07 -1.38283350434767E-05
 -8.61734927450031E-06 -4.85434042852220E-07 -2.10080150315641E-07  5.31207302586198E-06  9.25053351414340E-08
  2.83781069242395E-06 -3.60048701483897E-07 -4.26047317690972E-09 -4.60834240062204E-09 -1.90782179329026E-06
  1.70289341125712E-09  5.22626337219777E-10  2.05266810268588E-07 -3.09133498674764E-08  9.51040118117080E-07
 -1.67067819356107E-06  2.93278294216396E-07  2.25265836795587E-07 -1.58870493988223E-08  9.52063207635682E-07
  1.66555909663941E-06  2.91671143651154E-07 -7.97109039215030E-09 -4.83324810015703E-09 -1.90661809652437E-06
  2.00135360395927E-09  2.55026683564662E-10 -1.77622252306978E-07  4.88756340703204E-08  9.56594047155742E-07
 -1.66860682634868E-06 -2.95623625747325E-07 -1.47101249438379E-07  7.16595053442662E-08  9.64685637704037E-07
  1.66207650175895E-06 -2.90638717484622E-07 -7.85186175535907E-09 -4.42848863061625E-08 -2.09214253858985E-08
 -8.45590833534056E-07 -1.22686215279885E-06  1.48314461244850E-09  3.26735543805731E-11  5.11119713438889E-10
  7.45441919940053E-10  1.23917414036966E-07 -8.07025569743914E-11  2.50546235530920E-09  7.80635547767267E-07
 -1.43699408390500E-10 -1.80916220899081E-09 -4.03783694108193E-07  4.95017977496691E-08  2.13297097312689E-07
  5.98580716025364E-07 -5.54723193150545E-07 -1.11460299899203E-06  6.87419969179137E-06  3.60116172753165E-07
  5.32257343580755E-08  2.81305249245623E-09  8.91032759601180E-08 -1.79517601390932E-07 -9.10564251587415E-08
 -1.67599222469756E-08 -4.89067969884346E-07  8.37326217777866E-09  2.65002203054667E-07  6.35942436139420E-07
  5.29382048630960E-07  1.09715108412059E-06  6.87889678794572E-06  3.65122889686682E-07 -5.48689252296573E-08
 -1.58357915055464E-09  9.32025301117046E-08 -1.79017063152143E-07 -9.04059982227172E-08  8.36698885949904E-09
  4.65927264670677E-08  2.06515630816508E-08 -8.53164500068696E-07 -1.23356891973340E-06  4.23960039634019E-08
  3.06066803034897E-08 -2.23422402856612E-10  1.24287651807729E-09 -1.22060500269307E-07  2.46738953823770E-09
 -2.67594544973659E-09  7.80496280196121E-07  3.76113236020498E-09  6.39352959504568E-10  3.97016284380930E-07
 -5.39317626504519E-08  2.23395379662208E-07  6.07628718692041E-07 -5.26340474207420E-07 -1.09549494285439E-06
 -6.87674038140444E-06 -3.61253084999105E-07 -5.30010622346745E-08  4.06220890989181E-09 -8.84825563150923E-08
 -1.78933436043543E-07  8.55908943480880E-08  1.39600266780046E-08  4.72558198356742E-07 -1.72321348287137E-08
  2.23222999241987E-07  6.05824487371516E-07  5.65380165879872E-07  1.12301795974028E-06 -6.87734548985537E-06
 -3.62056678003206E-07  5.24530986211801E-08 -2.08040711370890E-09 -9.32784168099347E-08 -1.78834800299757E-07
  9.20679052218902E-08  1.58180214046226E-08  1.02093728553371E-08  1.67793276610357E-07 -2.77837286665191E-09
  9.34218316333545E-10 -1.92358788110916E-07  4.92644487376218E-08 -8.65385339864316E-08  1.57949103462865E-07
  2.28442482327439E-07 -2.24757185386336E-07  2.80553003195891E-08 -8.47810584546767E-08 -1.60094363661160E-07
  2.26451257738424E-07  3.97354967123327E-08  2.84113021358269E-08  1.69715771014677E-07  5.13785153739398E-09
  4.56464873089221E-09  2.25590933213648E-07 -2.70417347289358E-08 -8.18136241551260E-08  1.60984366539770E-07
 -2.23666287818532E-07  1.52532398378950E-07 -8.09884615683464E-08 -9.31185769826099E-08 -1.55930888583101E-07
 -2.25297998433105E-07 -3.38754270502998E-10 -1.88519506984052E-09 -1.85618265166402E-09 -7.93335978502741E-08
  9.85346734906514E-08  1.74272645267433E-08  1.26020980390108E-08 -1.24497001964615E-09 -3.60406094234478E-09
  2.75469273029607E-10  8.52829574909122E-10  9.26593611023660E-10 -1.01237256911940E-07  1.97187208089374E-10
 -3.90877353017333E-09 -2.87926704546645E-07  4.43476928095876E-08 -1.22220577226257E-07 -6.59777387842869E-08
  7.05628889578955E-08  5.14502275375605E-08 -1.05012931870500E-06 -2.37097370014332E-08 -7.08861723976644E-09
  2.68328522839731E-08  6.86298767045750E-08  8.93888996347089E-09  1.09161386368725E-08 -1.03998757278922E-08
 -3.24091094837939E-07  2.77468210901346E-08 -1.09656713819972E-07 -5.72320939444302E-08 -8.11271007456886E-08
 -5.88384288073979E-08 -1.05227383338755E-06 -2.51504856515393E-08  5.49440845838434E-09 -2.73105033973827E-08
  7.13993397651642E-08  9.88641552829873E-09  1.29740168134190E-08 -5.65818951781825E-09 -3.34456457577373E-08
 -1.76100077838046E-08 -4.40438717854355E-08  1.22017758650622E-07 -1.36306955041011E-08 -1.04043109237461E-08
  1.45956903379963E-09  7.37816733793356E-10  2.58884499696062E-09 -1.40905421433913E-09  3.35648553833494E-09
 -1.01510258707234E-07 -2.61432168384636E-09  1.61428051038090E-08  3.57780456288686E-07 -1.17191011679377E-08
 -1.04286219945313E-07 -5.46703416419473E-08  4.66810897833083E-08  3.43892338564476E-08  1.05519964696809E-06
  2.62050925482815E-08  4.38421801137967E-09  2.61298209858656E-08 -7.14114200583626E-08  9.13623999710618E-09
 -7.36417209270566E-09  5.32422626838099E-09  2.93223342623327E-07 -4.63417427997745E-08 -8.77892423969870E-08
 -4.28559940627464E-08 -1.03732004389641E-07 -7.54475767857515E-08  1.05665882629517E-06  2.63420062904097E-08
 -3.22400363233105E-09 -2.58324047810787E-08 -6.64814123066008E-08  9.48135170904051E-09 -1.33037380154810E-08
 -2.07587772682352E-08 -1.74319419619162E-08 -1.83435161978772E-08  1.68485237338654E-09 -3.06465532058290E-10
 -1.21129582855827E-07  4.92006216599550E-08  4.24123143604295E-09 -8.75654686525785E-09 -4.04141875070020E-08
 -1.32779401551839E-07  4.07700402850618E-08  6.57385901141766E-09  8.97821916014703E-09 -4.15530709529978E-08
 -9.88783310678586E-09 -1.08136160864682E-08 -2.12130275700515E-08 -1.01816141268701E-09 -1.79052370329886E-09
  9.61546754791146E-08 -7.11778858102497E-08  1.03501105104056E-10 -9.38997865175007E-09  3.82539222274647E-08
  1.92452840933279E-07 -5.33557142830662E-10  1.51012061216291E-08  3.75295302949069E-09  3.78430336228345E-08
* ORBITAL    1   15
 -1.24670730161514E-04 -9.39514797240222E-02 -6.37726397191120E-03  9.72924702399348E-08  1.00463730494500E-09
  3.49214496577288E-01 -4.45340678034486E-02  9.87380960794165E-05  4.43364750362574E-04 -2.13819142412084E-08
  3.09540930122715E-04  1.02632165145503E-03  2.07493822083677E-09 -1.56171775978482E-02 -6.39384271325123E-05
 -4.69568759207410E-02 -3.18702939576810E-03  1.94101898371745E-01 -2.67169544319866E-02  1.30791391807892E-02
  1.72926449440673E-03  4.99209918377090E-05  2.22292488530189E-04  1.71399113780189E-02 -4.00597606621244E-05
  5.11715573551997E-04  2.02113437057833E-04 -1.40607805881531E-02  6.39575599234179E-05  4.69571141746741E-02
  3.18710218138217E-03 -1.94102276843477E-01  2.67169945042003E-02  1.30794035017703E-02  1.72920042040895E-03
 -4.99231266805775E-05 -2.22292490249444E-04  1.71399205958824E-02 -4.00593619034829E-05 -5.11724647372230E-04
 -2.02112197404490E-04  1.40607597384101E-02  1.24636873486857E-04  9.39512855621322E-02  6.37717394342843E-03
  7.53241003658387E-08 -1.41813048209329E-08  3.49214457823710E-01 -4.45340926359037E-02 -9.87401126489515E-05
 -4.43364362294202E-04  1.76091605362826E-08  3.09544898346749E-04 -1.02630690536830E-03 -8.33937229025187E-11
  1.56171682426797E-02  6.39470091647868E-05  4.69569304133430E-02  3.18706407730715E-03  1.94101921480859E-01
 -2.67169415663644E-02  1.30790884656907E-02  1.72923130130802E-03 -4.99218810974843E-05 -2.22291458421339E-04
 -1.71399122789031E-02 -4.00611253590713E-05 -5.11717168578231E-04  2.02112762622315E-04  1.40607879220719E-02
 -6.39238394138794E-05 -4.69569166071594E-02 -3.18699314884842E-03 -1.94102247440704E-01  2.67170108723516E-02
  1.30794314785890E-02  1.72921886620311E-03  4.99286625755354E-05  2.22299659764819E-04 -1.71399159440300E-02
 -4.00604583342083E-05  5.11712257603822E-04 -2.02110807992532E-04 -1.40607560485521E-02  3.03937464045454E-01
 -1.09772691329160E-02  1.75279317746845E-09 -2.11121230570475E-02  1.25837706259031E-04  1.52001878138327E-01
 -5.49142929217671E-03 -7.39017096236696E-03 -8.31824423118194E-03  6.34226381455775E-05 -1.52002341562092E-01
  5.49141336579146E-03  7.39020777732008E-03 -8.31825734381601E-03 -6.34206956408806E-05 -3.03937445313703E-01
  1.09772834093395E-02  3.63521874594979E-09 -2.11121191717186E-02 -1.25833086161846E-04 -1.52001908728588E-01
  5.49141540437148E-03 -7.39017689267726E-03 -8.31824117624012E-03 -6.34195409878650E-05  1.52002282570062E-01
 -5.49143897094715E-03  7.39019529305641E-03 -8.31825379484722E-03  6.34221455217914E-05  4.43518526710045E-05
 -1.63321740713856E-04 -6.80046147571934E-04 -5.30365424779512E-09 -3.75833190287142E-09 -6.17716253574838E-04
 -2.64855028770047E-04  9.00359827801679E-04  7.46660403873792E-04  4.71605662710607E-10 -4.63431670500769E-04
 -1.17912491778466E-04  9.39084383438049E-11  7.58517082835227E-05  2.19154091022305E-05 -8.30332363752623E-05
 -3.40563859067297E-04 -9.94551848968828E-06  1.89136166778566E-04 -5.99014069252492E-04 -5.91229372416903E-04
  4.49629711480527E-04  3.72993408146907E-04  7.75055908921668E-08 -1.57419848268303E-04 -5.88797775852123E-05
 -1.76772792827288E-04 -7.59901679767341E-05 -2.19049631852989E-05  8.30937867221285E-05  3.40595494941076E-04
  9.92797665451342E-06 -1.89147218752703E-04 -5.99031269632619E-04 -5.91241195306705E-04 -4.49629235775039E-04
 -3.72992550968644E-04  7.97989793300259E-08 -1.57420303310619E-04  5.88766010231718E-05  1.76771413502456E-04
  7.59929378958126E-05 -4.43534336589698E-05  1.63312124347344E-04  6.80040570256585E-04 -2.90894534737962E-08
 -1.92158497286502E-08 -6.17730122961086E-04 -2.64865699218629E-04 -9.00362617431100E-04 -7.46662569651077E-04
 -5.07893487010573E-09 -4.63431687674443E-04  1.17913329235334E-04 -1.32879612817992E-09 -7.58548344371970E-05
 -2.19132605271711E-05  8.30461896016104E-05  3.40571476032778E-04 -9.97752494553905E-06  1.89111922498827E-04
 -5.99026235054882E-04 -5.91238122412947E-04 -4.49633130946416E-04 -3.72995994343963E-04 -7.45659785803513E-08
 -1.57420189711696E-04  5.88799603965489E-05 -1.76770879483291E-04  7.59927714531885E-05  2.19144088625183E-05
 -8.30405375933379E-05 -3.40569418196035E-04  9.95594379087969E-06 -1.89127686035133E-04 -5.99025907109264E-04
 -5.91236911417718E-04  4.49637208128849E-04  3.73000395804248E-04 -7.99802158942443E-08 -1.57421315285762E-04
 -5.88799205729775E-05  1.76772301455711E-04 -7.59920781451232E-05  1.13662892271581E-03  3.96370090015730E-04
  3.91659491374284E-10 -1.84308466371439E-04 -5.30572275623729E-04  5.68402757350747E-04  1.98404343031740E-04
 -1.18637929824020E-04  2.10875513415001E-05 -2.65415043771746E-04 -5.68409202779405E-04 -1.98405336663741E-04
  1.18640805783465E-04  2.10876391237371E-05  2.65418197494039E-04 -1.13664573337521E-03 -3.96383939837727E-04
  1.09277276142295E-09 -1.84311438608248E-04  5.30574864726179E-04 -5.68454633387964E-04 -1.98441521008866E-04
 -1.18644614503033E-04  2.10841490040907E-05  2.65418969985399E-04  5.68417639236697E-04  1.98413309394632E-04
  1.18638348482077E-04  2.10872353081409E-05 -2.65417235767030E-04  4.22444099401523E-06  1.60472040008931E-06
 -1.77072225486732E-06 -3.52495702642307E-09 -1.96324589631827E-09  5.58537403532318E-05  2.29170923004431E-05
  2.00206210469780E-05  4.28407121014988E-05  1.26043932256240E-09  7.80894759564407E-06 -1.91226879228894E-06
 -7.78023098981770E-11 -7.06595329285310E-06  2.15774408755795E-06  1.06437520877735E-06 -7.62904266166511E-07
  1.97840458411494E-05  2.11687831088644E-06  2.14052419505353E-05  1.91145019599244E-05  1.00509616618488E-05
  2.14167913890381E-05  3.35982208220856E-06 -7.48033201263437E-06 -9.65552980809201E-07  8.83123967765738E-06
  1.24403233791198E-06 -2.15675546656483E-06 -1.05771721657426E-06  7.68836043808931E-07 -1.97842207106519E-05
 -2.11735187984225E-06  2.14057530829743E-05  1.91152566879393E-05 -1.00489440443188E-05 -2.14145284266694E-05
  3.35914647548799E-06 -7.48087610947655E-06  9.62812142839762E-07 -8.83029721560497E-06 -1.24271150284353E-06
 -4.22414124068796E-06 -1.60072665362129E-06  1.77621581622136E-06  9.18605271092170E-09  5.86561125849221E-09
  5.58312794307585E-05  2.29014516169440E-05 -2.00196987588876E-05 -4.28395029376381E-05  1.99848040401477E-09
  7.80788766335387E-06  1.91112769292971E-06 -5.71674713756800E-11  7.06314386239521E-06 -2.15182740809986E-06
 -1.02916142109952E-06  7.82951456303140E-07  1.98138772027669E-05  2.13851395243094E-06  2.14244429547848E-05
  1.91278173402810E-05 -1.00504543235513E-05 -2.14158572496856E-05 -3.36154660999512E-06 -7.48057831724598E-06
  9.61742117392923E-07  8.82992418709887E-06 -1.24562825200682E-06  2.15239403509979E-06  1.03323292367845E-06
 -7.78449102990091E-07 -1.98002567845311E-05 -2.12837513067988E-06  2.14231051795574E-05  1.91265060244164E-05
  1.00520967972721E-05  2.14179984122048E-05 -3.35980452691833E-06 -7.48010605780151E-06 -9.62925207735132E-07
 -8.83085758025393E-06  1.24644116020711E-06 -1.36602138725429E-04 -1.17120074931542E-04  1.50396422175122E-10
  1.80153906517688E-05  8.21860261852641E-06 -6.83114506499397E-05 -5.85801934640775E-05  7.64509855400089E-06
  4.78003044326532E-06  4.12145341043591E-06  6.83095050814795E-05  5.85841779044294E-05 -7.64279241236520E-06
  4.77866065080601E-06 -4.12391272868878E-06  1.36571607256842E-04  1.17103476276006E-04 -6.38450749792957E-10
  1.80084596629546E-05 -8.22111621686735E-06  6.83518365219556E-05  5.86152269644025E-05  7.64815131395090E-06
  4.78244642489479E-06 -4.12308572777760E-06 -6.83296106651761E-05 -5.85943948999154E-05 -7.64746466049624E-06
  4.78083879911261E-06  4.12139554209637E-06 -6.07238426944303E-06 -3.62166214287427E-05 -1.79864790486794E-05
  8.25877987445283E-10  4.57759706464053E-10 -1.88500357186905E-05 -1.17567685052936E-05 -2.30088492210258E-07
  1.86090048103206E-06 -7.47348048108874E-10 -2.23245884102457E-07  1.35629384833046E-06  1.69673041096328E-10
  2.94229399244666E-06 -3.03123600455426E-06 -1.80796078796390E-05 -8.97691084807706E-06 -9.65663725810514E-06
 -6.03603281316917E-06 -2.09299100958699E-06 -1.27720498950354E-06 -1.15020762580379E-07  9.31468320767990E-07
 -1.13220953968004E-06 -4.76290496164345E-07  6.76324674577606E-07  1.46765664589902E-07 -9.78935159639513E-07
  3.03862823225125E-06  1.81211490104876E-05  8.99515496245590E-06  9.64831790562151E-06  6.03151581142223E-06
 -2.10265318730337E-06 -1.28307246880952E-06  1.14689327021792E-07 -9.30380681165998E-07 -1.13234004260764E-06
 -4.76629194813312E-07 -6.77494763803144E-07 -1.46246470859298E-07  9.81648086230553E-07  6.05729280637090E-06
  3.61276590879680E-05  1.79387545989191E-05  1.30896038937883E-08  8.91359545893025E-09 -1.88669193898649E-05
 -1.17689475026287E-05  2.30404059155184E-07 -1.85962628237586E-06  1.25410048833968E-09 -2.23827696851575E-07
 -1.34836222164802E-06 -1.94521517888686E-10 -2.94431069994558E-06  3.04308768339307E-06  1.81462352829779E-05
  9.00761913477600E-06 -9.64705648856988E-06 -6.03089640783359E-06 -2.12306097590788E-06 -1.29743714696309E-06
  1.14893442090168E-07 -9.30558263585859E-07  1.13177668364247E-06 -4.76028142987059E-07 -6.80127858578127E-07
  1.45977433209062E-07  9.83470864954985E-07 -3.02973806002505E-06 -1.80711924599234E-05 -8.97251404920638E-06
  9.66338564419504E-06  6.04053034890860E-06 -2.10161760005285E-06 -1.28323861297879E-06 -1.15049867593401E-07
  9.31238210964209E-07  1.13342000644501E-06 -4.75933377489857E-07  6.76406669059050E-07 -1.46260970760913E-07
 -9.79735276275038E-07  5.21498588415662E-05  4.24308328546928E-05  6.75100652072767E-10 -7.27663893622484E-06
 -2.80679082508492E-06  2.60387038084080E-05  2.11926319117077E-05 -3.03731491735578E-06 -2.00344642259235E-06
 -1.40469094923825E-06 -2.60567764281534E-05 -2.12072915838856E-05  3.04116411640599E-06 -2.00428808986903E-06
  1.40321408027893E-06 -5.21358557726944E-05 -4.24262145993593E-05 -1.00436078838251E-09 -7.27239241313870E-06
  2.80499198893711E-06 -2.60812797509172E-05 -2.12254799658707E-05 -3.04457425365195E-06 -2.00533786585433E-06
  1.40314031896032E-06  2.60536142798181E-05  2.12043572249653E-05  3.03915017211904E-06 -2.00463049286852E-06
 -1.40421760971788E-06  1.46070742689160E-06  7.95847119087010E-06  3.50667475170721E-06  1.75105739345799E-08
  1.24955167558295E-08  4.24388439011774E-06  2.94106746971815E-06  8.38867106363646E-07  1.36323383693824E-06
 -2.86630623968946E-10  6.88438516920881E-08 -4.03370540920472E-07  1.59588231097145E-10 -6.67565537132669E-07
  7.13944184994723E-07  3.88591699912435E-06  1.70974103252090E-06  2.41701319981145E-06  1.68094883928463E-06
  7.68980586919448E-08  4.23516626639326E-08  4.25954908682715E-07  6.84356784672297E-07  2.74687893115511E-07
 -1.72056952146439E-07 -1.96553946294830E-07  1.38979695055315E-07  1.88842759014579E-07 -7.13278533786582E-07
 -3.88197924479879E-06 -1.70708592227277E-06 -2.43903991458104E-06 -1.69584457494014E-06  8.04087137213674E-08
  4.60210685621905E-08 -4.25181712261130E-07 -6.83780438797877E-07  2.77758487116065E-07 -1.72235870723375E-07
  1.95974684791758E-07 -1.39795748838622E-07 -1.87525059802280E-07 -1.47805592740294E-06 -8.05909782129513E-06
 -3.55738045921686E-06  9.86708922152251E-09  6.29960780592373E-09  4.21027580272254E-06  2.91858638192979E-06
 -8.43303643182383E-07 -1.36881566478636E-06  2.57937315552081E-09  6.89365168025094E-08  4.08169503761317E-07
  1.87375671571578E-10  6.64662713717162E-07 -6.98673298738362E-07 -3.79890632257104E-06 -1.66634042086887E-06
  2.45762748496601E-06  1.70933227007814E-06  1.15143755083560E-07  6.98403628189009E-08 -4.24765374320846E-07
 -6.83861475134472E-07 -2.79507817776678E-07 -1.72070499225992E-07  1.90547605512105E-07  1.40405678900401E-07
 -1.91726343943469E-07  7.08898045818489E-07  3.85685552017450E-06  1.69607734053634E-06 -2.41442461081760E-06
 -1.67992493289953E-06  1.31625301478354E-07  8.07719316984198E-08  4.26159385709380E-07  6.84178091886464E-07
 -2.72388707080358E-07 -1.71823773460756E-07 -1.94438153347333E-07 -1.39191547011338E-07  1.94335662819083E-07
 -1.35983817014985E-05 -1.08615036807478E-05 -1.18318559002278E-09  1.69853352128886E-06  5.28825674256261E-07
 -6.76347242349903E-06 -5.40227189868671E-06  6.90916019235377E-07  4.87598792204079E-07  2.64393893509834E-07
  6.78675361467379E-06  5.42092303047243E-06 -6.93438886809406E-07  4.89984609547666E-07 -2.64019784027770E-07
  1.35910550806409E-05  1.08558907182711E-05 -6.97221171206692E-10  1.69852167912581E-06 -5.27560090479351E-07
  6.80650924993820E-06  5.43866821198916E-06  6.95443176336426E-07  4.90053285284990E-07 -2.63811959315252E-07
 -6.78086102788766E-06 -5.41423766688468E-06 -6.93412447400595E-07  4.85202086025943E-07  2.63768712375333E-07
* ORBITAL    1   16
  1.82222708985659E-08  3.56075449428574E-08  5.23435006252026E-08 -9.89708936197842E-02  1.71508905121357E-02
  2.53925065388020E-07 -4.29305218972037E-08 -7.71034482660592E-09 -6.47520982116055E-09  2.39557588271605E-02
  7.13381821955348E-10 -4.86839435439837E-09 -1.56647460048670E-04 -1.05723224384435E-08 -1.09115425901978E-04
 -8.13669976441811E-02 -5.52143315986923E-03  2.37184614808497E-01 -2.91143062048571E-02  1.94090523089120E-01
 -2.67137846953437E-02  8.63860031801877E-05  3.84537011502107E-04  5.72796142757292E-03  2.02153891795268E-04
  8.87263694135520E-04  1.93455295937889E-04  1.71418136775987E-02 -1.09141033444895E-04 -8.13670736713987E-02
 -5.52150291301415E-03  2.37184394677589E-01 -2.91142077707010E-02 -1.94090569670814E-01  2.67137408412213E-02
  8.63755834245562E-05  3.84525966268854E-04 -5.72793765755392E-03 -2.02153819415720E-04  8.87266837246180E-04
  1.93458355946210E-04  1.71418394648316E-02  3.04835804780012E-08  2.46332471521849E-07  9.40825638245949E-08
 -9.89708712843036E-02  1.71509001795750E-02  3.19931701566994E-07  1.43360060687817E-09  7.15070101102303E-09
  4.63558344203736E-09 -2.39557509712409E-02  3.68061965783642E-09 -9.92505282868722E-09 -1.56648132503797E-04
  1.48185772033200E-08  1.09135473193475E-04  8.13671173899152E-02  5.52149666060948E-03  2.37184558774150E-01
 -2.91143422771649E-02  1.94090635945946E-01 -2.67137107832851E-02 -8.63910996605873E-05 -3.84542750007234E-04
 -5.72794753094229E-03  2.02152401922471E-04 -8.87265447056498E-04  1.93453673150969E-04 -1.71418281645291E-02
  1.09089476560310E-04  8.13667763190719E-02  5.52135696140486E-03  2.37184293640270E-01 -2.91142784266606E-02
 -1.94090495553198E-01  2.67137931100347E-02 -8.63720008798703E-05 -3.84524911122812E-04  5.72792421438038E-03
 -2.02156377884614E-04 -8.87245935345357E-04  1.93459063072557E-04 -1.71418349552766E-02  2.06791561230170E-07
 -2.24127677873350E-08 -4.05136933313007E-03 -9.78752757479249E-09  4.24819236360464E-09  2.63233615053799E-01
 -9.50808306274585E-03 -1.68479728254066E-02 -7.38858820175842E-03  1.09937059045879E-04  2.63233310982753E-01
 -9.50812062918280E-03 -1.68479534626185E-02  7.38857228992986E-03  1.09936441289434E-04 -2.29549081249161E-07
  1.59363206556923E-08 -4.05137226488416E-03 -1.85367231458783E-08  1.45539435668692E-09 -2.63233660425904E-01
  9.50805479323080E-03 -1.68479769522274E-02 -7.38860111431654E-03 -1.09933020487187E-04 -2.63233361635385E-01
  9.50808330906794E-03 -1.68479575735345E-02  7.38857424070750E-03 -1.09930294326330E-04  1.50465019254417E-08
  8.35072767169713E-08  3.87090720217046E-08 -5.92937277823135E-04 -7.00285087047558E-04 -3.22685057341438E-08
 -2.14984488389844E-08  3.04370010544328E-09  2.61020835327073E-09  7.59551158554052E-05 -2.52384330298833E-10
 -4.24605886542602E-09 -5.54005004082741E-05 -1.07294359949345E-09  3.81675277808778E-05 -1.42813392497977E-04
 -5.89547524817056E-04 -6.10963854619142E-04 -3.73086371078549E-04 -1.03459094383083E-05  1.88778181200655E-04
  7.78976329720221E-04  6.46323234839904E-04 -7.58383451412627E-05 -1.76763880626770E-04 -1.02097946911586E-04
 -3.61561321840707E-04  6.84718497411587E-08  3.81863588086384E-05 -1.42710001419760E-04 -5.89502554070827E-04
 -6.11055646141172E-04 -3.73151671329977E-04  1.03784730021503E-05 -1.88754444010837E-04  7.78975998629453E-04
  6.46323509075179E-04  7.58413079714097E-05  1.76764589503805E-04 -1.02101252062325E-04 -3.61559886954082E-04
  6.80014487098400E-08 -2.25358142244892E-08 -1.26679795065713E-07 -5.95859270663209E-08 -5.92921341486607E-04
 -7.00275847386276E-04 -5.40482787477983E-08 -3.67740946487271E-08  4.96314232840721E-09  4.43700497617487E-09
 -7.59512205914881E-05 -5.78481201716605E-10  4.80165174351519E-09 -5.54005786710229E-05 -1.48378395144429E-09
 -3.81524620061644E-05  1.42901955444844E-04  5.89593735399329E-04 -6.10940383284893E-04 -3.73070024543254E-04
 -1.03264030330684E-05  1.88791360119132E-04 -7.78981298609682E-04 -6.46328240101187E-04  7.58358376007229E-05
 -1.76762795347506E-04  1.02093212885223E-04 -3.61561675336297E-04 -7.04670372009150E-08 -3.81954972635704E-05
  1.42656562183704E-04  5.89477025547204E-04 -6.11047451795177E-04 -3.73146309990339E-04  1.04034276618218E-05
 -1.88738343486260E-04 -7.78977687124850E-04 -6.46324653890970E-04 -7.58396799256653E-05  1.76763571865088E-04
  1.02104695379975E-04 -3.61560583358097E-04 -6.33942961770398E-08  2.71014333695422E-09  3.67604282649510E-09
  8.95669013199521E-05  2.14646645509330E-09 -1.08194437007750E-09  9.84661207009865E-04  3.43700074711009E-04
 -1.15898555594122E-04 -1.18626591232128E-04 -4.59733709581545E-04  9.84737549549793E-04  3.43753044973485E-04
 -1.15902785158056E-04  1.18631573981031E-04 -4.59734916357674E-04 -1.33499193001110E-08 -8.19163629089990E-09
  8.95661638508238E-05 -1.11823126117768E-10 -2.54616425821582E-09 -9.84651984016920E-04 -3.43689197226470E-04
 -1.15896992886333E-04 -1.18625576607823E-04  4.59735305372639E-04 -9.84718301393361E-04 -3.43736558796799E-04
 -1.15902290437714E-04  1.18629503664039E-04  4.59735244631700E-04  3.42082434004056E-09  1.92828141312943E-08
  8.13153505700336E-09  9.94255636612471E-06  1.78242253323973E-05 -2.08578145282003E-09 -1.34450936885041E-09
  1.21536544094004E-09  9.83885469895500E-10  6.98565096474948E-07  2.52904924103409E-10 -1.50378829101693E-09
 -1.26072926496672E-05  1.08923609432017E-09  3.73048311307098E-06  1.92621821228793E-06 -1.35803981356161E-06
  4.44205309753199E-05  2.16535588961989E-05  1.99071159905801E-05  2.22164997975515E-06  1.69505728518458E-05
  3.70970541808267E-05  5.13257078306197E-06  8.84451382022846E-06 -1.69960410793056E-06  2.71615765975011E-06
  3.36801494121050E-06  3.73595952972062E-06  1.95844761462886E-06 -1.34187889390025E-06  4.44123460458188E-05
  2.16480392504762E-05 -1.99220794447849E-05 -2.23227874360822E-06  1.69561346858660E-05  3.71023474871323E-05
 -5.13181234149809E-06 -8.84408407585606E-06 -1.70133979482710E-06  2.71672869567529E-06  3.36912757604566E-06
  9.38202768529096E-11  4.04224454286500E-10 -4.35626063946858E-10  9.92482559382194E-06  1.78119420383285E-05
  9.71107842305937E-10  3.95689570765416E-10 -4.88373193278482E-10 -1.82968937536833E-10 -7.01023577356255E-07
  8.20466145959709E-11  2.63910328041140E-10 -1.26075122619394E-05 -8.40756669133167E-10 -3.73684729675030E-06
 -1.96344862915515E-06  1.33829639317632E-06  4.44043756770002E-05  2.16423715871466E-05  1.99043136025199E-05
  2.21975072699488E-06 -1.69526234774443E-05 -3.70989162786050E-05 -5.13069563020216E-06  8.84477452704255E-06
  1.70102875555286E-06  2.71705308928233E-06 -3.36658940150349E-06 -3.73154203104382E-06 -1.93340866454425E-06
  1.35259023569584E-06  4.44194949877891E-05  2.16526480236366E-05 -1.99294390957787E-05 -2.23699066649959E-06
 -1.69558172529704E-05 -3.71020296715722E-05  5.13220672331576E-06 -8.84457543633835E-06  1.70037465962934E-06
  2.71688434456587E-06 -3.37062949792146E-06 -2.15740390432467E-09 -1.84832118594447E-09  3.75694053222066E-07
  4.52157085466653E-10 -7.82092655651941E-10 -1.18492182486708E-04 -1.01665380914425E-04  1.36429955339047E-05
  7.65773655020204E-06  7.12555765723133E-06 -1.18510143302229E-04 -1.01679154751504E-04  1.36455644766318E-05
 -7.65788174820097E-06  7.12399113065743E-06 -2.11545409621584E-09 -3.13690703417248E-09  3.77775835793145E-07
 -1.94240889208708E-11  4.96698095171359E-10  1.18483370000363E-04  1.01656800808408E-04  1.36421920186587E-05
  7.65668604317065E-06 -7.12458314172991E-06  1.18513009139737E-04  1.01678421924502E-04  1.36478606857653E-05
 -7.65817032729498E-06 -7.12350094436422E-06 -5.64507919887762E-10 -3.80231591505074E-09 -2.85639594493170E-09
  3.50319913655820E-06  2.22455637813807E-06 -9.99498966738624E-10 -1.00378494816877E-09  1.36598622465214E-09
  1.55293672924042E-09  3.27224579881994E-07 -8.53369796916358E-10  5.83266035603404E-10 -3.90651892804592E-07
 -4.55553259440515E-10 -5.26603062367159E-06 -3.14016595403040E-05 -1.55856584683999E-05 -1.33063924291247E-05
 -8.29214492502349E-06 -9.72460924193834E-06 -6.08710662112625E-06  2.17937134830182E-06  1.74378073517018E-06
 -2.29446914040588E-06  4.36157925912849E-08  1.17675909928730E-06 -3.12948238971400E-07 -1.13971353574749E-06
 -5.27929302653993E-06 -3.14789658981407E-05 -1.56252657019145E-05 -1.32810031281359E-05 -8.27394655545155E-06
  9.67341342051129E-06  6.05235941009199E-06  2.17666312657563E-06  1.74163874448230E-06  2.29249519294313E-06
 -4.40062308126500E-08  1.18013362078032E-06 -3.13428987340474E-07 -1.13336284376668E-06 -1.53213926846159E-09
 -9.05620636906307E-09 -4.64050249221743E-09  3.51265575257051E-06  2.22837969211159E-06  3.96922318920056E-09
  2.98012067290742E-09  1.48207919764103E-09  2.06410604292865E-09 -3.23114775689301E-07 -2.52153650972347E-10
  7.58600853781716E-10 -3.89701064393692E-07  5.77919673848313E-10  5.28299164931197E-06  3.14999927783057E-05
  1.56351075076818E-05 -1.32874201788593E-05 -8.27839833479225E-06 -9.67490369411217E-06 -6.05359168809974E-06
 -2.17887562466233E-06 -1.74312660666681E-06  2.29281191845644E-06  4.37358965378435E-08 -1.18170839116323E-06
 -3.14012218584038E-07  1.13354960779151E-06  5.26332676065998E-06  3.13858273441350E-05  1.55766832842298E-05
 -1.32981246074503E-05 -8.28685055039829E-06  9.72692169288808E-06  6.08846863276344E-06 -2.18278575499802E-06
 -1.74718445741412E-06 -2.29320134485331E-06 -4.43947268053438E-08 -1.17505723105552E-06 -3.13554472422087E-07
  1.13917649088300E-06  3.30737324955054E-09  3.02223574429115E-09 -2.51409922365855E-07  1.00713637305459E-09
  8.37752870551581E-10  4.52815417956643E-05  3.68432879697682E-05 -5.53721494612283E-06 -3.04950747402581E-06
 -2.35325213105266E-06  4.52475589466317E-05  3.68202542671144E-05 -5.53006992417983E-06  3.04779641977175E-06
 -2.35129794749704E-06  1.27653231795159E-08  9.21315775889193E-09 -2.53195164325968E-07  1.64110839330212E-09
 -6.51854966496270E-10 -4.52626042899868E-05 -3.68290867371631E-05 -5.53377584687488E-06 -3.05058041715399E-06
  2.35080594273998E-06 -4.52662444979648E-05 -3.68351187155823E-05 -5.53310797901633E-06  3.04622682365398E-06
  2.35312955489948E-06  3.52878747847931E-09  2.09399043782623E-08  1.15140451595687E-08 -1.33494904797749E-06
 -9.01917712676386E-07 -6.29503042375610E-09 -4.57903179555977E-09  2.09203593580196E-09  1.18268268133326E-09
 -3.03403785341612E-08 -9.70971033131599E-11 -5.48461524835866E-10 -2.73199255661045E-07 -1.95147354004141E-09
  1.24603234699011E-06  6.68693337876964E-06  3.00320568064473E-06  2.86375466746941E-06  1.99571336936008E-06
  2.45255658465004E-06  1.69300889851963E-06  4.18729044174612E-07  1.15888917894002E-06  5.11065119109073E-07
  1.62033331065366E-07 -3.21510246390657E-07 -1.37003477576232E-08  2.80984235491986E-07  1.26646359666218E-06
  6.80249816221460E-06  3.05935441864355E-06  2.84380596606776E-06  1.98256550704027E-06 -2.38076160724759E-06
 -1.64355777644205E-06  4.16530570008112E-07  1.15839476771969E-06 -5.10866346940020E-07 -1.61865058178848E-07
 -3.26052345293881E-07 -1.34218773300055E-08  2.74858694273694E-07 -2.86597927899569E-09 -1.55979133820589E-08
 -5.19936409500159E-09 -1.32128886819113E-06 -8.92522805190288E-07 -3.49325872409642E-08 -2.50183537517188E-08
  1.55676921969269E-09  3.39602760545155E-09  3.17942930406460E-08  6.83400659172261E-10 -1.37807031816681E-09
 -2.73165248593027E-07 -1.75763286371410E-09 -1.24185539954989E-06 -6.66233169948447E-06 -2.98791616950919E-06
  2.86798535448205E-06  1.99951927850450E-06  2.43571978858078E-06  1.68166653390037E-06 -4.20130986320823E-07
 -1.15979347675806E-06 -5.10226637679804E-07  1.62731709333536E-07  3.19491552168834E-07 -1.42974533770415E-08
 -2.77784704667330E-07 -1.26548238687570E-06 -6.79489130208627E-06 -3.05115886183018E-06  2.84958561326391E-06
  1.98661176597239E-06 -2.39591219958621E-06 -1.65423564284530E-06 -4.21926515524337E-07 -1.16293027376377E-06
  5.11478287873289E-07 -1.62357231054476E-07  3.27158625044937E-07 -1.42599825940500E-08 -2.74685016392532E-07
 -1.15745253418868E-08 -9.21129089227328E-09  8.50921946948924E-08  2.94265586198625E-09 -9.09384480752200E-10
 -1.18626823931273E-05 -9.42215695773480E-06  1.30044673808761E-06  6.99930232618109E-07  4.46330682871039E-07
 -1.18371785415044E-05 -9.40201398815993E-06  1.29678290203950E-06 -7.01744506923576E-07  4.47036619763169E-07
 -3.27608329492745E-08 -1.87536772224557E-08  8.43361497077257E-08 -4.96578674687893E-09 -5.60839361437713E-10
  1.18424782865965E-05  9.41055414215922E-06  1.29489964064310E-06  6.97607543577241E-07 -4.45614959668411E-07
  1.18530838798579E-05  9.41727083778692E-06  1.29887134340961E-06 -7.01976328170437E-07 -4.46378017129748E-07
* ORBITAL    1   17
 -2.65729795463287E-03  7.42718147020412E-03 -6.57069245900885E-03  6.01255518330081E-07  9.62871746392727E-10
 -2.55581565600198E-01  4.01504759129375E-02 -3.80417231161180E-04 -4.03873691680666E-04 -5.43979079079559E-08
 -1.62787724217342E-04  3.76716358192261E-04  8.30052079226784E-10  3.72302578343871E-02  1.32807566354829E-03
 -3.71536578375527E-03  3.28324517170293E-03 -2.93946879184858E-02 -4.43407616231814E-03  3.06513836143804E-01
 -3.24742578985582E-02  1.93382977341448E-04  2.01888360862894E-04  4.07028396980563E-03  2.54131337854452E-04
 -1.88079163646395E-04 -5.27135528817974E-05  3.01864531360212E-02  1.32801945050353E-03 -3.71574045362021E-03
  3.28309701412152E-03 -2.93937686314753E-02 -4.43417942338670E-03 -3.06514009465245E-01  3.24740861834628E-02
  1.93382317539786E-04  2.01886812193054E-04 -4.07039384709513E-03 -2.54131852832842E-04 -1.88066816552486E-04
 -5.27118867353345E-05  3.01864870843752E-02 -2.65729288864968E-03  7.42720471879009E-03 -6.57069141537379E-03
 -5.29206540111649E-07  4.95063508517972E-08  2.55581739570899E-01 -4.01503512358377E-02 -3.80420577935375E-04
 -4.03878603832241E-04 -4.58636643957441E-08  1.62788318077334E-04  3.76715559075174E-04  9.10341482916615E-10
  3.72302544577338E-02  1.32801447606284E-03 -3.71570616936307E-03  3.28308799856196E-03  2.93946355918061E-02
  4.43403671583219E-03 -3.06514110589424E-01  3.24740688471050E-02  1.93384035693124E-04  2.01889632814184E-04
  4.07027743063227E-03 -2.54130181789634E-04 -1.88063914898115E-04  5.27168768631224E-05  3.01864750142148E-02
  1.32810244686590E-03 -3.71527857319784E-03  3.28331570807302E-03  2.93938918647240E-02  4.43426428597002E-03
  3.06513778143850E-01 -3.24742449306473E-02  1.93378856371503E-04  2.01887522301043E-04 -4.07038799335769E-03
  2.54131710530903E-04 -1.88087871549329E-04  5.27141083855922E-05  3.01864688858778E-02 -3.27162112346555E-01
 -9.81018396884155E-03  1.26787356881300E-08  1.65062395618360E-02 -2.14869773681823E-04  1.63588627500256E-01
  4.90509090242465E-03 -1.15845185010573E-02  3.55696094354407E-03  1.08163791311265E-04  1.63589477406200E-01
  4.90505943551497E-03 -1.15845416904465E-02 -3.55691169468596E-03  1.08167696684783E-04 -3.27161960604660E-01
 -9.81009115286600E-03 -1.75078120465893E-08 -1.65062223418921E-02 -2.14869658653953E-04  1.63588528226056E-01
  4.90501499071779E-03  1.15845072825321E-02 -3.55694961371950E-03  1.08169868884424E-04  1.63589615671568E-01
  4.90517017512001E-03  1.15845553445683E-02  3.55691461543102E-03  1.08166367218186E-04 -3.10550666222898E-04
 -1.63554276831141E-03 -5.01079316916165E-04  6.05617012498807E-09  4.93438123617654E-09 -2.78344531167139E-03
 -2.08938501107533E-03  6.75253148957525E-04 -1.29900371495522E-04 -1.43450446885801E-10  3.37881587995392E-04
  1.12154973599309E-04 -1.14508315887438E-09  1.52519503591163E-04  1.55229807689994E-04  8.17426962531709E-04
  2.50557766693530E-04  1.07587336902439E-03  5.80418229600990E-04  9.20090588891032E-04  1.08414553701647E-03
 -3.33573607445577E-04  6.48418626844064E-05  1.20560432874361E-04 -2.65934728932630E-04 -5.60690116059563E-05
 -4.19249889576361E-05 -5.62012808181080E-05  1.55242158972267E-04  8.17496019667346E-04  2.50589254933695E-04
  1.07582424331671E-03  5.80383405343065E-04 -9.20062223884816E-04 -1.08412515083952E-03 -3.33579394154297E-04
  6.48386785032677E-05 -1.20558135157978E-04  2.65934246282665E-04 -5.60704367851284E-05 -4.19273125599056E-05
 -5.62029830567152E-05 -3.10559933971722E-04 -1.63559122261910E-03 -5.01098550916177E-04 -9.16418019737826E-09
 -6.54317543025859E-09  2.78339771092747E-03  2.08935231601725E-03  6.75250517053556E-04 -1.29903635508537E-04
 -1.49544350358285E-09 -3.37882184290666E-04  1.12155963169354E-04  1.55895857722566E-10  1.52519424643423E-04
  1.55236617668984E-04  8.17462408478282E-04  2.50570841704852E-04 -1.07582495664592E-03 -5.80382816879660E-04
 -9.20060817973440E-04 -1.08412425103784E-03 -3.33572185216640E-04  6.48427610185941E-05  1.20559919707683E-04
  2.65933977070340E-04 -5.60691918412329E-05  4.19242250689803E-05 -5.62029274359177E-05  1.55238696445787E-04
  8.17476745779358E-04  2.50580179808217E-04 -1.07589217774378E-03 -5.80432107727683E-04  9.20099321104640E-04
  1.08415142093381E-03 -3.33579215739476E-04  6.48379386591712E-05 -1.20562205138274E-04 -2.65934261988516E-04
 -5.60728025005184E-05  4.19252814738218E-05 -5.62008108459287E-05  4.68452191881282E-03  3.95582893379513E-03
 -1.42733321609995E-09 -5.08842096589780E-04  5.57197778286359E-04 -2.34197232465085E-03 -1.97765853768185E-03
  2.45716992780533E-04  8.32138617408640E-05 -2.78602798743088E-04 -2.34192584740589E-03 -1.97762837674783E-03
  2.45711017670880E-04 -8.32107906283256E-05 -2.78600848208435E-04  4.68447930822255E-03  3.95579884402326E-03
  4.35493040334227E-10  5.08836983662665E-04  5.57198826194638E-04 -2.34191186314503E-03 -1.97761520587883E-03
 -2.45712258106421E-04 -8.32104299748218E-05 -2.78604662730730E-04 -2.34202649505619E-03 -1.97769918990455E-03
 -2.45724189209313E-04  8.32183906571138E-05 -2.78603394398190E-04  6.48923339483368E-05  3.04120895832353E-04
  1.64988008035053E-04  1.16449634491831E-08  7.81872359951690E-09  1.52972851949530E-04  1.59018451665986E-04
 -4.70759549573315E-05  1.41326448646356E-07 -1.08965211980419E-09 -1.11908276760873E-05 -1.19618850153376E-05
 -2.07776863383768E-10 -2.53656498309654E-06 -3.24248177018736E-05 -1.52082689770097E-04 -8.24363708891408E-05
 -2.60206550952737E-05 -3.28887381826259E-05 -1.07708824188970E-04 -1.01992931415104E-04  2.50741973699139E-05
  4.56127158469746E-08 -5.13530751470496E-07  6.67701965423629E-06  5.99531882852044E-06  2.49559635005202E-06
 -1.61210863402159E-06 -3.24124744196994E-05 -1.52012488977090E-04 -8.24021976773333E-05 -2.60067489371345E-05
 -3.28784717496419E-05  1.07711300439943E-04  1.01994169703466E-04  2.50690879371138E-05  4.05007345607024E-08
  5.12209861377350E-07 -6.67773322710644E-06  5.99104019646203E-06  2.49625760071222E-06 -1.61127084816936E-06
  6.48901410620225E-05  3.04107473679184E-04  1.64981154607678E-04  1.23377100320438E-08  8.55079759562671E-09
 -1.52997333578220E-04 -1.59036685658186E-04 -4.70719077986136E-05  1.44903403944481E-07  2.21559363945258E-09
  1.11913883788764E-05 -1.19599013957611E-05  2.56194369969045E-11 -2.53888240880780E-06 -3.24075815600878E-05
 -1.51984949304702E-04 -8.23885370553471E-05  2.60292247534718E-05  3.28937584838118E-05  1.07719551483684E-04
  1.02000085766410E-04  2.50689740870199E-05  4.06645874782167E-08 -5.15687672089022E-07 -6.67743112435854E-06
  5.98943518338683E-06 -2.49631897970236E-06 -1.61276149397272E-06 -3.24241367573818E-05 -1.52078176378406E-04
 -8.24337456551556E-05  2.60273816105595E-05  3.28934991332140E-05 -1.07689869861015E-04 -1.01979844040197E-04
  2.50745077820469E-05  4.56413913186397E-08  5.15892036197208E-07  6.67758990787818E-06  5.99437443665245E-06
 -2.49682445727487E-06 -1.61020887502266E-06 -6.32661221756822E-04 -4.16449207752260E-04 -4.18185413323612E-10
  5.57116242948892E-05 -3.38576862958196E-07  3.16106140643883E-04  2.08069296877848E-04 -2.58516022714630E-05
 -1.08626768824942E-05  2.28816465994453E-07  3.16057399199498E-04  2.08034165366540E-04 -2.58440496046457E-05
  1.08573817133975E-05  2.28639812579055E-07 -6.32681144037240E-04 -4.16461372075860E-04 -1.30493735310177E-09
 -5.57145151021772E-05 -3.38458509426812E-07  3.16083056612638E-04  2.08053092256404E-04  2.58487554614133E-05
  1.08601708746627E-05  2.29778948436628E-07  3.16108815848536E-04  2.08073675583592E-04  2.58500046227423E-05
 -1.08635002609524E-05  2.26377934415999E-07 -6.94194951977204E-06 -3.53804939820940E-05 -1.66353984465544E-05
  7.85538977670985E-09  6.05589690054750E-09  2.01577153606027E-05  1.32235348221413E-05  3.21150259216046E-06
 -9.79824598050297E-07 -6.47578339642577E-11  6.47249633041759E-07  8.92640624722286E-07  1.80039746610029E-10
 -2.05179672499070E-06  3.45995050791155E-06  1.76154407269502E-05  8.30221135258752E-06 -1.44509957443949E-05
 -9.81394721288707E-06  4.78922897954682E-06  3.71952932685372E-06  1.00524776065072E-08  5.47405961196990E-07
 -1.97964459976942E-06 -2.99133270777808E-07 -4.31949580864922E-07 -3.12932391674389E-07  1.36207117823319E-06
  3.43896720286733E-06  1.74943253960609E-05  8.24195688657339E-06 -1.44084497971060E-05 -9.78336384134575E-06
 -4.78497104367653E-06 -3.71584917143058E-06  4.52439614431124E-09  5.42152602467252E-07  1.97771479043828E-06
  2.99878606999678E-07 -4.25088629948136E-07 -3.12152137472673E-07  1.36007947772014E-06 -6.92621174416012E-06
 -3.52920749381960E-05 -1.65940185301599E-05  3.32537775500962E-08  2.22897020779315E-08 -2.01217530097129E-05
 -1.31989978159408E-05  3.21864457988937E-06 -9.71812135998455E-07  4.77764247722801E-09 -6.46558477600945E-07
  8.87454159986911E-07  3.67994949401940E-10 -2.04758659867807E-06  3.45663906279098E-06  1.75948958536575E-05
  8.29200819964011E-06  1.44451236098222E-05  9.80940868191796E-06 -4.78717462708576E-06 -3.71773409332962E-06
  6.27019982794989E-09  5.44047510777574E-07 -1.98140065003632E-06  2.99575024319973E-07 -4.31066464951666E-07
  3.12041464726641E-07  1.35906390522097E-06  3.45854383557103E-06  1.76058368006439E-05  8.29664696469484E-06
  1.44404976459278E-05  9.80545500207422E-06  4.81975542852111E-06  3.74046275817788E-06  9.45163489217945E-09
  5.46988711598342E-07  1.98078902760343E-06 -2.98977339858555E-07 -4.31919462584747E-07  3.12742633891550E-07
  1.36528639916058E-06  4.47146131921900E-06  3.51553340763916E-06 -2.12285206201244E-10  2.19684715162291E-06
 -7.29651770703340E-07 -2.17056078223734E-06 -1.69347306899303E-06 -8.09766188351744E-07 -8.23605344068807E-07
  4.14754271545906E-07 -2.15172784766017E-06 -1.67692406377033E-06 -8.13242338287173E-07  8.24389955305015E-07
  4.15270503194015E-07  4.49031696026445E-06  3.53295639080778E-06 -2.26325314867533E-09 -2.19586549252481E-06
 -7.31218633588230E-07 -2.14262904372590E-06 -1.66777641996284E-06  8.12553315972222E-07  8.25242330440745E-07
  4.14720062907438E-07 -2.19322019699374E-06 -1.70850373974556E-06  8.06282890463318E-07 -8.24141787684260E-07
  4.14557843960286E-07  8.92077254697381E-08  2.27101216212098E-07  1.57988148837936E-07 -1.43876740865932E-08
 -9.69829867058569E-09 -7.57912202075498E-06 -5.32158284458249E-06  2.52705422848803E-07 -5.07747371056598E-07
  1.81450227519934E-09  2.69819159535097E-08  1.60457030808841E-07 -1.17212910073851E-10  6.26310339759359E-07
 -3.40489605882987E-08 -1.53458355719675E-07 -3.49960922083592E-08  3.75756282437911E-06  2.58653747645058E-06
  1.03523774689969E-06  8.14030905904943E-07  1.24761869079073E-06  2.34400518621719E-07  4.61442610049971E-07
  1.47141048595515E-08 -6.03877325968858E-08 -9.19462023324169E-08 -1.74243770676450E-07 -5.40540230676147E-08
 -2.65583085096369E-07 -8.82989847018971E-08  3.80686242856420E-06  2.62163258492013E-06 -1.09228602826645E-06
 -8.53292829745183E-07  1.24729072166853E-06  2.32853844376024E-07 -4.63577848324382E-07 -1.54199159160006E-08
 -5.42763132393642E-08 -9.23867904901068E-08 -1.68518331621144E-07  9.51997065823763E-08  2.57474895717750E-07
  1.69802095640138E-07  1.01009059319915E-08  6.28299354645880E-09  7.61993033365472E-06  5.34935665856544E-06
  2.52794114745953E-07 -5.09939513467461E-07  1.21759143494266E-09 -2.87611085340621E-08  1.61522741516076E-07
  5.68820183941707E-10  6.24442016986360E-07 -4.09214627192600E-08 -1.88944647266333E-07 -4.84710247137113E-08
 -3.81370233685806E-06 -2.62681283992930E-06 -1.08546162015253E-06 -8.49582113508534E-07  1.25206253051758E-06
  2.36662834708988E-07  4.63949147937239E-07 -1.46900162252776E-08 -5.95634468822936E-08  9.24055069890799E-08
 -1.69704577337243E-07 -4.91391899970343E-08 -2.39929169963472E-07 -7.78527424784689E-08 -3.75305793119883E-06
 -2.58293377475023E-06  1.03909082595885E-06  8.16027956043072E-07  1.24405997336171E-06  2.29452851096357E-07
 -4.61318273536226E-07  1.59427173294885E-08 -5.39686584077887E-08  9.17669186469790E-08 -1.73512508520479E-07
  1.11311857198093E-05  8.47203418330125E-06  1.52000827801776E-09 -1.51641183681241E-06 -7.94393823356383E-08
 -5.62995771978706E-06 -4.23993411419957E-06  6.49383972133117E-07  4.04327648014823E-07  8.61513921146741E-08
 -5.68370920754419E-06 -4.28122947535337E-06  6.55369893553244E-07 -4.05193835180265E-07  8.64070728896820E-08
  1.11645849963997E-05  8.49384220006998E-06 -1.08040607937304E-09  1.51979639746259E-06 -7.97851123363358E-08
 -5.71926275163218E-06 -4.30477347007378E-06 -6.60067991284977E-07 -4.09142848888253E-07  8.44264873411428E-08
 -5.59329309165303E-06 -4.21664347119204E-06 -6.42763818674219E-07  3.99164840634871E-07  8.56360108481792E-08
* ORBITAL    1   18
 -5.66021346399518E-08 -2.82027557417964E-07 -1.47254006217913E-07 -3.23458310575591E-01  2.99121126268015E-02
 -3.02395556005701E-07  1.46280598072755E-07  3.36533931248160E-09  2.81216056838541E-09  2.78350633907196E-02
 -4.49189839293974E-10  1.73629636750841E-08 -2.84232185356748E-04  5.18793228311528E-08  2.30083180180898E-03
 -6.43476685429339E-03  5.69188499644073E-03  2.72572785481255E-01 -3.75931426233427E-02 -2.94073225075049E-02
 -4.43834541033890E-03  3.31364472805475E-04  3.50368129369439E-04  3.48828167423396E-02 -5.27367330457762E-05
 -3.27390158427335E-04  1.93492345994812E-04  4.07154835561442E-03 -2.30081182950968E-03  6.43484729380052E-03
 -5.69181798331563E-03 -2.72572911349948E-01  3.75931075408143E-02 -2.94083438784528E-02 -4.43824844587347E-03
 -3.31361536141109E-04 -3.50360213473884E-04  3.48828055742472E-02 -5.27396231707953E-05  3.27384109800279E-04
 -1.93490481190146E-04 -4.07144210436888E-03  2.30193715613624E-08  1.65593805582978E-07  6.35726166632941E-08
  3.23458318935965E-01 -2.99121072731180E-02  4.46674355315147E-07 -4.64718881154957E-08  1.30556462515017E-09
  2.64766641547582E-09  2.78350676893793E-02 -9.96452332292061E-10 -6.78950035484847E-09  2.84233815768019E-04
  6.12172145047762E-08  2.30078755811673E-03 -6.43502213049863E-03  5.69176148953483E-03 -2.72572905432452E-01
  3.75930589390357E-02  2.94073787588676E-02  4.43838260648327E-03  3.31367649627777E-04  3.50371633552728E-04
  3.48828153051189E-02  5.27408251190325E-05 -3.27376303149959E-04 -1.93490098583195E-04  4.07153245619489E-03
 -2.30077469680496E-03  6.43505828067628E-03 -5.69172087846293E-03  2.72573076656174E-01 -3.75929927345409E-02
  2.94083832761703E-02  4.43827745905444E-03 -3.31368054903561E-04 -3.50367255890060E-04  3.48828132946733E-02
  5.27407342054174E-05  3.27375479669871E-04  1.93494462072596E-04 -4.07142804797876E-03 -5.75399100596104E-07
 -4.41825146506746E-08 -1.02458131805972E-02  2.75449610776536E-08  2.04167297422833E-09  2.83341758547361E-01
  8.49616576452763E-03 -9.81958386346363E-03 -1.15849775539322E-02  1.87023594699499E-04 -2.83341241657990E-01
 -8.49615225005286E-03  9.81955445798326E-03 -1.15849891400237E-02 -1.87028086111505E-04 -5.59602519293766E-07
 -2.79079578695517E-08  1.02458129475522E-02 -3.51669084513305E-08 -4.05884787958173E-09  2.83341809879975E-01
  8.49620641869796E-03  9.81960236256222E-03  1.15849771542806E-02  1.87027109976138E-04 -2.83341205108058E-01
 -8.49613135780550E-03 -9.81955526861997E-03  1.15849810252527E-02 -1.87019242365169E-04 -8.69914145774455E-09
 -5.25514060932890E-08 -2.89753248869757E-08 -2.98229428124987E-04 -7.48647134780600E-04 -2.36780610788109E-08
 -1.74228883271983E-08  2.48375857483987E-09  1.79816123629440E-09 -1.25880671534011E-04  4.32332849679440E-10
  5.06317449865335E-09  2.41719036089002E-04 -1.60939634007452E-09  2.68950564841883E-04  1.41654920880494E-03
  4.34133161850416E-04  2.16292008710867E-03  1.75486088365331E-03  1.07532708982470E-03  5.80017338939213E-04
 -5.82462146606805E-04  1.12264399385232E-04  8.29771393948055E-05 -4.16945946492562E-05 -9.71302398511840E-05
 -3.14088363694555E-04  1.20506089106758E-04 -2.68933009511539E-04 -1.41644972980095E-03 -4.34086796083339E-04
 -2.16294324304521E-03 -1.75487479411847E-03  1.07529362532849E-03  5.79993240208007E-04  5.82463590247444E-04
 -1.12259909933349E-04  8.29806295608071E-05 -4.16938721630854E-05  9.71244855064724E-05  3.14087012764827E-04
 -1.20501609847209E-04 -1.91713847375174E-08 -1.10018174965466E-07 -5.40263180800717E-08  2.98213623133065E-04
  7.48636442630689E-04 -2.69888458566904E-08 -1.91971722604508E-08  1.18588678056369E-09  3.89476026656043E-10
 -1.25882525715294E-04  6.09486755474172E-10  6.61257687355107E-09 -2.41720304396359E-04  5.11447732240237E-10
  2.68966030961596E-04  1.41663296368172E-03  4.34169417351022E-04 -2.16287881967964E-03 -1.75483191342844E-03
 -1.07526009145056E-03 -5.79970861802160E-04 -5.82461085082540E-04  1.12265071426190E-04  8.29771510294928E-05
  4.16945103046502E-05 -9.71347492129100E-05  3.14087544395225E-04  1.20500908855179E-04 -2.68953689977133E-04
 -1.41656466622401E-03 -4.34140094710184E-04  2.16289074495377E-03  1.75483831364771E-03 -1.07523771036749E-03
 -5.79953732252753E-04  5.82460258846452E-04 -1.12263921661298E-04  8.29784174743763E-05  4.16929914504686E-05
  9.71293902494857E-05 -3.14087158817836E-04 -1.20496778706561E-04  4.75964386316198E-08  3.08814595705677E-08
  5.86033044171247E-05 -6.52469200205672E-09  5.56581518767910E-10 -4.05669441968795E-03 -3.42561342657495E-03
  3.66974220015681E-04  2.45747771557073E-04 -4.82657551299049E-04  4.05666137570272E-03  3.42558783982946E-03
 -3.66969669321607E-04  2.45748620836483E-04  4.82659175790210E-04  1.69664498103589E-08  1.03816362066796E-08
 -5.86022258911074E-05  6.83347484641030E-09  4.02240396565058E-09 -4.05664409630064E-03 -3.42557783107084E-03
 -3.66968492252024E-04 -2.45747667402446E-04 -4.82658320089090E-04  4.05660556787894E-03  3.42554554109990E-03
  3.66962731029867E-04 -2.45747627930546E-04  4.82660507391091E-04  4.83348117913462E-09  2.80121237730305E-08
  1.44275978116310E-08  9.26472667894129E-05  8.29930020443074E-05 -1.10371658987376E-09 -5.92315321760441E-10
  1.76266993345216E-10  5.10572731275768E-10 -1.31436202319826E-06 -3.39889167540504E-10 -1.37236854568315E-09
 -5.23750905977354E-06 -7.17154860416243E-10 -5.61742587549295E-05 -2.63317812705031E-04 -1.42807234878889E-04
 -1.37837884723854E-04 -1.39997548235097E-04 -2.60196268616314E-05 -3.28600361231366E-05  4.16486803846498E-05
 -8.17638870529249E-08 -2.21909047868201E-06  2.55092727345875E-06  1.03677737246696E-05  9.65787177701023E-06
 -5.15427430792531E-07  5.61806625696013E-05  2.63353777245544E-04  1.42825608153851E-04  1.37813185474921E-04
  1.39979845128219E-04 -2.60295096776967E-05 -3.28663531319524E-05 -4.16448066887845E-05  8.61405975895526E-08
 -2.21487851016368E-06  2.54959896115210E-06 -1.03699762995966E-05 -9.65729335686501E-06  5.16979493977212E-07
 -3.87097637011404E-09 -2.15600166508150E-08 -9.73050437712251E-09 -9.26877112989748E-05 -8.30208191789146E-05
 -1.92947878414595E-08 -1.29041972596491E-08 -1.33532744897094E-09 -6.06430987432563E-10 -1.31915210626426E-06
 -8.59615388757735E-10  1.12528066507898E-09  5.23635940174238E-06 -7.53301900314010E-10 -5.61698996215937E-05
 -2.63292314931336E-04 -1.42795146240132E-04  1.37836012728024E-04  1.39996426203564E-04  2.60495695668916E-05
  3.28808098435748E-05  4.16472908802082E-05 -8.37971160409092E-08 -2.21723967946115E-06 -2.55065420856359E-06
  1.03670842655962E-05 -9.65695906298225E-06 -5.17497797565324E-07  5.61638248245889E-05  2.63259358573544E-04
  1.42780944090380E-04 -1.37849431053647E-04 -1.40005089263574E-04  2.60348482459615E-05  3.28701298993048E-05
 -4.16485620559118E-05  8.21088811515269E-08 -2.21995506807904E-06 -2.55077424903525E-06 -1.03647570081706E-05
  9.65705234018791E-06  5.17415722189551E-07 -1.51913141081731E-08 -1.03069723443625E-08 -4.06327244342333E-06
  2.58391273603648E-09 -2.94499579578279E-10  5.47647478682864E-04  3.60480253760092E-04 -4.07338179972967E-05
 -2.58661381525632E-05  3.33755630248227E-07 -5.47630660988291E-04 -3.60464365527475E-04  4.07332664530233E-05
 -2.58648543231363E-05 -3.36942736469138E-07 -1.65522700744923E-08 -1.14046732465566E-08  4.06600691999938E-06
 -2.17903735512077E-09 -3.83391011603548E-10  5.47639116169827E-04  3.60468963034284E-04  4.07346806301410E-05
  2.58645480474276E-05  3.35657529848349E-07 -5.47641522623967E-04 -3.60471572520905E-04 -4.07344229855779E-05
  2.58661642751311E-05 -3.35685500209382E-07 -3.93425764633716E-09 -2.09444460155384E-08 -9.02462513586447E-09
 -1.31028239143226E-05 -9.36489350277339E-06  9.02268600321785E-09  6.02953352904139E-09  4.89728662165311E-09
  5.51480683979990E-09  2.50214140357000E-06  4.74077758192447E-10  1.29139217177286E-09  1.22711264996704E-07
  1.50024763596767E-09  5.99503259292338E-06  3.05366892985000E-05  1.43672545233026E-05 -1.18526717060721E-05
 -7.58439467303954E-06 -1.44465736879047E-05 -9.81174968873852E-06 -1.88210436251061E-06  8.73981753009774E-07
 -9.15042632867259E-07 -2.56710821521729E-07 -7.62854640512029E-07 -5.64965682834908E-07 -1.97833659824467E-06
 -6.01340070526416E-06 -3.06421822912357E-05 -1.44223872220405E-05  1.18756583634645E-05  7.59880029176373E-06
 -1.44128568178700E-05 -9.78820622582695E-06  1.88183050610040E-06 -8.74210132459904E-07 -9.18138560780667E-07
 -2.56095237026592E-07  7.67918041101795E-07  5.65702552724061E-07  1.97391006258692E-06  1.02648922625487E-08
  5.75543743607501E-08  2.63105039638972E-08  1.31632270547391E-05  9.40647448237123E-06  2.15117488368642E-08
  1.46854816404665E-08 -1.06016382695653E-09 -2.02251759706955E-10  2.50928783624066E-06  9.81046774136769E-10
 -3.99704306660042E-09 -1.21755387745043E-07  9.78340848797259E-10  5.98827591104950E-06  3.04985365058582E-05
  1.43518187671106E-05  1.18500223067707E-05  7.58086575147720E-06  1.44001205630794E-05  9.77930004495330E-06
 -1.88167510530219E-06  8.75330024404550E-07 -9.18868037763077E-07  2.55990556970006E-07 -7.60994392119093E-07
  5.66369208635974E-07 -1.97477109834212E-06 -5.98535035041500E-06 -3.04822655757936E-05 -1.43430972940475E-05
 -1.18254149537709E-05 -7.56438066643761E-06  1.44084036652996E-05  9.78538942654842E-06  1.88346466720970E-06
 -8.70364597500185E-07 -9.13540324400736E-07  2.55777192163938E-07  7.59899804868780E-07 -5.65332958654183E-07
  1.97409750580095E-06  2.20473282573985E-09  1.74127329706055E-09  3.54468287283896E-07 -1.58559932613784E-09
 -1.84972456727235E-09 -3.79463558998516E-06 -2.97922712663932E-06 -1.74866940237873E-06 -8.02840531891896E-07
  6.60063815976389E-07  3.82298736113252E-06  2.99421222272066E-06  1.74184887614161E-06 -8.02195806714733E-07
 -6.57821974664165E-07  3.91157305385309E-09  4.53705763385735E-09 -3.58193450558897E-07 -1.43320724909399E-09
  3.25722925808389E-09 -3.79060467294631E-06 -2.97040152946879E-06  1.75005656809927E-06  8.05492223502683E-07
  6.60072351600610E-07  3.82760154111254E-06  3.00279800937940E-06 -1.74515335491407E-06  8.02043700998727E-07
 -6.56900295023026E-07 -1.69855243194015E-08 -9.77160872574321E-08 -5.04626876911333E-08  1.14011905393877E-06
  6.83391131255408E-07  1.92620004311832E-09  1.11331862824101E-09  5.01861764455303E-09  1.00239289118530E-08
 -4.40488465508216E-07  1.33594930150282E-09  6.41637427962762E-09 -6.69223403456079E-08 -3.07815302874004E-09
 -8.54201531144231E-08 -2.98362897469672E-07 -1.50347371754226E-07  5.40286456971479E-06  3.82144044429375E-06
  3.82029417788166E-06  2.62958774600519E-06  5.83602103435098E-07  4.30219210697224E-07  3.61365894263819E-07
 -5.82714766328233E-08 -1.22577910599090E-07 -3.07889322351992E-08  4.66937454694380E-07  8.67228704608484E-08
  3.08421714037802E-07  1.56345608027253E-07 -5.37918826459222E-06 -3.80456372084373E-06  3.81807519964678E-06
  2.62833453437966E-06 -5.85811640835216E-07 -4.30915645282801E-07  3.56290228560375E-07 -5.80997214188825E-08
  1.22958094692259E-07  3.29010773070373E-08 -4.65915445838612E-07  1.37106557781275E-08  7.79256931558823E-08
  3.94751462513171E-08 -1.10657014898438E-06 -6.59854334192120E-07  1.37358547240170E-08  9.14646621769333E-09
  1.18795605071095E-09  1.02917918821319E-09 -4.37230158177062E-07 -7.21276084578714E-10 -2.17242136953603E-09
  6.76957227723781E-08  1.04488663681820E-09 -6.85634791575115E-08 -2.03866931645981E-07 -1.00947750846179E-07
 -5.45452232565799E-06 -3.85929890567550E-06 -3.75829675218014E-06 -2.58898223308289E-06  5.85634295223828E-07
  4.32104849484679E-07  3.63493494138405E-07  5.62890367165387E-08 -1.28147836878838E-07  3.18375679475264E-08
  4.58436915993413E-07  8.56445726145261E-08  3.00373315957671E-07  1.48600002297122E-07  5.44063445812295E-06
  3.84638813830393E-06 -3.72323171808947E-06 -2.56330246085457E-06 -5.83694161907937E-07 -4.23397995465628E-07
  3.60330318377365E-07  5.73772970768018E-08  1.24214803843131E-07 -3.46952417019197E-08 -4.54789717435120E-07
  2.55622136447637E-08  1.40539841613058E-08 -2.95443344469037E-08 -4.28196197678565E-09 -4.13650978162658E-09
 -9.70636461196094E-06 -7.36662981932772E-06  1.15198064966286E-06  6.44380698838673E-07  9.40572631970260E-08
  9.66309844322929E-06  7.33220484918949E-06 -1.14474636251498E-06  6.40048883712781E-07 -9.68836932523883E-08
 -2.47435541633851E-09  7.65880718590034E-10  2.73170986590084E-08 -1.69913970646515E-09 -1.51289932480008E-10
 -9.73933457005246E-06 -7.38198442074356E-06 -1.15436583956154E-06 -6.52839578760698E-07  9.48905235585024E-08
  9.66372910821827E-06  7.33011605096332E-06  1.14095944488828E-06 -6.47206621688402E-07 -9.86238453410249E-08
* ORBITAL    1   19
  1.66710132554040E-06 -1.60864848496781E-05  7.66577173798255E-05  1.47082923814746E-08  9.43783150692549E-09
  7.22745873291681E-06  1.74868459313042E-06  3.63749615827554E-05  5.65239795611197E-05 -2.51193994143514E-09
  9.55060236471006E-06  2.22519073437101E-05  1.59726478758412E-10  5.52006021959202E-06  1.69551143854565E-06
 -1.62199897361032E-05  7.67750172184182E-05  6.14169850698782E-06  1.56657555626848E-06  3.55533576970768E-06
  8.65980738271567E-07  3.65331036813885E-05  5.66756650544422E-05 -4.78165734822919E-06  4.77970927056483E-06
  2.22864118674352E-05  8.25959577142609E-06 -2.76650760302597E-06  1.70339886101922E-06 -1.61739356696132E-05
  7.67989707147218E-05  6.14227128449448E-06  1.56643104338731E-06 -3.54595328549805E-06 -8.59847514801161E-07
  3.65391202481992E-05  5.66809900021201E-05  4.78073061073222E-06 -4.77851739117658E-06  2.22841659289216E-05
  8.25912108904609E-06 -2.76842813276990E-06  1.66996168202547E-06 -1.60714637812664E-05  7.66632321879789E-05
 -5.59709886112023E-09 -3.23696551831506E-09 -7.21200421443475E-06 -1.73850675564910E-06  3.63711804581179E-05
  5.65205484575603E-05 -1.22265239508599E-09 -9.55173227222829E-06  2.22504052542437E-05  3.94249303300395E-11
  5.52209189243794E-06  1.69562343157853E-06 -1.62187601352340E-05  7.67768198654805E-05 -6.15220006934737E-06
 -1.57400153754711E-06 -3.56281089609450E-06 -8.71028930343268E-07  3.65379357436099E-05  5.66800760158302E-05
 -4.78036963645890E-06 -4.77858357311304E-06  2.22875271843622E-05 -8.25862798456915E-06 -2.76592204003402E-06
  1.70733178438122E-06 -1.61524636661950E-05  7.68084062073028E-05 -6.12737844024269E-06 -1.55635258794982E-06
  3.54658897941672E-06  8.60479223188461E-07  3.65347498211096E-05  5.66776592731697E-05  4.78283910370221E-06
  4.77986975526187E-06  2.22814381642570E-05 -8.26005456331034E-06 -2.76805261339379E-06 -6.02842643713848E-05
 -2.36970601660095E-05 -1.37478170292502E-09 -5.34979289739962E-06 -1.67803244419627E-05 -6.06094831988993E-05
 -2.36994671716337E-05 -4.61916491238474E-06 -2.65646282394058E-06 -1.68053179528751E-05 -6.06208625962931E-05
 -2.37055672925846E-05 -4.61679426306177E-06  2.65417118140415E-06 -1.68066799908344E-05 -6.02677461148590E-05
 -2.36853008113865E-05  8.46738258152007E-10  5.35271383135290E-06 -1.67797136262811E-05 -6.06247004634063E-05
 -2.37092365896529E-05  4.61656268322223E-06  2.65533224780541E-06 -1.68060844316888E-05 -6.06113453149121E-05
 -2.36977018635460E-05  4.61765605631710E-06 -2.65513548068088E-06 -1.68065197247753E-05  4.07414011336936E-01
 -5.58441831238865E-04 -1.30685481735953E-03  1.79333905554309E-08  1.19383239192884E-08 -3.53493068064008E-04
 -7.21279314384773E-05 -1.81830084927010E-06 -4.87544900032841E-07 -2.64228170339421E-09 -6.83468243402442E-07
 -7.84453247905114E-05  4.56242816786356E-10  1.39065944827557E-04  4.08409288476011E-01 -5.63940151706853E-04
 -1.31046755746610E-03 -3.04369214958113E-04 -6.22829535708306E-05 -1.76895966809464E-04 -3.57175939966791E-05
 -1.83651122173317E-06 -4.92609194852188E-07 -1.20006399484899E-04 -3.40164264161399E-07 -7.85627062232658E-05
 -5.89993176128454E-07 -6.96341182854205E-05  4.08409297033065E-01 -5.64063764202535E-04 -1.31052528056307E-03
 -3.04359250408012E-04 -6.22769491133122E-05  1.76842371425967E-04  3.56808551745884E-05 -1.83081110619468E-06
 -4.87328075598155E-07  1.20007509438056E-04  3.41726928354126E-07 -7.85552290858544E-05 -5.90237873637102E-07
 -6.96288943467319E-05  4.07414056287349E-01 -5.58367358767228E-04 -1.30681960462207E-03  1.49243150556519E-09
  1.56957546198151E-09  3.53529613172661E-04  7.21540105352199E-05 -1.81987001297725E-06 -4.89047809921436E-07
 -6.07031494706010E-11  6.82916628133461E-07 -7.84503605133840E-05 -3.65566776810058E-10  1.39065053045535E-04
  4.08409131661581E-01 -5.64067316301290E-04 -1.31052776373167E-03  3.04354118862322E-04  6.22725482455544E-05
  1.76835383262993E-04  3.56760699077948E-05 -1.83366165057226E-06 -4.90238510646801E-07 -1.20008177197381E-04
  3.40873144849014E-07 -7.85545903720144E-05  5.90078691634920E-07 -6.96280264203375E-05  4.08409202179478E-01
 -5.63895989765837E-04 -1.31044636249314E-03  3.04386824919497E-04  6.22951951722523E-05 -1.76888302107477E-04
 -3.57120539477964E-05 -1.83417208503055E-06 -4.90345770319393E-07  1.20008546178934E-04 -3.41189637614432E-07
 -7.85655837578568E-05  5.90948172998342E-07 -6.96335881025791E-05  5.86125431874686E-04  1.27960939353574E-04
 -1.58733406462236E-09 -1.01793853484502E-04  1.71851448202818E-06  5.86986951007332E-04  1.28045291705132E-04
 -8.82986075348730E-05 -5.10638846861565E-05  1.71727389117196E-06  5.86992023770862E-04  1.28045884214400E-04
 -8.83003569789849E-05  5.10683000245044E-05  1.71623453657079E-06  5.86123360657109E-04  1.27955977831335E-04
 -1.02940807908606E-10  1.01790737161873E-04  1.71787017008774E-06  5.86988845362349E-04  1.28045505397466E-04
  8.82997055177519E-05  5.10682257513973E-05  1.71677801348102E-06  5.86987983442034E-04  1.28047113469765E-04
  8.82974537441590E-05 -5.10639570618739E-05  1.71799081406995E-06  3.94006523413340E-06  4.82741756949709E-05
  7.74556492655446E-05 -1.02505124382439E-09 -7.89584584131599E-10  2.48250800299207E-05  1.18858876660061E-05
 -4.18139614222441E-05 -6.99129133167693E-05 -7.75163991089825E-11 -1.22833600636073E-05  1.70255553666543E-05
 -6.14261510774815E-10  4.34654762225766E-07  3.95772687519676E-06  4.84225539494895E-05  7.75921317991998E-05
  2.14961861759148E-05  1.03044567496755E-05  1.23871608581981E-05  5.91266526543610E-06 -4.20079216749444E-05
 -7.00965157465795E-05 -3.64550878371545E-07 -6.14493564461028E-06  1.70472736353894E-05 -1.06208915724797E-05
 -2.18170806766388E-07  3.94715699061472E-06  4.83635033268946E-05  7.75641592373189E-05  2.15058658050045E-05
  1.03109213833721E-05 -1.24234950873468E-05 -5.93799339258617E-06 -4.20075366394844E-05 -7.00958890912909E-05
  3.65113413613200E-07  6.14462503478695E-06  1.70499429061838E-05 -1.06215577882421E-05 -2.16083033849888E-07
  3.94641229755804E-06  4.83091071541210E-05  7.74704619777059E-05 -1.93509890800512E-08 -1.31344250391529E-08
 -2.47922127630773E-05 -1.18625604321045E-05 -4.18152686032896E-05 -6.99145245906463E-05 -2.25987191195474E-09
  1.22835712549313E-05  1.70230667702665E-05 -2.92892700232947E-10  4.35269523379216E-07  3.94195824406822E-06
  4.83339509218076E-05  7.75493268576833E-05 -2.15248538139398E-05 -1.03239078581521E-05 -1.24069999625344E-05
 -5.92625774019956E-06 -4.20093702371748E-05 -7.00979164346193E-05 -3.62421865253302E-07  6.14480486699144E-06
  1.70517564045683E-05  1.06214426215962E-05 -2.17079529421162E-07  3.95611928797486E-06  4.84130338238853E-05
  7.75864748390099E-05 -2.14939328892811E-05 -1.03021786258449E-05  1.23897445974237E-05  5.91421411406934E-06
 -4.20090425560433E-05 -7.00975716860070E-05  3.63540959271996E-07 -6.14570923391633E-06  1.70468613922668E-05
  1.06211762616512E-05 -2.17689562892521E-07 -7.13877449797902E-05 -4.62348461658975E-05  3.35265363830307E-10
  3.78317147615935E-06  2.03263594408054E-05 -7.14612723267221E-05 -4.62562124319958E-05  3.27453834005114E-06
  1.90087325474827E-06  2.03528598207184E-05 -7.14699575242074E-05 -4.62618504954420E-05  3.27573869751130E-06
 -1.89878015709296E-06  2.03534069062428E-05 -7.13656142545602E-05 -4.62210300096371E-05  1.54471759073842E-09
 -3.78097008056936E-06  2.03265239743333E-05 -7.14735550221499E-05 -4.62653500122113E-05 -3.27540577091075E-06
 -1.90068118199188E-06  2.03539575752142E-05 -7.14605914112764E-05 -4.62556417994519E-05 -3.27552569865379E-06
  1.90143940804462E-06  2.03546641306218E-05 -2.17976584493455E-06 -5.07452667887358E-06  3.57535626480717E-06
  3.01812618166829E-09  2.20729341100027E-09 -5.52247036370789E-06 -4.25498086753263E-06 -6.86669144316503E-06
 -1.17683552206479E-05 -1.59344532454419E-10 -1.58146397418177E-06  3.43024773515473E-06 -5.85257211679096E-10
  2.49751233158534E-06 -2.15444548612401E-06 -4.92186783396876E-06  3.65707330521666E-06 -4.82914205814097E-06
 -3.71577617678093E-06 -2.77355521275360E-06 -2.13703408473913E-06 -6.88563556791094E-06 -1.17897730000259E-05
 -2.16814008431255E-06 -7.92963395912243E-07  3.42529878133879E-06 -1.36778197256954E-06 -1.24931918979084E-06
 -2.16177817505928E-06 -4.96432052749913E-06  3.63591649640574E-06 -4.82123796431625E-06 -3.71045502617839E-06
  2.76451663699073E-06  2.13135797023742E-06 -6.89175701689417E-06 -1.17957075918811E-05  2.16711267055584E-06
  7.91490675244155E-07  3.42837744872412E-06 -1.36713194885909E-06 -1.24750956379011E-06 -2.17640008301173E-06
 -5.05510948602503E-06  3.58446369350443E-06  1.30642427006585E-08  8.83722956269335E-09  5.51940986892163E-06
  4.25261568160593E-06 -6.86348082733265E-06 -1.17664425457783E-05  1.75265570085375E-09  1.58269251719592E-06
  3.42860206103210E-06 -4.55792669551627E-10  2.49668786196918E-06 -2.15705417293000E-06 -4.93722480599939E-06
  3.64989239630816E-06  4.83735689586248E-06  3.72168271811338E-06  2.75943877865334E-06  2.12769784948619E-06
 -6.89261173629505E-06 -1.17972743375539E-05 -2.16911609086773E-06  7.92017796310274E-07  3.42738561660025E-06
  1.36678573506441E-06 -1.24753194549908E-06 -2.15302097214973E-06 -4.91416472733077E-06  3.66082779593514E-06
  4.82416796545190E-06  3.71201970289924E-06 -2.76642945353510E-06 -2.13219218230086E-06 -6.88781907880750E-06
 -1.17927438584237E-05  2.16841488369317E-06 -7.93232886407614E-07  3.42460427360290E-06  1.36743203882733E-06
 -1.24844196741667E-06  1.92344924465949E-05  1.48995874742853E-05 -3.02304083006021E-10 -4.60764258533115E-06
  6.90157107859845E-07  1.92485390441633E-05  1.49178165865272E-05 -3.99116661017331E-06 -2.30525131903184E-06
  6.92629398938105E-07  1.92491486816490E-05  1.49167792225401E-05 -3.99134454571027E-06  2.30579862174924E-06
  6.93546534559482E-07  1.92188835748088E-05  1.48893038930861E-05 -1.07999105830736E-09  4.60428195875711E-06
  6.90469282304015E-07  1.92578319981271E-05  1.49237276060234E-05  3.99203099491392E-06  2.30735193209207E-06
  6.94111819907644E-07  1.92371110313359E-05  1.49105454311579E-05  3.98912387063100E-06 -2.30462537738155E-06
  6.93335750992170E-07  3.64877757261169E-07  2.91548765263751E-06  2.63387845462758E-06  1.06912915995714E-08
  7.08863758656018E-09  1.17036832233505E-06  6.28589928166789E-07 -6.32654937697116E-07 -4.32762120210741E-07
 -1.76574831722694E-09 -1.46322621358923E-07  2.59250501278058E-07 -3.33625528084646E-10 -6.82142371540089E-08
  3.39298579014364E-07  2.77115488879325E-06  2.56570376675371E-06  1.06785739249923E-06  5.82364726539444E-07
  6.10492901766801E-07  3.32023288684621E-07 -6.28083949452705E-07 -4.28579216879700E-07  6.30950056145110E-08
 -7.39316901799698E-08  2.68474772671801E-07 -1.27451975342514E-07  3.50068848048454E-08  3.60244706954102E-07
  2.89003170875898E-06  2.62299471979573E-06  1.03302537416916E-06  5.57900967087009E-07 -5.79296419812830E-07
 -3.10638075827551E-07 -6.35516586538432E-07 -4.35977982901436E-07 -6.18230265902432E-08  7.29039004897616E-08
  2.61687937938421E-07 -1.26541280500605E-07  3.25087256534759E-08  3.47824572053901E-07  2.81949872957746E-06
  2.58893084866720E-06  7.62806340580654E-09  5.43172648233972E-09 -1.20117629937856E-06 -6.49980219773043E-07
 -6.27570890604035E-07 -4.28230819046717E-07  5.65594306164264E-10  1.47125540088323E-07  2.65220536056139E-07
  1.35667256345272E-10 -6.84019195596611E-08  3.62393760010139E-07  2.90209566610000E-06  2.62921014764581E-06
 -1.03556581967423E-06 -5.60299485103557E-07 -5.92796837212781E-07 -3.19966694240904E-07 -6.34529257191108E-07
 -4.35074165132420E-07  6.09338383605882E-08  7.33906324807637E-08  2.60721099986478E-07  1.26751062760138E-07
  3.40393835621553E-08  3.43476314487180E-07  2.79518578291536E-06  2.57799065193455E-06 -1.05063800386658E-06
 -5.70321551828440E-07  6.09644806487948E-07  3.31530347059856E-07 -6.30015751945948E-07 -4.30859775191105E-07
 -6.08589515714371E-08 -7.36720738054794E-08  2.67447825086736E-07  1.27239613182540E-07  3.43500140702326E-08
 -4.79850879700785E-06 -3.83110126014919E-06 -7.46183628368538E-10  4.67264840714434E-07  9.05984902642301E-07
 -4.81532092340684E-06 -3.84314386653072E-06  4.03930016125885E-07  2.34000128695180E-07  9.05320761304057E-07
 -4.80860412253991E-06 -3.83827354653964E-06  4.04916458362763E-07 -2.35317882783504E-07  9.06441614842540E-07
 -4.79040779231668E-06 -3.82494029615516E-06 -7.64284555946200E-10 -4.62780273306418E-07  9.04846080602946E-07
 -4.82171684465418E-06 -3.84576383414797E-06 -4.07248467594648E-07 -2.35862673107523E-07  9.06444123030414E-07
 -4.80040287978633E-06 -3.83207122577302E-06 -4.01656119937051E-07  2.31767482440888E-07  9.05485897852366E-07
* ORBITAL    1   20
 -2.95219153736364E-10 -5.22509234322316E-09 -4.52910475699895E-10  4.60138680456415E-05  2.62041935519605E-07
  4.42874052012654E-09  4.10370129196039E-09  1.26027661364186E-10  4.99182894614310E-10  5.58867696809732E-06
  5.13643275250655E-10  8.91085543681962E-10  2.10033691081684E-05 -3.30948576758538E-10 -2.68266427382071E-05
  1.46547262573207E-05 -1.19862666288530E-04  5.72246376722286E-05 -1.48780693356938E-05  6.47769251732616E-06
 -8.68549276091705E-06 -6.51032578467536E-05 -7.71501706042170E-05 -5.26317238361695E-06 -1.12070556004884E-05
 -2.19167124296060E-05  1.56657657497466E-06  1.96177671251319E-07 -2.68304719046537E-05  1.46361916047456E-05
 -1.19874268595513E-04  5.72224932302015E-05 -1.48804401738151E-05 -6.48783364710200E-06  8.67974114834733E-06
 -6.51078628131941E-05 -7.71547424858399E-05  5.26290471351503E-06  1.12057438108742E-05 -2.19168107059432E-05
  1.56616416140849E-06  1.97541821002481E-07 -6.43271093810693E-09 -3.36433345188856E-08 -1.90477835997018E-08
  4.60282193109752E-05  2.72537982296446E-07 -9.18666903777505E-09 -5.07811132070338E-09 -1.08163187114743E-09
 -1.49348792228462E-09 -5.58711221390473E-06 -8.12943355109443E-12  1.71339179903114E-09  2.10038490797863E-05
 -1.26636840160479E-09  2.68312257841571E-05 -1.46281267361064E-05  1.19876790735592E-04  5.72410699881903E-05
 -1.48673828414283E-05  6.46372617112337E-06 -8.69416140183631E-06  6.51051675334820E-05  7.71520537458323E-05
  5.26103575801352E-06 -1.12066998830162E-05  2.19154943096007E-05  1.56666640728889E-06 -1.94227548723673E-07
  2.68337310132517E-05 -1.46172512838604E-05  1.19883977616273E-04  5.72234771454791E-05 -1.48796032027847E-05
 -6.49095941344961E-06  8.67669774551567E-06  6.51073694380940E-05  7.71545035280873E-05 -5.26292372267087E-06
  1.12065357568693E-05  2.19145669204867E-05  1.56612014519125E-06 -1.96812802170264E-07 -5.59037982280552E-09
 -7.76736272186993E-10  7.04365878392743E-06  7.97282436131885E-10 -5.67122600646517E-10  1.83797370231803E-04
  2.12372844902221E-05 -9.92534296425349E-06 -9.80882697711608E-06  1.65180519955835E-05  1.83801015567674E-04
  2.12368627928119E-05 -9.92504163346612E-06  9.80992669295474E-06  1.65194487002084E-05  3.04963434164386E-09
 -8.01345648197033E-10  7.04243984879010E-06  2.40505098728334E-10  1.12848557698910E-10 -1.83796990784228E-04
 -2.12358527937335E-05 -9.92637995726093E-06 -9.80764207998901E-06 -1.65183830952976E-05 -1.83807040429394E-04
 -2.12396996030314E-05 -9.92723619851368E-06  9.81058040780323E-06 -1.65197561980064E-05  9.09613693302643E-06
  1.70279468341759E-08 -1.31360549025665E-08 -1.28704615251094E-03 -5.10033132619422E-04 -2.41634660360945E-08
 -1.56279159431765E-08 -8.26420328759728E-11  4.33411961475472E-11  3.59991102690179E-04  1.44300460033513E-11
 -4.38121603606342E-09 -7.53563057741899E-07  2.08082447232160E-09 -4.99636463456034E-01  1.84559526788021E-03
  1.99990621397612E-03 -2.40911084684097E-04 -1.26354678387595E-04  6.03766236417941E-04  2.20955833072210E-04
  2.63314244454609E-06  4.74607044743411E-07 -2.37780701397902E-05  4.46290549613247E-07  7.83119903977441E-05
  1.91193808526643E-08  1.93991072754950E-04 -4.99645489472746E-01  1.84575884443810E-03  2.00000345514734E-03
 -2.40940299470218E-04 -1.26381380445343E-04 -6.03699393740617E-04 -2.20918477520457E-04  2.63394246514007E-06
  4.75320337572864E-07  2.37742030252119E-05 -4.46655562160383E-07  7.83059446066251E-05  1.81355793385094E-08
  1.93980236698411E-04 -8.94025523302127E-06 -8.59882963749648E-09  1.65136616742579E-08 -1.28705518850001E-03
 -5.10038512299328E-04 -2.59109341370762E-08 -1.71095704763361E-08 -2.08796349582663E-09 -2.04287007764189E-09
 -3.59993772439122E-04 -2.57442074181320E-10  3.88654625367360E-09 -7.53547432009217E-07 -2.28756487007927E-09
  4.99636514687232E-01 -1.84562507523107E-03 -1.99992133618036E-03 -2.40922543395863E-04 -1.26362621844613E-04
  6.03756941622122E-04  2.20950114070487E-04 -2.63195668576236E-06 -4.73586231502166E-07  2.37790636824203E-05
  4.45891017497610E-07 -7.83103810945879E-05  1.88353077954966E-08 -1.93989213258449E-04  4.99645599955965E-01
 -1.84573772677901E-03 -1.99999380523986E-03 -2.40929084709135E-04 -1.26373439686656E-04 -6.03712825500290E-04
 -2.20927401527814E-04 -2.63312913267971E-06 -4.74342876221121E-07 -2.37733003407272E-05 -4.46372247338278E-07
 -7.83070493080491E-05  1.90142882795085E-08 -1.93982253328799E-04  1.68116628835293E-08  5.47688955546062E-09
  8.27741496123380E-07 -1.65390625616796E-09  2.29203467251170E-11 -6.25798153332357E-04 -1.07484642620990E-04
  9.67919608541642E-05  5.55369460455034E-05 -1.21508595408883E-06 -6.25788263801731E-04 -1.07472523261462E-04
  9.67925665439552E-05 -5.55387093181272E-05 -1.21509673985217E-06 -2.17993431003149E-08 -8.33725617394322E-09
  8.28335194492382E-07 -2.76761438902873E-09  4.40069904427082E-10  6.25789967931145E-04  1.07479030646392E-04
  9.67905617406938E-05  5.55361733778102E-05  1.21437253032659E-06  6.25802395335744E-04  1.07481729434145E-04
  9.67952083008435E-05 -5.55386735920754E-05  1.21548645693807E-06 -8.28236242133532E-10 -4.00849479279579E-09
 -9.08240519380501E-10  3.07130032108117E-05  1.16535544646838E-05 -1.05761094014564E-09 -1.25401531788600E-09
 -1.57984676009388E-09 -1.76058540614866E-09  6.44896761037452E-06 -4.57957510075011E-10  2.82200815800066E-10
 -2.60390821388458E-05 -3.98293896663168E-10 -1.24150430821983E-05 -1.00992810204818E-04 -1.05096008361950E-04
 -1.63984794061120E-05 -1.14919973708466E-05 -2.71619029496123E-05 -1.33031068181863E-05  7.49484177798437E-05
  9.14563985026551E-05 -7.39313164793117E-06  1.36246312248702E-05 -1.48606489617676E-05 -2.41510610682855E-06
 -5.35552097678462E-07 -1.24136822506927E-05 -1.00985707103302E-04 -1.05093180725503E-04 -1.63996241419345E-05
 -1.14924743070089E-05  2.71578382313234E-05  1.33000275947920E-05  7.49516864757870E-05  9.14594744420980E-05
  7.39386694861598E-06 -1.36232155889776E-05 -1.48619689022991E-05 -2.41534422817432E-06 -5.36243316075460E-07
  3.89968865673707E-09  2.18693836893198E-08  9.98059470443250E-09  3.06913400412817E-05  1.16388437467189E-05
  6.57281490351083E-09  4.53439460645468E-09  1.27352708378518E-09  1.42553787674213E-09 -6.45071185044112E-06
 -4.12537495527649E-11 -1.71531126359314E-09 -2.60399353271019E-05  1.04763311197050E-09  1.24099765605781E-05
  1.00963926717655E-04  1.05081710791529E-04 -1.64097410575292E-05 -1.14993229997977E-05 -2.71481854237625E-05
 -1.32934473235200E-05 -7.49508764105675E-05 -9.14585952504062E-05  7.39471899694214E-06  1.36239610412746E-05
  1.48627488793617E-05 -2.41551704363217E-06  5.34240577060576E-07  1.24159371544926E-05  1.00998497670017E-04
  1.05099520131156E-04 -1.64003467363547E-05 -1.14924322065764E-05  2.71689355366388E-05  1.33082236674345E-05
 -7.49499618551108E-05 -9.14577907306971E-05 -7.39386118897108E-06 -1.36244284816881E-05  1.48604034746103E-05
 -2.41421535376918E-06  5.36478190272638E-07  2.08357297949430E-09  2.00932761822251E-09  4.14249755840603E-06
 -9.77102106228793E-11  9.11401041447958E-10  9.22616690701400E-05  4.56892733809485E-05 -7.18802968090975E-06
 -6.55382814651374E-06 -1.89616039188201E-05  9.22603325326257E-05  4.56882629491055E-05 -7.18808692750637E-06
  6.55340542935987E-06 -1.89623862536188E-05  1.57981374425424E-09  1.48671693291011E-09  4.14494945407986E-06
 -2.30790582281808E-10 -2.66414350436093E-10 -9.22536725142669E-05 -4.56835429934863E-05 -7.18599354163216E-06
 -6.55418147823278E-06  1.89627616714045E-05 -9.22739223505950E-05 -4.56969645790847E-05 -7.19106893953039E-06
  6.55498456713009E-06  1.89634634626087E-05  1.99192813046212E-09  1.14530985182212E-08  5.48618573665997E-09
  8.15548226657804E-07 -5.96735407192790E-07 -7.33457687056911E-10 -6.05348326078964E-10 -1.75266765343818E-10
 -9.94846264954405E-11  3.10525827276901E-07  8.21023405446589E-11 -9.16084822517787E-10 -3.78202972183722E-06
 -3.76330579911234E-10  1.63887712826207E-06  1.14482215868547E-06 -7.56047935122849E-06  7.65593236227298E-06
  5.86670070411632E-06  3.94772806784549E-06  3.72572310526553E-06  1.10095406650213E-05  1.46499262254266E-05
  1.24685184297683E-06  1.84694860590229E-06 -2.95892146653145E-06 -5.86946182905295E-07  8.98781200648449E-07
  1.64943222974615E-06  1.20505073673629E-06 -7.53097542556701E-06  7.63649313710179E-06  5.85263484469755E-06
 -3.94647254187288E-06 -3.72519762094111E-06  1.10113485431061E-05  1.46517383518512E-05 -1.24592697327103E-06
 -1.84654211797972E-06 -2.96364691837980E-06 -5.86674067151548E-07  8.98560413402886E-07 -2.06679362235830E-09
 -1.17656152245307E-08 -5.41753505184640E-09  7.90535988849747E-07 -6.12962168222213E-07 -3.71673699261069E-09
 -2.55567348442759E-09  7.41236469095017E-10  7.25919004712027E-10 -3.13959565266185E-07 -4.67570856270021E-11
  1.12408845874072E-09 -3.78248565315619E-06 -1.94005185640513E-10 -1.64299618094295E-06 -1.16872058568101E-06
  7.54820265279021E-06  7.63793580465935E-06  5.85358453927294E-06  3.95102405373012E-06  3.72846802709479E-06
 -1.10119516225038E-05 -1.46518969173711E-05 -1.24556064610978E-06  1.84675441952399E-06  2.96034950425175E-06
 -5.86821117349928E-07 -8.98502088281114E-07 -1.64425991260281E-06 -1.17520182915871E-06  7.54608475076376E-06
  7.65527490649647E-06  5.86630469341112E-06 -3.94196947527668E-06 -3.72189963903201E-06 -1.10097064071415E-05
 -1.46500622280545E-05  1.24718296402648E-06 -1.84692231151054E-06  2.96122861983735E-06 -5.86919649293695E-07
 -8.98337066601623E-07 -5.34567501085384E-09 -3.56899870610052E-09  6.95530318807925E-07  1.57700697973286E-09
 -1.64767830658908E-10 -2.05545943690290E-05 -1.73134906912132E-05  4.09696278427186E-06  1.96481792598376E-06
 -9.90914848771623E-07 -2.05579152618405E-05 -1.73145835459082E-05  4.09900426690862E-06 -1.96555950436193E-06
 -9.91627161636963E-07  1.28942103741511E-09  1.00970499424685E-09  6.97492344933049E-07  4.96714468432367E-10
 -1.38813478454521E-10  2.05457811480150E-05  1.73073718685739E-05  4.09608785320166E-06  1.96343763469630E-06
  9.91627458710997E-07  2.05643947794401E-05  1.73196191776819E-05  4.09881945057432E-06 -1.96643816637932E-06
  9.90864394848702E-07  3.51127087982495E-09  1.95058340428133E-08  8.88966793581315E-09  1.71350835144094E-06
  1.00365188995981E-06 -1.01106786557004E-08 -7.06160145327642E-09 -2.53684895639341E-10 -4.00332536943935E-10
  7.38191923013486E-08 -2.23090835265765E-13 -1.20230678076844E-09 -1.94129048022479E-07  2.24542654014994E-10
 -1.01951254179032E-06 -6.62858284453492E-06 -4.35714472785388E-06 -1.40551754393456E-06 -9.15898418922710E-07
 -1.79991225951403E-06 -1.10725175571138E-06  1.20154412692470E-06  9.65805897569406E-07 -3.49751380983972E-07
  1.61914056051161E-07 -7.71107286467910E-08  8.65416856871647E-08 -1.58984823067638E-07 -1.01106493997212E-06
 -6.58182338094746E-06 -4.33600636146394E-06 -1.42786136341732E-06 -9.31467355216999E-07  1.81045300907255E-06
  1.11485897056278E-06  1.20178612003869E-06  9.65997472635951E-07  3.50374151619412E-07 -1.61850550703723E-07
 -7.98472399205243E-08  8.68396415471406E-08 -1.58952939793120E-07 -7.60323077982003E-09 -4.29594267093776E-08
 -2.05141864601947E-08  1.71862054165910E-06  1.00690306971025E-06 -1.71143262563535E-08 -1.18995221664354E-08
  8.75490676292060E-10  9.25933091067266E-10 -7.32193600376803E-08  1.71599940551598E-10  2.64531888747689E-09
 -1.94309920918017E-07 -9.09153856188518E-10  1.02383140014370E-06  6.65369830941133E-06  4.37011231679670E-06
 -1.39899458623698E-06 -9.11616602106472E-07 -1.80141352085060E-06 -1.10813178394690E-06 -1.20290578874919E-06
 -9.67302755726366E-07  3.48770687666894E-07  1.61847033762120E-07  7.52218896471652E-08  8.64413773595296E-08
  1.59415050572391E-07  1.01075809712194E-06  6.57998272966698E-06  4.33509078553544E-06 -1.42332001753496E-06
 -9.28340132432951E-07  1.81454933288751E-06  1.11701514015618E-06 -1.20109237882200E-06 -9.65469049645252E-07
 -3.49759515406614E-07 -1.62127044413294E-07  7.98830140482911E-08  8.67712928247262E-08  1.59959433202434E-07
  3.43796815613776E-09  2.22814087939259E-09 -2.27412351020015E-08  2.96462190157452E-11  7.21391754144792E-11
  7.05377863057330E-06  5.02938811725844E-06 -9.21195022492775E-07 -5.18958996959300E-07 -8.71198401079460E-07
  7.06224930004544E-06  5.03427285504996E-06 -9.21010120169032E-07  5.19142275738127E-07 -8.71433807897165E-07
 -3.39855723884825E-09 -2.41982876576336E-09 -2.32661802104067E-08  4.05030824352331E-10 -1.90767323890858E-10
 -7.05624434388837E-06 -5.02961479687403E-06 -9.22250370305861E-07 -5.19039396555409E-07  8.71391538586314E-07
 -7.05980721328699E-06 -5.03291066625787E-06 -9.20994384887228E-07  5.18250905196179E-07  8.71404608673843E-07
* ORBITAL    1   21
 -3.09896595956397E-05  1.66971857318894E-05 -1.38450236758586E-04 -1.60002439829794E-08 -1.11802058221074E-08
  6.09859316337439E-05 -1.98121944925538E-05 -7.51614896671541E-05 -8.90521696737196E-05  2.10278213890634E-09
 -4.90939833808842E-06 -2.53008497375106E-05  2.58770125773612E-10  5.15599046273330E-06 -1.55114882168950E-05
  8.42536883921672E-06 -6.92883460031403E-05  6.42084972861531E-06 -8.81494743317073E-06  4.98205396623382E-05
 -4.78028654129419E-06 -3.76954961506029E-05 -4.46222072612456E-05  1.99603500734010E-07  1.45285401682593E-05
 -1.26590253093117E-05 -1.12128222348303E-05 -5.47075054069890E-06  1.55138201271968E-05 -8.40690267291520E-06
  6.92937139582525E-05 -6.42321964106002E-06  8.81150095189767E-06  4.98148481886143E-05 -4.78372785439815E-06
  3.76933975616831E-05  4.46193192775290E-05  2.00203133367684E-07  1.45285291295142E-05  1.26569192123680E-05
  1.12133535394251E-05  5.47182490940162E-06  3.09866409012893E-05 -1.67141476104010E-05  1.38442134230156E-04
  1.42623243936017E-08  9.07157885989110E-09  6.09773086784730E-05 -1.98178091719256E-05  7.51624796040934E-05
  8.90528004546002E-05  1.52623906501972E-09 -4.90904704200893E-06  2.53018041535108E-05  3.11444516254799E-10
 -5.15769462831097E-06  1.55176983483919E-05 -8.38959085260998E-06  6.93066995701295E-05  6.44194583492173E-06
 -8.80014522853413E-06  4.98036683335184E-05 -4.79230015505278E-06  3.76953552234690E-05  4.46217031989921E-05
 -2.01509840685331E-07  1.45285162589448E-05  1.26562239476264E-05 -1.12130310829858E-05  5.47234384054684E-06
 -1.55155193077716E-05  8.39705569198019E-06 -6.92984514150770E-05 -6.43625401393364E-06  8.80226462102551E-06
  4.98054051080594E-05 -4.79066062710039E-06 -3.76941870673616E-05 -4.46206972272442E-05 -2.01180225767090E-07
  1.45287939854296E-05 -1.26563379237366E-05  1.12130088058655E-05 -5.47181573144935E-06  2.12037551005614E-04
  2.44878456561110E-05  1.43134326899592E-09 -1.55673967600280E-05  1.90727120967116E-05  1.06343555575713E-04
  1.23113735973548E-05 -9.81929371775203E-06  1.37588082882722E-06  9.54355056163535E-06 -1.06343351515883E-04
 -1.23127933571292E-05  9.82091627350854E-06  1.37617821538947E-06 -9.54397042405802E-06 -2.12044343723102E-04
 -2.44923849523625E-05 -9.19297250804805E-10 -1.55687281069389E-05 -1.90730541308867E-05 -1.06344894006263E-04
 -1.23108912001394E-05 -9.82098062342661E-06  1.37741068487990E-06 -9.54373885406502E-06  1.06338520249956E-04
  1.23102432276875E-05  9.82043406911556E-06  1.37707179886087E-06  9.54367405033898E-06 -5.76453733716390E-01
  2.13063077727938E-03  2.30934848177323E-03 -2.56162320599427E-08 -1.13737626639062E-08  1.07718901257538E-04
  5.97618326461417E-07  2.92799688926679E-06  5.45717581342681E-07  7.05726457798792E-09  2.81203855162771E-07
  9.01530100614853E-05 -2.77067871128754E-10 -8.84483387451194E-05 -2.88956913794808E-01  1.06728909860430E-03
  1.15634835919275E-03  6.04080532286912E-04  2.22126509093757E-04 -9.38158330131921E-04 -3.82625208428581E-04
  1.46078547090331E-06  2.68138495500131E-07  1.93858856110093E-04 -5.00153638095898E-07  4.52824167803114E-05
  4.50002126732181E-07 -2.47705968468094E-04  2.88941237726323E-01 -1.06722944520051E-03 -1.15628487353114E-03
 -6.04093617330004E-04 -2.22133917216642E-04 -9.38178797243594E-04 -3.82633370213856E-04 -1.46112294488024E-06
 -2.68427139506541E-07  1.93861259667809E-04 -5.00062380787066E-07 -4.52800966646329E-05 -4.50148194736081E-07
  2.47711851151020E-04  5.76453759733229E-01 -2.13064569744184E-03 -2.30935615223394E-03 -2.12736783682450E-08
 -9.09478648444061E-09  1.07727017052584E-04  6.03377402848587E-07 -2.92635412863248E-06 -5.43880697008602E-07
 -5.34597700508913E-09  2.81007356001036E-07 -9.01512586667582E-05 -1.60315352279574E-10  8.84502727961872E-05
  2.88956840836318E-01 -1.06727207475158E-03 -1.15633992208481E-03  6.04085484026101E-04  2.22130014950803E-04
 -9.38151540081650E-04 -3.82620411889772E-04 -1.46091292820557E-06 -2.68320820928983E-07 -1.93859976749444E-04
 -4.99623389613598E-07 -4.52837244796436E-05  4.50078289442897E-07  2.47705677155204E-04 -2.88941232678027E-01
  1.06720696066058E-03  1.15627365599839E-03 -6.04095306847302E-04 -2.22135601747766E-04 -9.38172303372201E-04
 -3.82628628708726E-04  1.45983922817168E-06  2.67142510231118E-07 -1.93860584807447E-04 -5.00091438463178E-07
  4.52816060734857E-05 -4.50347479952476E-07 -2.47711867808079E-04 -7.22067625914194E-04 -1.23958081104286E-04
  2.44856630975868E-10  1.28751643549434E-04 -1.41049587740126E-06 -3.62178083434554E-04 -6.22817324882431E-05
  5.54965797778349E-05  3.29299133150893E-05 -7.03304255639606E-07  3.62165725151523E-04  6.22829968579663E-05
 -5.54957040394397E-05  3.29289581620829E-05  7.03670719980714E-07  7.22085445610045E-04  1.23967310560053E-04
 -3.04140532436958E-12  1.28756172805731E-04  1.40985674135289E-06  3.62182152008809E-04  6.22846207449543E-05
  5.54979527298900E-05  3.29287775641936E-05  7.03688023990827E-07 -3.62161792311357E-04 -6.22812343164665E-05
 -5.54938894029936E-05  3.29278459113765E-05 -7.03645979660465E-07 -1.43553632307936E-05 -1.16703637231417E-04
 -1.21399424688771E-04  1.48717616193871E-09  6.54836905535567E-10 -3.20035445575761E-05 -1.91128130397538E-05
  8.65356422218442E-05  1.05567856362497E-04 -3.05744829513215E-10  5.45784555277762E-06 -1.71611128605911E-05
 -1.74430875677865E-10  7.70145999098704E-06 -7.18452723556615E-06 -5.84143647411500E-05 -6.07587137061492E-05
 -2.72912242930591E-05 -1.34177199016397E-05  1.50337087243437E-05  3.93693250505203E-06  4.33813551557921E-05
  5.28905942197558E-05 -5.41829563088165E-07 -1.81703126971459E-05 -8.58505034637504E-06  1.36302805516909E-05
 -6.76106391287703E-06  7.18585664596506E-06  5.84211177861003E-05  6.07605639903661E-05  2.72925849723997E-05
  1.34185794624991E-05  1.50324314369413E-05  3.93622284607423E-06 -4.33788560765342E-05 -5.28873642845965E-05
 -5.42690569662357E-07 -1.81706309677302E-05  8.58377239148084E-06 -1.36304640288500E-05  6.76201227554272E-06
  1.43543387182143E-05  1.16697205524932E-04  1.21395811089848E-04  2.91079321583355E-09  2.16408431139477E-09
 -3.20098950163603E-05 -1.91170763196898E-05 -8.65356283631112E-05 -1.05567935373303E-04 -2.65770643150102E-10
  5.45739000505938E-06  1.71614429071633E-05 -4.00205859128008E-10 -7.70248652634798E-06  7.18307952001849E-06
  5.84061241720346E-05  6.07549127999469E-05 -2.72922543994547E-05 -1.34189101315580E-05  1.50182871617632E-05
  3.92654900940580E-06 -4.33812295040365E-05 -5.28903325578167E-05  5.42274992762197E-07 -1.81703384007458E-05
  8.58526733927594E-06  1.36303730958394E-05  6.76317972589310E-06 -7.18058239174735E-06 -5.83907158005625E-05
 -6.07450429851496E-05  2.72946346514543E-05  1.34201500857222E-05  1.50224621396991E-05  3.92920963609071E-06
  4.33791476658482E-05  5.28875647610743E-05  5.42093480029343E-07 -1.81706031719818E-05 -8.58565550578313E-06
 -1.36304991711649E-05 -6.76262088554186E-06  1.06479066230196E-04  5.27201379976345E-05 -3.72647620342551E-10
 -1.09660045907190E-05 -2.18964865241673E-05  5.33966263441407E-05  2.64389920718292E-05 -6.55888103132861E-06
  3.58710756284744E-07 -1.09557457185101E-05 -5.34023571373083E-05 -2.64420885719940E-05  6.56109349202526E-06
  3.57432480857904E-07  1.09557987363687E-05 -1.06487643674336E-04 -5.27274649872996E-05 -1.64040551001693E-11
 -1.09677683180319E-05  2.18956939713308E-05 -5.34046827084419E-05 -2.64432246304349E-05 -6.56103461644751E-06
  3.58892565741623E-07  1.09561496053161E-05  5.33990347906744E-05  2.64409780207336E-05  6.55996587298244E-06
  3.59042179279426E-07 -1.09560317091077E-05  1.91459533540908E-06  1.44207599766301E-06 -8.67142048783097E-06
  7.28334469258074E-09  5.06181066906140E-09  9.90122482683522E-06  7.99532186533181E-06  1.29712966233353E-05
  1.69280854113800E-05 -6.87560009569113E-10  4.74788628809812E-07 -3.42359792003209E-06 -1.39585174597366E-10
 -1.76175347457134E-06  9.44799017177050E-07  6.47768621775166E-07 -4.37352726510953E-06  3.97952446697819E-06
  3.74932805848373E-06  3.05789662210647E-06  1.53409276745202E-06  6.49933495216668E-06  8.47656647207944E-06
  9.02777692517953E-07 -2.70827327290423E-06 -1.70915261825608E-06  1.83590087832734E-06  2.03377236203378E-07
 -9.53550195588266E-07 -6.97786658033366E-07  4.34843779639723E-06 -3.95384670990689E-06 -3.73243066471006E-06
  3.06994365088789E-06  1.54135974797276E-06 -6.49883591499020E-06 -8.47572088568924E-06  8.98856141518692E-07
 -2.70839241706432E-06  1.71191727092463E-06 -1.83609124180253E-06 -2.06057563110504E-07 -1.90468095926154E-06
 -1.38456558484090E-06  8.70066500994426E-06  9.93828372268672E-09  6.77690360464237E-09  9.93283954377204E-06
  8.01752913660546E-06 -1.29715475036331E-05 -1.69282615389561E-05  1.20875709125375E-09  4.74766806846117E-07
  3.41946210934408E-06 -2.28296886748993E-10  1.76525656765284E-06 -9.50126704525350E-07 -6.78408109517564E-07
  4.35813536175987E-06  3.96239515001224E-06  3.73815456275528E-06  3.06270381515948E-06  1.53616868903359E-06
 -6.49969625865426E-06 -8.47681593340264E-06 -9.00295657772015E-07 -2.70821179725328E-06  1.71077110332734E-06
  1.83605998489789E-06 -2.05623891558963E-07  9.47963650516297E-07  6.65858832879170E-07 -4.36400325971442E-06
 -3.97667445876427E-06 -3.74760236273297E-06  3.06410157380504E-06  1.53852987730594E-06  6.49912506305412E-06
  8.47584570457622E-06 -9.01920140620009E-07 -2.70843810548714E-06 -1.70984636891493E-06 -1.83615265533261E-06
  2.03857710923439E-07 -2.37340538429261E-05 -1.99860657641146E-05 -6.75920001473504E-10  5.23277678507538E-06
 -1.13510702643132E-06 -1.18789289617116E-05 -1.00058319639649E-05  1.96379748322772E-06  1.83334449616280E-06
 -5.68676500674201E-07  1.18735386507001E-05  1.00004776045769E-05 -1.96420650640518E-06  1.83108281795788E-06
  5.68400019140201E-07  2.37548833082114E-05  2.00018329629001E-05 -8.00520836287774E-10  5.23618235282174E-06
  1.13512594500504E-06  1.18745737683900E-05  1.00024182396026E-05  1.96395095504719E-06  1.83204169335735E-06
  5.68663123835722E-07 -1.18830817259208E-05 -1.00071620303529E-05 -1.96481827760608E-06  1.83319853361572E-06
 -5.68641621684738E-07 -1.16680754124695E-06 -7.60668503952516E-06 -5.00296126729890E-06 -2.96151691935070E-09
 -1.81495709080040E-09 -2.47314543910196E-06 -1.57409549854447E-06  1.33867480042281E-06  1.11481928643895E-06
  5.70328671558726E-10  1.80976458425792E-07 -9.04666521640199E-08  7.51099266067187E-11  4.42278067740005E-07
 -5.91641147094526E-07 -3.84994969422412E-06 -2.52362965275493E-06 -1.79605941298738E-06 -1.10607795564045E-06
  6.71402016087534E-07  3.64878675554801E-07  6.69943140907927E-07  5.57866112005963E-07 -1.58597685046410E-07
 -1.02965443553439E-07 -4.25329837310806E-08  1.63934127368457E-07 -1.66301022701655E-07  5.90056147582497E-07
  3.84103092298391E-06  2.51948242679406E-06  1.80121002685776E-06  1.10932256985607E-06  6.73356261297441E-07
  3.65831723160500E-07 -6.70825640804014E-07 -5.58671837835090E-07 -1.59457311799829E-07 -1.02646418785988E-07
  4.31638596649644E-08 -1.63677774564216E-07  1.65739484379039E-07  1.17030905654197E-06  7.62677099422783E-06
  5.01319833517779E-06  3.66589606120767E-09  2.33645290382365E-09 -2.46812921696627E-06 -1.57038445877656E-06
 -1.33714271624381E-06 -1.11305897832017E-06  6.18168152618127E-10  1.81334518089671E-07  8.87396308618099E-08
  1.06536592000097E-11 -4.42026582334589E-07  5.93472042601283E-07  3.86063933266776E-06  2.52936580028387E-06
 -1.79724103205284E-06 -1.10654336646373E-06  6.77118031503805E-07  3.68192960967691E-07 -6.71089367264839E-07
 -5.58916549824368E-07  1.59228121281041E-07 -1.02867588512169E-07  4.18847018589426E-08  1.63574828127848E-07
  1.65105844789979E-07 -5.94573698557790E-07 -3.86686658794988E-06 -2.53209022604846E-06  1.79162578764775E-06
  1.10274304771677E-06  6.76144863350220E-07  3.68029904950478E-07  6.70487431390154E-07  5.58458485804048E-07
  1.58280492579556E-07 -1.02992749270045E-07 -4.13445417293920E-08 -1.64007694647824E-07 -1.65555325043338E-07
  8.14592440651616E-06  5.81261921416448E-06  2.90309531783748E-10 -1.21999422608835E-06 -1.00811594882684E-06
  4.07270297267971E-06  2.90647465955200E-06 -5.19366942513008E-07 -3.22394591116681E-07 -5.04008461089743E-07
 -4.07358978428082E-06 -2.90664622112702E-06  5.19364641755920E-07 -3.22914553371010E-07  5.04448193467167E-07
 -8.14916314104080E-06 -5.81478070455665E-06 -4.21009036238004E-10 -1.22088328076330E-06  1.00817627923624E-06
 -4.07413044244672E-06 -2.90648748403155E-06 -5.19571088627389E-07 -3.23282645155908E-07  5.04235957296436E-07
  4.07132468093031E-06  2.90529559526186E-06  5.19281575252239E-07 -3.22601957407859E-07 -5.04415025312737E-07
* ORBITAL    1   22
  7.00688909556461E-09  4.20539541813128E-08  1.93070278166049E-08  2.64607151259720E-05  6.83697769828253E-06
 -8.51144699272038E-09 -7.24475959916286E-09  3.20205241275123E-10  3.65030494373542E-10  3.93605127903426E-06
 -1.88302019247789E-11 -3.10508205914621E-09  1.52418208826475E-05  8.89962341926597E-10 -3.60337593039875E-05
 -6.97484979477273E-05 -1.18309578191063E-04  4.13125102763815E-05 -3.69660753459567E-05  3.92426179630188E-05
 -1.73129688447759E-05 -8.72979256331196E-05 -8.33897773357317E-05  5.64882865377756E-06  8.70751142174687E-06
 -1.08030538920915E-05 -1.63163001262994E-07  1.00002279996784E-06  3.60423471302161E-05  6.97931374343949E-05
  1.18331808290719E-04 -4.13172986024354E-05  3.69646282281304E-05  3.92240956739500E-05 -1.73275227942874E-05
  8.72999019725630E-05  8.33913793038557E-05  5.64987599491655E-06  8.70673292019536E-06  1.08008868615242E-05
  1.62983536497835E-07 -9.99061459048292E-07 -2.96129510728232E-09 -1.41896318838040E-08 -8.14228467928335E-09
 -2.65108934411008E-05 -6.87213130083354E-06  1.21391336768776E-09  2.39691889753563E-09 -2.82104268003599E-09
 -2.47014208386948E-09  3.93053841279143E-06 -2.19273304033041E-10  6.36217663832134E-10 -1.52423720037383E-05
  3.88434670315168E-10 -3.60420913362923E-05 -6.97942264418325E-05 -1.18332120535592E-04 -4.13099600095572E-05
  3.69690250525523E-05 -3.92329722380297E-05  1.73206709006236E-05 -8.72955924830297E-05 -8.33873939570508E-05
  5.65014995319679E-06 -8.70731735559431E-06 -1.08004500782455E-05  1.63261699096067E-07  1.00015632529624E-06
  3.60291960669874E-05  6.97201291655324E-05  1.18297374451586E-04  4.12908531432123E-05 -3.69818013655616E-05
 -3.92584278919498E-05  1.73032061746100E-05  8.72971458909344E-05  8.33892170828923E-05  5.64693812584978E-06
 -8.70709655012785E-06  1.08052730886363E-05 -1.63652621070386E-07 -1.00303066003004E-06  4.13198697483488E-10
 -3.07877153763811E-10  3.01634214159915E-06  1.32673900138677E-09 -4.84141050357091E-10  2.24588820991595E-04
  2.90622236411399E-05 -1.81985260726959E-05 -8.77234112420007E-06  1.06585607803503E-05 -2.24606276919054E-04
 -2.90670253555736E-05  1.82023557563287E-05 -8.77338537974456E-06 -1.06598392081785E-05  1.09006943628561E-08
  4.32476270450999E-09 -3.01190537526227E-06  2.13390518942046E-09  6.82563330443784E-10  2.24600319943202E-04
  2.90639736096275E-05  1.82009664486393E-05  8.77276670678391E-06  1.06579790775468E-05 -2.24591407883175E-04
 -2.90611143322841E-05 -1.81968786986224E-05  8.77427569331394E-06 -1.06589775343741E-05 -8.19590343788538E-06
  1.38140738429649E-08  2.16806931109129E-08 -8.43160664116839E-04 -2.24030457648281E-04  6.51587794170873E-09
  6.73618472595734E-09  4.59708883697243E-10  4.44655587348735E-10  2.63021114257145E-04  3.29920229051865E-10
  2.61342892548211E-09 -3.18274508750966E-07 -9.74420918268850E-11 -4.99651372307558E-01  2.69071649125232E-03
  2.22290228045429E-03 -7.89112295052902E-05 -1.78908605281685E-05 -5.32151755113463E-04 -1.40490911467033E-04
  1.70603828141114E-06 -2.82119117729805E-07  2.75670880537557E-05 -1.85511675009227E-07  6.67119404409253E-05
 -7.45352690617389E-09 -1.35581816254763E-04  4.99659601414639E-01 -2.69074501194110E-03 -2.22293054018677E-03
  7.89208929321056E-05  1.78904038995764E-05 -5.32141944854781E-04 -1.40490241749622E-04 -1.70587415764889E-06
  2.82485722420174E-07  2.75646057546331E-05 -1.85879094843343E-07 -6.67149828987395E-05  7.81575138783174E-09
  1.35576996063674E-04 -8.33122783971734E-06  8.62591053017754E-08  5.69857271503746E-08  8.43141895540229E-04
  2.24018457011139E-04  1.89476589242324E-08  1.06225577286244E-08  3.58114566493560E-10  4.25957545589006E-10
  2.63017933322242E-04  6.22927545245924E-11 -1.45192440403222E-09  3.17972698973400E-07  1.24230884496375E-09
 -4.99651336330696E-01  2.69064221359528E-03  2.22286684153701E-03  7.88793075276003E-05  1.78682922291972E-05
  5.32153002205110E-04  1.40490809360552E-04  1.70538855205577E-06 -2.82650887062383E-07  2.75703522132237E-05
  1.85360777338638E-07  6.67170925772980E-05  7.48220630816954E-09 -1.35583887513285E-04  4.99659508288020E-01
 -2.69070941821725E-03 -2.22291465921689E-03 -7.89053950966650E-05 -1.78802856642180E-05  5.32130582753606E-04
  1.40482348584454E-04 -1.70600644705446E-06  2.82446005778249E-07  2.75641866837275E-05  1.84965033035227E-07
 -6.67158294918448E-05 -7.33518466643301E-09  1.35577103232037E-04 -1.13446433028568E-08 -2.95586085651905E-09
 -4.28040319602246E-06  1.62707958724004E-09 -4.33096773463575E-10 -5.47605264317052E-04 -9.59630939848544E-05
  8.62710645195052E-05  4.74312908211713E-05 -5.45261669461310E-07  5.47614107360629E-04  9.59662034485117E-05
 -8.62714118394270E-05  4.74318795821148E-05  5.44507234788331E-07 -1.02135105639950E-08 -2.17029749600415E-09
  4.28122093163955E-06 -2.81228152638552E-09 -1.11243638092916E-10 -5.47609998716148E-04 -9.59677014569105E-05
 -8.62692861252421E-05 -4.74306858295168E-05 -5.44708068591208E-07  5.47616915245436E-04  9.59662534895987E-05
  8.62713811476727E-05 -4.74311849690579E-05  5.45243816394142E-07 -4.81710616628766E-09 -2.75294219194849E-08
 -1.37181579762561E-08  3.29468053564544E-05  1.37781814821337E-05  8.36253148445931E-09  5.13983337554025E-09
  6.17551403588355E-11  5.04691276997158E-11  2.59549721141886E-06 -2.30342846340620E-10  1.30320331273362E-09
 -1.75422980836845E-05 -6.41563538654151E-10 -2.49174388344747E-05 -1.62521527124117E-04 -1.08573011190306E-04
 -3.63328367710305E-05 -2.96804380309561E-05 -1.82669575817766E-06 -9.09253171707265E-06  9.89868761746964E-05
  9.50187636958699E-05 -2.69501813804125E-06 -1.02415066591532E-05 -5.84214882638822E-06 -1.92720124632621E-07
 -3.04180993411506E-06  2.49254384735470E-05  1.62566423546567E-04  1.08594631911490E-04  3.63187981522976E-05
  2.96713157275415E-05 -1.84271614223396E-06 -9.10325231998715E-06 -9.89893073238887E-05 -9.50206439405319E-05
 -2.69215750303707E-06 -1.02404687999407E-05  5.83870876456647E-06  1.92782600596063E-07  3.04343085342042E-06
  1.25133375865371E-09  6.37011391104440E-09  1.97566112124902E-09 -3.29805636226513E-05 -1.38011731335535E-05
  8.29956128264743E-09  5.89920989046502E-09  2.87101070148192E-09  2.79350238723151E-09  2.59045090759654E-06
  2.67859846280114E-10 -5.91081332492139E-10  1.75435059393930E-05  7.17576992682437E-10 -2.49301642380371E-05
 -1.62592469018047E-04 -1.08606379097522E-04  3.63087762675350E-05  2.96640843434503E-05  1.83453887359011E-06
  9.09796219688083E-06  9.89863054364901E-05  9.50180466479407E-05 -2.69254023292237E-06  1.02413063548194E-05
 -5.83667504139865E-06  1.92086999414274E-07 -3.04314495673719E-06  2.49249905043301E-05  1.62564282030402E-04
  1.08593252125774E-04 -3.63170576480738E-05 -2.96692581839413E-05  1.82433348367497E-06  9.09057717375071E-06
 -9.89875499544400E-05 -9.50192295432828E-05 -2.69416508524534E-06  1.02412782588238E-05  5.83898511778692E-06
 -1.91880595339809E-07  3.04195176877939E-06  3.53449726322566E-10 -4.09953292920912E-10  2.35199961017857E-06
 -9.28304884393725E-11  6.60321114742204E-10  1.00377201576186E-04  4.51424926041034E-05 -1.14430390394923E-05
 -5.25619088648085E-06 -1.19907484881617E-05 -1.00381539650710E-04 -4.51415566650026E-05  1.14452450685854E-05
 -5.25565213552954E-06  1.19921178238148E-05  7.55181474628207E-09  4.10591350136229E-09 -2.34969779759291E-06
  1.07960854833632E-09 -5.24492821153765E-10  1.00379026353011E-04  4.51401765567556E-05  1.14458049506868E-05
  5.25578511758381E-06 -1.19914635739756E-05 -1.00376629512222E-04 -4.51408536477160E-05 -1.14446814834698E-05
  5.25658926904634E-06  1.19920961070654E-05  9.46545386081668E-10  5.59932799569327E-09  3.27687072066889E-09
  1.00719544672502E-06 -1.45407599179452E-06  1.81299795616889E-09  1.57642363047435E-09  7.93741044929773E-10
  8.96229011008157E-10  8.37412889046035E-08 -1.06553832308194E-10 -1.68429858934121E-10 -2.14611144044556E-06
  6.42785044494701E-10 -1.09176286439346E-06 -1.07672881416588E-05 -9.70764052439107E-06  9.39739085251112E-06
  7.08262267177672E-06  6.00975969145585E-06  3.25171515616794E-06  1.50966116955670E-05  1.47758991520173E-05
  5.06650457612340E-07 -1.54100380236483E-06 -1.98050027743851E-06 -5.23345850456789E-07  2.44369333636021E-07
  1.09740316776768E-06  1.07979968435449E-05  9.72196888259055E-06 -9.40063428333446E-06 -7.08440913599927E-06
  5.99734902324130E-06  3.24238402437286E-06 -1.50974748487118E-05 -1.47767180007104E-05  5.07493860005248E-07
 -1.54086423430958E-06  1.97866413330392E-06  5.23561625330541E-07 -2.43655811094985E-07  2.25284085258975E-09
  1.28051925930250E-08  5.91270018696608E-09 -1.03969916637955E-06  1.43159553996369E-06  6.70295854898995E-09
  4.84038708595194E-09  2.64951871459627E-10  3.02761154416058E-10  8.01956266575381E-08  6.40131828972844E-11
 -1.03655765380127E-09  2.14607272696378E-06 -1.52516413655706E-10 -1.10553622926061E-06 -1.08438404388952E-05
 -9.74405839693250E-06 -9.40842811247233E-06 -7.08951950634840E-06 -6.01457032115751E-06 -3.25451882575256E-06
  1.50975565901546E-05  1.47770615807533E-05  5.08059567040102E-07  1.54119975122394E-06 -1.97578606091443E-06
  5.23614830262364E-07  2.45141973600069E-07  1.09721173488380E-06  1.07975016155258E-05  9.72154591301498E-06
  9.39591793205970E-06  7.08170533084008E-06 -6.03077049167692E-06 -3.26593356720342E-06 -1.50979728257541E-05
 -1.47772176341194E-05  5.05698339842451E-07  1.54102840016631E-06  1.97877455834901E-06 -5.23636715995101E-07
 -2.46714305346306E-07 -9.29651277308797E-10  2.24017086469618E-10  6.50462646738290E-07 -1.46363754613748E-10
 -2.12486568411793E-10 -1.72905212922395E-05 -1.51369333562182E-05  2.51797167969965E-06  1.82859070062470E-06
 -1.38854158686572E-06  1.72806246711647E-05  1.51326276491056E-05 -2.51504270642309E-06  1.82842254055437E-06
  1.38855486596306E-06 -2.49627529061819E-11 -6.95062273336158E-10 -6.47244468247748E-07 -4.93254435454658E-10
  5.89357368159832E-11 -1.72823582606556E-05 -1.51343921495468E-05 -2.51519587138715E-06 -1.82735805425123E-06
 -1.38852054038486E-06  1.72901513302286E-05  1.51368813051690E-05  2.51801392095971E-06 -1.82660356918171E-06
  1.38868847741572E-06 -1.45858124070485E-09 -8.41344318916921E-09 -4.12506600152394E-09  9.86237719479386E-07
  5.23197523203766E-07  5.97347765066646E-09  4.21203509378913E-09  6.50921244164668E-10  6.52034349334553E-10
  4.53673547479361E-08 -1.08954217874644E-10  4.92494869119123E-10 -2.63845723305754E-07 -4.97016151049926E-10
 -1.07632253230401E-06 -6.69801102268309E-06 -3.86513818637547E-06 -1.83954257864704E-06 -1.29705395411801E-06
 -4.78049268957391E-07 -4.36998748750312E-07  1.82717642836369E-06  1.59957013263175E-06 -1.96299094842301E-07
 -1.06955857979751E-07  1.57696825201441E-08  7.91752289608395E-08 -1.37515610187977E-07  1.08110828437159E-06
  6.72530235412781E-06  3.87900855709065E-06  1.82832688906305E-06  1.28960987773702E-06 -4.86585306607709E-07
 -4.42566926595078E-07 -1.82806180917908E-06 -1.60112579066838E-06 -1.94278926027460E-07 -1.06650232101111E-07
 -1.76599621291314E-08 -7.88925333381082E-08  1.38577990330416E-07 -1.48069244991605E-09 -8.55443957432931E-09
 -4.34994351100281E-09 -1.00468313681911E-06 -5.35771062081103E-07  8.58246467576180E-10  6.12773173104503E-10
  4.98623221428639E-10  4.37109123626601E-10  4.29216919176126E-08  9.10385548665830E-11  6.88999777090051E-10
  2.64148266057036E-07 -3.60530314309484E-11 -1.08035076378958E-06 -6.72054006574534E-06 -3.87610725586236E-06
  1.82776551884725E-06  1.28912444197049E-06  4.80139455446078E-07  4.38456148551411E-07  1.82739924669942E-06
  1.60033119680803E-06 -1.94499509585075E-07  1.06669447807327E-07  1.71872913521994E-08 -7.90708102607411E-08
 -1.37742553659602E-07  1.07875481667710E-06  6.71178485317260E-06  3.87190423584059E-06 -1.83151720336479E-06
 -1.29178732965039E-06  4.75963102441124E-07  4.35264406669964E-07 -1.82763679165436E-06 -1.60013654720206E-06
 -1.95596439119225E-07  1.06657361450886E-07 -1.65996547079810E-08  7.89154841022017E-08  1.37786696400497E-07
 -4.45402335545147E-09 -3.05600491478888E-09 -3.22105935906144E-10  7.56361115405607E-10 -9.15610833972036E-11
  5.59707427693218E-06  3.72138654385968E-06 -7.19063989985177E-07 -4.16504364936398E-07 -4.98275292295486E-07
 -5.59649673935444E-06 -3.71923078013270E-06  7.19822936350355E-07 -4.15563910804072E-07  4.98487067389004E-07
  4.38780182377999E-09  2.73983142345526E-09  1.87028576525482E-09  9.69016598136650E-10 -1.48658348439600E-10
  5.58943108296542E-06  3.71459921036628E-06  7.18226651493831E-07  4.15308131339670E-07 -4.98386968828477E-07
 -5.59151014667561E-06 -3.71689874699847E-06 -7.18500061023264E-07  4.15968012828545E-07  4.98206291856484E-07
* ORBITAL    1   23
 -4.16147393125494E-05 -8.06176167682116E-05 -1.36802211221629E-04 -4.09328700140457E-09 -2.22087091051268E-09
  6.40594227413405E-05 -4.68697772244684E-05 -1.01047662768368E-04 -9.64877458163795E-05  7.34787638269487E-10
  4.86787282211983E-06 -1.25246012896768E-05 -1.57811227224712E-10 -6.23116768495140E-06  2.08047083305997E-05
  4.02933096526952E-05  6.82304790120443E-05 -3.92351000307397E-05  1.73341231810959E-05  3.87820369307845E-06
  1.68555016891085E-05  5.03611997915087E-05  4.81192964362589E-05 -9.83080923552791E-07  1.02129609945244E-05
  6.22179532479812E-06 -8.72057766709727E-06 -4.49764022762322E-06  2.08100676713697E-05  4.03270942164460E-05
  6.82433932357382E-05 -3.92216831129363E-05  1.73419380990224E-05 -3.86159989970629E-06 -1.68426903809541E-05
  5.03628270361430E-05  4.81205674240905E-05  9.80776102882497E-07 -1.02130004286195E-05  6.21853042042257E-06
 -8.72073982253534E-06 -4.49911526685296E-06 -4.16224063024773E-05 -8.06615914203101E-05 -1.36823269870871E-04
  1.91051066367545E-08  1.24643732669652E-08 -6.40636464729138E-05  4.68669065562912E-05 -1.01051923720804E-04
 -9.64919645916835E-05  2.50676545686195E-09 -4.86876468674998E-06 -1.25217387829340E-05  2.78399312137913E-10
 -6.22909516050544E-06  2.08204052837077E-05  4.03822216366782E-05  6.82734823158258E-05  3.92416781850285E-05
 -1.73297629553677E-05 -3.86575056400833E-06 -1.68473150598076E-05  5.03660559660805E-05  4.81238149827633E-05
 -9.82749703098824E-07 -1.02125031821947E-05  6.21528665016298E-06  8.72077549428644E-06 -4.49917091881427E-06
  2.08007313618780E-05  4.02738945526847E-05  6.82183089464996E-05  3.92231592010623E-05 -1.73411885783950E-05
  3.88692078133503E-06  1.68600218499472E-05  5.03582133714623E-05  4.81164414201192E-05  9.82678519072968E-07
  1.02135062893420E-05  6.22271438407237E-06  8.72056405270611E-06 -4.49636418530742E-06  2.59309556367635E-04
  3.35378355396946E-05  5.13806819399881E-10 -2.32323663079336E-05  1.23571515671379E-05 -1.29538252394341E-04
 -1.67065948646591E-05  8.75998232125781E-06  8.08489738833364E-06 -6.14316465450743E-06 -1.29550995053985E-04
 -1.67174868839203E-05  8.76321789756490E-06 -8.08818642012674E-06 -6.14384405361114E-06  2.59330775408390E-04
  3.35524840007405E-05 -1.55537924219555E-09  2.32381267763043E-05  1.23577847624364E-05 -1.29557344548883E-04
 -1.67162623741221E-05 -8.76501861114766E-06 -8.08812420508813E-06 -6.14422803198249E-06 -1.29539480101496E-04
 -1.67102557331201E-05 -8.76052857396294E-06  8.08481033023752E-06 -6.14295711933461E-06 -5.77420674831848E-01
  3.11143834842255E-03  2.57102402991093E-03  5.54402563386130E-09 -1.14676746320842E-09 -3.87746120570253E-04
 -1.00555845233275E-04  1.79560906277401E-06 -3.21068732928757E-07 -2.62539560438747E-09 -1.02794634102985E-07
  7.65972546444071E-05  4.81189700885316E-11  5.08061455881665E-05  2.88013536266010E-01 -1.55493112680552E-03
 -1.28297815619937E-03  5.33741983506932E-04  1.40753342596975E-04 -5.35505979565930E-04 -1.43101829032175E-04
 -1.16796178810899E-06  1.60137584597735E-07  1.36026645908519E-04 -2.05418182839039E-07 -3.83138892907960E-05
  1.97276439507289E-07 -1.84338897982627E-04  2.87999284785695E-01 -1.55489504048425E-03 -1.28293422848745E-03
  5.33766085643592E-04  1.40771358744949E-04  5.35525440219115E-04  1.43108785169409E-04 -1.16687698161324E-06
  1.60983775165143E-07 -1.36029642051973E-04  2.05203640900401E-07 -3.83106361079607E-05  1.97100460490530E-07
 -1.84343904151918E-04 -5.77420635928889E-01  3.11149774362116E-03  2.57105178432379E-03 -7.10819985182089E-09
  1.22320089629691E-10  3.87761846898086E-04  1.00566020334834E-04  1.79216661657245E-06 -3.24531655503463E-07
 -3.33922282574435E-09  1.02713566276143E-07  7.65942256049114E-05  2.11907467332396E-10  5.08070892650454E-05
  2.88013605840739E-01 -1.55496770957752E-03 -1.28299624973052E-03 -5.33764682451234E-04 -1.40768882272194E-04
  5.35502338143403E-04  1.43099189415336E-04 -1.16605966050052E-06  1.61817771769856E-07  1.36028611236903E-04
  2.04986382873576E-07 -3.83130446729199E-05 -1.97147144769588E-07 -1.84339529646455E-04  2.87999298574242E-01
 -1.55486420328958E-03 -1.28291946928756E-03 -5.33743410109449E-04 -1.40755315177922E-04 -5.35530183843172E-04
 -1.43111999011122E-04 -1.16844432603544E-06  1.59572871825929E-07 -1.36027787366125E-04 -2.05564609367985E-07
 -3.83110794543010E-05 -1.97124561312843E-07 -1.84344211986129E-04 -6.32607824205825E-04 -1.10858529642884E-04
  2.18484477688303E-10  1.13761587294381E-04 -6.41624312079979E-07  3.15191052067768E-04  5.51109202366132E-05
 -4.72708956893665E-05 -3.15313130063311E-05  3.06601560419464E-07  3.15167401793201E-04  5.51033799368039E-05
 -4.72681297527760E-05  3.15295104869030E-05  3.06369267087431E-07 -6.32612015392534E-04 -1.10860697390540E-04
 -4.89971164992400E-10 -1.13763629392109E-04 -6.40696178629003E-07  3.15179598373521E-04  5.51035559071127E-05
  4.72692183386966E-05  3.15308870985130E-05  3.05963924186090E-07  3.15182380427089E-04  5.51127334354431E-05
  4.72695993125274E-05 -3.15312152558210E-05  3.06760513208973E-07 -2.87812718083479E-05 -1.87785822786819E-04
 -1.25557724392992E-04  1.03910015462166E-08  7.45004335543984E-09 -3.73344630522087E-05 -3.48682108791393E-05
  1.14312026138757E-04  1.09952129915557E-04 -9.55582972630206E-10 -6.09397265611404E-06 -6.79041255659301E-06
 -9.14117468914806E-11  4.45124136458765E-06  1.43669653831783E-05  9.37175543917986E-05  6.25651125807947E-05
  1.85648541263063E-06  9.13006443148147E-06  3.40841823617117E-05  1.90654436325404E-05 -5.73640014242355E-05
 -5.48225482788540E-05  3.05314134600587E-06 -1.16227144047987E-05  3.36277561132851E-06  1.02707561155513E-05
 -8.23173740962362E-07  1.44136205041322E-05  9.39779211727067E-05  6.26859240233435E-05  1.76730652201082E-06
  9.06832118140955E-06 -3.40018672765892E-05 -1.90085747991563E-05 -5.73609998956939E-05 -5.48197829465008E-05
 -3.04984728210715E-06  1.16220197144879E-05  3.34762180016353E-06  1.02697623280316E-05 -8.30552448942269E-07
 -2.88114541861454E-05 -1.87954907361690E-04 -1.25634993633431E-04 -1.22708759226165E-08 -8.90597120575996E-09
  3.72319258050125E-05  3.47964312253100E-05  1.14308174701659E-04  1.09948033865468E-04 -8.72151891950213E-10
  6.09393564466638E-06 -6.78081657370979E-06 -3.70136287762089E-10  4.45142576664304E-06  1.44153356069172E-05
  9.39886576083283E-05  6.26924071564458E-05 -1.77619983977489E-06 -9.07426520119927E-06 -3.39730533795290E-05
 -1.89887793866744E-05 -5.73638980147000E-05 -5.48225789476853E-05  3.05094299887788E-06  1.16218580165617E-05
  3.34741085416270E-06 -1.02697026284706E-05 -8.33204320253729E-07  1.43649282812588E-05  9.37053648788201E-05
  6.25582934393088E-05 -1.84959567816894E-06 -9.12523177158214E-06  3.41120543596549E-05  1.90842489845497E-05
 -5.73617357925283E-05 -5.48200328584362E-05 -3.05263938649636E-06 -1.16233625711271E-05  3.36278055260188E-06
 -1.02707292997751E-05 -8.20187169098911E-07  1.15951652222664E-04  5.21570272143540E-05 -4.63253190641211E-10
 -1.44689335359836E-05 -1.39136720769277E-05 -5.78206635452275E-05 -2.59766857653473E-05  5.23443567844930E-06
  5.38254569742508E-06  6.89978457927060E-06 -5.77767068508495E-05 -2.59451215225671E-05  5.23199244173244E-06
 -5.38401359830299E-06  6.90013269472608E-06  1.15917298149235E-04  5.21376914227575E-05  1.02284979616543E-09
  1.44690859346400E-05 -1.39118882864233E-05 -5.77720636912273E-05 -2.59409754545858E-05 -5.23014008692251E-06
 -5.38553576367528E-06  6.90082385035555E-06 -5.78278610167459E-05 -2.59818485903861E-05 -5.23684784264111E-06
  5.38180176781479E-06  6.90009530481580E-06 -1.27418987871971E-06 -1.25117605275768E-05 -1.12656633300901E-05
  5.50247649791776E-09  3.81376985743337E-09  1.28896191702222E-05  8.97417834340854E-06  1.75326496785067E-05
  1.70970299594044E-05 -7.67780295896758E-10 -1.41425115431723E-06 -2.29231762238864E-06  2.68184563290725E-12
 -6.52921271656650E-07  6.41645505830160E-07  6.28404376167219E-06  5.62563511089304E-06 -6.02068001865361E-06
 -3.25729708399096E-06 -2.44788206892476E-06 -3.31998513562404E-06 -8.64814869590691E-06 -8.52734696301153E-06
 -2.43227820443424E-07 -1.25944881465818E-06  1.13635124294202E-06  1.54296702550618E-06 -2.22125178621159E-07
  6.38095877749519E-07  6.26347350674814E-06  5.61525979426670E-06 -6.00843826897638E-06 -3.24900649495030E-06
  2.43961043734209E-06  3.31433666731224E-06 -8.64943236602397E-06 -8.52913932250144E-06  2.42597607858285E-07
  1.25887569474280E-06  1.13639401638056E-06  1.54259117041775E-06 -2.21531553174048E-07 -1.26583312353380E-06
 -1.24650307570452E-05 -1.12432042789978E-05 -3.05176113758051E-09 -2.03711976789087E-09 -1.28787468861755E-05
 -8.96705867086722E-06  1.75311067962312E-05  1.70954596845996E-05 -5.29744541623961E-10  1.41491144272469E-06
 -2.29469769300730E-06  1.77345617555848E-10 -6.53080636884243E-07  6.37975180633827E-07  6.26289795090798E-06
  5.61523645856101E-06  6.00179398690724E-06  3.24408424488779E-06  2.44132391590546E-06  3.31531254210196E-06
 -8.64832246600192E-06 -8.52780826797460E-06 -2.42192546491978E-07  1.25900017363860E-06  1.13677020415141E-06
 -1.54259848851125E-06 -2.21572769509379E-07  6.42696228003981E-07  6.28959278105042E-06  5.62785818874726E-06
  6.02893870349820E-06  3.26308068337492E-06 -2.44419869859945E-06 -3.31734049151858E-06 -8.64856618735034E-06
 -8.52752227611647E-06  2.44004604096754E-07 -1.25897596559961E-06  1.13611210083423E-06 -1.54301398832730E-06
 -2.22058022017814E-07 -1.99854498165901E-05 -1.75052696415032E-05 -5.21299736255120E-10  3.57991657753350E-06
 -1.60426340934561E-06  9.95918157650359E-06  8.71934899239578E-06 -1.82314780617768E-06 -4.03857395902633E-07
  8.04532111489721E-07  9.94891402831550E-06  8.71258313176177E-06 -1.82187486644201E-06  4.02712643931413E-07
  8.05205753681731E-07 -1.99905827184621E-05 -1.75074737502866E-05  1.83770423983894E-10 -3.58235288961947E-06
 -1.60292146975822E-06  9.94323953922663E-06  8.70869646481067E-06  1.82130808953218E-06  4.02147915614391E-07
  8.04856498595054E-07  9.96504181155308E-06  8.72340306232235E-06  1.82360714556755E-06 -4.04859224359968E-07
  8.04313213950451E-07 -1.24908121879320E-06 -7.77566354579099E-06 -4.48477080977857E-06  3.55540757176922E-09
  2.22412220852376E-09 -2.10642526528601E-06 -1.54333804453304E-06  2.10700068987390E-06  1.85213798455414E-06
 -5.68351601417969E-10  1.78128186239169E-08  1.96551730065278E-08 -3.08784858626225E-11  2.74278298502518E-07
  6.21561621550610E-07  3.86293865515090E-06  2.22949475028211E-06  4.78045198524165E-07  4.37014359082821E-07
  1.28003662622638E-06  7.87160348239284E-07 -1.06088845962985E-06 -9.22539462247860E-07  1.38229698886110E-07
 -2.02614186585799E-07 -8.87755726389600E-09  1.07461496240906E-07  3.66195232250913E-08  6.22503192160125E-07
  3.86904923491407E-06  2.23355786143690E-06  4.87390158981901E-07  4.43248744368532E-07 -1.26628196273893E-06
 -7.78007347281995E-07 -1.06319240304142E-06 -9.25176354488795E-07 -1.38774155951637E-07  2.01867648741269E-07
 -9.28396891012222E-09  1.07278538007734E-07  3.41893404341746E-08 -1.24310337931295E-06 -7.74175717213505E-06
 -4.46805878288607E-06 -2.04814467292210E-10  1.66267098825542E-10  2.11974993096339E-06  1.55240841120457E-06
  2.10688119518390E-06  1.85124745290973E-06 -2.77219914154942E-10 -1.77384442035974E-08  1.76224059893784E-08
  1.90571726228689E-10  2.76035919061765E-07  6.20258438674931E-07  3.85575656546203E-06  2.22660698722122E-06
 -4.89533767690199E-07 -4.45106873239578E-07 -1.27364596933544E-06 -7.83041091291800E-07 -1.06181255340818E-06
 -9.23597396774952E-07  1.38718742470925E-07  2.02094249751174E-07 -8.28395357227204E-09 -1.07302542174522E-07
  3.50991728028414E-08  6.25357045668931E-07  3.88453427404923E-06  2.24015899776173E-06 -4.74914699331876E-07
 -4.34751179001639E-07  1.27596701878663E-06  7.84660513138754E-07 -1.06185639101201E-06 -9.23461852638531E-07
 -1.38114592410204E-07 -2.02250667317503E-07 -1.04129141543245E-08 -1.07376417895957E-07  3.59708732302080E-08
  6.46541723424642E-06  4.29898179533389E-06 -4.00240989095118E-10 -9.59216091306196E-07 -5.77648764828933E-07
 -3.22427539344318E-06 -2.14184874455222E-06  4.15489385935770E-07  2.38415258555792E-07  2.85954920255756E-07
 -3.22474187964638E-06 -2.14116618306177E-06  4.14667706453568E-07 -2.39443340364946E-07  2.86515943546775E-07
  6.47222640548036E-06  4.30455722216778E-06  4.47377416300621E-11  9.60255307767547E-07 -5.77578364747060E-07
 -3.22562107051590E-06 -2.14169776667597E-06 -4.14854961529089E-07 -2.39043148200555E-07  2.86015852764235E-07
 -3.22606822991773E-06 -2.14234537726828E-06 -4.16062629372117E-07  2.38851882667244E-07  2.86252891202217E-07
* ORBITAL    1   24
 -2.10253512865344E-05 -3.29264619894491E-05 -7.09229999494779E-05 -1.20454201358316E-09 -6.56772949187299E-10
  6.72429188009583E-06 -4.95457108530384E-05 -8.61720300995735E-05 -7.66371201696387E-05  1.83338054310468E-10
  7.03646191519257E-06 -5.20393819698792E-06  8.82126506080946E-11 -9.29073768167358E-06  2.09864292912201E-05
  3.29665194013608E-05  7.06269239792964E-05 -5.69750074564115E-06  4.29405265814349E-05 -3.27725477929414E-06
  2.47550990092007E-05  8.60910155395351E-05  7.64048094389671E-05 -8.04552182751299E-06 -3.49090771666002E-06
  5.14118080573768E-06 -6.11385067958603E-06 -4.65730988720285E-06 -2.09906676733077E-05 -3.29912187025324E-05
 -7.06396549735115E-05  5.69555329873501E-06 -4.29414653796900E-05 -3.26706880413979E-06  2.47614604387397E-05
 -8.60919334504240E-05 -7.64051359729629E-05 -8.04498608667460E-06 -3.49039739715027E-06 -5.13818090573141E-06
  6.11286896311817E-06  4.65655115733629E-06  2.10327431194311E-05  3.29688577074046E-05  7.09440878530972E-05
  1.27944009113571E-09  5.80711540577206E-10  6.71407264179999E-06 -4.95539209444796E-05  8.61716550009184E-05
  7.66370467272309E-05  4.85510375659221E-10  7.03586569587223E-06  5.20054706489846E-06  2.48627904158235E-10
  9.29003817986071E-06 -2.09864049872464E-05 -3.29669411052258E-05 -7.06281383965411E-05 -5.69560625485036E-06
  4.29420494238850E-05 -3.25778460963967E-06  2.47679905543157E-05 -8.60906437341872E-05 -7.64040068792787E-05
  8.04509474310340E-06 -3.49058382340123E-06 -5.14041040707270E-06 -6.11323113575868E-06  4.65563964748946E-06
  2.09820841476348E-05  3.29419168301550E-05  7.06149841372375E-05  5.69867072122677E-06 -4.29396643972491E-05
 -3.26888970256485E-06  2.47604352792327E-05  8.60910274452238E-05  7.64046950988587E-05  8.04590873698628E-06
 -3.49061493088749E-06  5.14320710790684E-06  6.11405219417513E-06 -4.65589391529730E-06  1.67151275834058E-04
  2.89470693002292E-05  4.94910313372303E-10 -1.53716113436438E-05  8.07966633826921E-06 -1.66813642751492E-04
 -2.89121348709462E-05  1.32922495040233E-05  7.69034563200053E-06 -8.01831384743041E-06  1.66832120624307E-04
  2.89216277039399E-05 -1.32973788443661E-05  7.69210577910885E-06  8.02011810075771E-06 -1.67181027435019E-04
 -2.89650780548287E-05 -3.15451137983566E-10 -1.53774415723162E-05 -8.07980209599154E-06  1.66828844930779E-04
  2.89206480367834E-05  1.32962225473275E-05  7.69004379321291E-06  8.01867950093296E-06 -1.66807518011335E-04
 -2.89081211964304E-05 -1.32912371371656E-05  7.68931251220366E-06 -8.01834002046181E-06 -4.08660910797538E-01
  2.53679787458764E-03  1.92389141760498E-03 -2.68907823561252E-09 -1.44800670767286E-09 -4.28168467170011E-04
 -9.89975328811031E-05 -4.78958592721939E-08 -1.63276170517958E-06  1.02805386065160E-09 -6.98430274329143E-08
  3.44989811174076E-05  6.26919452219952E-10  9.11288703441703E-05  4.07640391361505E-01 -2.53194526323546E-03
 -1.91868928613395E-03  3.71201234788783E-04  8.53935974402239E-05  2.11944327800811E-04  4.86946020483509E-05
 -1.92354500740347E-07  1.62324072598306E-06  7.91196072593403E-05  2.83388506460570E-08 -3.47075064819546E-05
  7.33684752094750E-08  4.50780152052513E-05 -4.07640356728521E-01  2.53197488763950E-03  1.91870391312359E-03
 -3.71213961323013E-04 -8.54012516824202E-05  2.11934846110525E-04  4.86884158714280E-05  1.91526466700303E-07
 -1.62425910258715E-06  7.91226724431797E-05  2.86932090549982E-08  3.47056820646223E-05 -7.30448458998178E-08
 -4.50767941613264E-05  4.08660870065118E-01 -2.53684669093327E-03 -1.92391634294010E-03 -1.01865113282979E-08
 -7.00948965933327E-09 -4.28165087320237E-04 -9.89953658566080E-05  4.82509476251210E-08  1.63252183248491E-06
 -1.31057284137105E-09 -7.01154768446570E-08 -3.44955421483783E-05  2.53705667083909E-11 -9.11278112120380E-05
 -4.07640512952690E-01  2.53196972667019E-03  1.91870163426229E-03  3.71206221144655E-04  8.53958718053633E-05
  2.11950728274672E-04  4.86988688429483E-05  1.90822689716593E-07 -1.62511881232621E-06 -7.91210753452805E-05
  2.81509826846279E-08  3.47058462178782E-05  7.32064024150678E-08 -4.50789530568086E-05  4.07640476268846E-01
 -2.53195790137673E-03 -1.91869569053134E-03 -3.71209668647346E-04 -8.53991147952216E-05  2.11954750155178E-04
  4.87014393747970E-05 -1.90367423150397E-07  1.62525132713022E-06 -7.91221167880425E-05  2.84065346379297E-08
 -3.47069540788283E-05 -7.35119985932317E-08  4.50795782398345E-05 -4.61907696634427E-04 -9.86795352668730E-05
  1.31096969120750E-10  8.24978911916735E-05 -3.71349347267428E-08  4.60776243918496E-04  9.84429857820011E-05
 -7.12739041137732E-05 -4.11387133149431E-05  2.28146804912583E-08 -4.60779689533083E-04 -9.84480254359242E-05
  7.12738322996149E-05 -4.11374614054301E-05 -2.26768221656372E-08  4.61933617341389E-04  9.86951090214412E-05
  6.85358554179230E-10  8.25042339425537E-05  3.63772652929013E-08 -4.60777983962006E-04 -9.84469163063728E-05
 -7.12728955367348E-05 -4.11380418156726E-05 -2.24613344165181E-08  4.60761167730686E-04  9.84334887822848E-05
  7.12704415966992E-05 -4.11371899137846E-05  2.15242332385212E-08 -1.64995831675340E-05 -1.09005241351807E-04
 -7.00726918614361E-05 -3.49001907363598E-09 -3.27167959508278E-09 -3.85789674015264E-05 -3.55033422281170E-05
  9.30263627619430E-05  8.26586148756807E-05 -8.81833969787130E-10 -7.74881818172050E-06 -2.74439055680910E-06
 -5.42622166370402E-10 -8.69347892041582E-07  1.64881105342271E-05  1.08822016955551E-04  6.98076979332981E-05
  3.33993007719495E-05  3.07696395013537E-05  1.92776375542424E-05  1.77402660090728E-05 -9.27799977880308E-05
 -8.23858718291431E-05 -7.58657477010316E-07  3.84479842105138E-06  2.69589051947779E-06  6.73116648202036E-06
 -4.50659247856763E-07 -1.64900198560768E-05 -1.08833190256076E-04 -6.98131679822365E-05 -3.34026945125881E-05
 -3.07714309968423E-05  1.92797665669812E-05  1.77411233682561E-05  9.27796786468608E-05  8.23842706552846E-05
 -7.57122779528493E-07  3.84471483563002E-06 -2.69482804245644E-06 -6.73161145207006E-06  4.49095291176155E-07
  1.65026422024405E-05  1.09023192250914E-04  7.00817994152563E-05 -5.55314576482617E-09 -3.16778582589631E-09
 -3.85753547214796E-05 -3.55010304768591E-05 -9.30252720550073E-05 -8.26579294673767E-05 -1.03928977283497E-09
 -7.74987177965888E-06  2.74393017995655E-06 -1.36719521943506E-10  8.70191983427479E-07 -1.64995122134612E-05
 -1.08887484484077E-04 -6.98403552977895E-05  3.33971222122122E-05  3.07673945101754E-05  1.92621148093285E-05
  1.77296828444679E-05  9.27789999860209E-05  8.23838215234691E-05  7.57382133480740E-07  3.84499284321693E-06
 -2.69091768108765E-06  6.73163483721400E-06  4.51727522636189E-07  1.64934241161285E-05  1.08852692149717E-04
  6.98223130259965E-05 -3.33956269043742E-05 -3.07661190299197E-05  1.92508442922819E-05  1.77218604707728E-05
 -9.27802189397718E-05 -8.23855731435792E-05  7.58541217724653E-07  3.84446120500173E-06  2.69293996859245E-06
 -6.73131625006626E-06 -4.53418653636350E-07  8.02510361650894E-05  3.62919929604676E-05  6.59966332135030E-10
 -9.17511906470520E-06 -8.62853887642292E-06 -8.00656519893755E-05 -3.61907314888981E-05  7.92701668967346E-06
  4.58842916197998E-06  8.56561620178344E-06  8.00781378038280E-05  3.61976226812928E-05 -7.93079987843303E-06
  4.59068068765268E-06 -8.56573312784647E-06 -8.02540657477899E-05 -3.62946613542750E-05  8.74297749423612E-10
 -9.17477695080477E-06  8.62773634546892E-06  8.00795347809945E-05  3.61965525148956E-05  7.93155257743076E-06
  4.59189713347156E-06 -8.56550363318701E-06 -8.00567547568978E-05 -3.61835001158162E-05 -7.92599408308729E-06
  4.59000373353590E-06  8.56650239643512E-06 -3.49681693296493E-06 -2.15386560564639E-05 -1.18129762179057E-05
 -1.20938922890084E-08 -8.15164433094591E-09  7.82230632518643E-06  4.81894416265588E-06  1.17722462337135E-05
  1.04375068418685E-05  1.67334513168183E-09 -1.08052132565295E-06 -4.20928327932343E-07  4.67395770149812E-11
 -6.80034448329352E-07  3.50648708534029E-06  2.15728130454153E-05  1.18073137059259E-05 -6.75893630022423E-06
 -4.16042728698133E-06 -3.90155516366666E-06 -2.40342857440656E-06 -1.18539107828857E-05 -1.04011838291669E-05
 -5.86028359358739E-07  5.33844526294594E-07  4.09896289832084E-07  9.44353538596084E-07 -3.39376658059704E-07
 -3.50129110206318E-06 -2.15431197375809E-05 -1.17919077226839E-05  6.75072563176862E-06  4.15504590971460E-06
 -3.91025763563312E-06 -2.40917806493701E-06  1.18525673431762E-05  1.03992072733906E-05 -5.84810211256971E-07
  5.34280601656462E-07 -4.11431889031094E-07 -9.44063243785461E-07  3.40832159488973E-07  3.49358793052601E-06
  2.15202375400784E-05  1.18042045937194E-05 -2.32320080259396E-09 -1.87054133376028E-09  7.81329416427475E-06
  4.81242308652484E-06 -1.17694880543127E-05 -1.04352885795308E-05  8.63060226440560E-11 -1.07954868169483E-06
  4.21552920001398E-07 -3.43804580178826E-10  6.79014341048889E-07 -3.50068288480243E-06 -2.15389460605060E-05
 -1.17894631271427E-05 -6.74643042383196E-06 -4.15154599138490E-06 -3.90021916911696E-06 -2.40224656828832E-06
  1.18510347917442E-05  1.03978251062972E-05  5.85153546657066E-07  5.34024537833790E-07 -4.11386031300632E-07
  9.43845410477348E-07  3.39621125630111E-07  3.50034678563616E-06  2.15378205666017E-05  1.17898558015467E-05
  6.74568813199250E-06  4.15125019156683E-06 -3.90291128593632E-06 -2.40467258291380E-06 -1.18531091203498E-05
 -1.04001828306913E-05  5.84622299587592E-07  5.33348309574200E-07  4.11634145087112E-07 -9.44342010861805E-07
 -3.39008372399262E-07 -6.89070775296669E-06 -7.02606676829430E-06  1.03817961825019E-09  9.73769546401080E-07
 -9.66829355424308E-07  6.83481980634655E-06  6.97899013822357E-06 -8.31715994680143E-07 -4.78665877382701E-07
  9.60865669912903E-07 -6.84101765567229E-06 -6.98135850935112E-06  8.33534079731978E-07 -4.78636524219885E-07
 -9.60049906452674E-07  6.88603396197377E-06  7.02354372883911E-06  2.55356900143441E-10  9.73123412659588E-07
  9.67105820654454E-07 -6.83412885549013E-06 -6.97791504286263E-06 -8.32307426666493E-07 -4.78521848978318E-07
 -9.59436412286969E-07  6.83009425985709E-06  6.97374758193017E-06  8.31797974762053E-07 -4.77958306875576E-07
  9.60914329279453E-07 -4.75190263779996E-07 -2.98035708431001E-06 -1.69816712870334E-06  1.06849433338099E-08
  6.97281352309492E-09 -5.65012838174289E-07 -4.82852360986364E-07  1.45674829475838E-06  1.23172656621535E-06
 -1.79122747792613E-09 -6.66123682197800E-08 -1.83719980952429E-08 -2.81579456710707E-10  9.68959831989449E-09
  4.68304501525836E-07  2.94291669960187E-06  1.67310385067980E-06  4.89783192090083E-07  4.19297286555140E-07
  2.86815058018734E-07  2.43254185649083E-07 -1.41532264551542E-06 -1.22563524744902E-06  8.10560500484184E-09
  3.38784934539816E-08  1.84639668912174E-08  5.65153220161132E-08  5.00722998656123E-09 -4.70741518892083E-07
 -2.95653212426339E-06 -1.67987715923871E-06 -4.87365378999249E-07 -4.17808706627694E-07  2.92001175293469E-07
  2.47024065106814E-07  1.41509147283952E-06  1.22537593427510E-06  7.73108172456920E-09  3.38118931755013E-08
 -1.75637729351125E-08 -5.63261538699004E-08 -5.46424113762415E-09  4.75790272969079E-07  2.98356871974396E-06
  1.69932239504832E-06 -5.30950397152227E-10  8.54334292955912E-11 -5.66270914929177E-07 -4.83581682029486E-07
 -1.45613024074396E-06 -1.23104289669490E-06 -6.52003300563550E-10 -6.64231822857997E-08  1.79822150038252E-08
  5.35725376851829E-11 -9.88823432772959E-09 -4.74819969632232E-07 -2.98018029319642E-06 -1.69164901915771E-06
  4.80764485244544E-07  4.12650307103424E-07  2.76504115885545E-07  2.36404592728384E-07  1.41568651837413E-06
  1.22596417048222E-06 -7.77650485017792E-09  3.41548425334480E-08 -1.56760705349988E-08  5.63844962154480E-08
 -3.49445178666212E-09  4.76182523339857E-07  2.98778128119887E-06  1.69534830485526E-06 -4.76193526639308E-07
 -4.09711379282101E-07  2.79103994806198E-07  2.38377304916574E-07 -1.41637975650162E-06 -1.22678271552133E-06
 -6.69698907113682E-09  3.40261373536193E-08  1.57465507212362E-08 -5.66835006601172E-08  3.50987856053080E-09
  1.77889580466366E-06  1.04655394259358E-06 -1.03010825505497E-09 -2.17352237955370E-07 -2.14811946526059E-07
 -1.75840351242248E-06 -1.03471813836448E-06  1.85756431696392E-07  1.07297789685218E-07  2.13161367661730E-07
  1.76279895096281E-06  1.03658483869826E-06 -1.86870693456012E-07  1.07204123295302E-07 -2.13457764339306E-07
 -1.78159154056659E-06 -1.04821145332913E-06  1.63089211675769E-10 -2.18370182783020E-07  2.14836127284362E-07
  1.75640105545051E-06  1.03233108647493E-06  1.85833320901843E-07  1.07827275569271E-07 -2.13549884234476E-07
 -1.75280724875315E-06 -1.02970124321748E-06 -1.85326201822604E-07  1.07134062215223E-07  2.13370002559179E-07
* ORBITAL    1   25
  1.28318420170563E-04 -4.28077653182483E-03  1.30680766748680E-03  7.87916326444627E-08  5.47308538611774E-08
 -4.27438331304235E-05 -4.69551255548035E-04  8.87540521126436E-04  1.26457066339329E-03 -9.11593240754765E-09
  2.30434869125619E-04  1.11874230900758E-03  1.10270634061542E-09  1.60802050789468E-04  1.28304588304005E-04
 -4.28111641438974E-03  1.30638919175548E-03 -3.60435517911368E-05 -4.06228352975627E-04 -2.06510554942454E-05
 -2.34313610504911E-04  8.87763624405048E-04  1.26381381091497E-03 -1.39244628515627E-04  1.15236733354075E-04
  1.11867022469108E-03  1.99616824609758E-04 -8.03849851277072E-05  1.28308564527069E-04 -4.28109145722685E-03
  1.30640311491043E-03 -3.60150365968078E-05 -4.06206454010268E-04  2.05973387473696E-05  2.34276230643232E-04
  8.87767753002082E-04  1.26381657597209E-03  1.39245247269709E-04 -1.15237002181820E-04  1.11866766797402E-03
  1.99617261117883E-04 -8.03809384472637E-05  1.28315963454864E-04 -4.28079582564588E-03  1.30679284956250E-03
  4.75426638898336E-08  3.28003847385933E-08  4.27797912263887E-05  4.69578479047837E-04  8.87537051925989E-04
  1.26456453954647E-03  7.56083130270989E-09 -2.30435473925563E-04  1.11874695777001E-03  2.75567193813523E-10
  1.60802166493720E-04  1.28334766754650E-04 -4.28094302175299E-03  1.30647903037504E-03  3.60496280753753E-05
  4.06228457606222E-04  2.05921575955476E-05  2.34274806298038E-04  8.87767729722314E-04  1.26381877748817E-03
 -1.39252686184382E-04 -1.15237472604140E-04  1.11865708717070E-03 -1.99616812382664E-04 -8.03808535051257E-05
  1.28325728706182E-04 -4.28099608966910E-03  1.30645126112964E-03  3.60968378761244E-05  4.06263133417302E-04
 -2.05640557856707E-05 -2.34255371255372E-04  8.87767971168306E-04  1.26381991279444E-03  1.39254041422818E-04
  1.15236822106556E-04  1.11866259431553E-03 -1.99616886311522E-04 -8.03769970700023E-05  2.47821382695860E-04
  1.86485820045710E-03 -4.87204898248547E-09 -2.16063653864412E-04 -1.67459011543049E-04  2.47687736136772E-04
  1.86436775370597E-03 -1.87025894340839E-04 -1.08022405207789E-04 -1.67305761748334E-04  2.47608940331747E-04
  1.86431477590212E-03 -1.87013620812256E-04  1.08018303206121E-04 -1.67304546521529E-04  2.47888160184927E-04
  1.86490955815716E-03 -3.77404749443455E-09  2.16069110809256E-04 -1.67461904347938E-04  2.47609447621573E-04
  1.86432348431284E-03  1.87012895921362E-04  1.08018131960608E-04 -1.67306743985536E-04  2.47667868175327E-04
  1.86436371036901E-03  1.87017881828334E-04 -1.08026377705808E-04 -1.67305824553704E-04 -3.45260777905739E-02
  2.46309211984289E-01 -3.19874816204773E-02  3.64674601427236E-08  2.77203240952302E-08 -7.43316450064863E-02
  1.06075708378457E-02 -1.46008724939333E-04 -8.68069049518760E-05  1.32914128443368E-09  2.16926524647732E-05
 -1.06222448204755E-02 -1.98486357355614E-09  6.57883678465707E-03 -3.45255826909662E-02  2.46300529186851E-01
 -3.20086696085983E-02 -6.43805399059815E-02  9.19245950923243E-03 -3.71582628967690E-02  5.30338196485485E-03
 -1.47548732931066E-04 -8.69878177180914E-05 -5.69823613769286E-03  1.08782809947840E-05 -1.06254832418811E-02
  1.87436595229605E-05 -3.29098223608392E-03 -3.45256585592303E-02  2.46300095656848E-01 -3.20088780030366E-02
 -6.43806337892572E-02  9.19239447049926E-03  3.71579194844117E-02 -5.30361276557511E-03 -1.47558225029215E-04
 -8.69959693020412E-05  5.69824422058497E-03 -1.08764421168455E-05 -1.06254567247216E-02  1.87441166713427E-05
 -3.29093601208881E-03 -3.45261317730249E-02  2.46308912441094E-01 -3.19876231258805E-02  5.50921370241039E-08
  3.40179941001651E-08  7.43315639891579E-02 -1.06076240221804E-02 -1.46001327374496E-04 -8.68019521195729E-05
  1.01044606745052E-08 -2.16939035658068E-05 -1.06222319624610E-02 -4.11806411942707E-10  6.57881720912513E-03
 -3.45255921948268E-02  2.46300471631009E-01 -3.20087012051708E-02  6.43806900470317E-02 -9.19235692483504E-03
  3.71580323958401E-02 -5.30354014586296E-03 -1.47558980812960E-04 -8.69988468420907E-05 -5.69825228664673E-03
 -1.08771037218247E-05 -1.06254787045642E-02 -1.87440266400233E-05 -3.29095230422794E-03 -3.45256165523888E-02
  2.46300327049746E-01 -3.20087728344803E-02  6.43805475512629E-02 -9.19245673238551E-03 -3.71580819020059E-02
  5.30350414566492E-03 -1.47552924037342E-04 -8.69901823386183E-05  5.69824251621938E-03  1.08768223460228E-05
 -1.06254705900406E-02 -1.87441177314210E-05 -3.29096049528894E-03  5.87603941255847E-02 -6.00921213766629E-03
 -3.56824927249757E-09 -1.00685089246806E-02 -1.01838578000505E-05  5.87582300153526E-02 -6.00695124504514E-03
 -8.72022295500803E-03 -5.03400370917272E-03 -1.02709642428358E-05  5.87582495440956E-02 -6.00695058072726E-03
 -8.72021618180526E-03  5.03403097184018E-03 -1.02678810579440E-05  5.87603375358108E-02 -6.00926124290858E-03
 -7.22921464170804E-09  1.00684977719369E-02 -1.01880235378572E-05  5.87582611131023E-02 -6.00693612943861E-03
  8.72021657049224E-03  5.03402640239122E-03 -1.02667179658538E-05  5.87582173405104E-02 -6.00696251448597E-03
  8.72022013003073E-03 -5.03401512871064E-03 -1.02696162049803E-05 -3.63542968454182E-04 -1.67308825476226E-03
  5.10785795191432E-04  1.67460013701414E-08  1.11996227737280E-08 -7.86294506569440E-04 -5.92775816361261E-04
 -9.32802773985799E-04 -1.27613074007623E-03 -2.89001843699836E-09 -2.30531524085381E-04  9.96404295592498E-04
 -2.55904594793806E-09  3.16166287365714E-04 -3.63542923847235E-04 -1.67303588253846E-03  5.10390600518257E-04
 -6.79941413939277E-04 -5.12861213697445E-04 -3.92634046928210E-04 -2.95845640864614E-04 -9.33673307399761E-04
 -1.27568681040090E-03 -2.73817441753173E-04 -1.15250329187402E-04  9.96325358869354E-04 -1.99733006339429E-04
 -1.58108730052353E-04 -3.63505147393057E-04 -1.67282280968913E-03  5.10491020020274E-04 -6.79988872666636E-04
 -5.12894326902679E-04  3.92671498053255E-04  2.95871304944802E-04 -9.33682150675596E-04 -1.27569447869903E-03
  2.73819295694275E-04  1.15247222908542E-04  9.96311163923684E-04 -1.99735915896086E-04 -1.58110939808705E-04
 -3.63566978952170E-04 -1.67322497836251E-03  5.10720356534385E-04 -5.61250099552510E-09 -3.59061149404779E-09
  7.86241938056648E-04  5.92739472606090E-04 -9.32807529168362E-04 -1.27613590280693E-03 -6.15378536550059E-10
  2.30530661388650E-04  9.96413007497229E-04 -9.48688191446304E-10  3.16164345976418E-04 -3.63510871815052E-04
 -1.67285468470964E-03  5.10476591186143E-04  6.79986080532164E-04  5.12891453367737E-04  3.92672463456021E-04
  2.95873049213506E-04 -9.33678962272247E-04 -1.27569433855713E-03 -2.73820225087698E-04  1.15250252819446E-04
  9.96312825136258E-04  1.99734875847855E-04 -1.58110734299378E-04 -3.63534053233701E-04 -1.67298451125387E-03
  5.10416773031111E-04  6.79956839825600E-04  5.12873062044664E-04 -3.92627594565235E-04 -2.95842446451386E-04
 -9.33687047286909E-04 -1.27570028522805E-03  2.73818570345326E-04 -1.15251050896856E-04  9.96322038311148E-04
  1.99734482772169E-04 -1.58108032852292E-04  2.25615717808366E-03  2.38572864503104E-03 -4.45131479046800E-10
 -5.59552752805470E-04  2.03176427194710E-04  2.25564361456602E-03  2.38510016424541E-03 -4.84485224765545E-04
 -2.79759246419863E-04  2.02995372446492E-04  2.25562204808229E-03  2.38508307191518E-03 -4.84479193881829E-04
  2.79753582733150E-04  2.02998488146328E-04  2.25616279591537E-03  2.38573656502847E-03  1.47519181607441E-10
  5.59555007646225E-04  2.03177993847602E-04  2.25563836566222E-03  2.38509758328522E-03  4.84482487499860E-04
  2.79755695250253E-04  2.02998369318823E-04  2.25563843479671E-03  2.38509957728915E-03  4.84481154438376E-04
 -2.79758239711851E-04  2.03003526694631E-04  9.72555527307035E-05  5.76295503858286E-04  4.74740565414596E-04
  3.28037036991568E-08  2.06288344935469E-08  3.14455422362668E-04  1.80582834863286E-04 -9.77805991410980E-05
 -1.19740421619388E-04 -5.09705246704566E-09 -1.47203309010308E-05  2.86311960201599E-05 -9.75563390993785E-12
 -5.82538064503188E-05  9.71839924232865E-05  5.75891476130798E-04  4.74524359256365E-04  2.72331276830552E-04
  1.56379937039962E-04  1.57200944768909E-04  9.02695135449660E-05 -9.71282625584802E-05 -1.19592931002128E-04
  5.04438042508526E-05 -7.36842912894724E-06  2.86365924859611E-05 -1.27375058506145E-05  2.91313996262037E-05
  9.72198025322815E-05  5.76096057628499E-04  4.74625184544504E-04  2.72222333511716E-04  1.56301006694450E-04
 -1.57111521088232E-04 -9.02090277083022E-05 -9.71348021564302E-05 -1.19600745854191E-04 -5.04386435468087E-05
  7.36732548591775E-06  2.86245263080111E-05 -1.27381045407485E-05  2.91215895570084E-05  9.72343237965211E-05
  5.76181460017531E-04  4.74690937800079E-04  3.15400542469414E-09  3.61878703649327E-09 -3.14517693324754E-04
 -1.80624238820009E-04 -9.77778617457969E-05 -1.19740088470880E-04 -2.62092186421748E-09  1.47216205169440E-05
  2.86350164465722E-05 -2.41468617452726E-10 -5.82549962302496E-05  9.72065914238732E-05  5.76019451584587E-04
  4.74587962162070E-04 -2.72254646515080E-04 -1.56326514401415E-04 -1.57188880726730E-04 -9.02620323015094E-05
 -9.71351247373024E-05 -1.19600228840602E-04  5.04413072832649E-05  7.36793046752963E-06  2.86287631728823E-05
  1.27384975734167E-05  2.91308659631291E-05  9.72176474819071E-05  5.76085469366152E-04  4.74623776236423E-04
 -2.72301354985372E-04 -1.56359927189996E-04  1.57166286860619E-04  9.02473020250116E-05 -9.71294718190994E-05
 -1.19593106162544E-04 -5.04427607357225E-05 -7.36892582886367E-06  2.86231765865374E-05  1.27382662882074E-05
  2.91259045691741E-05 -1.10136340793166E-03 -8.28729184985014E-04 -2.88835812076778E-09  1.51298287555665E-04
  9.30310452125908E-05 -1.10113871713621E-03 -8.28608207860031E-04  1.31008583426879E-04  7.56356475751768E-05
  9.30346848579345E-05 -1.10103817321705E-03 -8.28533521383751E-04  1.30997107099687E-04 -7.56296406641581E-05
  9.30372427418882E-05 -1.10140064091184E-03 -8.28755817118611E-04 -2.50466493969254E-10 -1.51300909285692E-04
  9.30332894194917E-05 -1.10109304462377E-03 -8.28569173529106E-04 -1.31006909837140E-04 -7.56308769652279E-05
  9.30382444265494E-05 -1.10115050696468E-03 -8.28606225313661E-04 -1.31012955723635E-04  7.56393297442111E-05
  9.30360958680689E-05 -2.31092283832696E-05 -1.20444027983768E-04 -4.16436528570084E-05 -5.84124455814531E-08
 -3.91620682298531E-08 -6.58655929872997E-05 -4.29464168356764E-05 -3.63425103199527E-05 -5.91046023097715E-05
  7.42504990779723E-09 -8.08720484018173E-06  1.55241016773380E-05  3.44259455532609E-10  1.58617654981230E-05
 -2.31204724081376E-05 -1.20527512069858E-04 -4.16785900529563E-05 -5.69884908190735E-05 -3.71500731117953E-05
 -3.29168512880908E-05 -2.14603002973494E-05 -3.63845256360013E-05 -5.91113076334872E-05 -1.37342070887987E-05
 -4.03572145276741E-06  1.55282489556381E-05 -7.00755372599869E-06 -7.93340555305878E-06 -2.31276613440131E-05
 -1.20570563317843E-04 -4.17035359774407E-05 -5.70302986955468E-05 -3.71792437873611E-05  3.28739034533203E-05
  2.14322401273177E-05 -3.63810463737371E-05 -5.91081572262893E-05  1.37351907331346E-05  4.03614437849439E-06
  1.55329089410802E-05 -7.00774422566145E-06 -7.92436660212750E-06 -2.31393985952087E-05 -1.20613518836206E-04
 -4.17253308305128E-05 -1.29104954079178E-08 -9.74167708137074E-09  6.58035506441378E-05  4.29040198043265E-05
 -3.63445236071543E-05 -5.91062387108271E-05 -6.41660427831414E-10  8.08613705481116E-06  1.55337155812668E-05
  8.53619403724841E-10  1.58559922674545E-05 -2.31219810304717E-05 -1.20536552713095E-04 -4.16869898972682E-05
  5.70281679276459E-05  3.71781984440688E-05  3.29195450080862E-05  2.14624619081301E-05 -3.63787193573345E-05
 -5.91042269424358E-05 -1.37323716857335E-05  4.03590242820591E-06  1.55295841798024E-05  7.00797780937034E-06
 -7.92960878877632E-06 -2.31550375608496E-05 -1.20724772751977E-04 -4.17775743667555E-05  5.69477407604479E-05
  3.71217130965871E-05 -3.29287241425096E-05 -2.14694684099535E-05 -3.63825490400154E-05 -5.91095686819475E-05
  1.37288926156872E-05 -4.03398702891097E-06  1.55420653695573E-05  7.00636531376515E-06 -7.93275845075597E-06
  2.51769649204832E-04  2.12842886170286E-04  4.98223534536772E-09 -3.34089263784733E-05 -1.62922350854905E-05
  2.51694561268482E-04  2.12802083004701E-04 -2.89277988964918E-05 -1.66987043772760E-05 -1.62928709682381E-05
  2.51710564014041E-04  2.12806436689937E-04 -2.89278591453660E-05  1.67044000323208E-05 -1.62933985952786E-05
  2.51746949537405E-04  2.12821676918285E-04  3.60505685692176E-10  3.34075309983287E-05 -1.62925728655187E-05
  2.51714996786954E-04  2.12808585393919E-04  2.89292497084877E-05  1.67009314064886E-05 -1.62955187620179E-05
  2.51718411762286E-04  2.12809192855162E-04  2.89361006568884E-05 -1.67015229252820E-05 -1.62974223286264E-05
* ORBITAL    1   26
  2.37757713163147E-04  7.91730549078058E-03 -4.69540585721302E-04 -1.22899028124941E-08 -8.06608544940080E-09
  2.69914896319835E-03  7.82261169587693E-04 -1.47454626081924E-03 -1.30550572896447E-03 -6.10398161806835E-10
 -1.32985337930042E-04 -1.29809743935853E-03  1.74859787631175E-09 -1.01453046620580E-04  1.18739684937205E-04
  3.95797549818459E-03 -2.35084669265700E-04  1.12471709514817E-03  1.00172679428563E-03  7.53105494992978E-04
 -9.51338717148280E-04 -7.38475041881449E-04 -6.52823091008752E-04  3.30805957362783E-05  5.09631581716125E-05
 -6.49058281285275E-04 -1.06243760754199E-04  4.42281162088846E-05 -1.18739143842057E-04 -3.95798105103991E-03
  2.35092776383049E-04 -1.12471848599004E-03 -1.00172507619765E-03  7.53109552583966E-04 -9.51336484676940E-04
  7.38477951541845E-04  6.52825680286793E-04  3.30793282484936E-05  5.09628016750261E-05  6.49060392435745E-04
  1.06243306119011E-04 -4.42258442575370E-05 -2.37758940021494E-04 -7.91731032693491E-03  4.69541427180530E-04
  3.47707628992846E-08  2.58477724175826E-08  2.69911417046512E-03  7.82237755323198E-04  1.47453994692407E-03
  1.30549980931413E-03  2.52193139957480E-09 -1.32988287488636E-04  1.29809347122803E-03  4.34148625352228E-11
  1.01446678179960E-04 -1.18741997605668E-04 -3.95798719421255E-03  2.35082226726821E-04  1.12473281210277E-03
  1.00173632081694E-03  7.53022008410666E-04 -9.51398637703431E-04  7.38471472075345E-04  6.52819271399291E-04
 -3.30828008853534E-05  5.09620264341882E-05  6.49057057641741E-04 -1.06243845910958E-04 -4.42180674358556E-05
  1.18752128291491E-04  3.95805784069105E-03 -2.35051712587735E-04 -1.12472136658345E-03 -1.00172637381784E-03
  7.53040436422962E-04 -9.51382834008232E-04 -7.38470352285262E-04 -6.52817955448020E-04 -3.30799338523330E-05
  5.09629908452405E-05 -6.49064276354986E-04  1.06243984830220E-04  4.42217227893366E-05  4.89369140537146E-04
 -3.27885752508759E-03  1.99597701798036E-10  2.41836694927063E-04  1.26922615883201E-04  2.43441600785540E-04
 -1.64026041898605E-03  1.11076541516563E-05  2.22815870331675E-04  6.34192093382856E-05 -2.43451611594213E-04
  1.64026318466088E-03 -1.11071436281491E-05  2.22813519873313E-04 -6.34196248475417E-05 -4.89421994182389E-04
  3.27882130758658E-03 -1.69651188385446E-09  2.41824704037518E-04 -1.26922687269128E-04 -2.43478690307279E-04
  1.64023368170046E-03  1.11004722629752E-05  2.22818670504610E-04 -6.34208237729031E-05  2.43466658957178E-04
 -1.64024862246522E-03 -1.11034580494618E-05  2.22817941340607E-04  6.34170970779932E-05  3.98254490090603E-02
 -3.85887594637516E-01  2.51891580519035E-02  2.71367173575476E-08 -8.82753559895507E-08  5.06814341747083E-02
  5.15467407529748E-03  2.93058489254122E-04  1.55572441032404E-04 -6.40454703387331E-09 -2.05068087982582E-05
  1.53024776076987E-02  7.90218459843276E-10 -1.29361423027945E-02  1.99137976395192E-02 -1.92946395289633E-01
  1.26121236078358E-02  6.56638064075141E-02 -1.62383435310694E-02 -6.30501844533815E-02  3.32675455256281E-02
  1.47436356732927E-04  7.79828512005323E-05  1.28380365258058E-02 -1.96798850580951E-06  7.65026794121740E-03
 -1.06860514954021E-05 -9.29943555406679E-03 -1.99138555332598E-02  1.92947104628616E-01 -1.26121374855538E-02
 -6.56638745037086E-02  1.62382860785501E-02 -6.30500655056726E-02  3.32675111588444E-02 -1.47436147037605E-04
 -7.79821201992141E-05  1.28380543344155E-02 -1.96876260573314E-06 -7.65029914354523E-03  1.06873576815674E-05
  9.29941580384869E-03 -3.98254789616498E-02  3.85887423161105E-01 -2.51892391413947E-02  1.81947627147975E-07
  1.39500119817300E-08  5.06813870425783E-02  5.15463985047520E-03 -2.93056090369316E-04 -1.55571968953937E-04
  2.75612265031634E-08 -2.05097055950239E-05 -1.53024680794288E-02 -4.74118333773681E-10  1.29361420385596E-02
 -1.99137558427550E-02  1.92946637241907E-01 -1.26120036049544E-02  6.56639629998625E-02 -1.62382349125934E-02
 -6.30502152483949E-02  3.32675264587460E-02 -1.47439462915750E-04 -7.79867150543591E-05 -1.28380521768251E-02
 -1.96833859438521E-06 -7.65028262620182E-03 -1.06873356694139E-05  9.29943781594955E-03  1.99138356332862E-02
 -1.92947217936542E-01  1.26120807403584E-02 -6.56639339739427E-02  1.62382407481783E-02 -6.30500693090618E-02
  3.32675052314228E-02  1.47439614361611E-04  7.79824296002934E-05 -1.28380546712996E-02 -1.96920470216635E-06
  7.65030494819023E-03  1.06882959972642E-05 -9.29940955252682E-03 -1.30272740707514E-01  1.21708455121916E-02
  1.23555720120358E-08  1.97269308613331E-02  1.04883883836765E-05 -6.51211554127762E-02  6.08918739664985E-03
  1.12833447022075E-02  1.84627199296828E-04  5.31231832105201E-06  6.51213926552833E-02 -6.08919757612134E-03
 -1.12833695106699E-02  1.84652829115070E-04 -5.31388710589243E-06  1.30272753077585E-01 -1.21708396930799E-02
 -4.49652596322529E-10  1.97269369150035E-02 -1.04935156495692E-05  6.51212214648290E-02 -6.08914061793330E-03
  1.12833479163965E-02  1.84639098638804E-04 -5.31245354109636E-06 -6.51214176655077E-02  6.08917637084354E-03
 -1.12833714963869E-02  1.84652373319717E-04  5.31360889119486E-06  6.88292106210014E-04  3.22595266500077E-03
  2.41514150253374E-04  4.55809039701352E-10  7.06453682930150E-10  1.97415616447756E-03  1.41297467995453E-03
  1.55014158324926E-03  1.32465691106503E-03  3.62588037634745E-10  1.37236976163046E-04 -1.07920306680566E-03
  1.75192934993230E-10 -2.94078976360101E-04  3.44036778489082E-04  1.61232428096979E-03  1.20578238493921E-04
  1.17473225931445E-03  1.00012511819506E-03 -5.89961319954534E-05 -3.17963535178262E-04  7.75170836364692E-04
  6.62237055509966E-04  1.50845523417855E-04 -4.86955004492764E-05 -5.39606795050611E-04  1.07356316098943E-04
  3.28504032585896E-05 -3.44039716630908E-04 -1.61234055933744E-03 -1.20585524025686E-04 -1.17472231503269E-03
 -1.00011716638301E-03 -5.89889729425950E-05 -3.17958593495094E-04 -7.75172756573975E-04 -6.62238314148046E-04
  1.50843294727122E-04 -4.86951085622677E-05  5.39607356914111E-04 -1.07357380703201E-04 -3.28493866638881E-05
 -6.88294700013541E-04 -3.22596876785100E-03 -2.41523725594687E-04  2.93547963185668E-08  2.07491130528571E-08
  1.97415189396693E-03  1.41297084225820E-03 -1.55014164285588E-03 -1.32465713603476E-03  3.75532362596370E-09
  1.37237886101191E-04  1.07920354154199E-03 -8.24820265569397E-10  2.94077571588583E-04 -3.44025619891337E-04
 -1.61226142397920E-03 -1.20548680595169E-04  1.17474484646029E-03  1.00013222024195E-03 -5.90007182148153E-05
 -3.17967307139870E-04 -7.75174146256567E-04 -6.62240186098925E-04 -1.50846749294367E-04 -4.86966730923273E-05
  5.39601022218249E-04  1.07356862883340E-04 -3.28504006557123E-05  3.44031664700291E-04  1.61229428590691E-03
  1.20561646060839E-04 -1.17472817002275E-03 -1.00012298311297E-03 -5.89890282183624E-05 -3.17958083210916E-04
  7.75175051862319E-04  6.62240315596102E-04 -1.50842726331615E-04 -4.86963720551522E-05 -5.39606962934215E-04
 -1.07357120888702E-04  3.28513758906189E-05 -4.18116196375768E-03 -3.85572131240350E-03 -4.71756759276710E-10
  8.43836779773194E-04 -1.55034403442124E-04 -2.09186878164009E-03 -1.92865330018969E-03  3.03729537471725E-04
  3.18011582446479E-04 -7.75105626688659E-05  2.09185924066676E-03  1.92864743565337E-03 -3.03729653449843E-04
  3.18008787839565E-04  7.75111936908742E-05  4.18116398931580E-03  3.85572390948486E-03 -2.63277329849302E-09
  8.43835735870667E-04  1.55034838775233E-04  2.09184906855134E-03  1.92863855572782E-03  3.03728197229539E-04
  3.18010141306503E-04  7.75111184014167E-05 -2.09184639005054E-03 -1.92863825241392E-03 -3.03725012887561E-04
  3.18007499987176E-04 -7.75136063022323E-05 -1.73225766408274E-04 -1.00356349822530E-03 -6.22944214360166E-04
  3.82580975995853E-08  2.64788207373709E-08 -5.43753594260378E-04 -3.95188466158382E-04  1.94690328731536E-04
  1.54143419792828E-04 -3.37518811583410E-09  1.12958750995284E-05 -1.38941046175647E-05  6.76038895868402E-10
  9.86830622740771E-05 -8.66327380158150E-05 -5.01889145644215E-04 -3.11523195898361E-04 -2.86704934860591E-04
 -1.88257076559512E-04 -4.69975357058380E-05 -6.90110319618820E-05  9.72651086538545E-05  7.70627406953890E-05
 -3.25132507895214E-05 -1.50464774344371E-05 -6.94391671774788E-06  1.52078682235210E-05 -4.23598203240993E-05
  8.66278238722657E-05  5.01865987579246E-04  3.11517764084873E-04  2.86689126101868E-04  1.88244863166569E-04
 -4.69781253997111E-05 -6.89952084599668E-05 -9.72683531725006E-05 -7.70676858312569E-05 -3.25120383376378E-05
 -1.50454657894991E-05  6.94400872571651E-06 -1.52077812394586E-05  4.23620686174740E-05  1.73208167549849E-04
  1.00346574475082E-03  6.22901975579003E-04  3.51756739348519E-08  2.44611763217822E-08 -5.43818713023838E-04
 -3.95233413715583E-04 -1.94687514403536E-04 -1.54142434554910E-04  3.63898204538471E-09  1.12973049883806E-05
  1.38989867997770E-05 -1.98973481541857E-10 -9.86901404669410E-05  8.66384202020669E-05  5.01924829764520E-04
  3.11547783411348E-04 -2.86658509913358E-04 -1.88224967061690E-04 -4.70078845559555E-05 -6.90166998177160E-05
 -9.72711629286861E-05 -7.70704713376907E-05  3.25074169237109E-05 -1.50459156299189E-05  6.94144892615576E-06
  1.52079778034756E-05  4.23638815995174E-05 -8.66121486210787E-05 -5.01772306514171E-04 -3.11464328736142E-04
  2.86710714515603E-04  1.88259888543140E-04 -4.69634513822922E-05 -6.89863804461623E-05  9.72686358191582E-05
  7.70658600904967E-05  3.25154189459242E-05 -1.50464961829598E-05 -6.94956947970156E-06 -1.52078719827605E-05
 -4.23573152772490E-05  1.69668886851439E-03  1.23465570416836E-03 -3.28519331421743E-09 -2.30887853738159E-04
 -8.89109954566518E-05  8.48307220145021E-04  6.17311758044995E-04 -1.00380870952387E-04 -5.70119305151459E-05
 -4.44585864874515E-05 -8.48281675184927E-04 -6.17293765271427E-04  1.00377043079278E-04 -5.70100763972268E-05
  4.44604973342452E-05 -1.69674487715027E-03 -1.23469382299275E-03 -2.89208689868657E-09 -2.30895871812488E-04
  8.89119662510851E-05 -8.48270075844022E-04 -6.17279554234761E-04 -1.00377594868428E-04 -5.70065384682792E-05
  4.44609189638136E-05  8.48254155842955E-04  6.17277341698097E-04  1.00371318837203E-04 -5.70095118881196E-05
 -4.44600045316565E-05  4.41276321466871E-05  2.25597745756485E-04  8.37690752007703E-05 -2.27530025845356E-08
 -1.47900413151057E-08  1.26333947208897E-04  8.85446494400029E-05  5.49653738631129E-05  6.34919489316680E-05
  2.47685684303784E-09  1.66754658594038E-06 -1.85190919693654E-05  5.16403469486605E-10 -1.91086144885502E-05
  2.20599889314240E-05  1.12777663536098E-04  4.18790681981074E-05  7.45022471280937E-05  5.40802004340106E-05
 -2.63637964535906E-06 -5.07090617081762E-06  2.74811948994910E-05  3.17441694614390E-05  8.54366856767231E-06
 -7.62761016521685E-06 -9.26066461202722E-06  5.36640433482733E-06  4.31242536262306E-06 -2.20542738993241E-05
 -1.12744479019253E-04 -4.18621187771307E-05 -7.44946686822298E-05 -5.40736036310570E-05 -2.65165287473315E-06
 -5.08170865726233E-06 -2.74824282670975E-05 -3.17434880884278E-05  8.54246310600379E-06 -7.62740030844040E-06
  9.25838872506512E-06 -5.36596425990836E-06 -4.31204530063851E-06 -4.41368977592392E-05 -2.25652963261959E-04
 -8.38002454575817E-05  2.12673083653794E-08  1.41297890359422E-08  1.26355801696091E-04  8.85614842404801E-05
 -5.49641815805137E-05 -6.34879493540111E-05  2.94832688303018E-09  1.66808524016521E-06  1.85223049373948E-05
 -3.75150444866100E-10  1.91101549429723E-05 -2.20352684601185E-05 -1.12634996309419E-04 -4.18071831843841E-05
  7.44971320723771E-05  5.40753889257741E-05 -2.64726077618937E-06 -5.07956452829725E-06 -2.74849511639069E-05
 -3.17456091818624E-05 -8.54330086373924E-06 -7.62750641893304E-06  9.25078679621841E-06  5.36597846240582E-06
 -4.31316861752009E-06  2.20376896996626E-05  1.12648696074387E-04  4.18129927835040E-05 -7.44958576812181E-05
 -5.40750827030370E-05 -2.63940814619851E-06 -5.07449529921312E-06  2.74834788682831E-05  3.17469382908840E-05
 -8.54260280198779E-06 -7.62719545018016E-06 -9.25199591709148E-06 -5.36663366245202E-06  4.31298415075018E-06
 -3.89010439393759E-04 -3.16179036564535E-04  2.42866387164214E-09  5.15983162130441E-05  1.79470076460466E-05
 -1.94538188901325E-04 -1.58112000288447E-04  2.06019751068948E-05  1.59257394169751E-05  8.97330260754703E-06
  1.94505090840360E-04  1.58088767562449E-04 -2.05959197421288E-05  1.59246513430319E-05 -8.97307312270782E-06
  3.89065645768418E-04  3.16217241265773E-04 -2.23091030857490E-09  5.16067111918963E-05 -1.79474686810475E-05
  1.94466265830393E-04  1.58062859166254E-04  2.05895438299005E-05  1.59191779953972E-05 -8.97204715472188E-06
 -1.94473831975549E-04 -1.58068387452352E-04 -2.05912112633090E-05  1.59187079249882E-05  8.97156467052560E-06
* ORBITAL    1   27
  3.57983355442544E-09  2.65584068511084E-08  6.35753253648238E-09  1.03894512080278E-04 -1.52954437670351E-03
 -1.13730848125693E-08 -9.04767217145442E-09 -5.15735291492738E-10 -1.53420281182273E-09 -2.51203520439823E-05
  5.72765872125545E-10 -2.60882711914685E-09  1.12462066889216E-04  1.40480881195288E-09  2.05693971892261E-04
  6.85526193382364E-03 -4.07333790402864E-04  2.05112265230002E-03  2.04843185528966E-04  1.12387846820201E-03
  1.00096138855817E-03 -1.27468127193370E-03 -1.13066006637495E-03  8.24085707214351E-05 -1.06423032519944E-04
 -1.12424098908915E-03 -7.16534990317306E-05  3.30352097386453E-05  2.05722206069246E-04  6.85541717598624E-03
 -4.07254809891495E-04  2.05115848280497E-03  2.04867709961604E-04 -1.12383488314353E-03 -1.00093527370959E-03
 -1.27466757089287E-03 -1.13064750264196E-03 -8.24111494238824E-05  1.06421584792316E-04 -1.12425419374573E-03
 -7.16497660675246E-05  3.30303137366163E-05 -4.35640172360898E-09 -3.28290937306350E-08 -1.21357043143297E-08
  1.03900632799282E-04 -1.52953962905187E-03  2.67540959385329E-08  1.97376875799006E-08  3.31780419129189E-10
  6.85176343953880E-10  2.51214808652807E-05 -8.68355828767697E-10  4.19974733642624E-09  1.12459215060775E-04
  4.03242701199756E-09 -2.05702433260547E-04 -6.85530969968972E-03  4.07311942498006E-04  2.05112706451527E-03
  2.04846824067123E-04  1.12386959092990E-03  1.00095769629608E-03  1.27468230615782E-03  1.13066041984907E-03
 -8.24093719701509E-05 -1.06423583231329E-04  1.12424542505888E-03 -7.16535694491249E-05 -3.30366259287255E-05
 -2.05719233060497E-04 -6.85540025655502E-03  4.07262852034069E-04  2.05112958701906E-03  2.04848396192785E-04
 -1.12384408448334E-03 -1.00094343577117E-03  1.27468001506535E-03  1.13065820978174E-03  8.24088506222161E-05
  1.06423614558716E-04  1.12425084599034E-03 -7.16521294358486E-05 -3.30333967079926E-05  4.05422860584730E-09
 -1.99631916850545E-09  2.16425360124318E-04 -6.21223113623063E-10 -9.76551512001581E-10  4.23138267100196E-04
 -2.84009563026997E-03  2.35482564773074E-04  1.10649017875755E-05  1.09993300000610E-04  4.23051632988342E-04
 -2.84015140102591E-03  2.35496696255040E-04 -1.10799790071830E-05  1.09981989810385E-04  5.44394937834736E-08
  4.22790064587093E-08  2.16425668550790E-04  9.04556532522029E-09 -2.49875806810819E-09 -4.23120207630516E-04
  2.84010783942773E-03  2.35485659734866E-04  1.10678760110210E-05 -1.09994235052364E-04 -4.23087310380628E-04
  2.84012719350003E-03  2.35489798701428E-04 -1.10728516429468E-05 -1.09992319057871E-04  2.61502471991456E-08
 -4.46534479047543E-07 -8.04027912789596E-09 -1.00957003785775E-01  4.26339190564513E-02  5.55406058398629E-08
  7.56102828409484E-09  3.87915746813375E-09  3.95251648561916E-09  1.67103642429989E-02  2.14793763516583E-11
  1.73761023591333E-08  4.39222021280577E-06 -1.41915351773061E-08  3.44887358298348E-02 -3.34192680880452E-01
  2.18385745989847E-02  1.27687273752338E-02  1.45214625104307E-02  6.56520354675157E-02 -1.62307579917744E-02
  2.58418720349053E-04  1.35174204727656E-04  5.52702660028239E-03 -1.08629574612713E-05  1.32547068864578E-02
 -1.42913177509804E-05  1.28402018435535E-02  3.44886925722159E-02 -3.34192331659316E-01  2.18385306637032E-02
  1.27686894493214E-02  1.45215583273966E-02 -6.56520174433636E-02  1.62309175577829E-02  2.58433022215973E-04
  1.35185481804519E-04 -5.52700911226266E-03  1.08637927922802E-05  1.32546953080375E-02 -1.42926925463478E-05
  1.28402022853755E-02 -1.08687165515946E-08  5.34230208272283E-07  5.06959290261067E-08 -1.00956936479056E-01
  4.26339637375298E-02  6.76531684664262E-08  1.63151226687842E-08 -5.39526621612962E-09 -4.08939646043279E-09
 -1.67103555341608E-02  9.83822333804987E-11 -2.42187719191713E-08  4.39095109751228E-06  1.53294202662648E-08
 -3.44887412183860E-02  3.34192647896660E-01 -2.18385923007193E-02  1.27687472929764E-02  1.45214787789064E-02
  6.56519924959501E-02 -1.62307869739758E-02 -2.58421658243280E-04 -1.35174449643225E-04 -5.52702865420581E-03
 -1.08636128542429E-05 -1.32547056707369E-02 -1.42912500189606E-05 -1.28401983724367E-02 -3.44887025890492E-02
  3.34192271454631E-01 -2.18385665962020E-02  1.27686400394671E-02  1.45215263734001E-02 -6.56520865864540E-02
  1.62308707123797E-02 -2.58427752197167E-04 -1.35179222196943E-04  5.52700198916751E-03  1.08646509788190E-05
 -1.32546929994084E-02 -1.42918736660958E-05 -1.28402089085512E-02 -1.18366126711019E-07  1.58954093311494E-08
 -6.33015346612051E-03  1.76392836389122E-08 -4.45318331407992E-10 -1.12813985721921E-01  1.05421487261241E-02
  1.32149612296121E-02  1.12832596868845E-02  9.30008236284937E-06 -1.12813833157258E-01  1.05421599437419E-02
  1.32149297702845E-02 -1.12832650885909E-02  9.29617665629246E-06  9.93875504313685E-08 -2.65818764945267E-08
 -6.33015261530183E-03  1.31469383410665E-08  1.56652159674883E-09  1.12813991923246E-01 -1.05421471184228E-02
  1.32149606637372E-02  1.12832605181299E-02 -9.29908909074000E-06  1.12813846178433E-01 -1.05421510662239E-02
  1.32149343185461E-02 -1.12832599909228E-02 -9.29988047379599E-06  5.01737816987180E-09  2.58656121006763E-08
  8.72501720988669E-09 -7.37231908476313E-04 -8.95229403377210E-04 -2.25087308713410E-08 -1.53609756140349E-08
  7.42416857813788E-09  6.39943412335449E-09  5.42670465905876E-05 -1.57304138079947E-09 -2.14069998733304E-09
 -1.10510308389598E-04 -7.82377909448364E-12  5.95852642289631E-04  2.79151759086006E-03  2.08661662382317E-04
  1.29664690373215E-03  8.36447121424319E-04  1.17417695410801E-03  9.99386941860598E-04  1.34410794273957E-03
  1.14744840989473E-03  2.07019441023210E-04  1.07360147901846E-04 -9.34528924833356E-04  7.52291670198353E-05
  1.50825226825933E-04  5.95861518242779E-04  2.79156521300499E-03  2.08682510484469E-04  1.29661440758934E-03
  8.36422683530282E-04 -1.17408679136117E-03 -9.99324477294693E-04  1.34410464915846E-03  1.14744498417661E-03
 -2.07019417988736E-04 -1.07359135958951E-04 -9.34531204448690E-04  7.52283032429248E-05  1.50817672820934E-04
 -4.67262331368362E-09 -2.52148368076344E-08 -1.06348112938727E-08 -7.37180063487939E-04 -8.95192995113041E-04
 -1.85931846875050E-08 -1.32542380253882E-08  3.81929145044271E-09  2.30721418860374E-09 -5.42636206537100E-05
  6.58291541213075E-10  1.44388389475533E-09 -1.10510109003497E-04  1.49171953793153E-10 -5.95852186430208E-04
 -2.79151597308231E-03 -2.08662487040628E-04  1.29665872084160E-03  8.36453667573241E-04  1.17412431217390E-03
  9.99349224289548E-04 -1.34411080077150E-03 -1.14745266288971E-03 -2.07021861631484E-04  1.07362055625128E-04
  9.34529276249074E-04  7.52281433912408E-05 -1.50820445182379E-04 -5.95862908548903E-04 -2.79157682654339E-03
 -2.08692540754066E-04  1.29660293798316E-03  8.36415691688763E-04 -1.17414084428207E-03 -9.99361973440732E-04
 -1.34411772312469E-03 -1.14745824878884E-03  2.07017124610751E-04 -1.07361336687190E-04  9.34530596870539E-04
  7.52283933333358E-05 -1.50822416464644E-04  1.79464770311223E-08  1.12457936398660E-08  1.42661054377801E-04
 -1.16681598924160E-09 -4.46612153774483E-10 -3.62215843295093E-03 -3.33955027965491E-03  6.68594863737532E-04
  3.03700652360516E-04 -1.34198310790265E-04 -3.62207853774968E-03 -3.33949225682100E-03  6.68584193239520E-04
 -3.03699234422919E-04 -1.34195780232477E-04 -7.98173290674139E-09 -3.62732987739018E-09  1.42658783975258E-04
 -7.30896321551053E-10 -1.67602846166885E-09  3.62213492404672E-03  3.33953085078354E-03  6.68591907123964E-04
  3.03703108726977E-04  1.34197840250673E-04  3.62210995476229E-03  3.33951466677222E-03  6.68587996052520E-04
 -3.03697548413301E-04  1.34202812178302E-04 -1.56256517615386E-08 -8.60181044679830E-08 -3.67681433368634E-08
  1.18625572759094E-04  3.97098036434499E-05  6.46240332919195E-08  4.49441766794633E-08  3.66772145120914E-09
  1.51166186221990E-09  2.35788273053267E-05 -8.14786474013472E-10  3.37515599299861E-09 -2.40983492540636E-05
 -4.74831977371892E-09 -1.50015114088577E-04 -8.68938554907112E-04 -5.39486922732218E-04 -3.78150766231570E-04
 -2.86485863468537E-04 -2.86746209941852E-04 -1.88265760538673E-04  1.64569654385060E-04  1.33353268912426E-04
 -7.99082498758966E-05  1.53661565862291E-05 -1.20602941270443E-05  2.51953989690017E-06 -3.25145126903739E-05
 -1.50000055063331E-04 -8.68846707360319E-04 -5.39434492056321E-04 -3.78065558900496E-04 -2.86425675368215E-04
  2.86736131373678E-04  1.88256502760530E-04  1.64567586711755E-04  1.33351335339213E-04  7.99040464383153E-05
 -1.53658404224955E-05 -1.20683073897204E-05  2.51939242390624E-06 -3.25165361629584E-05  3.82884800474594E-09
  2.09754607277279E-08  1.20256625910836E-08  1.18587215750255E-04  3.96861262019762E-05  9.75263787440421E-09
  6.80127641291148E-09  5.62116487820910E-09  2.84844135701504E-09 -2.35846013895201E-05  1.28210384854455E-09
 -6.45723657050430E-10 -2.40987345662074E-05 -2.78679446096327E-09  1.49996192888543E-04  8.68832106110254E-04
  5.39440772263608E-04 -3.78125356484304E-04 -2.86468378863455E-04 -2.86792200744565E-04 -1.88294160737717E-04
 -1.64576449265583E-04 -1.33364865710357E-04  7.99069112123736E-05  1.53677974398048E-05  1.20658123940458E-05
  2.51919633264754E-06  3.25234912000048E-05  1.50043067311022E-04  8.69099764985769E-04  5.39572721680521E-04
 -3.78061563049871E-04 -2.86423718916789E-04  2.86722737307105E-04  1.88247456030088E-04 -1.64572633957954E-04
 -1.33361588549572E-04 -7.99046938298478E-05 -1.53678371912268E-05  1.20525031188807E-05  2.51906724762743E-06
  3.25176279264746E-05 -5.30251207740247E-08 -3.47682564356679E-08  9.36078974143812E-07  7.57353225795052E-09
 -3.20769006596581E-11  1.46942589095558E-03  1.06921942056925E-03 -1.72931397646064E-04 -1.00388937153523E-04
 -7.71393926007609E-05  1.46928273464467E-03  1.06912088908181E-03 -1.72913768630666E-04  1.00374230876643E-04
 -7.71375998612229E-05 -2.54952918145862E-09  9.73212305515819E-10  9.40809992911734E-07 -2.61240114927800E-09
 -1.87070427356049E-10 -1.46938488847125E-03 -1.06918400405693E-03 -1.72929096204639E-04 -1.00381317207701E-04
  7.71420669261847E-05 -1.46937847169081E-03 -1.06917709911094E-03 -1.72931035196877E-04  1.00385790712073E-04
  7.71410629976196E-05  1.11283217195350E-08  5.98996779784364E-08  2.43850154909073E-08 -4.56324920298989E-05
 -3.63292014393306E-05 -5.19752155964505E-08 -3.58419536224209E-08  1.22431754247547E-09  8.96836585746650E-10
  6.21143000946624E-07  2.15526374628374E-10 -2.26079218141779E-09 -1.03748397018189E-05  1.99371866180882E-09
  3.82018838958619E-05  1.95462158181408E-04  7.25312757317412E-05  8.33981105234729E-05  5.73630114540127E-05
  7.44867192914956E-05  5.40832293990948E-05  5.31228101397863E-05  5.51737845186132E-05  1.41732941327418E-05
  5.16272152139080E-06 -1.60571127102984E-05 -1.43733330456793E-06  8.54027398394547E-06  3.82134166650542E-05
  1.95521505561885E-04  7.25518927611449E-05  8.33088867218725E-05  5.73004540459532E-05 -7.44358191425275E-05
 -5.40461016257735E-05  5.31235089226018E-05  5.51745784018576E-05 -1.41704052486014E-05 -5.16204226100438E-06
 -1.60597104438097E-05 -1.43840444042183E-06  8.53991433744091E-06 -3.09329416683750E-08 -1.75443803904065E-07
 -8.60195989776087E-08 -4.55660402565330E-05 -3.62853829326678E-05 -5.70491585235590E-08 -3.86403848346602E-08
  2.80287107883020E-11  2.41987217654161E-10 -6.12805377419348E-07  7.67154691982579E-12  1.02120900263656E-08
 -1.03754130160038E-05 -1.43201186292269E-09 -3.81680030576249E-05 -1.95266543816200E-04 -7.24339037688694E-05
  8.34348444537177E-05  5.73876577480600E-05  7.44803004816142E-05  5.40782161989355E-05 -5.31269253389541E-05
 -5.51777309805881E-05 -1.41783076872675E-05  5.16217199597080E-06  1.60460711963751E-05 -1.43802380532976E-06
 -8.54059419349749E-06 -3.82338317627360E-05 -1.95640932839304E-04 -7.26156335922703E-05  8.33165804872109E-05
  5.73052359436332E-05 -7.44198013820654E-05 -5.40378173596303E-05 -5.31220534098067E-05 -5.51736074535331E-05
  1.41734232511553E-05 -5.16264482781200E-06  1.60670317128423E-05 -1.43819672186805E-06 -8.53637508434378E-06
  3.97482146684190E-08  2.59285370891741E-08  4.03711221296537E-06 -4.95768275907828E-09 -1.21925806480306E-09
 -3.36820061099997E-04 -2.73820584790600E-04  3.97031880113192E-05  2.05929070909723E-05  1.57243866928266E-05
 -3.36718687476113E-04 -2.73750980910206E-04  3.96934860329682E-05 -2.05858204413651E-05  1.57253119987491E-05
  3.77078858249078E-09  5.35247828165116E-10  4.03113822364403E-06  4.62159299806148E-09  1.17906094639024E-10
  3.36780516782320E-04  2.73793188656895E-04  3.96956752366967E-05  2.05904769107142E-05 -1.57244595771835E-05
  3.36771384198851E-04  2.73784951385187E-04  3.97005103279514E-05 -2.05934227366561E-05 -1.57259751028120E-05
* ORBITAL    1   28
  1.88911443923193E-08  1.08257138951706E-07  5.25464227644258E-08  1.33540985203681E-03 -6.64199057046832E-04
 -5.85257438559503E-08 -4.27208544224725E-08  8.42525483375766E-09  9.47369369112239E-09 -1.25091059745057E-04
 -7.31773184601712E-10 -5.51611060240865E-09 -3.01110888190321E-04  4.09616449654168E-09  6.40147314281806E-05
  4.73657204905324E-03 -8.08870014641052E-05  3.59010617672503E-03  1.16964364935075E-03  2.84349821014437E-03
  2.91647615184754E-04 -2.97428061407715E-03 -8.85684329165444E-04  2.58181390644446E-04 -1.89107515396940E-04
 -7.25778702252127E-04 -2.64144870433315E-05  2.21290163593651E-04 -6.40082623679240E-05 -4.73653784153560E-03
  8.09056034283999E-05 -3.59009923730609E-03 -1.16963833595668E-03  2.84348297176310E-03  2.91638572445293E-04
  2.97428534711184E-03  8.85687912232692E-04  2.58179829738616E-04 -1.89109579212054E-04  7.25775234720381E-04
  2.64179274008647E-05 -2.21289069698005E-04 -1.37627261970863E-08 -7.50452962903201E-08 -3.78369693332617E-08
 -1.33544726211911E-03  6.64173604579130E-04 -3.79463787217691E-08 -2.57271505587136E-08 -9.73339469168120E-09
 -8.50340146571013E-09 -1.25095173984695E-04 -1.63372876309444E-10  4.86639835121479E-09  3.01112745267297E-04
 -7.91416122054906E-10  6.40130945116246E-05  4.73655987028397E-03 -8.08993056800684E-05 -3.59001339332837E-03
 -1.16957809211415E-03 -2.84350544787644E-03 -2.91649278580443E-04 -2.97427105923127E-03 -8.85675908640968E-04
  2.58178965782094E-04  1.89107495494867E-04 -7.25771859136146E-04  2.64198105491293E-05  2.21296789474383E-04
 -6.40218783067822E-05 -4.73660856939304E-03  8.08798453973471E-05  3.58998499255463E-03  1.16955818544171E-03
 -2.84352068473900E-03 -2.91663009263586E-04  2.97427415163536E-03  8.85678067825753E-04  2.58173914332601E-04
  1.89106415345913E-04  7.25775835339246E-04 -2.64193906013028E-05 -2.21299264393335E-04  4.62629368597765E-08
  3.55584021265776E-08  9.23675929692347E-05 -4.02774923188608E-09 -3.13459668332585E-09  3.50192447906628E-04
 -3.38410700933406E-03  1.94476218984454E-04  1.65596792364875E-04 -1.51390171760732E-04 -3.50218323439902E-04
  3.38409984505677E-03 -1.94467378209218E-04  1.65591212956717E-04  1.51382354159001E-04 -1.84175453221646E-08
 -1.79326888669022E-08 -9.23626423575937E-05 -5.16316302199181E-10  2.83189736303300E-09  3.50272852572842E-04
 -3.38406368670102E-03 -1.94465886983954E-04 -1.65590089206574E-04 -1.51386078863837E-04 -3.50293246670777E-04
  3.38404559779090E-03  1.94465493322821E-04 -1.65585856393276E-04  1.51387069639707E-04  1.16163045106310E-08
 -1.19542122056921E-07  8.52903704936535E-09 -2.28007448481302E-01  4.26360061442268E-02 -1.23215143936143E-08
  1.46382504017154E-08  9.24410882138793E-10  1.61089585188827E-09  1.70248508490515E-02  8.08460662490915E-10
  3.34821956443378E-09  3.43387997250964E-05 -5.63216301718857E-10  2.02975196546584E-02 -2.93068999226872E-01
  7.46770992923323E-03  2.06626672577354E-02  8.62726502566426E-03 -1.19721732010855E-01  2.96047040512591E-02
  3.36129749406866E-04  1.91396839313048E-04  5.73396245118367E-03  1.44329520637557E-05  1.07539320758462E-02
 -9.41996382602383E-06 -6.51950933950118E-03 -2.02975018019208E-02  2.93069285340289E-01 -7.46763484316019E-03
 -2.06626082150647E-02 -8.62731096618741E-03 -1.19721654313498E-01  2.96046530701697E-02 -3.36123749205659E-04
 -1.91390343528501E-04  5.73396240219670E-03  1.44306473950375E-05 -1.07539480299069E-02  9.42121947319397E-06
  6.51950784893043E-03 -1.31846321457784E-08 -2.58805940668303E-07 -5.59512348588422E-08  2.28007388315342E-01
 -4.26360460986348E-02 -2.17203461709702E-08 -3.76158276210557E-08  1.01586757263363E-09  1.10447741259123E-09
  1.70248440716432E-02 -6.95264791941735E-10  1.05661384672219E-08 -3.43411991350862E-05 -5.63174119472465E-09
  2.02975245700483E-02 -2.93068969945721E-01  7.46772195014504E-03 -2.06626396502300E-02 -8.62724426788837E-03
  1.19721764187385E-01 -2.96046825984264E-02  3.36130431799998E-04  1.91397290162807E-04  5.73396296579503E-03
 -1.44281472959173E-05  1.07539298815508E-02  9.41787028879169E-06 -6.51951306190190E-03 -2.02975361606329E-02
  2.93069090937763E-01 -7.46772836918303E-03  2.06625634071448E-02  8.62728164063038E-03  1.19721627025157E-01
 -2.96046727757979E-02 -3.36133476384239E-04 -1.91396188406580E-04  5.73395894939610E-03 -1.44290492550843E-05
 -1.07539369943986E-02 -9.42046226079331E-06  6.51950571236260E-03 -9.38915477465090E-08 -6.21111354476163E-09
 -7.57162380379341E-03  1.24975904494731E-08 -6.38659068621585E-10 -1.65204388164617E-01  1.81244926965103E-02
  1.87072980879199E-02  6.42953105754556E-03  1.11800115188871E-05  1.65204421268002E-01 -1.81245189334179E-02
 -1.87072895780727E-02  6.42953759272203E-03 -1.11859101372474E-05 -7.69330341676560E-08  8.33158102832715E-09
  7.57162854178152E-03 -8.31221036401082E-09 -2.61096066881767E-09 -1.65204371088766E-01  1.81244968251916E-02
 -1.87072965578423E-02 -6.42952970036362E-03  1.11809562835132E-05  1.65204469533588E-01 -1.81244872266342E-02
  1.87073040740963E-02 -6.42954002495363E-03 -1.11814016692976E-05 -1.20474907165429E-08 -6.66683943967003E-08
 -2.96292524507892E-08  1.53191200917059E-04 -2.27511733370218E-04  3.42060730368118E-08  2.39340540913264E-08
  4.12326727472323E-09  2.37556257238419E-09 -7.29068848665492E-05 -6.73180713316669E-10  3.69145039599981E-09
  2.96759363425621E-04 -1.94574284586109E-09  1.87495329819492E-04  7.66049125970989E-04  9.92272576005866E-05
  2.36509651020710E-03  1.69439267113843E-03  1.45385645198303E-03  8.46820602449823E-04  2.93333939081598E-03
  8.65654587979184E-04  1.36457462374963E-04  1.88781562983161E-04 -5.68620717042841E-04  3.02214377239838E-05
  1.20884496117278E-04 -1.87504206896272E-04 -7.66099564015727E-04 -9.92523696239234E-05 -2.36508471432673E-03
 -1.69438365131128E-03  1.45387449168419E-03  8.46833714995956E-04 -2.93334082149589E-03 -8.65655133661694E-04
  1.36454939227985E-04  1.88782913336447E-04  5.68621855969009E-04 -3.02210271426537E-05 -1.20885725616706E-04
  1.81954939562286E-08  1.02769803450516E-07  4.96911002286833E-08 -1.53166830656991E-04  2.27528345619017E-04
  3.94856281720010E-08  2.65352773694506E-08  2.22208974307483E-10  5.18945307833655E-10 -7.29050083070525E-05
 -5.76751142429437E-10 -4.42909971640906E-09 -2.96757921726558E-04  3.27470815203481E-09  1.87481747286044E-04
  7.65973277391896E-04  9.91939632763306E-05 -2.36516460928741E-03 -1.69443966488965E-03 -1.45387709689977E-03
 -8.46835249304552E-04  2.93334550742563E-03  8.65660152340375E-04  1.36460052985162E-04 -1.88780703374377E-04
 -5.68617577741424E-04 -3.02202672984713E-05  1.20883512800016E-04 -1.87478162309147E-04 -7.65953359511575E-04
 -9.91834165243310E-05  2.36515964490297E-03  1.69443689500606E-03 -1.45386900172751E-03 -8.46830214740991E-04
 -2.93334748438558E-03 -8.65661876525388E-04  1.36458366556532E-04 -1.88780470107433E-04  5.68614431869587E-04
  3.02209658776436E-05 -1.20883005854683E-04 -1.55165582251318E-08 -9.42473185293661E-09  4.82590402017462E-05
  1.09722950331279E-09 -3.93908762591191E-10 -4.35686796542299E-03 -3.57553756238963E-03  5.90308555320233E-04
  3.68662885630374E-04  1.47247245436552E-04  4.35688153585046E-03  3.57554615480388E-03 -5.90312998437678E-04
  3.68661595398180E-04 -1.47246639796909E-04  1.04744967143657E-08  6.81877029503025E-09 -4.82605184663530E-05
  1.47972517357310E-09  2.99241500623080E-11 -4.35690973751501E-03 -3.57556239999810E-03 -5.90313351034381E-04
 -3.68666051910056E-04  1.47246410747146E-04  4.35689216495242E-03  3.57555357337496E-03  5.90308803496695E-04
 -3.68664111342296E-04 -1.47246521841147E-04 -1.07304155663495E-08 -5.91384000005635E-08 -2.72180066484115E-08
  3.42191947750744E-05  4.21384517756288E-05  3.23143097669255E-08  2.20783955815227E-08  3.91326739963004E-09
  4.15357552785986E-09  1.03446110339851E-05 -4.73870146770692E-10  2.53658712249023E-09 -1.66734026885833E-05
 -1.10908589534222E-09 -8.92793768535868E-05 -5.62001198566961E-04 -2.77459391441790E-04 -3.27852275065748E-04
 -2.31784024250521E-04 -1.69557683420069E-04 -1.09510584436753E-04  6.55366254894653E-05  8.12634529257131E-05
 -2.44323618570327E-05 -6.39765117066175E-06  1.78345906916851E-05  5.58632391057014E-06 -2.00834166841475E-05
  8.92641695584663E-05  5.61915039957325E-04  2.77415645637364E-04  3.27885230888232E-04  2.31806748167031E-04
 -1.69532508447923E-04 -1.09493879102166E-04 -6.55357384978539E-05 -8.12597858583370E-05 -2.44372756613601E-05
 -6.39798694376414E-06 -1.78291604971097E-05 -5.58592287567683E-06  2.00794399105867E-05  2.10831143177724E-08
  1.17965745428006E-07  5.48096886642407E-08 -3.41723505901001E-05 -4.21058100397409E-05  6.20706454956246E-08
  4.32187483670010E-08  2.63166580735200E-10  1.16671440992206E-09  1.03502007763686E-05 -6.21378734386332E-11
 -5.01743205071892E-09  1.66714364386752E-05  4.31055084740618E-09 -8.92955668430437E-05 -5.62093025597397E-04
 -2.77502804346958E-04  3.27784151473655E-04  2.31736671274056E-04  1.69514973945671E-04  1.09481661599678E-04
  6.55391149756601E-05  8.12647658217715E-05 -2.44322978494376E-05  6.39952537053161E-06  1.78376118316263E-05
 -5.58682410044294E-06 -2.00830115744012E-05  8.92984623607630E-05  5.62107031756785E-04  2.77506564547970E-04
 -3.27785031533383E-04 -2.31736437718730E-04  1.69525226981561E-04  1.09489142217867E-04 -6.55453901121394E-05
 -8.12707877566157E-05 -2.44311239478572E-05  6.39812531635781E-06 -1.78386202573485E-05  5.58550943754308E-06
  2.00819070554618E-05 -1.57645916478672E-08 -1.14203385865450E-08  6.74820288349812E-08  1.82980208793643E-09
  2.33431518754276E-10  8.73422885290627E-04  6.74737771475256E-04 -8.82366008706125E-05 -5.09005960767887E-05
 -3.93015591501127E-05 -8.73419933926332E-04 -6.74739785434143E-04  8.82326481665711E-05 -5.09016613806634E-05
  3.93006983900902E-05  3.48029761274467E-08  2.43286824554907E-08 -7.05447455804411E-08  3.47243938889283E-09
 -4.24460327747917E-10  8.73376085364147E-04  6.74705067935057E-04  8.82324323762774E-05  5.08980711915696E-05
 -3.93023981820710E-05 -8.73379206181081E-04 -6.74708518529354E-04 -8.82334749090828E-05  5.08984349788754E-05
  3.93033235766825E-05  9.86504132789098E-09  5.51747162482295E-08  2.54925393078977E-08 -1.14911587676722E-05
 -1.12825855653739E-05 -5.31048525381895E-09 -3.01166218273277E-09  3.79962021837827E-09  4.55032124110379E-09
  1.00173748891353E-06 -8.25888107266986E-10 -3.15747856476664E-09 -1.99937557899346E-06 -1.17308105313717E-09
  1.22852084338986E-05  6.70120287780747E-05  2.63047206896385E-05  3.66007801652679E-05  2.45306728179344E-05
  1.45095308009162E-05  7.65688798383446E-06  1.76544729671888E-05  1.71415154918932E-05  3.04825842760883E-06
 -1.75747232259135E-06 -5.31428455632243E-06 -1.04387518303739E-06  1.18318002598306E-06 -1.22832953616563E-05
 -6.70022336453708E-05 -2.63017568432610E-05 -3.66063382323441E-05 -2.45339814309130E-05  1.45112074174524E-05
  7.65919773384153E-06 -1.76542924191381E-05 -1.71402644976112E-05  3.04794972946661E-06 -1.75733884418022E-06
  5.31356065895545E-06  1.04341435319906E-06 -1.18148646343952E-06 -2.10180945389687E-08 -1.20618256858509E-07
 -5.98358823933209E-08  1.15180151419906E-05  1.13007821230901E-05 -3.38411280144417E-08 -2.28476589995831E-08
 -1.04490618334177E-09 -1.70596439588213E-09  1.00535088818338E-06  9.48436428563887E-11  7.30719252144626E-09
  1.99827416529042E-06 -1.26851507082979E-09  1.23164656500233E-05  6.71908438396178E-05  2.63922138844687E-05
 -3.65424570197068E-05 -2.44904022911985E-05 -1.44945711647898E-05 -7.64628601650584E-06  1.76562142921198E-05
  1.71413729665298E-05  3.04370214315492E-06  1.75781621052335E-06 -5.32387510156553E-06  1.04445945163946E-06
  1.18247472853370E-06 -1.23074536100865E-05 -6.71385224381678E-05 -2.63657149254756E-05  3.65781459582332E-05
  2.45149236351365E-05 -1.44824630911611E-05 -7.63951611079903E-06 -1.76604654342743E-05 -1.71471418057757E-05
  3.04955272648939E-06  1.75665460214538E-06  5.32133402320510E-06 -1.04489076418545E-06 -1.18016123433111E-06
 -2.15584544504845E-08 -1.55709270762895E-08  8.88044264340182E-07  5.58373692321877E-09  4.62827032872710E-10
 -1.19945987200862E-04 -9.97228351464196E-05  1.09678210901743E-05  6.84377833645715E-06  3.71584312810144E-06
  1.19944834202048E-04  9.97214612192996E-05 -1.09656251626601E-05  6.84271253310845E-06 -3.71468615893590E-06
  9.11756368758205E-09  5.35427092623190E-09 -8.89554171365932E-07  3.69412086324412E-09  1.77866434742215E-09
 -1.19948329958105E-04 -9.97248064700211E-05 -1.09704174036050E-05 -6.84414628536901E-06  3.71609797805649E-06
  1.19967089341563E-04  9.97389633157221E-05  1.09722418103404E-05 -6.84736905212149E-06 -3.71487697306960E-06
* ORBITAL    1   29
  7.38142249813442E-05  5.46862938222567E-03 -9.31404600019005E-05  8.62637831822833E-09  7.08407577989292E-09
  5.23054052932771E-03  1.33681155314247E-03 -3.43133174828300E-03 -1.02210409129046E-03  1.23750966895461E-09
 -1.35817149162921E-04 -8.37701973739455E-04 -1.56021472527466E-11 -3.85851206237104E-04 -3.68670250491155E-05
 -2.73487064097044E-03  4.68583859373842E-05 -2.84298049073118E-03 -2.91454697784740E-04 -3.05788822836904E-04
 -8.32178933369750E-04  1.71893698595916E-03  5.11067297683982E-04 -2.21242261852462E-04 -1.92035126501424E-04
  4.19122653623400E-04  1.88996006147891E-04 -2.71590581913010E-06 -3.69246196279566E-05 -2.73519058671338E-03
  4.67075814675223E-05 -2.84280764947450E-03 -2.91332605939407E-04  3.05624660868641E-04  8.32065420266387E-04
  1.71891303890471E-03  5.11046900275540E-04  2.21235310507877E-04  1.92032886156962E-04  4.19135902213682E-04
  1.88999282919220E-04 -2.70120521477411E-06  7.38601549407004E-05  5.46888373612403E-03 -9.30219730442876E-05
  1.46196757787134E-08  8.60150407361012E-09 -5.23041277760041E-03 -1.33672413223534E-03 -3.43131005697219E-03
 -1.02208471638359E-03  4.12066780989302E-09  1.35817622315885E-04 -8.37712349671881E-04 -8.83085759203854E-10
 -3.85850750318921E-04 -3.68974456635491E-05 -2.73503922105178E-03  4.67822689925301E-05  2.84284475865485E-03
  2.91358504278147E-04  3.05706485496528E-04  8.32119708201999E-04  1.71891512653549E-03  5.11047204039980E-04
 -2.21239606245790E-04  1.92032714440615E-04  4.19127279579461E-04 -1.88999909511725E-04 -2.71192082323326E-06
 -3.68884339788145E-05 -2.73499030430587E-03  4.67982631024543E-05  2.84297070621708E-03  2.91448178831232E-04
 -3.05695940342339E-04 -8.32115637968961E-04  1.71893417933990E-03  5.11066427553801E-04  2.21244181555347E-04
 -1.92035140780356E-04  4.19128786408647E-04 -1.88995747198848E-04 -2.70459474498006E-06  4.07193279537735E-04
 -3.90549921264111E-03  2.55639413231806E-10  2.89708250990216E-04 -1.74890514053534E-04 -2.03538545420129E-04
  1.95295590430336E-03 -1.65455572796562E-04 -3.19176355875365E-06  8.75510178010672E-05 -2.03703682673980E-04
  1.95283758848462E-03 -1.65437201669277E-04  3.18680341357051E-06  8.75567215275937E-05  4.07251584906011E-04
 -3.90545337082064E-03 -1.82383938921811E-09 -2.89710483882257E-04 -1.74897756904611E-04 -2.03664505850351E-04
  1.95286984391237E-03  1.65443296536209E-04  3.18497225611586E-06  8.75559936596639E-05 -2.03555094855018E-04
  1.95294149534222E-03  1.65452924343635E-04 -3.19584586333373E-06  8.75522618026309E-05  2.34404397014542E-02
 -3.38365339674695E-01  8.60291712451466E-03  2.75851692118916E-08 -5.79357171610736E-08 -4.84721473765838E-02
  2.57246201632620E-02  3.69462090621583E-04  2.20870304007913E-04  1.57219844045207E-09 -2.97638600681596E-07
  1.24193113201646E-02  1.67522187801076E-10 -1.97124958655553E-03 -1.17186644420551E-02  1.69194264304738E-01
 -4.31025743782629E-03  1.19718715970595E-01 -2.96038761962746E-02 -1.58905406046722E-01  2.55523884274535E-02
 -2.11423263618240E-04 -1.10547667457765E-04  6.51436106566041E-03  2.65917457648189E-05 -6.21321473864452E-03
 -1.36814605121740E-05 -1.32599823202976E-02 -1.17187006822191E-02  1.69193737278516E-01 -4.31039243711040E-03
  1.19718778102748E-01 -2.96038380493915E-02  1.58905462103563E-01 -2.55524337758838E-02 -2.11435534891405E-04
 -1.10557738773125E-04 -6.51436574968091E-03 -2.65934629891885E-05 -6.21318605829459E-03 -1.36807166264396E-05
 -1.32599821140270E-02  2.34404669224424E-02 -3.38365183842686E-01  8.60298961263828E-03 -1.01753365384731E-07
  7.46822311648445E-09  4.84721829283748E-02 -2.57245919370566E-02  3.69474695443161E-04  2.20880208141051E-04
 -7.15208476172442E-09  2.98872483988455E-07  1.24193029386245E-02  8.56339594793045E-10 -1.97124958178605E-03
 -1.17187064286087E-02  1.69194027038004E-01 -4.31036970558090E-03 -1.19718766962815E-01  2.96038432628556E-02
  1.58905418947452E-01 -2.55523783320051E-02 -2.11436437266619E-04 -1.10559186603745E-04  6.51436621491586E-03
 -2.65937604391902E-05 -6.21320082053201E-03  1.36812086189105E-05 -1.32599827099609E-02 -1.17186840795472E-02
  1.69193831931778E-01 -4.31035071011792E-03 -1.19718785015583E-01  2.96038333148293E-02 -1.58905501040748E-01
  2.55524069300833E-02 -2.11424695793085E-04 -1.10548330781336E-04 -6.51437292383838E-03  2.65921298703159E-05
 -6.21319571720916E-03  1.36812796873428E-05 -1.32599831286515E-02 -1.90802058678355E-01  2.09201175120295E-02
  8.15806722933596E-09  2.24172824363231E-02  1.21704504889383E-05  9.53887861439506E-02 -1.04594964109999E-02
 -6.42928275319272E-03 -1.12830626336772E-02 -7.01800150736346E-06  9.53887242349177E-02 -1.04594346763578E-02
 -6.42928246475706E-03  1.12830655838696E-02 -7.01589678813239E-06 -1.90802091691327E-01  2.09200940566128E-02
 -2.48615696956345E-09 -2.24172947686332E-02  1.21676312843761E-05  9.53888378090640E-02 -1.04594600334436E-02
  6.42929380655721E-03  1.12830641512848E-02 -7.01597034346444E-06  9.53886622571766E-02 -1.04594817783799E-02
  6.42927079744025E-03 -1.12830571002096E-02 -7.01859269418837E-06  2.16384690134516E-04  8.85755654485471E-04
  1.14682559055084E-04  3.01270655037327E-08  2.15596347061951E-08  3.20316970957216E-03  2.18213564115580E-03
  3.37085509563658E-03  9.98406568143460E-04 -2.40879581723083E-09  1.39978995270584E-04 -6.56529861780649E-04
 -7.46757249012717E-10 -2.06185766659128E-04 -1.08149406291400E-04 -4.40525102221269E-04 -5.70886099468335E-05
 -1.45344857151385E-03 -8.46512523322848E-04 -6.85956933680800E-04 -7.15919469856652E-04 -1.70704946850810E-03
 -4.99795805375792E-04 -1.20859024762947E-04  1.88097614105717E-04  3.28087969560568E-04 -1.88170770438596E-04
  3.06838353911273E-06 -1.08190654799710E-04 -4.40753766517208E-04 -5.71958928329434E-05 -1.45340449446771E-03
 -8.46481109819481E-04  6.85757111957146E-04  7.15780795196719E-04 -1.70704882558729E-03 -4.99794748401534E-04
  1.20859985902707E-04 -1.88097209277370E-04  3.28098080046943E-04 -1.88169592391805E-04  3.08554760445425E-06
  2.16386499711203E-04  8.85763924257584E-04  1.14681122333981E-04 -1.62832116495975E-08 -1.14738233706020E-08
 -3.20306394807461E-03 -2.18206014367425E-03  3.37085935456865E-03  9.98412664811897E-04 -1.09057208160178E-09
 -1.39977643345182E-04 -6.56529982235531E-04  6.89643720111288E-10 -2.06187610071637E-04 -1.08187768685085E-04
 -4.40736838667118E-04 -5.71864047486597E-05  1.45339715679392E-03  8.46476215073497E-04  6.85804115425866E-04
  7.15813144188682E-04 -1.70705151212462E-03 -4.99796011525747E-04 -1.20859862824546E-04 -1.88097218523067E-04
  3.28097789318915E-04  1.88171320690618E-04  3.08047387857416E-06 -1.08147905611348E-04 -4.40517041847064E-04
 -5.70854526429390E-05  1.45346662622344E-03  8.46524210690817E-04 -6.85900965042966E-04 -7.15881145440181E-04
 -1.70704857060266E-03 -4.99796182570251E-04  1.20861444321645E-04  1.88097464538796E-04  3.28086176722993E-04
  1.88171114003491E-04  3.07320900504268E-06 -5.02732764714427E-03 -4.12652894423008E-03 -2.07170613033891E-09
  8.02700226632919E-04  1.69723581839136E-04  2.51457248020487E-03  2.06341862498051E-03 -3.68550586150586E-04
 -1.64554053178589E-04 -8.55197661336926E-05  2.51447158435882E-03  2.06334258024862E-03 -3.68536666540084E-04
  1.64560558378835E-04 -8.55212531613646E-05 -5.02722445607435E-03 -4.12646319334271E-03  6.13299914218828E-10
 -8.02687076168074E-04  1.69724234367911E-04  2.51449486134029E-03  2.06336122519999E-03  3.68540593277053E-04
  1.64559382475485E-04 -8.55195398091302E-05  2.51455609137829E-03  2.06340836213980E-03  3.68546360338016E-04
 -1.64555879292195E-04 -8.55193705369134E-05 -1.02999833806002E-04 -6.47529331101463E-04 -3.20094457406142E-04
  1.30733450171744E-08  8.92906704697144E-09 -4.25797854971073E-04 -2.94958571634765E-04  6.89833705030006E-05
  9.34247786472053E-05 -1.20045307365431E-09  2.26435648921958E-06  2.04191866607226E-05 -1.69196726418942E-10
  3.60352111337703E-05  5.14835157890606E-05  3.24983741845788E-04  1.60037105701891E-04  1.69516552703232E-04
  1.09560637789528E-04  1.31969409020082E-04  1.05291153128752E-04 -4.39054698257669E-05 -4.71671144973938E-05
  2.00829026224093E-05 -1.27910061028833E-05 -1.04309029253907E-05  6.73341794842347E-06  1.23759913324033E-06
  5.15218627102475E-05  3.25196429165538E-04  1.60136440827172E-04  1.69402687640129E-04  1.09481177871479E-04
 -1.31883526616966E-04 -1.05231525871207E-04 -4.39102148055903E-05 -4.71714484108225E-05 -2.00792773836442E-05
  1.27912648639425E-05 -1.04387533638334E-05  6.73425999922169E-06  1.23573946674240E-06 -1.03027503810579E-04
 -6.47681921880549E-04 -3.20161817785214E-04  1.90013718065206E-08  1.29797324486127E-08  4.25637120733751E-04
  2.94844412726221E-04  6.89907707483955E-05  9.34323989595629E-05  1.11589543586885E-09 -2.26362945538463E-06
  2.04249221921383E-05 -1.87119955858213E-10  3.60273011815347E-05  5.15324347689860E-05  3.25256790168532E-04
  1.60167866978147E-04 -1.69409905084429E-04 -1.09487771281461E-04 -1.31910470154329E-04 -1.05250885416690E-04
 -4.39098120211362E-05 -4.71721853871795E-05  2.00796242905402E-05  1.27913077445250E-05 -1.04425148701815E-05
 -6.73487778776175E-06  1.23790244134300E-06  5.14894902595504E-05  3.25017319020522E-04  1.60054815667646E-04
 -1.69505849986679E-04 -1.09554334544842E-04  1.31977099209888E-04  1.05296697135336E-04 -4.39064573611418E-05
 -4.71681898948867E-05 -2.00819140605398E-05 -1.27912235384320E-05 -1.04326272650983E-05 -6.73304088973200E-06
  1.23776299998180E-06  1.00852447629273E-03  7.78848637118030E-04 -1.24657556202904E-09 -1.17602115171164E-04
 -4.55706996964208E-05 -5.03832207891306E-04 -3.89475580210215E-04  5.08721431533249E-05  2.94468936452500E-05
  2.24931580716626E-05 -5.03736219661384E-04 -3.89406527856548E-04  5.08650162966450E-05 -2.94441750845676E-05
  2.24937544103217E-05  1.00838396268952E-03  7.78750796378558E-04 -1.76759530080318E-09  1.17583271108431E-04
 -4.55730065467140E-05 -5.03784230361613E-04 -3.89437806137795E-04 -5.08730451501160E-05 -2.94473883848748E-05
  2.24930252448431E-05 -5.03830969005682E-04 -3.89471045263025E-04 -5.08730957038206E-05  2.94459433329774E-05
  2.24931645215535E-05  1.41745874333934E-05  7.77229343380046E-05  3.03173203685661E-05  2.99763974198960E-08
  2.03974690965594E-08  4.50173862305961E-05  2.90200437145110E-05  2.01063385858262E-05  1.97175192714216E-05
 -3.62042680849536E-09 -2.07383111336601E-06 -6.21976948521972E-06 -5.82053925793248E-11 -3.73711718985092E-06
 -7.05570925844469E-06 -3.80844700585234E-05 -1.51163059088979E-05 -1.45684963212670E-05 -7.65631080631122E-06
 -1.99241080658154E-05 -1.57243873753078E-05 -1.02972247170272E-05 -9.92534921006919E-06 -1.17940308639700E-06
 -1.00082039552271E-06  2.97312234076771E-06  1.74697538048568E-06 -1.68388221484403E-06 -7.10797083554275E-06
 -3.83774160688511E-05 -1.52546243430244E-05 -1.45027689757192E-05 -7.61114308941887E-06  1.97846054770983E-05
  1.56275616294250E-05 -1.02999702740073E-05 -9.92811495673162E-06  1.17906704828205E-06  1.00049160895812E-06
  2.98878914869831E-06  1.74806278986556E-06 -1.67345561684449E-06  1.42080236998991E-05  7.79106484746474E-05
  3.04025152408757E-05 -7.27393461232015E-09 -4.90127951366241E-09 -4.48970414283573E-05 -2.89362075000489E-05
  2.01074803465422E-05  1.97196454132865E-05 -9.54062404764052E-10  2.07393225104087E-06 -6.22994707412051E-06
  6.95151083607166E-10 -3.73739630439350E-06 -7.11657939354143E-06 -3.84274131073984E-05 -1.52798762614694E-05
  1.45025421280523E-05  7.61092490065859E-06  1.97815182293416E-05  1.56257412618704E-05 -1.02975204405992E-05
 -9.92474697174014E-06 -1.18031016660637E-06  1.00066993989919E-06  2.99131406999624E-06 -1.74763903856182E-06
 -1.67260026769459E-06 -7.04099897479982E-06 -3.79999416166566E-05 -1.50735476487995E-05  1.45923118241271E-05
  7.67236963288059E-06 -1.99144864698597E-05 -1.57168955057868E-05 -1.02981193946460E-05 -9.92647845936028E-06
  1.18282962387719E-06 -9.99841533902606E-07  2.96791815974730E-06 -1.74766515155105E-06 -1.68407755510060E-06
 -1.38371265524558E-04 -1.15176720802373E-04 -2.55281695862231E-09  1.49186363448110E-05  4.28933570456472E-06
  6.93839235596826E-05  5.75542059262207E-05 -6.84272805785853E-06 -3.06110555229168E-06 -2.13845531696348E-06
  6.93445495301464E-05  5.75248784965959E-05 -6.84045700756239E-06  3.06613351153488E-06 -2.13947275522834E-06
 -1.38326439978296E-04 -1.15150359331154E-04  8.98478043463129E-10 -1.49189904062023E-05  4.28792983407055E-06
  6.93693401004937E-05  5.75438892741951E-05  6.84443661281672E-06  3.06928307794424E-06 -2.14048444707209E-06
  6.93768931952067E-05  5.75515128358279E-05  6.84129515170497E-06 -3.06117793793757E-06 -2.14119717568962E-06
* ORBITAL    1   30
 -1.46936800023658E-04 -2.37621442644784E-03 -4.11335070379025E-04 -1.95721745919072E-08 -1.38965094872294E-08
 -4.27880480110283E-03  2.05834967022378E-05 -2.90789795664695E-04  1.63024241775964E-04  2.49024936978173E-09
  4.77818671915297E-04  2.27458361315504E-04 -2.16261741171048E-09  1.13421870667025E-04 -1.47023176371581E-04
 -2.37677135633698E-03 -4.11677538792401E-04 -3.70794458804046E-03  1.62239643767879E-05 -2.14056285991498E-03
  9.40573368280221E-06 -2.90352992860277E-04  1.63007492276908E-04 -9.84469663290892E-05  2.38865164321468E-04
  2.27492715823591E-04  4.13835686156485E-04 -5.67603648850956E-05 -1.47025730361637E-04 -2.37678114000907E-03
 -4.11674463858910E-04 -3.70781339387475E-03  1.63176142242744E-05  2.14056397852046E-03 -9.40805354519988E-06
 -2.90372744684630E-04  1.62988741454224E-04  9.84397825420361E-05 -2.38863341072593E-04  2.27488992992887E-04
  4.13838406358449E-04 -5.67639873919852E-05 -1.46893360906267E-04 -2.37596642068548E-03 -4.11211533563788E-04
 -4.29407797644397E-08 -2.87338495034918E-08  4.27888062589107E-03 -2.05339847243506E-05 -2.90780955046636E-04
  1.63033523097551E-04 -2.60477153414392E-09 -4.77814362278974E-04  2.27446516226467E-04  2.85599278953578E-09
  1.13426981232741E-04 -1.47057454914939E-04 -2.37696365928849E-03 -4.11768018223551E-04  3.70784458554561E-03
 -1.62932544476388E-05  2.14061438635176E-03 -9.36962507081854E-06 -2.90353160155363E-04  1.63008677455281E-04
 -9.84416308310097E-05 -2.38863482285001E-04  2.27497067691441E-04 -4.13840260181778E-04 -5.67675685172652E-05
 -1.47022263641589E-04 -2.37676317992725E-03 -4.11671965992581E-04  3.70789826780042E-03 -1.62552597399284E-05
 -2.14057827410932E-03  9.39449350075474E-06 -2.90365081610919E-04  1.62995868759823E-04  9.84421044142121E-05
  2.38868805487306E-04  2.27486261317718E-04 -4.13839487030037E-04 -5.67606323604637E-05 -1.44958730365435E-03
  1.75702848979284E-03  3.83881377966553E-10  2.85582648540632E-05  2.29847464080226E-04 -1.44497601072459E-03
  1.76036605636959E-03  2.42709064880274E-05  1.40034872174687E-05  2.29855123362173E-04 -1.44510461211022E-03
  1.76028183891038E-03  2.42849997217531E-05 -1.40150138707273E-05  2.29863048840375E-04 -1.44958418192403E-03
  1.75703144314822E-03  4.05464397804019E-09 -2.85565876065705E-05  2.29854151908359E-04 -1.44497101895532E-03
  1.76037509811803E-03 -2.42643771305097E-05 -1.40068897653657E-05  2.29849530231567E-04 -1.44503886995273E-03
  1.76032487312358E-03 -2.42812840755749E-05  1.40135965626126E-05  2.29849475154178E-04 -4.21741434519698E-03
  1.19356367349897E-02 -6.49256312535026E-03 -2.08546184312159E-09 -2.39800090661042E-09  2.19517149500643E-01
 -3.58700032585317E-02 -6.80933668506854E-05 -1.60533023435583E-05  1.89729566296503E-09 -7.61833744665631E-05
  1.28837762555980E-03 -2.47670171764847E-09  1.99553048888328E-03 -4.22176374770955E-03  1.19221495076637E-02
 -6.50189632435220E-03  1.90145795231705E-01 -3.10647415454079E-02  1.09751093772255E-01 -1.79358096914123E-02
 -6.85073002726706E-05 -1.62504227259382E-05 -1.73067664673369E-03 -3.81651942546686E-05  1.28752579024246E-03
 -6.61084868068517E-05 -9.95659962224235E-04 -4.22181242449525E-03  1.19218771900072E-02 -6.50202341996979E-03
  1.90145831110632E-01 -3.10647183317182E-02 -1.09751261470841E-01  1.79356938730849E-02 -6.85143537447459E-05
 -1.62574885980148E-05  1.73067476632418E-03  3.81605451577451E-05  1.28753817451174E-03 -6.61046586003869E-05
 -9.95641326677586E-04 -4.21741262568990E-03  1.19356454820629E-02 -6.49256411806526E-03  4.23232759223898E-09
  3.74778581714495E-09 -2.19517083169871E-01  3.58700520764697E-02 -6.80812333795703E-05 -1.60434788165533E-05
 -4.01521842087101E-10  7.61793195766736E-05  1.28837293828881E-03 -2.31556650820191E-09  1.99552806084758E-03
 -4.22180416205121E-03  1.19219223413133E-02 -6.50200267040575E-03 -1.90145830370744E-01  3.10647176508863E-02
 -1.09751243795134E-01  1.79357056347213E-02 -6.85165971772865E-05 -1.62587884452578E-05 -1.73067557710496E-03
  3.81628292473847E-05  1.28753464830271E-03  6.61048258092278E-05 -9.95646128330084E-04 -4.22176958021084E-03
  1.19221161966783E-02 -6.50191175929865E-03 -1.90145805071805E-01  3.10647346230354E-02  1.09751118509428E-01
 -1.79357911840303E-02 -6.85115871811060E-05 -1.62545562051006E-05  1.73067494694098E-03 -3.81644478315034E-05
  1.28752419070212E-03  6.61031701598115E-05 -9.95657329445762E-04  1.99762503493545E-01 -1.26879220885924E-02
 -1.74046300718272E-09 -1.86461029975472E-02 -6.12886886551978E-05  1.99734041766895E-01 -1.27025203231154E-02
 -1.61496423028029E-02 -9.32544270447157E-03 -6.14393509941015E-05  1.99733995618245E-01 -1.27025502810023E-02
 -1.61496328253929E-02  9.32544510197582E-03 -6.14454846867840E-05  1.99762545271861E-01 -1.26878974527598E-02
 -3.68498721920646E-09  1.86461045916048E-02 -6.12963912501731E-05  1.99733982277701E-01 -1.27025623623428E-02
  1.61496320129803E-02  9.32544611730269E-03 -6.14418881928636E-05  1.99734023993176E-01 -1.27025309167969E-02
  1.61496375328248E-02 -9.32544225567443E-03 -6.14435744470301E-05 -3.74415092207177E-04 -2.19207905361055E-03
 -8.58889283848100E-04  2.94731927094276E-08  1.92292888384112E-08 -1.10001372266232E-03 -7.76418870723909E-04
  3.35165285643744E-04 -8.04398220390520E-05 -4.05329171450809E-09 -4.46349918919954E-04  2.58392900427054E-04
  5.16780693134769E-10  2.46320097147385E-04 -3.74575049982728E-04 -2.19275760280525E-03 -8.59436698349529E-04
 -9.54499316699645E-04 -6.74010481326093E-04 -5.50977767474207E-04 -3.89147608782661E-04  3.34434484379246E-04
 -8.03782603955605E-05 -2.13502419124023E-04 -2.23126516695569E-04  2.58427818538053E-04 -3.86621322432122E-04
 -1.23173418986142E-04 -3.74573188717765E-04 -2.19274223289071E-03 -8.59423869485037E-04 -9.54450581309760E-04
 -6.73976262955312E-04  5.51012684289634E-04  3.89169305066381E-04  3.34434022506052E-04 -8.03774111899525E-05
  2.13500608004624E-04  2.23128747946599E-04  2.58425252399178E-04 -3.86617852590361E-04 -1.23180865123221E-04
 -3.74383030221917E-04 -2.19189572416871E-03 -8.58797842555888E-04 -8.27750508494945E-09 -4.73349390400343E-09
  1.10008859345581E-03  7.76469039268868E-04  3.35182962566501E-04 -8.04219103847857E-05 -2.72780889321805E-09
  4.46350547978183E-04  2.58385937897242E-04 -5.58069935371188E-10  2.46325764020045E-04 -3.74588355599935E-04
 -2.19282918154730E-03 -8.59464635393079E-04  9.54431851908593E-04  6.73961300414130E-04  5.50983009650734E-04
  3.89149272293869E-04  3.34421966301628E-04 -8.03890496432827E-05 -2.13502032376060E-04  2.23129674998131E-04
  2.58428576148357E-04  3.86620638907604E-04 -1.23177655738797E-04 -3.74555587078056E-04 -2.19264447171602E-03
 -8.59378311376454E-04  9.54539901319457E-04  6.74039062141648E-04 -5.50996195439439E-04 -3.89159394642933E-04
  3.34437357147956E-04 -8.03763770948965E-05  2.13505465941957E-04 -2.23128693949563E-04  2.58420153225319E-04
  3.86622854287641E-04 -1.23177502080697E-04  2.68603942748246E-03  2.06168271130615E-03 -2.95452727203740E-09
 -4.57479611821387E-04 -2.18684102014250E-04  2.69110297574413E-03  2.06502466049625E-03 -3.96721712259111E-04
 -2.29044381248064E-04 -2.18701066329008E-04  2.69108450651471E-03  2.06501897064940E-03 -3.96721860530741E-04
  2.29041697116223E-04 -2.18703543286717E-04  2.68606503901107E-03  2.06169976445827E-03  4.34254917070892E-11
  4.57486904029994E-04 -2.18691877043048E-04  2.69108691524210E-03  2.06502247926745E-03  3.96724799747806E-04
  2.29044348279357E-04 -2.18695965823410E-04  2.69113014378317E-03  2.06505032740911E-03  3.96722455733684E-04
 -2.29046196169159E-04 -2.18697090874290E-04  6.15585697785344E-05  2.78716059297147E-04  2.15346798722739E-04
  1.98874142588677E-08  1.77972963210056E-08  2.21079970664721E-04  1.30614752481916E-04  1.16670112716950E-05
  2.91562288304013E-05  4.81658096653296E-09  6.99738654376955E-06 -3.44112218352340E-06 -8.71805051077872E-10
 -4.62996421500480E-05  6.16477889318027E-05  2.79217575672806E-04  2.15574970539193E-04  1.91572569193623E-04
  1.13188643258950E-04  1.10530985220835E-04  6.53158373365469E-05  1.20275645717223E-05  2.92535252484653E-05
  4.01086464599387E-05  3.48701521285853E-06 -3.48083736252912E-06  6.05728260785152E-06  2.31470943050518E-05
  6.15668169210625E-05  2.78753654637949E-04  2.15343920598831E-04  1.91644910439526E-04  1.13241117088231E-04
 -1.10715565111175E-04 -6.54407179374440E-05  1.20310647358119E-05  2.92595467857951E-05 -4.01089439092526E-05
 -3.48691420384767E-06 -3.45237215024064E-06  6.05913284327881E-06  2.31666757768745E-05  6.15691721073327E-05
  2.78775576350473E-04  2.15372021458514E-04  6.94489471376813E-08  4.44189912278718E-08 -2.21031770593557E-04
 -1.30579947824381E-04  1.16736634734163E-05  2.91650154860415E-05  1.08195089833121E-08 -6.99990834774907E-06
 -3.44506508841906E-06 -1.61285386571836E-09 -4.62981020320357E-05  6.16460442523176E-05  2.79207388974683E-04
  2.15575154568624E-04 -1.91594839293398E-04 -1.13207988038557E-04 -1.10635658718280E-04 -6.53900645069608E-05
  1.20270668544086E-05  2.92514988976611E-05  4.01088017464468E-05 -3.48590775421018E-06 -3.47599646843040E-06
 -6.06069147385261E-06  2.31549352191178E-05  6.16201872686454E-05  2.79053722440984E-04  2.15493211787488E-04
 -1.91631255191734E-04 -1.13236138705205E-04  1.10718209961929E-04  6.54452142294201E-05  1.20275057084997E-05
  2.92496914511144E-05 -4.01117303589119E-05  3.48776603210146E-06 -3.46654229907677E-06 -6.05976942174157E-06
  2.31672166322155E-05 -7.71280944807718E-04 -5.80783046887883E-04 -1.88662537097345E-09  9.93211724836421E-05
  4.42744432311725E-05 -7.71814454876407E-04 -5.81218302077726E-04  8.60668694341855E-05  4.96934533819327E-05
  4.43002868813119E-05 -7.71833439230263E-04 -5.81243804090651E-04  8.60644243121204E-05 -4.96817642407458E-05
  4.42967056612379E-05 -7.71269015499600E-04 -5.80784114864379E-04 -6.24190806956084E-09 -9.93175724838666E-05
  4.42661103027430E-05 -7.71883626303707E-04 -5.81261692442573E-04 -8.60785355575241E-05 -4.96930396389211E-05
  4.42977862681900E-05 -7.71935100330550E-04 -5.81305242586262E-04 -8.60848170023151E-05  4.96922953701616E-05
  4.42969566311444E-05 -1.41583058169882E-05 -8.00667243907421E-05 -3.60445418370622E-05  2.30587520234036E-08
  1.48094124607865E-08 -4.21895626232443E-05 -2.58869708204340E-05 -1.62200878830056E-05 -2.54660237708771E-05
 -5.86736008995694E-09 -3.53741832103043E-06  6.45831804530711E-06 -6.79748733978338E-10  8.80989004282375E-06
 -1.41395410739775E-05 -7.99721965113963E-05 -3.60038166795835E-05 -3.66552114406166E-05 -2.24984179534613E-05
 -2.11514057637226E-05 -1.29839663384618E-05 -1.62452304210630E-05 -2.54691914103645E-05 -7.63237721805506E-06
 -1.76486465680377E-06  6.45648543684502E-06 -3.06460915339522E-06 -4.40493229785433E-06 -1.41596071077901E-05
 -8.00787848526442E-05 -3.60491479133253E-05 -3.65572915764431E-05 -2.24315658044178E-05  2.11342461917604E-05
  1.29721082845216E-05 -1.62495760547179E-05 -2.54726769103336E-05  7.63091678125732E-06  1.76485954866839E-06
  6.45938395159841E-06 -3.06378269294747E-06 -4.41275165327388E-06 -1.41212468596525E-05 -7.98650209861987E-05
 -3.59566159451431E-05 -1.54967613861076E-08 -9.66344803026287E-09  4.23974553537843E-05  2.60338749239750E-05
 -1.62185356679863E-05 -2.54628301966615E-05 -3.23882782363985E-09  3.53759251770525E-06  6.45151172573897E-06
  6.89387188648352E-10  8.82202007545425E-06 -1.41791510853573E-05 -8.01905152594715E-05 -3.61043629146453E-05
  3.65157699287119E-05  2.24012477500397E-05  2.10913940901754E-05  1.29427912056199E-05 -1.62443953522501E-05
 -2.54678232411044E-05 -7.63127666722805E-06  1.76595321177369E-06  6.46390129374971E-06  3.06427912970512E-06
 -4.40693194916424E-06 -1.41261861087695E-05 -7.98948133262196E-05 -3.59658693057641E-05  3.67350533232685E-05
  2.25566392203066E-05 -2.12073325016990E-05 -1.30230308187595E-05 -1.62533155494417E-05 -2.54773717316491E-05
  7.63999021837130E-06 -1.76377031494424E-06  6.45283622329811E-06  3.06449518990226E-06 -4.41239752487408E-06
  1.64914635175681E-04  1.38098634590746E-04 -1.34003930870413E-09 -1.90798404410654E-05 -1.06102256153101E-05
  1.65050228956543E-04  1.38202213660043E-04 -1.65346934653475E-05 -9.54723058605419E-06 -1.06159131098828E-05
  1.64987227875597E-04  1.38159215062845E-04 -1.65322891429952E-05  9.54312543265219E-06 -1.06159600020719E-05
  1.65106795545351E-04  1.38234163271812E-04  1.23891322370851E-09  1.91065299207577E-05 -1.06111357608231E-05
  1.64959052843389E-04  1.38139043679223E-04  1.65301852031985E-05  9.54306892767164E-06 -1.06175779759298E-05
  1.65161690473725E-04  1.38284915194200E-04  1.65500010822200E-05 -9.55535899794249E-06 -1.06166351866657E-05
* ORBITAL    1   31
  1.09030959024342E-04  3.82817215286053E-03 -7.08735318082201E-05 -9.27641034307394E-09 -7.29302791690973E-09
  9.50689249790553E-04 -1.65460517608260E-03 -2.79757286514425E-03 -1.16620871327025E-03  3.87378635397839E-09
 -1.85257781749528E-04 -4.39504369309757E-04 -6.74614369030932E-10 -3.60107872161711E-04 -1.09107373396091E-04
 -3.82755807094302E-03  7.12327241166289E-05 -8.22730374597300E-04  1.43261244390493E-03 -4.74768417220874E-04
  8.27289944181702E-04  2.81722819166733E-03  1.16805102644917E-03 -3.11872128380734E-04  9.28931504670852E-05
  4.39555529901556E-04  1.59743205386287E-04 -1.80106354437438E-04  1.09104805511005E-04  3.82754220166085E-03
 -7.12439579893862E-05  8.22730783474541E-04 -1.43261487434860E-03 -4.74768948695913E-04  8.27289279858711E-04
 -2.81722102982181E-03 -1.16804741952944E-03 -3.11870107440956E-04  9.28913520039591E-05 -4.39556529028409E-04
 -1.59743567865810E-04  1.80103740385088E-04 -1.09017774614617E-04 -3.82809561550658E-03  7.09106361066864E-05
 -2.51704057724817E-08 -1.71576024310839E-08  9.50722456205178E-04 -1.65457971643564E-03  2.79756316011821E-03
  1.16619583919151E-03 -2.26635062462920E-09 -1.85260381743347E-04  4.39496891879481E-04  4.67865733074450E-10
  3.60110740432914E-04  1.09104580112372E-04  3.82753944839879E-03 -7.12462790907329E-05 -8.22739786776381E-04
  1.43260914483329E-03 -4.74718932120676E-04  8.27325309261744E-04 -2.81721888834580E-03 -1.16804442730106E-03
  3.11875557136497E-04  9.28913906091358E-05 -4.39555722472511E-04  1.59744645915185E-04  1.80099801762853E-04
 -1.09113947836800E-04 -3.82759123319907E-03  7.12216898057577E-05  8.22688608128034E-04 -1.43264363053934E-03
 -4.74730029831072E-04  8.27318692389978E-04  2.81722804389522E-03  1.16805018414776E-03  3.11866634607910E-04
  9.28925587590495E-05  4.39557133121782E-04 -1.59743047610393E-04 -1.80101949222660E-04  6.01348902330904E-03
  8.58772374407632E-04  2.19172985448533E-09 -3.80717216722514E-04 -2.46948213727350E-04 -6.01138700395490E-03
 -8.58035950507523E-04  3.29571879998293E-04  1.90270673902708E-04  2.47434900685181E-04  6.01139871302534E-03
  8.58041136681334E-04 -3.29573411722097E-04  1.90272615770831E-04 -2.47441680317641E-04 -6.01347791515812E-03
 -8.58765904337637E-04  3.79382068724288E-10 -3.80716358050175E-04  2.46945615728473E-04  6.01141918161229E-03
  8.58058897011351E-04  3.29575495300417E-04  1.90266653297995E-04 -2.47441855094533E-04 -6.01146032470059E-03
 -8.58085151458455E-04 -3.29580216131819E-04  1.90274033903836E-04  2.47435888782659E-04  3.64705286914220E-03
 -2.37989222156437E-01 -1.36226721132495E-02  4.26160696844533E-09  1.77531283869219E-09 -1.16782333466063E-01
  4.40300622694551E-02  3.13529919733186E-04  1.86649106953879E-04 -2.11190359279643E-09  1.79806776945840E-05
  6.09589222213459E-03 -1.58583227672154E-09  2.19537327094534E-02 -3.64157729254315E-03  2.38037841244171E-01
  1.36196771627699E-02  1.01105739996148E-01 -3.81260908069635E-02  5.83590379660607E-02 -2.20220025602417E-02
 -3.13320518774327E-04 -1.86582967176686E-04  1.90118519253290E-02 -9.03547673774899E-06 -6.09543272509301E-03
 -1.57262339144271E-05  1.09832622603681E-02  3.64157816220184E-03 -2.38037838241919E-01 -1.36196802675213E-02
 -1.01105755187698E-01  3.81260801738440E-02  5.83590342958421E-02 -2.20220063691804E-02  3.13318926714209E-04
  1.86584904531579E-04  1.90118554328623E-02 -9.03593269006626E-06  6.09543274834738E-03  1.57247183440193E-05
 -1.09832628719414E-02 -3.64705051333942E-03  2.37989237452196E-01  1.36226798888189E-02 -3.38184798097454E-08
 -2.21335921757566E-08 -1.16782324035326E-01  4.40300700020453E-02 -3.13530359188290E-04 -1.86647070096448E-04
 -5.53209293691824E-09  1.79818666686164E-05 -6.09588906150859E-03  3.85338623832483E-11 -2.19537321672917E-02
  3.64155129576022E-03 -2.38037993888113E-01 -1.36197579170788E-02  1.01105700046786E-01 -3.81261189391275E-02
  5.83589934425406E-02 -2.20220335766982E-02  3.13323311366148E-04  1.86587573833990E-04 -1.90118515182139E-02
 -9.03453727948191E-06  6.09543882734947E-03 -1.57267365973014E-05 -1.09832578564120E-02 -3.64156119464931E-03
  2.38037935396424E-01  1.36197244662957E-02 -1.01105707654591E-01  3.81261155717654E-02  5.83589764214179E-02
 -2.20220452540502E-02 -3.13321039865333E-04 -1.86582726534927E-04 -1.90118523696007E-02 -9.03365813892860E-06
 -6.09543693632308E-03  1.57244441735324E-05  1.09832546481129E-02 -2.56178234683040E-01  7.06561396352338E-03
 -1.27002452563357E-09  1.99800663069179E-02  3.54850117910016E-05  2.56129209965698E-01 -7.06726586546979E-03
 -1.73037757520765E-02 -9.99099745594116E-03 -3.56680314846092E-05 -2.56129180055156E-01  7.06729028838362E-03
  1.73037726425246E-02 -9.99099637752417E-03  3.56690872985349E-05  2.56178243834522E-01 -7.06560850896115E-03
  2.87695042551760E-09  1.99800678073158E-02 -3.54860508853988E-05 -2.56129217126954E-01  7.06726186713741E-03
 -1.73037778755262E-02 -9.99099721207953E-03  3.56659225279674E-05  2.56129252422045E-01 -7.06723111227927E-03
  1.73037790268576E-02 -9.99099623468284E-03 -3.56694859852915E-05  3.16724973611875E-05 -1.87956955082667E-04
 -2.52954614369401E-04  1.71616871740692E-08  1.31774049071824E-08 -1.07661317135390E-03 -9.01157939754232E-04
  2.78101958227099E-03  1.16116051511963E-03  8.31679500052441E-10  1.82587691331418E-04 -3.26391053292611E-04
  1.01193859160150E-11  2.11975336644304E-05 -3.17531866830761E-05  1.88100087202502E-04  2.53372398348963E-04
  9.32412714584499E-04  7.80010397549330E-04  5.38300755135822E-04  4.50459413531113E-04 -2.79291623140871E-03
 -1.16294840844636E-03  1.83263517300089E-05 -9.14263750556836E-05  3.26627153123388E-04 -1.57640392204198E-04
  1.05608481075511E-05  3.17531913003094E-05 -1.88101708271636E-04 -2.53376219398169E-04 -9.32381854571035E-04
 -7.79987021695036E-04  5.38306019636445E-04  4.50462304929745E-04  2.79292230170154E-03  1.16295180817186E-03
  1.83184573172986E-05 -9.14282609203368E-05 -3.26624394164868E-04  1.57641197561181E-04 -1.05584604031117E-05
 -3.16668255864074E-05  1.87986188470707E-04  2.52966722331787E-04  2.22354570648168E-08  1.43586385594791E-08
 -1.07662276954245E-03 -9.01167134628842E-04 -2.78101953217296E-03 -1.16116340025164E-03  4.11915909077529E-09
  1.82586472237538E-04  3.26391106275816E-04 -1.60757366756956E-10 -2.12025493576654E-05  3.17791083699831E-05
 -1.87953072571471E-04 -2.53301542513421E-04  9.32417441466080E-04  7.80013370951345E-04  5.38355910778352E-04
  4.50497004832585E-04  2.79292063270596E-03  1.16295007253202E-03 -1.83212698706638E-05 -9.14278357310608E-05
 -3.26632890897559E-04 -1.57641197679632E-04 -1.05649439521573E-05 -3.17634112716275E-05  1.88041173407698E-04
  2.53343668549606E-04 -9.32425907922298E-04 -7.80021284046170E-04  5.38382370394065E-04  4.50515530149823E-04
 -2.79291161514242E-03 -1.16294510205698E-03 -1.83250797194847E-05 -9.14259390343266E-05  3.26629664759988E-04
  1.57639628214176E-04  1.05689065494542E-05  1.70901250641802E-03  1.05773939759968E-03 -6.08995129586700E-10
 -4.45047301776241E-05  2.44575426019571E-04 -1.70728415754455E-03 -1.05660467785792E-03  3.83514262469613E-05
  2.21280406457300E-05 -2.44807827076101E-04  1.70722860460670E-03  1.05655868025423E-03 -3.83441422516809E-05
  2.21217532759309E-05  2.44803739038429E-04 -1.70904479887866E-03 -1.05776328938432E-03 -2.52222370695882E-09
 -4.45125734291372E-05 -2.44579317302069E-04  1.70725417746090E-03  1.05658001012556E-03  3.83459544101830E-05
  2.21197556175691E-05  2.44803010703146E-04 -1.70732687186966E-03 -1.05663463641187E-03 -3.83572837290897E-05
  2.21259401348520E-05 -2.44810908059232E-04 -3.91016405645811E-05 -2.55331502385944E-04 -1.16130530743019E-04
 -2.99281659530160E-08 -2.02109378376627E-08  1.20004260458661E-04  9.82184721339456E-05  7.42283252317716E-05
  8.85627077941072E-05  3.06153091680976E-09 -1.00990223882619E-05 -1.11913815369776E-06 -7.68089276284410E-10
 -4.91493844963815E-06  3.92192616558262E-05  2.56817078727119E-04  1.16298875259476E-04 -1.03738859519233E-04
 -8.48850070810460E-05 -5.98143371107440E-05 -4.91427090043130E-05 -8.67718857138374E-05 -8.93124455988473E-05
 -4.25751745110236E-06  4.81476167061181E-06  8.73718009895276E-07  9.22022290493175E-06 -2.45420472047239E-06
 -3.92444641162496E-05 -2.56961775948803E-04 -1.16372005700855E-04  1.03730011717857E-04  8.48744190817998E-05
 -5.97827158030094E-05 -4.91200948198031E-05  8.67691879126129E-05  8.93189312989952E-05 -4.24937529675137E-06
  4.81565506987260E-06 -8.68827370972693E-07 -9.22326565828580E-06  2.44315536305655E-06  3.91266078441364E-05
  2.55478613826760E-04  1.16203331463064E-04 -2.46407247720402E-08 -1.78979852162012E-08  1.20086039656851E-04
  9.82793912161105E-05 -7.42362842821779E-05 -8.85608474806207E-05 -2.47396298062975E-09 -1.00949401452612E-05
  1.10578520180997E-06  2.40126561136612E-10  4.93210073976700E-06 -3.92525483776790E-05 -2.57006713178424E-04
 -1.16394102631029E-04 -1.03749783776852E-04 -8.48866494740249E-05 -5.97655574542696E-05 -4.91081060075017E-05
  8.67722348500928E-05  8.93215510639422E-05  4.25338279706476E-06  4.81680168627931E-06 -8.68737878424328E-07
  9.22370450534998E-06  2.44223423845807E-06  3.92053526294368E-05  2.56737856659426E-04  1.16257385524914E-04
  1.03726967903249E-04  8.48770854258546E-05 -5.98415119258458E-05 -4.91625690030567E-05 -8.67754099727138E-05
 -8.93158145398402E-05  4.25507476499523E-06  4.81500124265260E-06  8.76712983127546E-07 -9.22001119918690E-06
 -2.45609662595812E-06 -2.08345398826498E-04 -1.42272681761594E-04  2.36624833403803E-09  1.72661062047697E-05
 -1.38349150419244E-05  2.08360745812440E-04  1.41856940065542E-04 -1.49215304495615E-05 -8.59186982539508E-06
  1.34434745966449E-05 -2.08242236846460E-04 -1.41766722269836E-04  1.48980508601685E-05 -8.58164527881376E-06
 -1.34367013420712E-05  2.08413212271143E-04  1.42328671494497E-04  1.71379830248334E-09  1.72794720465095E-05
  1.38460834937354E-05 -2.08251630222322E-04 -1.41777490892171E-04 -1.48986332046065E-05 -8.58423918408440E-06
 -1.34371832915322E-05  2.08390477435732E-04  1.41876408142395E-04  1.49267159835689E-05 -8.59285017208415E-06
  1.34460900683463E-05 -3.10200552645963E-06 -1.83759604097202E-05 -1.13119753570272E-05 -2.19144182987680E-08
 -1.39739034373563E-08 -9.31062724012772E-07 -2.12539810188421E-06  1.92205655722391E-05  1.12506441502375E-05
  4.28254795222486E-09 -6.08498671008038E-07 -6.80051224761030E-07 -6.66211843103053E-10 -3.55478699787288E-07
  3.11880211423420E-06  1.89618356240701E-05  1.12845208039124E-05  7.52500807792869E-07  1.83962612887685E-06
  5.48791442661701E-07  1.02897133918347E-06 -1.08021301289883E-05 -1.05412935601480E-05 -3.17645719964366E-07
  4.90263903747203E-07  5.48341012187048E-07  1.48213515582357E-07 -1.80286260035977E-07 -3.10453142684208E-06
 -1.88789041677348E-05 -1.12421388340702E-05 -7.20021955211479E-07 -1.81503861723098E-06  5.26082264265547E-07
  1.01249554449624E-06  1.08031740914222E-05  1.05528832520792E-05 -3.25968939479958E-07  4.89481792569566E-07
 -5.51927003035316E-07 -1.46121556059692E-07  1.85009651773425E-07  3.11282797744078E-06  1.84383700845326E-05
  1.13440454180652E-05  1.44615600686948E-08  9.01812423350147E-09 -9.48116946122767E-07 -2.13920856060069E-06
 -1.92158380433530E-05 -1.12360231994502E-05  3.02647899737426E-09 -6.10709315866274E-07  6.79123490210264E-07
  3.18573830812424E-10  3.47414474159246E-07 -3.08514637629553E-06 -1.87670862446407E-05 -1.11858123348558E-05
  7.44862497850246E-07  1.83277279704653E-06  5.66221713952095E-07  1.03931457454497E-06  1.08058883261374E-05
  1.05549323734522E-05  3.25020011631181E-07  4.90238666825998E-07 -5.58386576176223E-07  1.46071731876322E-07
  1.79542179471407E-07  3.09707596332942E-06  1.88370398845486E-05  1.12221226896908E-05 -7.84570090699639E-07
 -1.86298707685197E-06  5.84578307426203E-07  1.05323348135864E-06 -1.08061802036601E-05 -1.05459073488178E-05
  3.15068036066104E-07  4.90667586082902E-07  5.55978284428477E-07 -1.48321319131775E-07 -1.75386512555971E-07
  1.08291421676472E-05  5.05809305948469E-06  1.79873054026149E-09 -5.38491283090343E-07 -9.98489585482268E-07
 -1.04220623008018E-05 -4.98766915854170E-06  4.46509648302980E-07  2.66030427093584E-07  1.29874935990313E-06
  1.03240104467445E-05  4.91368673720895E-06 -4.29002105720304E-07  2.55592711729121E-07 -1.29914651140580E-06
 -1.08855265826902E-05 -5.10151210180099E-06 -1.59339785729550E-09 -5.53351944274169E-07  9.98187049846634E-07
  1.03349058420692E-05  4.92376063512129E-06  4.29822199053393E-07  2.53911056042304E-07 -1.29961988523255E-06
 -1.04371378398873E-05 -5.00098032687097E-06 -4.47625098630123E-07  2.64555348186283E-07  1.30041060473180E-06
* ORBITAL    1   32
 -4.47000028534959E-08 -2.47591885922752E-07 -1.07668599815320E-07  2.71793206424123E-03 -4.07367975461922E-04
  1.27386783249132E-07  8.64584847570581E-08 -1.07685187700303E-08 -3.28110092435055E-09 -1.68150504891790E-04
  2.94595957909734E-09  9.88269179841773E-09 -3.35863895367907E-04 -4.93350589137022E-09  2.69913613527496E-08
  2.08121128528351E-07 -1.05910130911741E-07 -1.35905039389363E-03  2.03752877951818E-04  2.35351198037931E-03
 -3.52861822887776E-04 -2.04369324790637E-06 -2.39644744700157E-07 -8.40451998096591E-05 -2.90726655195078E-04
 -7.48393271894162E-08  1.67946776839002E-04  1.45576759016111E-04 -5.03042107120414E-08 -2.25754706413390E-07
 -3.06617685072880E-07 -1.35882804832083E-03  2.03906958002030E-04 -2.35357520544732E-03  3.52817070907184E-04
 -2.03803758487536E-06 -2.32569938296741E-07  8.40357582972777E-05  2.90724010039488E-04 -5.44354093196654E-08
  1.67946369089883E-04  1.45581382820303E-04  2.42073136186215E-08  1.41433581634199E-07  7.82549627653129E-08
  2.71802277968067E-03 -4.07304644181251E-04  5.02870016574966E-08  3.62868196838251E-08 -2.62349176280977E-09
  4.62487733912898E-09  1.68161135959488E-04 -4.88607115275802E-09 -8.80964566836141E-09 -3.35868934516267E-04
  3.93725134198269E-10 -3.20542979934308E-09 -6.30311555282041E-08  1.99680813381937E-07 -1.35896252523658E-03
  2.03817140983563E-04  2.35349020198809E-03 -3.52871206616731E-04  2.05261886568835E-06  2.63788584444431E-07
  8.40343388051872E-05 -2.90737455027602E-04  5.68870959248019E-08  1.67941149441095E-04 -1.45573941398803E-04
  3.71998324840547E-08  1.63867486159965E-07  3.01049907478755E-07 -1.35883217858764E-03  2.03908267083723E-04
 -2.35358774539178E-03  3.52802617236704E-04  2.07489357287038E-06  2.82376980558402E-07 -8.40338465458669E-05
  2.90728252086179E-04  5.07253887667516E-08  1.67942711181497E-04 -1.45576554258634E-04 -6.06876290335758E-08
 -4.03081500965249E-08  7.38411905766061E-05  3.36812958923899E-09 -1.13972618531617E-09 -5.11357668424835E-08
  2.14809039034050E-08 -3.69004368065444E-05  6.39377734063038E-05 -1.16729813468450E-08 -1.55140243354527E-07
 -5.01492588836233E-08 -3.68978139820486E-05 -6.39466375842358E-05 -1.13703086278923E-08 -5.92324476346749E-09
  6.59234444865777E-09  7.38290883318448E-05 -4.20051096241242E-09 -2.48649400318188E-09  9.61129690312397E-08
  4.15625284130690E-08 -3.69027404864365E-05  6.39392562078502E-05 -4.87895118504153E-09  1.81086285750929E-07
  8.99650250431910E-08 -3.68963173480457E-05 -6.39487262183946E-05 -8.02606617678629E-09  9.93576277202820E-09
  5.74161750671916E-08  2.67231405417718E-08 -3.33594780962830E-01  3.94525428238440E-02 -1.83106147513178E-08
 -1.12101346479697E-08 -1.06854042754178E-08 -7.19964431916743E-09  1.65841995925523E-02 -7.53439914951787E-10
 -2.00132796415305E-09  8.46985458457130E-05 -1.05967942411691E-08 -3.19738564301857E-06 -2.62687031719690E-05
 -5.48505210798096E-06  1.66843699186295E-01 -1.97272269062023E-02 -2.88952172258506E-01  3.41699315913685E-02
 -9.25086753059511E-07 -1.40261690228370E-07  8.28507641135129E-03  7.35404096284926E-05 -3.73123586662024E-06
 -4.24424181301182E-05 -1.43617733279943E-02 -3.11002184855269E-06 -2.57704393773585E-05 -5.24441274027138E-06
  1.66843657945692E-01 -1.97272567941703E-02  2.88952443667319E-01 -3.41697442644507E-02 -9.31159338902920E-07
 -1.42711885640514E-07 -8.28507266320771E-03 -7.35401103201641E-05 -3.75873556903068E-06 -4.24394737730129E-05
 -1.43618091434343E-02  3.09885017277951E-08  1.77290816585097E-07  9.05661349838029E-08 -3.33594889420759E-01
  3.94524708131018E-02  4.77934201583736E-08  3.09059553041195E-08  2.06332753260645E-09  7.82362642957235E-09
 -1.65842203495396E-02  8.91974941541365E-10 -4.56766148737604E-09  8.46998468437829E-05  6.35879091266413E-09
  3.15847211531975E-06  2.60395158862673E-05  5.37502786264270E-06  1.66843504266738E-01 -1.97273655009350E-02
 -2.88952255150499E-01  3.41698697438308E-02  9.41464155274361E-07  1.61765656680822E-07 -8.28504962437818E-03
  7.35434214157528E-05  3.74421099837323E-06 -4.24379102996283E-05  1.43617835199188E-02  3.15483064890616E-06
  2.60236250132569E-05  5.36679244736213E-06  1.66843647602840E-01 -1.97272658608320E-02  2.88952392175210E-01
 -3.41697730004951E-02  9.36007843178346E-07  1.55989413656684E-07  8.28506112229954E-03 -7.35396979022804E-05
  3.74730896439735E-06 -4.24358762181387E-05  1.43617990463486E-02 -3.89002177781937E-08 -3.04777336419461E-08
 -9.86810393690023E-03  1.24987862214478E-08  5.75308525922898E-09  7.55292079279502E-06  2.96216272857969E-07
  4.93367378676737E-03 -8.54663229959143E-03 -1.57960102779011E-08  7.60126331916257E-06  3.30889092459808E-07
  4.93366206611219E-03  8.54662275921218E-03 -1.56868552792037E-08  2.57268824391203E-08  2.40864759308648E-08
 -9.86809795599458E-03  4.36341829126114E-09  2.34956450223009E-09 -7.76497814998775E-06 -4.47126081900228E-07
  4.93364367341539E-03 -8.54664942642413E-03  1.76545838566353E-08 -7.69456329393512E-06 -3.97889378155208E-07
  4.93364803409727E-03  8.54663385927837E-03  2.61108604100010E-08 -5.15125437155482E-09 -2.98799649822939E-08
 -1.21815077698524E-08  3.52172388363485E-05 -4.62098815123038E-05 -1.02534456506839E-08 -7.44039041943907E-09
 -9.03962442908217E-09 -7.79394017250656E-09 -3.40539441218012E-05  5.66960444855264E-09  1.08532006115421E-09
  3.20783103124588E-04  1.96347379808155E-09 -9.09849429690873E-09  4.52808399199999E-08 -2.24135896351045E-07
 -1.74280954900971E-05  2.32247051931659E-05  3.00555544773992E-05 -4.00914226675578E-05 -1.09798219168624E-05
 -5.15017158951089E-07 -1.70132157406219E-05  2.79059377127412E-04 -5.44781030993558E-08 -1.60839173886191E-04
  2.94532445335679E-05 -4.09472520210832E-08 -1.39637300890225E-07 -3.17257315880919E-07 -1.74356441908386E-05
  2.32206786255764E-05 -3.01080251066893E-05  4.00566390283839E-05 -1.09941552525088E-05 -5.26959295665850E-07
  1.70142051306371E-05 -2.79059623139556E-04 -4.16706425199382E-08 -1.60839040014003E-04  2.94609203962547E-05
 -4.83367486699621E-09 -2.79868073568922E-08 -1.39868867194857E-08  3.52489993720914E-05 -4.61900154172036E-05
 -1.42278348700407E-08 -9.87313793035949E-09  1.23907366619210E-08  1.17879916262883E-08  3.40601257369122E-05
 -1.32298694011718E-09  5.57712434412554E-10  3.20782691022852E-04  6.07808949801735E-10  2.30882542409585E-08
  3.31893844323950E-08  2.63143952167340E-07 -1.73749695805173E-05  2.32632446721748E-05  3.01014372652323E-05
 -4.00593168590571E-05  1.09799081838816E-05  5.15377606147060E-07  1.70066216353113E-05  2.79058885332939E-04
  4.62789363974344E-08 -1.60844357262857E-04 -2.94610149029806E-05  1.93846358660879E-08  1.66220875359199E-08
  2.57990553545714E-07 -1.74411701358355E-05  2.32170251946892E-05 -3.00747633483840E-05  4.00779949204280E-05
  1.09954910064727E-05  5.29231120728593E-07 -1.70126700385685E-05 -2.79056840747801E-04  4.90381418120089E-08
[truncated: 6,849,413 more chars]
