# Supplementary material for: Exploiting Locality in Full Configuration Interaction Quantum Monte Carlo for Fast Excitation Generation
Source: J Chem Theory Comput. 2023 Dec 5;19(24):9118–35. doi: 10.1021/acs.jctc.3c00546 (PMC10753814; doi:10.1021/acs.jctc.3c00546)
Supplement: Supplementary file 1 — ct3c00546_si_001.zip [file ct3c00546_si_001.zip › SI/applications/05_benzene/benzene_3.0_Ang.xyz]

60
Created by chemcoord http://chemcoord.readthedocs.io/
C  0.000000  1.397000  0.000000
C  1.209800  0.698500  0.000000
C  1.209800 -0.698500  0.000000
C  0.000000 -1.397000  0.000000
C -1.209800 -0.698500  0.000000
C -1.209800  0.698500  0.000000
H  0.000000  2.481000  0.000000
H  2.148600  1.240500  0.000000
H  2.148600 -1.240500  0.000000
H  0.000000 -2.481000  0.000000
H -2.148600 -1.240500  0.000000
H -2.148600  1.240500  0.000000
C  0.000000  1.397000  3.000000
C  1.209800  0.698500  3.000000
C  1.209800 -0.698500  3.000000
C  0.000000 -1.397000  3.000000
C -1.209800 -0.698500  3.000000
C -1.209800  0.698500  3.000000
H  0.000000  2.481000  3.000000
H  2.148600  1.240500  3.000000
H  2.148600 -1.240500  3.000000
H  0.000000 -2.481000  3.000000
H -2.148600 -1.240500  3.000000
H -2.148600  1.240500  3.000000
C  0.000000  1.397000  6.000000
C  1.209800  0.698500  6.000000
C  1.209800 -0.698500  6.000000
C  0.000000 -1.397000  6.000000
C -1.209800 -0.698500  6.000000
C -1.209800  0.698500  6.000000
H  0.000000  2.481000  6.000000
H  2.148600  1.240500  6.000000
H  2.148600 -1.240500  6.000000
H  0.000000 -2.481000  6.000000
H -2.148600 -1.240500  6.000000
H -2.148600  1.240500  6.000000
C  0.000000  1.397000  9.000000
C  1.209800  0.698500  9.000000
C  1.209800 -0.698500  9.000000
C  0.000000 -1.397000  9.000000
C -1.209800 -0.698500  9.000000
C -1.209800  0.698500  9.000000
H  0.000000  2.481000  9.000000
H  2.148600  1.240500  9.000000
H  2.148600 -1.240500  9.000000
H  0.000000 -2.481000  9.000000
H -2.148600 -1.240500  9.000000
H -2.148600  1.240500  9.000000
C  0.000000  1.397000 12.000000
C  1.209800  0.698500 12.000000
C  1.209800 -0.698500 12.000000
C  0.000000 -1.397000 12.000000
C -1.209800 -0.698500 12.000000
C -1.209800  0.698500 12.000000
H  0.000000  2.481000 12.000000
H  2.148600  1.240500 12.000000
H  2.148600 -1.240500 12.000000
H  0.000000 -2.481000 12.000000
H -2.148600 -1.240500 12.000000
H -2.148600  1.240500 12.000000
