# Supplementary material for: Exploiting Locality in Full Configuration Interaction Quantum Monte Carlo for Fast Excitation Generation
Source: J Chem Theory Comput. 2023 Dec 5;19(24):9118–35. doi: 10.1021/acs.jctc.3c00546 (PMC10753814; doi:10.1021/acs.jctc.3c00546)
Supplement: Supplementary file 1 — ct3c00546_si_001.zip [file ct3c00546_si_001.zip › SI/applications/10_benzene/10_benzene_3.0_Ang.xyz]

120
Created by chemcoord http://chemcoord.readthedocs.io/
 C  0.000000  1.397000 -13.500000
 C  1.209800  0.698500 -13.500000
 C  1.209800 -0.698500 -13.500000
 C  0.000000 -1.397000 -13.500000
 C -1.209800 -0.698500 -13.500000
 C -1.209800  0.698500 -13.500000
 H  0.000000  2.481000 -13.500000
 H  2.148600  1.240500 -13.500000
 H  2.148600 -1.240500 -13.500000
 H  0.000000 -2.481000 -13.500000
 H -2.148600 -1.240500 -13.500000
 H -2.148600  1.240500 -13.500000
 C  0.000000  1.397000 -10.500000
 C  1.209800  0.698500 -10.500000
 C  1.209800 -0.698500 -10.500000
 C  0.000000 -1.397000 -10.500000
 C -1.209800 -0.698500 -10.500000
 C -1.209800  0.698500 -10.500000
 H  0.000000  2.481000 -10.500000
 H  2.148600  1.240500 -10.500000
 H  2.148600 -1.240500 -10.500000
 H  0.000000 -2.481000 -10.500000
 H -2.148600 -1.240500 -10.500000
 H -2.148600  1.240500 -10.500000
 C  0.000000  1.397000  -7.500000
 C  1.209800  0.698500  -7.500000
 C  1.209800 -0.698500  -7.500000
 C  0.000000 -1.397000  -7.500000
 C -1.209800 -0.698500  -7.500000
 C -1.209800  0.698500  -7.500000
 H  0.000000  2.481000  -7.500000
 H  2.148600  1.240500  -7.500000
 H  2.148600 -1.240500  -7.500000
 H  0.000000 -2.481000  -7.500000
 H -2.148600 -1.240500  -7.500000
 H -2.148600  1.240500  -7.500000
 C  0.000000  1.397000  -4.500000
 C  1.209800  0.698500  -4.500000
 C  1.209800 -0.698500  -4.500000
 C  0.000000 -1.397000  -4.500000
 C -1.209800 -0.698500  -4.500000
 C -1.209800  0.698500  -4.500000
 H  0.000000  2.481000  -4.500000
 H  2.148600  1.240500  -4.500000
 H  2.148600 -1.240500  -4.500000
 H  0.000000 -2.481000  -4.500000
 H -2.148600 -1.240500  -4.500000
 H -2.148600  1.240500  -4.500000
 C  0.000000  1.397000  -1.500000
 C  1.209800  0.698500  -1.500000
 C  1.209800 -0.698500  -1.500000
 C  0.000000 -1.397000  -1.500000
 C -1.209800 -0.698500  -1.500000
 C -1.209800  0.698500  -1.500000
 H  0.000000  2.481000  -1.500000
 H  2.148600  1.240500  -1.500000
 H  2.148600 -1.240500  -1.500000
 H  0.000000 -2.481000  -1.500000
 H -2.148600 -1.240500  -1.500000
 H -2.148600  1.240500  -1.500000
 C  0.000000  1.397000   1.500000
 C  1.209800  0.698500   1.500000
 C  1.209800 -0.698500   1.500000
 C  0.000000 -1.397000   1.500000
 C -1.209800 -0.698500   1.500000
 C -1.209800  0.698500   1.500000
 H  0.000000  2.481000   1.500000
 H  2.148600  1.240500   1.500000
 H  2.148600 -1.240500   1.500000
 H  0.000000 -2.481000   1.500000
 H -2.148600 -1.240500   1.500000
 H -2.148600  1.240500   1.500000
 C  0.000000  1.397000   4.500000
 C  1.209800  0.698500   4.500000
 C  1.209800 -0.698500   4.500000
 C  0.000000 -1.397000   4.500000
 C -1.209800 -0.698500   4.500000
 C -1.209800  0.698500   4.500000
 H  0.000000  2.481000   4.500000
 H  2.148600  1.240500   4.500000
 H  2.148600 -1.240500   4.500000
 H  0.000000 -2.481000   4.500000
 H -2.148600 -1.240500   4.500000
 H -2.148600  1.240500   4.500000
 C  0.000000  1.397000   7.500000
 C  1.209800  0.698500   7.500000
 C  1.209800 -0.698500   7.500000
 C  0.000000 -1.397000   7.500000
 C -1.209800 -0.698500   7.500000
 C -1.209800  0.698500   7.500000
 H  0.000000  2.481000   7.500000
 H  2.148600  1.240500   7.500000
 H  2.148600 -1.240500   7.500000
 H  0.000000 -2.481000   7.500000
 H -2.148600 -1.240500   7.500000
 H -2.148600  1.240500   7.500000
 C  0.000000  1.397000  10.500000
 C  1.209800  0.698500  10.500000
 C  1.209800 -0.698500  10.500000
 C  0.000000 -1.397000  10.500000
 C -1.209800 -0.698500  10.500000
 C -1.209800  0.698500  10.500000
 H  0.000000  2.481000  10.500000
 H  2.148600  1.240500  10.500000
 H  2.148600 -1.240500  10.500000
 H  0.000000 -2.481000  10.500000
 H -2.148600 -1.240500  10.500000
 H -2.148600  1.240500  10.500000
 C  0.000000  1.397000  13.500000
 C  1.209800  0.698500  13.500000
 C  1.209800 -0.698500  13.500000
 C  0.000000 -1.397000  13.500000
 C -1.209800 -0.698500  13.500000
 C -1.209800  0.698500  13.500000
 H  0.000000  2.481000  13.500000
 H  2.148600  1.240500  13.500000
 H  2.148600 -1.240500  13.500000
 H  0.000000 -2.481000  13.500000
 H -2.148600 -1.240500  13.500000
 H -2.148600  1.240500  13.500000
