# Supplementary material for: Exploiting Locality in Full Configuration Interaction Quantum Monte Carlo for Fast Excitation Generation
Source: J Chem Theory Comput. 2023 Dec 5;19(24):9118–35. doi: 10.1021/acs.jctc.3c00546 (PMC10753814; doi:10.1021/acs.jctc.3c00546)
Supplement: Supplementary file 1 — ct3c00546_si_001.zip [file ct3c00546_si_001.zip › SI/applications/10_benzene/10_benzene_3.0_Ang.inp]

 &GATEWAY
    RICD
    coord = ${Project}.xyz
    basis = ANO-RCC-VDZP
    group = C1

&SEWARD

&RASSCF
    FileOrb = ${CurrDir}/${Project}.InpOrb
    ORTH = Gram_Schmidt
    Symmetry = 1
    Spin = 1
    nActEl = 60
    DMPonly
