# Supplementary material for: Exploiting Locality in Full Configuration Interaction Quantum Monte Carlo for Fast Excitation Generation
Source: J Chem Theory Comput. 2023 Dec 5;19(24):9118–35. doi: 10.1021/acs.jctc.3c00546 (PMC10753814; doi:10.1021/acs.jctc.3c00546)
Supplement: Supplementary file 1 — ct3c00546_si_001.zip [file ct3c00546_si_001.zip › SI/applications/10_benzene/10_benzene_3.0_Ang.InpOrb]

#INPORB 2.2
#INFO
* PyOrb written
       0       1       0
    1140
    1140
* SpatialOrbs written from analyze_molcas
#ORB
* ORBITAL    1    1
  4.07403948844615E-01 -5.85925671101458E-04 -1.26658472933746E-03  1.63591280987478E-08  1.09828866163561E-08
 -3.71077463920859E-04 -7.94936591531020E-05 -3.34564053816254E-05 -5.46256800443160E-05 -1.92296627843953E-09
 -1.15938593953481E-05 -7.15512875024598E-05 -8.68631162377249E-12  1.52088933926835E-04  4.08399397458280E-01
 -5.90103294583140E-04 -1.26988543234378E-03 -3.20545176617202E-04 -6.89545678767017E-05 -1.85944298943690E-04
 -3.98372348942187E-05 -3.36155850762459E-05 -5.47451047590120E-05 -1.31463277673418E-04 -5.79905915877518E-06
 -7.17332877180961E-05 -1.00229820265615E-05 -7.61930575546322E-05  4.08399416049233E-01 -5.90171337691516E-04
 -1.26991761949358E-03 -3.20519448817945E-04 -6.89370314833354E-05  1.85956208276016E-04  3.98445199328518E-05
 -3.36100781185835E-05 -5.47399291637721E-05  1.31461331570439E-04  5.79950005462084E-06 -7.17289071371684E-05
 -1.00243330378610E-05 -7.61976816056766E-05  4.07404009753283E-01 -5.85762944937507E-04 -1.26650832073376E-03
 -7.52505983393442E-09 -4.59462863459003E-09  3.71117875801643E-04  7.95207817782485E-05 -3.34619358075431E-05
 -5.46304451056438E-05 -1.48222437868354E-09  1.15923919759459E-05 -7.15615141549720E-05 -2.36834154118885E-10
  1.52093191458563E-04  4.08399245219400E-01 -5.90205602424246E-04 -1.26993452100465E-03  3.20506626059123E-04
  6.89279502403454E-05  1.85946253408404E-04  3.98380810990853E-05 -3.36093808136083E-05 -5.47392326462382E-05
 -1.31460131293672E-04  5.79978337036729E-06 -7.17257093361906E-05  1.00238455067204E-05 -7.61955452514903E-05
  4.08399313092025E-01 -5.90047416363078E-04 -1.26985793110248E-03  3.20560605479948E-04  6.89649920415934E-05
 -1.85945525827509E-04 -3.98369728003203E-05 -3.36165745108260E-05 -5.47460363037700E-05  1.31464690300706E-04
 -5.79899018507053E-06 -7.17372743816383E-05  1.00234928676141E-05 -7.61947552354749E-05  6.00782406938632E-04
  1.28131980414056E-04 -1.86218668714889E-09 -1.19517324231917E-04  2.45550261296705E-05  6.01805355647881E-04
  1.28303046598109E-04 -1.03661429957036E-04 -5.98784154644908E-05  2.45711285899128E-05  6.01824290000384E-04
  1.28317162961031E-04 -1.03667532920519E-04  5.98797123886544E-05  2.45701384123270E-05  6.00770976979564E-04
  1.28126824923728E-04  6.39627399492350E-10  1.19511509908804E-04  2.45556142197274E-05  6.01818096771225E-04
  1.28313251061780E-04  1.03666409003510E-04  5.98795862077174E-05  2.45694119194704E-05  6.01805531490828E-04
  1.28305681802615E-04  1.03660652151761E-04 -5.98788490600252E-05  2.45720931168891E-05  4.62264910999835E-06
  5.63676035514838E-05  8.65633738400229E-05  2.84703050410289E-09  1.78103432620723E-09  2.72125903799417E-05
  1.36274294132932E-05 -4.68713375702083E-05 -7.82724302863027E-05 -4.12495896102603E-10 -1.40979593038872E-05
  1.88695635428513E-05  3.89540775971216E-11  3.18168600823205E-07  4.64939641103466E-06  5.65622725420730E-05
  8.67183477208097E-05  2.36270360760052E-05  1.18601591002225E-05  1.36658919614932E-05  6.85190955670661E-06
 -4.70573034923553E-05 -7.84492943133318E-05 -2.66163913778062E-07 -7.05657146838016E-06  1.88886770944820E-05
 -1.21933576964836E-05 -1.58140359886664E-07  4.65491604997244E-06  5.65929726723701E-05  8.67327604365098E-05
  2.36293790391613E-05  1.18614284286157E-05 -1.36492375628754E-05 -6.84046258268866E-06 -4.70573692971280E-05
 -7.84495347428018E-05  2.65153827033868E-07  7.05663497004376E-06  1.88870225318032E-05 -1.21933361903744E-05
 -1.59556595116566E-07  4.62588538824536E-06  5.63856652185029E-05  8.65725267584942E-05  5.95312676488957E-10
  5.42630147514141E-10 -2.72227523826037E-05 -1.36351461082104E-05 -4.68705746380207E-05 -7.82720157289271E-05
  1.50829176133825E-10  1.40974482721187E-05  1.88675771470070E-05 -7.86350048277352E-11  3.18301168181969E-07
  4.65449147307214E-06  5.65901946105428E-05  8.67311326682707E-05 -2.36287416736821E-05 -1.18612746004842E-05
 -1.36511485815136E-05 -6.84167885145821E-06 -4.70576501072715E-05 -7.84496857957339E-05 -2.65371611393386E-07
  7.05643796992270E-06  1.88872877576728E-05  1.21931033265780E-05 -1.59276099973984E-07  4.65181835476234E-06
  5.65759163444669E-05  8.67249297720103E-05 -2.36274545173084E-05 -1.18603382806969E-05  1.36677013744954E-05
  6.85324249660849E-06 -4.70567230215142E-05 -7.84490677083605E-05  2.66167301054500E-07 -7.05647376551490E-06
  1.88876222895586E-05  1.21930505281963E-05 -1.57864978274001E-07 -7.80212537346523E-05 -4.95916100346192E-05
 -1.26537391099458E-10  4.41178765059063E-06  2.25272153882641E-05 -7.81959023386443E-05 -4.96691995478250E-05
  3.83593034818298E-06  2.21846600813145E-06  2.25496370306436E-05 -7.82005576295987E-05 -4.96719225896843E-05
  3.83690267747079E-06 -2.22070939205493E-06  2.25499092274497E-05 -7.80369113001232E-05 -4.95997383134107E-05
  7.79133279614924E-11 -4.41478194075503E-06  2.25262422543311E-05 -7.81983815801282E-05 -4.96699072623157E-05
 -3.83673250236627E-06 -2.22061900672257E-06  2.25497014673761E-05 -7.82029650961460E-05 -4.96734149267486E-05
 -3.83770651599221E-06  2.21963723194183E-06  2.25491106083168E-05 -2.69865160244930E-06 -7.40242921465563E-06
  3.18757277196673E-06 -8.90933983742315E-09 -5.62530603687129E-09 -6.94101412474008E-06 -5.29082280991353E-06
 -7.79600753843880E-06 -1.30156798083753E-05  1.56004333933813E-09 -1.76063606280313E-06  3.90077508225097E-06
  4.55959669652427E-12  3.01822894255068E-06 -2.67171742580820E-06 -7.24390961021952E-06  3.26980705459627E-06
 -6.08790548820756E-06 -4.63445868217781E-06 -3.50313204976438E-06 -2.66923558409427E-06 -7.82838200152229E-06
 -1.30420340128201E-05 -2.61829170567654E-06 -8.80635559266089E-07  3.89706669352217E-06 -1.52164696742850E-06
 -1.51057359746725E-06 -2.69665437967743E-06 -7.38394985367677E-06  3.20402700379095E-06 -6.02090040687104E-06
 -4.58782675159006E-06  3.48287149440179E-06  2.65519062893248E-06 -7.82922977079932E-06 -1.30428661839458E-05
  2.61542730607524E-06  8.80886808838898E-07  3.90530286573852E-06 -1.52159854902443E-06 -1.51129323566933E-06
 -2.67399251984070E-06 -7.26427455408811E-06  3.25277666340637E-06  1.25864123597458E-09  4.81028843090527E-10
  7.01417855455073E-06  5.34135260940536E-06 -7.79425809979347E-06 -1.30139207105804E-05  5.26063895843423E-10
  1.76094531855756E-06  3.89337666395859E-06 -6.50279358849622E-11  3.02355037667644E-06 -2.69067134615875E-06
 -7.34955485009818E-06  3.22103484562460E-06  6.02114077024077E-06  4.58834966636019E-06  3.49630029746713E-06
  2.66413909174135E-06 -7.82952484583112E-06 -1.30433409038896E-05 -2.61483104586861E-06  8.80857980241294E-07
  3.90276481967702E-06  1.52146955439138E-06 -1.51298356914109E-06 -2.68059062696226E-06 -7.29470867181142E-06
  3.24441889267199E-06  6.08223705930695E-06  4.63036429787660E-06 -3.49544058289881E-06 -2.66428108741598E-06
 -7.82821337035205E-06 -1.30420890186663E-05  2.61776083481384E-06 -8.80670595704055E-07  3.90071649770442E-06
  1.52171026261866E-06 -1.50946552997210E-06  2.29663631078665E-05  1.76341059236931E-05  9.11726427302386E-10
 -5.57655216620023E-06  1.02190420124314E-06  2.30189826086075E-05  1.76758253412733E-05 -4.83506550266099E-06
 -2.79153906894574E-06  1.02398832635856E-06  2.29966146987889E-05  1.76607701091885E-05 -4.83543697342248E-06
  2.79056892647928E-06  1.02428022975787E-06  2.30079481767286E-05  1.76636353331867E-05 -3.68969663752857E-10
  5.58146167260544E-06  1.02161958657587E-06  2.29897556658456E-05  1.76563443195951E-05  4.83427721463766E-06
  2.78858139745604E-06  1.02411263144731E-06  2.30267795165476E-05  1.76797106463748E-05  4.83673336122668E-06
 -2.79317941129411E-06  1.02381927180148E-06  1.02264634834873E-06  6.46531177224185E-06  4.10718484981146E-06
 -5.98708990376680E-09 -3.93777055094038E-09  2.92584445590707E-06  1.82854252649483E-06 -8.91491979365707E-07
 -1.12206507690108E-06  1.05675562476814E-09 -3.22111735065921E-07  1.64049274096993E-09  8.22074086775311E-12
 -6.31205741248036E-07  1.02779392409286E-06  6.49659468994163E-06  4.12419512373495E-06  2.54552273865720E-06
  1.59227232377639E-06  1.46071579727328E-06  9.12888511583132E-07 -8.95084911784785E-07 -1.12637958374815E-06
  5.47001636529515E-07 -1.61314607664235E-07 -1.26910871470550E-09 -2.78883403378827E-07  3.14749520727587E-07
  1.02499532668479E-06  6.48000013829481E-06  4.11508613691752E-06  2.52549505378950E-06  1.57817801431438E-06
 -1.48423293202377E-06 -9.28600307332455E-07 -8.94788840440150E-07 -1.12573483953248E-06 -5.46449747493765E-07
  1.61476125012707E-07  1.04785807690225E-09 -2.78617139320554E-07  3.19203968539564E-07  1.01433012500386E-06
  6.41894204142200E-06  4.08467743085352E-06 -2.27499213960856E-09 -1.88778848454987E-09 -2.95299901846181E-06
 -1.84733676224253E-06 -8.91360052970889E-07 -1.12187926891739E-06  1.81035602491980E-10  3.22488542749009E-07
  2.92420442880289E-09  3.76853738172643E-11 -6.34245232543445E-07  1.02370262057765E-06  6.47322334471998E-06
  4.11215127725665E-06 -2.51724282885813E-06 -1.57195717695439E-06 -1.47448942119187E-06 -9.21788191470109E-07
 -8.95020297757361E-07 -1.12593451468993E-06  5.45791867264570E-07  1.61528801680197E-07  1.39195645411372E-09
  2.78749722234552E-07  3.17802958097268E-07  1.02496648994512E-06  6.48109364492178E-06  4.11702121040551E-06
 -2.55573794549796E-06 -1.59934409506402E-06  1.46200862257440E-06  9.13402338122436E-07 -8.95006981134287E-07
 -1.12611445749841E-06 -5.47912841088649E-07 -1.61334417273020E-07 -1.21262641732919E-10  2.78940827727030E-07
  3.15284524232884E-07 -9.12167210155961E-06 -6.88751372744915E-06  4.57696801030846E-10  1.72913451085498E-06
  1.13627249639031E-06 -9.14700381288643E-06 -6.90381740384459E-06  1.50091929614819E-06  8.67066881310396E-07
  1.13753383967051E-06 -9.13788747485807E-06 -6.89882443792874E-06  1.50147385894746E-06 -8.64541678246890E-07
  1.13729771969233E-06 -9.14881307113545E-06 -6.90856782100625E-06  3.76559365521724E-10 -1.73344692807314E-06
  1.13677033846788E-06 -9.12068553245201E-06 -6.88810355887954E-06 -1.49817087145602E-06 -8.63069325593602E-07
  1.13749581329288E-06 -9.15550788528101E-06 -6.91011382915811E-06 -1.50181744124267E-06  8.68182578494236E-07
  1.13767525360965E-06 -2.19514977607230E-07 -1.15531296295483E-06 -4.87781233684903E-07 -1.65494038300674E-09
 -8.95051979112169E-10 -6.44082650691339E-07 -4.02213728906769E-07 -2.15489322276129E-07 -5.57149196218589E-07
  3.38065602893902E-10 -5.52231911986837E-08  1.32190195344259E-07  2.74497741459715E-10  1.54635365307274E-07
 -2.12984729219786E-07 -1.11846734619863E-06 -4.70627865897285E-07 -5.75330047166243E-07 -3.60512422990039E-07
 -3.28911208577484E-07 -2.05777441777177E-07 -2.14801118966998E-07 -5.56622836979583E-07 -1.34801105997831E-07
 -2.78502325442239E-08  1.29766017884306E-07 -4.80806067366204E-08 -7.74940916328069E-08 -2.20625351840156E-07
 -1.16151037525253E-06 -4.90835205358864E-07 -5.55202370396909E-07 -3.46469892124529E-07  3.26715917905579E-07
  2.04352277052161E-07 -2.15267688731863E-07 -5.57194623046303E-07  1.34087251491322E-07  2.74802910118801E-08
  1.32924030935726E-07 -4.78870199923002E-08 -7.82239538178231E-08 -2.11087846012407E-07 -1.10819431705180E-06
 -4.65650664960076E-07  2.21127723681129E-09  1.38556443447019E-09  6.65851613361261E-07  4.17090460754449E-07
 -2.14562368680910E-07 -5.56544961324010E-07  2.56184624075251E-10  5.53106767701476E-08  1.29437854066920E-07
 -8.23516839681671E-11  1.56222233099470E-07 -2.17487150204592E-07 -1.14366942590395E-06 -4.82064348685979E-07
  5.53718603714001E-07  3.45498046199707E-07  3.28053733276017E-07  2.05020816464056E-07 -2.16177741677916E-07
 -5.57955620253388E-07 -1.33689279845617E-07  2.72834131919997E-08  1.31527773684619E-07  4.81059380382596E-08
 -7.83898553321086E-08 -2.15390060459394E-07 -1.13249884931423E-06 -4.77746902852197E-07  5.75236227266479E-07
  3.60319023317858E-07 -3.26029544062876E-07 -2.03874963409274E-07 -2.13409225198980E-07 -5.55133085926080E-07
  1.34811300644073E-07 -2.78402959215466E-08  1.31160866952289E-07  4.78886988399509E-08 -7.71917383630480E-08
  2.28592320868696E-06  1.86405342132197E-06  1.74385278408005E-10 -3.61872864185938E-07 -2.38469241082939E-07
  2.29517376305626E-06  1.87120555648806E-06 -3.13836310350084E-07 -1.81336430052497E-07 -2.38445591185392E-07
  2.29188485777789E-06  1.86841908189921E-06 -3.14771910463327E-07  1.81254727700344E-07 -2.38880715344483E-07
  2.29759281932221E-06  1.87339654517875E-06 -2.76439495422218E-10  3.62802614732386E-07 -2.38889627852264E-07
  2.28339416518239E-06  1.86326312477610E-06  3.13130509363708E-07  1.80053075084552E-07 -2.38201160508535E-07
  2.29932515572891E-06  1.87359804831339E-06  3.14520448840961E-07 -1.82079001765448E-07 -2.39330879432271E-07
  0.00000000000000E+00  0.00000000000000E+00  0.00000000000000E+00  0.00000000000000E+00  0.00000000000000E+00
  0.00000000000000E+00  0.00000000000000E+00  0.00000000000000E+00  0.00000000000000E+00  0.00000000000000E+00
  0.00000000000000E+00  0.00000000000000E+00  0.00000000000000E+00  0.00000000000000E+00  0.00000000000000E+00
  0.00000000000000E+00  0.00000000000000E+00  0.00000000000000E+00  0.00000000000000E+00  0.00000000000000E+00
  0.00000000000000E+00  0.00000000000000E+00  0.00000000000000E+00  0.00000000000000E+00  0.00000000000000E+00
  0.00000000000000E+00  0.00000000000000E+00  0.00000000000000E+00  0.00000000000000E+00  0.00000000000000E+00
  0.00000000000000E+00  0.00000000000000E+00  0.00000000000000E+00  0.00000000000000E+00  0.00000000000000E+00
  0.00000000000000E+00  0.00000000000000E+00  0.00000000000000E+00  0.00000000000000E+00  0.00000000000000E+00
  0.00000000000000E+00  0.00000000000000E+00  0.00000000000000E+00  0.00000000000000E+00  0.00000000000000E+00
  0.00000000000000E+00  0.00000000000000E+00  0.00000000000000E+00  0.00000000000000E+00  0.00000000000000E+00
  0.00000000000000E+00  0.00000000000000E+00  0.00000000000000E+00  0.00000000000000E+00  0.00000000000000E+00
  0.00000000000000E+00  0.00000000000000E+00  0.00000000000000E+00  0.00000000000000E+00  0.00000000000000E+00
  0.00000000000000E+00  0.00000000000000E+00  0.00000000000000E+00  0.00000000000000E+00  0.00000000000000E+00
  0.00000000000000E+00  0.00000000000000E+00  0.00000000000000E+00  0.00000000000000E+00  0.00000000000000E+00
  0.00000000000000E+00  0.00000000000000E+00  0.00000000000000E+00  0.00000000000000E+00  0.00000000000000E+00
  0.00000000000000E+00  0.00000000000000E+00  0.00000000000000E+00  0.00000000000000E+00  0.00000000000000E+00
  0.00000000000000E+00  0.00000000000000E+00  0.00000000000000E+00  0.00000000000000E+00  0.00000000000000E+00
  0.00000000000000E+00  0.00000000000000E+00  0.00000000000000E+00  0.00000000000000E+00  0.00000000000000E+00
  0.00000000000000E+00  0.00000000000000E+00  0.00000000000000E+00  0.00000000000000E+00  0.00000000000000E+00
  0.00000000000000E+00  0.00000000000000E+00  0.00000000000000E+00  0.00000000000000E+00  0.00000000000000E+00
  0.00000000000000E+00  0.00000000000000E+00  0.00000000000000E+00  0.00000000000000E+00  0.00000000000000E+00
  0.00000000000000E+00  0.00000000000000E+00  0.00000000000000E+00  0.00000000000000E+00  0.00000000000000E+00
  0.00000000000000E+00  0.00000000000000E+00  0.00000000000000E+00  0.00000000000000E+00  0.00000000000000E+00
  0.00000000000000E+00  0.00000000000000E+00  0.00000000000000E+00  0.00000000000000E+00  0.00000000000000E+00
  0.00000000000000E+00  0.00000000000000E+00  0.00000000000000E+00  0.00000000000000E+00  0.00000000000000E+00
  0.00000000000000E+00  0.00000000000000E+00  0.00000000000000E+00  0.00000000000000E+00  0.00000000000000E+00
  0.00000000000000E+00  0.00000000000000E+00  0.00000000000000E+00  0.00000000000000E+00  0.00000000000000E+00
  0.00000000000000E+00  0.00000000000000E+00  0.00000000000000E+00  0.00000000000000E+00  0.00000000000000E+00
  0.00000000000000E+00  0.00000000000000E+00  0.00000000000000E+00  0.00000000000000E+00  0.00000000000000E+00
  0.00000000000000E+00  0.00000000000000E+00  0.00000000000000E+00  0.00000000000000E+00  0.00000000000000E+00
  0.00000000000000E+00  0.00000000000000E+00  0.00000000000000E+00  0.00000000000000E+00  0.00000000000000E+00
  0.00000000000000E+00  0.00000000000000E+00  0.00000000000000E+00  0.00000000000000E+00  0.00000000000000E+00
  0.00000000000000E+00  0.00000000000000E+00  0.00000000000000E+00  0.00000000000000E+00  0.00000000000000E+00
  0.00000000000000E+00  0.00000000000000E+00  0.00000000000000E+00  0.00000000000000E+00  0.00000000000000E+00
  0.00000000000000E+00  0.00000000000000E+00  0.00000000000000E+00  0.00000000000000E+00  0.00000000000000E+00
  0.00000000000000E+00  0.00000000000000E+00  0.00000000000000E+00  0.00000000000000E+00  0.00000000000000E+00
  0.00000000000000E+00  0.00000000000000E+00  0.00000000000000E+00  0.00000000000000E+00  0.00000000000000E+00
  0.00000000000000E+00  0.00000000000000E+00  0.00000000000000E+00  0.00000000000000E+00  0.00000000000000E+00
  0.00000000000000E+00  0.00000000000000E+00  0.00000000000000E+00  0.00000000000000E+00  0.00000000000000E+00
  0.00000000000000E+00  0.00000000000000E+00  0.00000000000000E+00  0.00000000000000E+00  0.00000000000000E+00
  0.00000000000000E+00  0.00000000000000E+00  0.00000000000000E+00  0.00000000000000E+00  0.00000000000000E+00
  0.00000000000000E+00  0.00000000000000E+00  0.00000000000000E+00  0.00000000000000E+00  0.00000000000000E+00
  0.00000000000000E+00  0.00000000000000E+00  0.00000000000000E+00  0.00000000000000E+00  0.00000000000000E+00
  0.00000000000000E+00  0.00000000000000E+00  0.00000000000000E+00  0.00000000000000E+00  0.00000000000000E+00
  0.00000000000000E+00  0.00000000000000E+00  0.00000000000000E+00  0.00000000000000E+00  0.00000000000000E+00
  0.00000000000000E+00  0.00000000000000E+00  0.00000000000000E+00  0.00000000000000E+00  0.00000000000000E+00
  0.00000000000000E+00  0.00000000000000E+00  0.00000000000000E+00  0.00000000000000E+00  0.00000000000000E+00
  0.00000000000000E+00  0.00000000000000E+00  0.00000000000000E+00  0.00000000000000E+00  0.00000000000000E+00
  0.00000000000000E+00  0.00000000000000E+00  0.00000000000000E+00  0.00000000000000E+00  0.00000000000000E+00
  0.00000000000000E+00  0.00000000000000E+00  0.00000000000000E+00  0.00000000000000E+00  0.00000000000000E+00
  0.00000000000000E+00  0.00000000000000E+00  0.00000000000000E+00  0.00000000000000E+00  0.00000000000000E+00
  0.00000000000000E+00  0.00000000000000E+00  0.00000000000000E+00  0.00000000000000E+00  0.00000000000000E+00
  0.00000000000000E+00  0.00000000000000E+00  0.00000000000000E+00  0.00000000000000E+00  0.00000000000000E+00
  0.00000000000000E+00  0.00000000000000E+00  0.00000000000000E+00  0.00000000000000E+00  0.00000000000000E+00
  0.00000000000000E+00  0.00000000000000E+00  0.00000000000000E+00  0.00000000000000E+00  0.00000000000000E+00
  0.00000000000000E+00  0.00000000000000E+00  0.00000000000000E+00  0.00000000000000E+00  0.00000000000000E+00
  0.00000000000000E+00  0.00000000000000E+00  0.00000000000000E+00  0.00000000000000E+00  0.00000000000000E+00
  0.00000000000000E+00  0.00000000000000E+00  0.00000000000000E+00  0.00000000000000E+00  0.00000000000000E+00
  0.00000000000000E+00  0.00000000000000E+00  0.00000000000000E+00  0.00000000000000E+00  0.00000000000000E+00
  0.00000000000000E+00  0.00000000000000E+00  0.00000000000000E+00  0.00000000000000E+00  0.00000000000000E+00
  0.00000000000000E+00  0.00000000000000E+00  0.00000000000000E+00  0.00000000000000E+00  0.00000000000000E+00
  0.00000000000000E+00  0.00000000000000E+00  0.00000000000000E+00  0.00000000000000E+00  0.00000000000000E+00
  0.00000000000000E+00  0.00000000000000E+00  0.00000000000000E+00  0.00000000000000E+00  0.00000000000000E+00
  0.00000000000000E+00  0.00000000000000E+00  0.00000000000000E+00  0.00000000000000E+00  0.00000000000000E+00
  0.00000000000000E+00  0.00000000000000E+00  0.00000000000000E+00  0.00000000000000E+00  0.00000000000000E+00
  0.00000000000000E+00  0.00000000000000E+00  0.00000000000000E+00  0.00000000000000E+00  0.00000000000000E+00
  0.00000000000000E+00  0.00000000000000E+00  0.00000000000000E+00  0.00000000000000E+00  0.00000000000000E+00
  0.00000000000000E+00  0.00000000000000E+00  0.00000000000000E+00  0.00000000000000E+00  0.00000000000000E+00
  0.00000000000000E+00  0.00000000000000E+00  0.00000000000000E+00  0.00000000000000E+00  0.00000000000000E+00
  0.00000000000000E+00  0.00000000000000E+00  0.00000000000000E+00  0.00000000000000E+00  0.00000000000000E+00
  0.00000000000000E+00  0.00000000000000E+00  0.00000000000000E+00  0.00000000000000E+00  0.00000000000000E+00
  0.00000000000000E+00  0.00000000000000E+00  0.00000000000000E+00  0.00000000000000E+00  0.00000000000000E+00
  0.00000000000000E+00  0.00000000000000E+00  0.00000000000000E+00  0.00000000000000E+00  0.00000000000000E+00
  0.00000000000000E+00  0.00000000000000E+00  0.00000000000000E+00  0.00000000000000E+00  0.00000000000000E+00
  0.00000000000000E+00  0.00000000000000E+00  0.00000000000000E+00  0.00000000000000E+00  0.00000000000000E+00
  0.00000000000000E+00  0.00000000000000E+00  0.00000000000000E+00  0.00000000000000E+00  0.00000000000000E+00
  0.00000000000000E+00  0.00000000000000E+00  0.00000000000000E+00  0.00000000000000E+00  0.00000000000000E+00
  0.00000000000000E+00  0.00000000000000E+00  0.00000000000000E+00  0.00000000000000E+00  0.00000000000000E+00
  0.00000000000000E+00  0.00000000000000E+00  0.00000000000000E+00  0.00000000000000E+00  0.00000000000000E+00
  0.00000000000000E+00  0.00000000000000E+00  0.00000000000000E+00  0.00000000000000E+00  0.00000000000000E+00
  0.00000000000000E+00  0.00000000000000E+00  0.00000000000000E+00  0.00000000000000E+00  0.00000000000000E+00
  0.00000000000000E+00  0.00000000000000E+00  0.00000000000000E+00  0.00000000000000E+00  0.00000000000000E+00
  0.00000000000000E+00  0.00000000000000E+00  0.00000000000000E+00  0.00000000000000E+00  0.00000000000000E+00
  0.00000000000000E+00  0.00000000000000E+00  0.00000000000000E+00  0.00000000000000E+00  0.00000000000000E+00
  0.00000000000000E+00  0.00000000000000E+00  0.00000000000000E+00  0.00000000000000E+00  0.00000000000000E+00
  0.00000000000000E+00  0.00000000000000E+00  0.00000000000000E+00  0.00000000000000E+00  0.00000000000000E+00
  0.00000000000000E+00  0.00000000000000E+00  0.00000000000000E+00  0.00000000000000E+00  0.00000000000000E+00
  0.00000000000000E+00  0.00000000000000E+00  0.00000000000000E+00  0.00000000000000E+00  0.00000000000000E+00
  0.00000000000000E+00  0.00000000000000E+00  0.00000000000000E+00  0.00000000000000E+00  0.00000000000000E+00
  0.00000000000000E+00  0.00000000000000E+00  0.00000000000000E+00  0.00000000000000E+00  0.00000000000000E+00
  0.00000000000000E+00  0.00000000000000E+00  0.00000000000000E+00  0.00000000000000E+00  0.00000000000000E+00
  0.00000000000000E+00  0.00000000000000E+00  0.00000000000000E+00  0.00000000000000E+00  0.00000000000000E+00
  0.00000000000000E+00  0.00000000000000E+00  0.00000000000000E+00  0.00000000000000E+00  0.00000000000000E+00
  0.00000000000000E+00  0.00000000000000E+00  0.00000000000000E+00  0.00000000000000E+00  0.00000000000000E+00
  0.00000000000000E+00  0.00000000000000E+00  0.00000000000000E+00  0.00000000000000E+00  0.00000000000000E+00
  0.00000000000000E+00  0.00000000000000E+00  0.00000000000000E+00  0.00000000000000E+00  0.00000000000000E+00
  0.00000000000000E+00  0.00000000000000E+00  0.00000000000000E+00  0.00000000000000E+00  0.00000000000000E+00
  0.00000000000000E+00  0.00000000000000E+00  0.00000000000000E+00  0.00000000000000E+00  0.00000000000000E+00
  0.00000000000000E+00  0.00000000000000E+00  0.00000000000000E+00  0.00000000000000E+00  0.00000000000000E+00
  0.00000000000000E+00  0.00000000000000E+00  0.00000000000000E+00  0.00000000000000E+00  0.00000000000000E+00
  0.00000000000000E+00  0.00000000000000E+00  0.00000000000000E+00  0.00000000000000E+00  0.00000000000000E+00
  0.00000000000000E+00  0.00000000000000E+00  0.00000000000000E+00  0.00000000000000E+00  0.00000000000000E+00
  0.00000000000000E+00  0.00000000000000E+00  0.00000000000000E+00  0.00000000000000E+00  0.00000000000000E+00
  0.00000000000000E+00  0.00000000000000E+00  0.00000000000000E+00  0.00000000000000E+00  0.00000000000000E+00
  0.00000000000000E+00  0.00000000000000E+00  0.00000000000000E+00  0.00000000000000E+00  0.00000000000000E+00
  0.00000000000000E+00  0.00000000000000E+00  0.00000000000000E+00  0.00000000000000E+00  0.00000000000000E+00
  0.00000000000000E+00  0.00000000000000E+00  0.00000000000000E+00  0.00000000000000E+00  0.00000000000000E+00
  0.00000000000000E+00  0.00000000000000E+00  0.00000000000000E+00  0.00000000000000E+00  0.00000000000000E+00
  0.00000000000000E+00  0.00000000000000E+00  0.00000000000000E+00  0.00000000000000E+00  0.00000000000000E+00
  0.00000000000000E+00  0.00000000000000E+00  0.00000000000000E+00  0.00000000000000E+00  0.00000000000000E+00
  0.00000000000000E+00  0.00000000000000E+00  0.00000000000000E+00  0.00000000000000E+00  0.00000000000000E+00
  0.00000000000000E+00  0.00000000000000E+00  0.00000000000000E+00  0.00000000000000E+00  0.00000000000000E+00
  0.00000000000000E+00  0.00000000000000E+00  0.00000000000000E+00  0.00000000000000E+00  0.00000000000000E+00
  0.00000000000000E+00  0.00000000000000E+00  0.00000000000000E+00  0.00000000000000E+00  0.00000000000000E+00
* ORBITAL    1    2
  9.08510850514853E-06 -4.38664421154161E-08 -4.00054556430383E-08 -1.25400690136640E-03 -4.94257253682786E-04
 -1.15613688654781E-09  3.84836465449858E-10 -1.17536132123521E-09 -1.35125271590686E-09  3.60111706279584E-04
 -1.71647828654821E-10 -7.48912617500560E-10 -2.81049735657115E-05  1.40643074063821E-09 -4.99637729183246E-01
  1.80225650504557E-03  1.92076671657447E-03 -2.08244074887399E-04 -1.12298052769840E-04  6.03737985663056E-04
  2.20412791235841E-04  6.25217327855549E-05  7.08176490983015E-05 -1.92681509379838E-05  1.36134839410072E-05
  7.76879542288927E-05 -4.52642338652763E-06  1.96744248521804E-04 -4.99646770557881E-01  1.80233520015689E-03
  1.92082629109379E-03 -2.08213602570730E-04 -1.12284208229111E-04 -6.03681455384316E-04 -2.20382508916632E-04
  6.25214173154513E-05  7.08174842656067E-05  1.92603089968362E-05 -1.36128010456023E-05  7.76855374380886E-05
 -4.52559699406699E-06  1.96732770642820E-04 -8.92520107046900E-06  7.56734900327216E-08  5.52242453504466E-08
 -1.25401913980368E-03 -4.94263431488753E-04  1.33608171645522E-08  1.06959748882250E-08  2.52497398758628E-09
  2.50205697761627E-09 -3.60114696495289E-04  4.01313630920521E-10 -1.43992444596915E-09 -2.81044662526990E-05
 -2.39461850415283E-10  4.99637767647514E-01 -1.80235960046589E-03 -1.92081830559526E-03 -2.08259411757013E-04
 -1.12309419876072E-04  6.03708679157301E-04  2.20392228009361E-04 -6.25216562346946E-05 -7.08174876812393E-05
  1.92689363228797E-05  1.36137674041125E-05 -7.76800983299345E-05 -4.52702658215979E-06 -1.96741484538283E-04
  4.99646890207721E-01 -1.80226093008767E-03 -1.92078905316119E-03 -2.08219144920714E-04 -1.12286801192960E-04
 -6.03714863173906E-04 -2.20403891891940E-04 -6.25229520478176E-05 -7.08191100647119E-05 -1.92628426952481E-05
 -1.36129106509297E-05 -7.76913801517856E-05 -4.52580430205916E-06 -1.96737810160485E-04  1.48419009585843E-08
  4.12482185903397E-09  5.13483945078444E-06 -3.23797441645643E-09  5.36880665131252E-10 -6.29465136997964E-04
 -1.10575200253446E-04  1.10730129493603E-04  6.09819616266381E-05 -2.17109856147909E-05 -6.29486206023633E-04
 -1.10580872462676E-04  1.10732902472761E-04 -6.09867580845530E-05 -2.17109895289023E-05 -9.29337317163032E-09
 -3.69769892921291E-10  5.13686129611114E-06 -2.95559080320834E-09 -6.28735506360569E-10  6.29470315172692E-04
  1.10576377156140E-04  1.10732174057075E-04  6.09847283454902E-05  2.17106004773343E-05  6.29471874825740E-04
  1.10574113003689E-04  1.10730384496734E-04 -6.09825492037704E-05  2.17116085007558E-05 -9.70873116545605E-11
  1.91926888609985E-11  1.10532807904359E-09  3.31955975772289E-05  1.26601920891875E-05  3.41791420508032E-09
  2.27999035733673E-09 -1.24179300924074E-09 -1.63926673879010E-09  7.25607954496310E-06 -1.84962879753314E-10
  4.44774128418331E-10 -2.88815371263323E-05 -4.17908334848979E-10 -1.41814494032326E-05 -1.15687242528512E-04
 -1.17663385044388E-04 -1.89410623824351E-05 -1.31479524473859E-05 -3.00995741133342E-05 -1.48891112106623E-05
  8.30451791914564E-05  1.01728374054505E-04 -8.27312999287349E-06  1.51629578166694E-05 -1.61895939089256E-05
 -2.61088233525998E-06 -5.85775406237447E-07 -1.41858754304733E-05 -1.15712893837350E-04 -1.17676854630901E-04
 -1.89498431117000E-05 -1.31538658922756E-05  3.00832467631391E-05  1.48781276928940E-05  8.30487918532597E-05
  1.01732149988720E-04  8.27366910141279E-06 -1.51618323160634E-05 -1.61882952360034E-05 -2.61037301822418E-06
 -5.84221320874787E-07 -3.09175852765845E-09 -1.84722318721675E-08 -1.04586235750545E-08  3.31941526112840E-05
  1.26591360749422E-05 -1.74739216382923E-09 -1.14781110439473E-09  1.95334708538477E-09  2.21751959192483E-09
 -7.25603460243493E-06 -1.01898157972484E-10  6.83367673843242E-10 -2.88819207596411E-05 -2.71852165908513E-10
  1.41873596530844E-05  1.15720976831935E-04  1.17679791554270E-04 -1.89429580747971E-05 -1.31495460636635E-05
 -3.00917664757158E-05 -1.48834500254733E-05 -8.30475921087637E-05 -1.01730561408692E-04  8.27284606410222E-06
  1.51625173131554E-05  1.61872974312740E-05 -2.61100170540294E-06  5.85243752397204E-07  1.41830419086320E-05
  1.15696847467699E-04  1.17669147236767E-04 -1.89390338383051E-05 -1.31464423320362E-05  3.00952879350619E-05
  1.48860879358511E-05 -8.30470965134503E-05 -1.01730825710915E-04 -8.27237576632446E-06 -1.51623091902422E-05
  1.61894817791449E-05 -2.61059881054965E-06  5.85709712175118E-07 -4.31397108032543E-09 -2.37809617415872E-09
  4.22431538243745E-06  7.34890199768415E-10  3.30185017538834E-10  1.02699319106661E-04  5.12740505384604E-05
 -8.67745335667168E-06 -7.45173935259958E-06 -2.11035443602082E-05  1.02707521936804E-04  5.12782619622796E-05
 -8.67834829954089E-06  7.45411036934345E-06 -2.11045144918773E-05  4.85899901632635E-09  2.62449507408071E-09
  4.22368806661963E-06  8.45300895319939E-10 -4.92377802767183E-10 -1.02709133329960E-04 -5.12797016205669E-05
 -8.67924613056446E-06 -7.45383404644922E-06  2.11041963308171E-05 -1.02696513349054E-04 -5.12714553731347E-05
 -8.67710986119982E-06  7.45156058807509E-06  2.11039416030452E-05  1.12045728296335E-09  6.41444274121013E-09
  2.85584738856382E-09  1.64980852877965E-06 -1.82890736997823E-07 -3.71196430426114E-09 -2.61096751552068E-09
 -9.59934197660209E-11 -3.38196068172330E-10  1.29910909323248E-07 -3.85307694023518E-11 -4.60750266207133E-10
 -4.17638891740111E-06 -2.69251682334291E-10  1.99760791750036E-06  2.35049620429860E-06 -7.87816906510355E-06
  9.89767389283154E-06  7.45959176326267E-06  4.76562929959015E-06  4.41393356919466E-06  1.24252419315250E-05
  1.62182729451690E-05  1.69344801949638E-06  2.04452449298974E-06 -3.32972449510894E-06 -6.36710580765350E-07
  1.05267405701789E-06  2.00126334627383E-06  2.37039026356559E-06 -7.86943190250171E-06  9.89818325206897E-06
  7.46011531813092E-06 -4.75096829451639E-06 -4.40383320483497E-06  1.24271330561587E-05  1.62203070031314E-05
 -1.69371358923987E-06 -2.04403339119236E-06 -3.33127782862722E-06 -6.36895119062263E-07  1.05120562152660E-06
  1.36851484531513E-09  7.60498258548658E-09  3.83935741319604E-09  1.65275534154815E-06 -1.81072925475218E-07
 -4.81961155897720E-09 -3.58698314262694E-09 -1.82709348254134E-10 -1.11344694183447E-10 -1.29125272924903E-07
 -7.85555739780172E-11 -7.17174304966418E-10 -4.17669318724715E-06  1.36067688781564E-10 -1.99681487151803E-06
 -2.34575925271652E-06  7.88084991197720E-06  9.89880429946992E-06  7.46046360174642E-06  4.77119572498090E-06
  4.41764288124756E-06 -1.24260924874864E-05 -1.62194747952587E-05 -1.69327801481655E-06  2.04423913462475E-06
  3.33000762045497E-06 -6.36917043720541E-07 -1.05328930206067E-06 -2.00395765940523E-06 -2.38608833480440E-06
  7.86131366828757E-06  9.89413793433576E-06  7.45728090282179E-06 -4.74984935316801E-06 -4.40304161108592E-06
 -1.24262017152292E-05 -1.62195071584620E-05  1.69322973773118E-06 -2.04422445714095E-06  3.33221072359442E-06
 -6.36736570928339E-07 -1.05100157378687E-06 -1.97542030207652E-10 -4.72511281252205E-10  7.50172873924174E-07
  4.53807226988290E-10 -2.40316763336921E-11 -2.54195560498049E-05 -2.10749793388056E-05  5.04270997386627E-06
  2.47835211420358E-06 -1.21757828364235E-06 -2.54184875489781E-05 -2.10741934177881E-05  5.04237694537877E-06
 -2.47934324630718E-06 -1.21783788356749E-06 -7.15165118569673E-09 -4.15753847494139E-09  7.49942592182182E-07
 -1.22889272667413E-09 -4.99613568095579E-11  2.54228793680490E-05  2.10773051412688E-05  5.04349796076320E-06
  2.47806430414620E-06  1.21760634957843E-06  2.54185559467835E-05  2.10732709799229E-05  5.04271415595550E-06
 -2.47937395631625E-06  1.21770406260429E-06  9.93436627242881E-10  5.70167813480979E-09  2.85283529460821E-09
  1.00114404617498E-06  5.92748924842075E-07 -5.29634181940873E-09 -3.78595408956231E-09  1.03272088832550E-10
 -1.20251719060911E-10  3.26876021540585E-07  1.26945844634582E-10 -1.44779051496810E-10 -4.51102040371010E-07
  4.59750776941904E-10 -1.45704350730787E-06 -8.82561422169311E-06 -5.10803178428127E-06 -3.60949831840623E-06
 -2.44976951767405E-06 -2.66685772945129E-06 -1.75958446986515E-06  1.57345647759830E-06  1.68832856971664E-06
 -8.23889593249574E-07  2.96271970410835E-07  6.36729888565653E-08  6.23094814210894E-08 -2.87947670675387E-07
 -1.45723064256292E-06 -8.82697226318061E-06 -5.10894760751511E-06 -3.61169639605477E-06 -2.45111938750416E-06
  2.65569833977714E-06  1.75193338963566E-06  1.57320064305454E-06  1.68788076271814E-06  8.24090468863667E-07
 -2.96376515795602E-07  6.36908896271699E-08  6.24390871945634E-08 -2.86712528610293E-07 -3.74580313667862E-10
 -1.95184101371773E-09 -8.55491327304777E-10  9.94210375765464E-07  5.87518855794344E-07  2.80364620743442E-09
  2.15301098920610E-09 -7.35688821461990E-10 -7.83555655877620E-10 -3.26905091891268E-07 -8.33369026696005E-11
  7.12931090388103E-11 -4.50644398986102E-07  4.70594761289049E-10  1.45690075935794E-06  8.82512897140542E-06
  5.10797515447449E-06 -3.61017407845974E-06 -2.44998463596886E-06 -2.65335627401025E-06 -1.75061187631864E-06
 -1.57176775559882E-06 -1.68669187588878E-06  8.23875805946427E-07  2.96563376442949E-07 -6.35244781540842E-08
  6.27248912061307E-08  2.85752490647003E-07  1.45531278369895E-06  8.81589174954767E-06  5.10340033363154E-06
 -3.61631440852746E-06 -2.45449060989927E-06  2.66832774798539E-06  1.76081180950696E-06 -1.57447137964076E-06
 -1.68947994748822E-06 -8.24223691874560E-07 -2.96110334726540E-07 -6.31750424457992E-08  6.25267739817355E-08
  2.87612940067034E-07  4.82402417102097E-09  3.27650114228939E-09 -8.72441046127398E-08 -8.13336613641712E-10
 -8.45358404176372E-11  1.18278747015687E-05  8.50614572786418E-06 -1.92110820884999E-06 -1.05854369786031E-06
 -1.04328165628187E-06  1.18231875191980E-05  8.50298573115225E-06 -1.91989199246522E-06  1.05862283031710E-06
 -1.04326831862683E-06  4.80080184040036E-09  3.13584381019495E-09 -8.65265049102620E-08  1.03199911971315E-09
  2.55626561690634E-10 -1.18192295255925E-05 -8.50069435001636E-06 -1.91879340719708E-06 -1.05803629801567E-06
  1.04308471833252E-06 -1.18325365181265E-05 -8.50967456890948E-06 -1.92131877935978E-06  1.05891705464683E-06
  1.04355893961972E-06  8.08480327307696E-10  4.64456093244562E-09  2.24971386207906E-09 -4.93659513042695E-07
 -3.70632766868303E-07 -6.17233776754776E-10 -4.66511624897870E-10  5.62494076817285E-10  5.11309782252591E-10
  1.04516838376272E-08 -1.68291413535187E-10 -3.90901720326204E-10 -1.62137568845626E-07  5.24512848251888E-11
  3.89680623102251E-07  1.99769899467221E-06  7.72104128953619E-07  8.40069885943287E-07  5.83637580169670E-07
  7.71156419548864E-07  5.51584512189970E-07  3.22550518001233E-07  5.61997607718335E-07  1.62532869812012E-07
  5.77001611042724E-08 -1.65794481522219E-07 -6.22465605087173E-08  1.00144170018303E-07  3.91836622813803E-07
  2.01001715337599E-06  7.78160304293563E-07  8.36182394029160E-07  5.80738969383299E-07 -7.66038527027898E-07
 -5.48045815937648E-07  3.22611555571146E-07  5.61917361500181E-07 -1.62391059905265E-07 -5.78809671877279E-08
 -1.66375948333441E-07 -6.21442987566546E-08  9.96983638852021E-08  8.59271013681175E-11  5.06068156654586E-10
  3.01954157739695E-10 -4.94390011431410E-07 -3.70799172948630E-07 -1.66031835789542E-09 -1.23436816879255E-09
 -3.60782258686658E-10 -2.47743802478183E-10 -1.09115078023701E-08 -1.56917778944855E-11 -2.35346360764013E-11
 -1.61818897471589E-07 -1.22351504459929E-10 -3.91280393933590E-07 -2.00702816285100E-06 -7.76940232736592E-07
  8.36913536979004E-07  5.81279350854013E-07  7.67343083943852E-07  5.48962627290216E-07 -3.21468901581894E-07
 -5.60803626862109E-07 -1.62360182233419E-07  5.80373516802105E-08  1.66230531084252E-07 -6.21657569766248E-08
 -9.96559592182405E-08 -3.91213696317034E-07 -2.00624097301405E-06 -7.76110118897964E-07  8.39579652217207E-07
  5.83317707898519E-07 -7.72067666743570E-07 -5.52123600209599E-07 -3.23933543998823E-07 -5.63325419774352E-07
  1.62708198062183E-07 -5.76581777906485E-08  1.66468116791094E-07 -6.23269363655716E-08 -1.00442072501888E-07
 -1.51887888622756E-09 -1.13516459472662E-09  5.18393396823509E-08  3.46579679188190E-10  1.52760837675597E-11
 -3.15338292036713E-06 -2.44460596645178E-06  4.83325031997671E-07  2.49024003726616E-07  2.25490182104832E-07
 -3.15079095594068E-06 -2.44276806112990E-06  4.83196682326994E-07 -2.49197751585357E-07  2.25176492606307E-07
 -2.33387339517214E-09 -1.51006214988599E-09  5.19541525346133E-08 -3.83945406640707E-10  1.43846193867800E-10
  3.15036696922404E-06  2.44210209559073E-06  4.83125872669773E-07  2.48962868710788E-07 -2.25455215995647E-07
  3.15753123095044E-06  2.44711852471688E-06  4.84458490380105E-07 -2.49529851782490E-07 -2.24991644172539E-07
  0.00000000000000E+00  0.00000000000000E+00  0.00000000000000E+00  0.00000000000000E+00  0.00000000000000E+00
  0.00000000000000E+00  0.00000000000000E+00  0.00000000000000E+00  0.00000000000000E+00  0.00000000000000E+00
  0.00000000000000E+00  0.00000000000000E+00  0.00000000000000E+00  0.00000000000000E+00  0.00000000000000E+00
  0.00000000000000E+00  0.00000000000000E+00  0.00000000000000E+00  0.00000000000000E+00  0.00000000000000E+00
  0.00000000000000E+00  0.00000000000000E+00  0.00000000000000E+00  0.00000000000000E+00  0.00000000000000E+00
  0.00000000000000E+00  0.00000000000000E+00  0.00000000000000E+00  0.00000000000000E+00  0.00000000000000E+00
  0.00000000000000E+00  0.00000000000000E+00  0.00000000000000E+00  0.00000000000000E+00  0.00000000000000E+00
  0.00000000000000E+00  0.00000000000000E+00  0.00000000000000E+00  0.00000000000000E+00  0.00000000000000E+00
  0.00000000000000E+00  0.00000000000000E+00  0.00000000000000E+00  0.00000000000000E+00  0.00000000000000E+00
  0.00000000000000E+00  0.00000000000000E+00  0.00000000000000E+00  0.00000000000000E+00  0.00000000000000E+00
  0.00000000000000E+00  0.00000000000000E+00  0.00000000000000E+00  0.00000000000000E+00  0.00000000000000E+00
  0.00000000000000E+00  0.00000000000000E+00  0.00000000000000E+00  0.00000000000000E+00  0.00000000000000E+00
  0.00000000000000E+00  0.00000000000000E+00  0.00000000000000E+00  0.00000000000000E+00  0.00000000000000E+00
  0.00000000000000E+00  0.00000000000000E+00  0.00000000000000E+00  0.00000000000000E+00  0.00000000000000E+00
  0.00000000000000E+00  0.00000000000000E+00  0.00000000000000E+00  0.00000000000000E+00  0.00000000000000E+00
  0.00000000000000E+00  0.00000000000000E+00  0.00000000000000E+00  0.00000000000000E+00  0.00000000000000E+00
  0.00000000000000E+00  0.00000000000000E+00  0.00000000000000E+00  0.00000000000000E+00  0.00000000000000E+00
  0.00000000000000E+00  0.00000000000000E+00  0.00000000000000E+00  0.00000000000000E+00  0.00000000000000E+00
  0.00000000000000E+00  0.00000000000000E+00  0.00000000000000E+00  0.00000000000000E+00  0.00000000000000E+00
  0.00000000000000E+00  0.00000000000000E+00  0.00000000000000E+00  0.00000000000000E+00  0.00000000000000E+00
  0.00000000000000E+00  0.00000000000000E+00  0.00000000000000E+00  0.00000000000000E+00  0.00000000000000E+00
  0.00000000000000E+00  0.00000000000000E+00  0.00000000000000E+00  0.00000000000000E+00  0.00000000000000E+00
  0.00000000000000E+00  0.00000000000000E+00  0.00000000000000E+00  0.00000000000000E+00  0.00000000000000E+00
  0.00000000000000E+00  0.00000000000000E+00  0.00000000000000E+00  0.00000000000000E+00  0.00000000000000E+00
  0.00000000000000E+00  0.00000000000000E+00  0.00000000000000E+00  0.00000000000000E+00  0.00000000000000E+00
  0.00000000000000E+00  0.00000000000000E+00  0.00000000000000E+00  0.00000000000000E+00  0.00000000000000E+00
  0.00000000000000E+00  0.00000000000000E+00  0.00000000000000E+00  0.00000000000000E+00  0.00000000000000E+00
  0.00000000000000E+00  0.00000000000000E+00  0.00000000000000E+00  0.00000000000000E+00  0.00000000000000E+00
  0.00000000000000E+00  0.00000000000000E+00  0.00000000000000E+00  0.00000000000000E+00  0.00000000000000E+00
  0.00000000000000E+00  0.00000000000000E+00  0.00000000000000E+00  0.00000000000000E+00  0.00000000000000E+00
  0.00000000000000E+00  0.00000000000000E+00  0.00000000000000E+00  0.00000000000000E+00  0.00000000000000E+00
  0.00000000000000E+00  0.00000000000000E+00  0.00000000000000E+00  0.00000000000000E+00  0.00000000000000E+00
  0.00000000000000E+00  0.00000000000000E+00  0.00000000000000E+00  0.00000000000000E+00  0.00000000000000E+00
  0.00000000000000E+00  0.00000000000000E+00  0.00000000000000E+00  0.00000000000000E+00  0.00000000000000E+00
  0.00000000000000E+00  0.00000000000000E+00  0.00000000000000E+00  0.00000000000000E+00  0.00000000000000E+00
  0.00000000000000E+00  0.00000000000000E+00  0.00000000000000E+00  0.00000000000000E+00  0.00000000000000E+00
  0.00000000000000E+00  0.00000000000000E+00  0.00000000000000E+00  0.00000000000000E+00  0.00000000000000E+00
  0.00000000000000E+00  0.00000000000000E+00  0.00000000000000E+00  0.00000000000000E+00  0.00000000000000E+00
  0.00000000000000E+00  0.00000000000000E+00  0.00000000000000E+00  0.00000000000000E+00  0.00000000000000E+00
  0.00000000000000E+00  0.00000000000000E+00  0.00000000000000E+00  0.00000000000000E+00  0.00000000000000E+00
  0.00000000000000E+00  0.00000000000000E+00  0.00000000000000E+00  0.00000000000000E+00  0.00000000000000E+00
  0.00000000000000E+00  0.00000000000000E+00  0.00000000000000E+00  0.00000000000000E+00  0.00000000000000E+00
  0.00000000000000E+00  0.00000000000000E+00  0.00000000000000E+00  0.00000000000000E+00  0.00000000000000E+00
  0.00000000000000E+00  0.00000000000000E+00  0.00000000000000E+00  0.00000000000000E+00  0.00000000000000E+00
  0.00000000000000E+00  0.00000000000000E+00  0.00000000000000E+00  0.00000000000000E+00  0.00000000000000E+00
  0.00000000000000E+00  0.00000000000000E+00  0.00000000000000E+00  0.00000000000000E+00  0.00000000000000E+00
  0.00000000000000E+00  0.00000000000000E+00  0.00000000000000E+00  0.00000000000000E+00  0.00000000000000E+00
  0.00000000000000E+00  0.00000000000000E+00  0.00000000000000E+00  0.00000000000000E+00  0.00000000000000E+00
  0.00000000000000E+00  0.00000000000000E+00  0.00000000000000E+00  0.00000000000000E+00  0.00000000000000E+00
  0.00000000000000E+00  0.00000000000000E+00  0.00000000000000E+00  0.00000000000000E+00  0.00000000000000E+00
  0.00000000000000E+00  0.00000000000000E+00  0.00000000000000E+00  0.00000000000000E+00  0.00000000000000E+00
  0.00000000000000E+00  0.00000000000000E+00  0.00000000000000E+00  0.00000000000000E+00  0.00000000000000E+00
  0.00000000000000E+00  0.00000000000000E+00  0.00000000000000E+00  0.00000000000000E+00  0.00000000000000E+00
  0.00000000000000E+00  0.00000000000000E+00  0.00000000000000E+00  0.00000000000000E+00  0.00000000000000E+00
  0.00000000000000E+00  0.00000000000000E+00  0.00000000000000E+00  0.00000000000000E+00  0.00000000000000E+00
  0.00000000000000E+00  0.00000000000000E+00  0.00000000000000E+00  0.00000000000000E+00  0.00000000000000E+00
  0.00000000000000E+00  0.00000000000000E+00  0.00000000000000E+00  0.00000000000000E+00  0.00000000000000E+00
  0.00000000000000E+00  0.00000000000000E+00  0.00000000000000E+00  0.00000000000000E+00  0.00000000000000E+00
  0.00000000000000E+00  0.00000000000000E+00  0.00000000000000E+00  0.00000000000000E+00  0.00000000000000E+00
  0.00000000000000E+00  0.00000000000000E+00  0.00000000000000E+00  0.00000000000000E+00  0.00000000000000E+00
  0.00000000000000E+00  0.00000000000000E+00  0.00000000000000E+00  0.00000000000000E+00  0.00000000000000E+00
  0.00000000000000E+00  0.00000000000000E+00  0.00000000000000E+00  0.00000000000000E+00  0.00000000000000E+00
  0.00000000000000E+00  0.00000000000000E+00  0.00000000000000E+00  0.00000000000000E+00  0.00000000000000E+00
  0.00000000000000E+00  0.00000000000000E+00  0.00000000000000E+00  0.00000000000000E+00  0.00000000000000E+00
  0.00000000000000E+00  0.00000000000000E+00  0.00000000000000E+00  0.00000000000000E+00  0.00000000000000E+00
  0.00000000000000E+00  0.00000000000000E+00  0.00000000000000E+00  0.00000000000000E+00  0.00000000000000E+00
  0.00000000000000E+00  0.00000000000000E+00  0.00000000000000E+00  0.00000000000000E+00  0.00000000000000E+00
  0.00000000000000E+00  0.00000000000000E+00  0.00000000000000E+00  0.00000000000000E+00  0.00000000000000E+00
  0.00000000000000E+00  0.00000000000000E+00  0.00000000000000E+00  0.00000000000000E+00  0.00000000000000E+00
  0.00000000000000E+00  0.00000000000000E+00  0.00000000000000E+00  0.00000000000000E+00  0.00000000000000E+00
  0.00000000000000E+00  0.00000000000000E+00  0.00000000000000E+00  0.00000000000000E+00  0.00000000000000E+00
  0.00000000000000E+00  0.00000000000000E+00  0.00000000000000E+00  0.00000000000000E+00  0.00000000000000E+00
  0.00000000000000E+00  0.00000000000000E+00  0.00000000000000E+00  0.00000000000000E+00  0.00000000000000E+00
  0.00000000000000E+00  0.00000000000000E+00  0.00000000000000E+00  0.00000000000000E+00  0.00000000000000E+00
  0.00000000000000E+00  0.00000000000000E+00  0.00000000000000E+00  0.00000000000000E+00  0.00000000000000E+00
  0.00000000000000E+00  0.00000000000000E+00  0.00000000000000E+00  0.00000000000000E+00  0.00000000000000E+00
  0.00000000000000E+00  0.00000000000000E+00  0.00000000000000E+00  0.00000000000000E+00  0.00000000000000E+00
  0.00000000000000E+00  0.00000000000000E+00  0.00000000000000E+00  0.00000000000000E+00  0.00000000000000E+00
  0.00000000000000E+00  0.00000000000000E+00  0.00000000000000E+00  0.00000000000000E+00  0.00000000000000E+00
  0.00000000000000E+00  0.00000000000000E+00  0.00000000000000E+00  0.00000000000000E+00  0.00000000000000E+00
  0.00000000000000E+00  0.00000000000000E+00  0.00000000000000E+00  0.00000000000000E+00  0.00000000000000E+00
  0.00000000000000E+00  0.00000000000000E+00  0.00000000000000E+00  0.00000000000000E+00  0.00000000000000E+00
  0.00000000000000E+00  0.00000000000000E+00  0.00000000000000E+00  0.00000000000000E+00  0.00000000000000E+00
  0.00000000000000E+00  0.00000000000000E+00  0.00000000000000E+00  0.00000000000000E+00  0.00000000000000E+00
  0.00000000000000E+00  0.00000000000000E+00  0.00000000000000E+00  0.00000000000000E+00  0.00000000000000E+00
  0.00000000000000E+00  0.00000000000000E+00  0.00000000000000E+00  0.00000000000000E+00  0.00000000000000E+00
  0.00000000000000E+00  0.00000000000000E+00  0.00000000000000E+00  0.00000000000000E+00  0.00000000000000E+00
  0.00000000000000E+00  0.00000000000000E+00  0.00000000000000E+00  0.00000000000000E+00  0.00000000000000E+00
  0.00000000000000E+00  0.00000000000000E+00  0.00000000000000E+00  0.00000000000000E+00  0.00000000000000E+00
  0.00000000000000E+00  0.00000000000000E+00  0.00000000000000E+00  0.00000000000000E+00  0.00000000000000E+00
  0.00000000000000E+00  0.00000000000000E+00  0.00000000000000E+00  0.00000000000000E+00  0.00000000000000E+00
  0.00000000000000E+00  0.00000000000000E+00  0.00000000000000E+00  0.00000000000000E+00  0.00000000000000E+00
  0.00000000000000E+00  0.00000000000000E+00  0.00000000000000E+00  0.00000000000000E+00  0.00000000000000E+00
  0.00000000000000E+00  0.00000000000000E+00  0.00000000000000E+00  0.00000000000000E+00  0.00000000000000E+00
  0.00000000000000E+00  0.00000000000000E+00  0.00000000000000E+00  0.00000000000000E+00  0.00000000000000E+00
  0.00000000000000E+00  0.00000000000000E+00  0.00000000000000E+00  0.00000000000000E+00  0.00000000000000E+00
  0.00000000000000E+00  0.00000000000000E+00  0.00000000000000E+00  0.00000000000000E+00  0.00000000000000E+00
  0.00000000000000E+00  0.00000000000000E+00  0.00000000000000E+00  0.00000000000000E+00  0.00000000000000E+00
  0.00000000000000E+00  0.00000000000000E+00  0.00000000000000E+00  0.00000000000000E+00  0.00000000000000E+00
  0.00000000000000E+00  0.00000000000000E+00  0.00000000000000E+00  0.00000000000000E+00  0.00000000000000E+00
  0.00000000000000E+00  0.00000000000000E+00  0.00000000000000E+00  0.00000000000000E+00  0.00000000000000E+00
  0.00000000000000E+00  0.00000000000000E+00  0.00000000000000E+00  0.00000000000000E+00  0.00000000000000E+00
  0.00000000000000E+00  0.00000000000000E+00  0.00000000000000E+00  0.00000000000000E+00  0.00000000000000E+00
  0.00000000000000E+00  0.00000000000000E+00  0.00000000000000E+00  0.00000000000000E+00  0.00000000000000E+00
  0.00000000000000E+00  0.00000000000000E+00  0.00000000000000E+00  0.00000000000000E+00  0.00000000000000E+00
  0.00000000000000E+00  0.00000000000000E+00  0.00000000000000E+00  0.00000000000000E+00  0.00000000000000E+00
  0.00000000000000E+00  0.00000000000000E+00  0.00000000000000E+00  0.00000000000000E+00  0.00000000000000E+00
  0.00000000000000E+00  0.00000000000000E+00  0.00000000000000E+00  0.00000000000000E+00  0.00000000000000E+00
  0.00000000000000E+00  0.00000000000000E+00  0.00000000000000E+00  0.00000000000000E+00  0.00000000000000E+00
  0.00000000000000E+00  0.00000000000000E+00  0.00000000000000E+00  0.00000000000000E+00  0.00000000000000E+00
  0.00000000000000E+00  0.00000000000000E+00  0.00000000000000E+00  0.00000000000000E+00  0.00000000000000E+00
  0.00000000000000E+00  0.00000000000000E+00  0.00000000000000E+00  0.00000000000000E+00  0.00000000000000E+00
  0.00000000000000E+00  0.00000000000000E+00  0.00000000000000E+00  0.00000000000000E+00  0.00000000000000E+00
  0.00000000000000E+00  0.00000000000000E+00  0.00000000000000E+00  0.00000000000000E+00  0.00000000000000E+00
* ORBITAL    1    3
 -5.76455325266963E-01  2.07999500974399E-03  2.21721986282799E-03 -1.12307193430817E-08 -2.09072784842309E-09
  1.40330830595931E-04  1.44886908328148E-05  7.20501922886565E-05  8.17424539521349E-05  4.89661168173927E-09
  3.34693786526038E-06  8.95189126763599E-05 -2.87998955327920E-10 -9.44560171483937E-05 -2.88957593420756E-01
  1.04250721140228E-03  1.11074665366140E-03  6.03797291040630E-04  2.20865090634441E-04 -9.05620037959722E-04
 -3.67195482112793E-04  3.61276254101516E-05  4.09390621301119E-05  1.96653027476623E-04 -2.02584824564672E-05
  4.49233941561765E-05  1.36174802754191E-05 -2.46482361688459E-04  2.88941909582767E-01 -1.04249366513832E-03
 -1.11070847364330E-03 -6.03782444306121E-04 -2.20854969271053E-04 -9.05628780320315E-04 -3.67196735443228E-04
 -3.61263653953455E-05 -4.09378912663787E-05  1.96650430380307E-04 -2.02589687355560E-05 -4.49181163908565E-05
 -1.36170266312477E-05  2.46486019676984E-04  5.76455367605779E-01 -2.07991642112929E-03 -2.21718106787399E-03
 -2.09307065842850E-08 -8.50237988432438E-09  1.40352662361141E-04  1.45049829915148E-05 -7.20485958693857E-05
 -8.17409653362714E-05 -5.77165279383642E-09  3.34718935195379E-06 -8.95243078798376E-05 -4.85144495973145E-10
  9.44568642559764E-05  2.88957510920897E-01 -1.04254585890307E-03 -1.11076686003421E-03  6.03771925288992E-04
  2.20848400445777E-04 -9.05606960870119E-04 -3.67187999341198E-04 -3.61284951706251E-05 -4.09403051770724E-05
 -1.96649696795095E-04 -2.02585994501749E-05 -4.49203381650817E-05  1.36169025036030E-05  2.46479684711709E-04
 -2.88941905702111E-01  1.04246363453279E-03  1.11069282878978E-03 -6.03796300060556E-04 -2.20863284964108E-04
 -9.05629161218760E-04 -3.67195233474343E-04  3.61262559881959E-05  4.09373562294996E-05 -1.96653041187982E-04
 -2.02587005184864E-05  4.49201795389056E-05 -1.36177552985746E-05 -2.46488077186962E-04 -7.26327254658068E-04
 -1.27553282787419E-04 -5.24406647381447E-10  1.45863498079983E-04 -2.50814559392816E-05 -3.64128406733103E-04
 -6.40195877121118E-05  6.10385068721557E-05  4.04270800468052E-05 -1.25474828802767E-05  3.64107546396433E-04
  6.40152309214190E-05 -6.10358010590153E-05  4.04232275179622E-05  1.25463133751988E-05  7.26323894820645E-04
  1.27553499829083E-04 -5.55903022919165E-11  1.45859666016390E-04  2.50809486028874E-05  3.64124794995428E-04
  6.40174254986394E-05  6.10390155380850E-05  4.04246669275892E-05  1.25468645728067E-05 -3.64110144367110E-04
 -6.40163774700862E-05 -6.10364417573116E-05  4.04238049981187E-05 -1.25471798880039E-05 -1.63746376407998E-05
 -1.33576951687558E-04 -1.35863604858495E-04 -2.75787214410903E-09 -1.83246354199191E-09 -3.62525854665896E-05
 -2.16859066117742E-05  9.58924748166909E-05  1.17422244012616E-04  7.03191473766730E-10  6.14833697785135E-06
 -1.86947347961109E-05 -4.04156566232894E-10  8.60905852390745E-06 -8.21093440189803E-06 -6.69495967637077E-05
 -6.80410833497270E-05 -3.01681252155956E-05 -1.49480039966873E-05  1.58228591363803E-05  4.05151861859283E-06
  4.80843816609115E-05  5.88374819582015E-05 -5.85163906593814E-07 -2.01318222792639E-05 -9.35091386163584E-06
  1.51599338725604E-05 -7.59262448683431E-06  8.21029254456384E-06  6.69446684793093E-05  6.80366782279465E-05
  3.01694064671544E-05  1.49485216733096E-05  1.58241366887611E-05  4.05203366429866E-06 -4.80832673194795E-05
 -5.88358593216987E-05 -5.85464769167711E-07 -2.01319310872637E-05  9.35086749057992E-06 -1.51598465366398E-05
  7.59238611574848E-06  1.63780422143046E-05  1.33596139155162E-04  1.35872752379979E-04 -8.41375016320033E-10
 -8.92505040174606E-10 -3.62530121015349E-05 -2.16860668168027E-05 -9.58903247927975E-05 -1.17420441780224E-04
  5.34070273699494E-11  6.14849923938316E-06  1.86927399506968E-05 -4.64469816202409E-10 -8.60923916102168E-06
  8.21253541928276E-06  6.69588961213132E-05  6.80458416629393E-05 -3.01684982822224E-05 -1.49478785072020E-05
  1.58337883193362E-05  4.05873598604617E-06 -4.80860326857635E-05 -5.88391640997026E-05  5.85623671720818E-07
 -2.01315726266451E-05  9.35078906888128E-06  1.51597637241423E-05  7.59106441856179E-06 -8.21443649441398E-06
 -6.69685918803169E-05 -6.80488003288467E-05  3.01641809943341E-05  1.49453440347856E-05  1.58298500428949E-05
  4.05582781328954E-06  4.80820844285415E-05  5.88346624661424E-05  5.84441728200232E-07 -2.01323868994594E-05
 -9.34909769339343E-06 -1.51598908401185E-05 -7.59155375711420E-06  1.18511309289157E-04  5.91711959954594E-05
  3.95010215618762E-10 -1.29688056585492E-05 -2.43676101049290E-05  5.94136890927305E-05  2.96612853056918E-05
 -7.46247382688626E-06 -8.37796808140215E-08 -1.21955791004762E-05 -5.94108263382559E-05 -2.96593771939570E-05
  7.46253130978264E-06 -8.38246324662479E-08  1.21955233031368E-05 -1.18519141917560E-04 -5.91747041913273E-05
  1.15487276117325E-10 -1.29712583644391E-05  2.43674366192966E-05 -5.94097702206668E-05 -2.96581834051460E-05
 -7.46166747609828E-06 -8.43373658141734E-08  1.21964518621023E-05  5.94105029136928E-05  2.96592811868048E-05
  7.46217043622491E-06 -8.37379332499715E-08 -1.21948910226959E-05  2.31311276816516E-06  2.75285026151057E-06
 -9.08350428139625E-06  5.74670156372263E-09  3.73007428683640E-09  1.26429882339143E-05  1.00038036539282E-05
  1.43221007834874E-05  1.87257249682537E-05 -7.77209441321581E-10  5.45205616689558E-07 -3.84773116290429E-06
 -9.04838727153553E-11 -2.30035184260905E-06  1.15414142795284E-06  1.35984631674713E-06 -4.55226954745078E-06
  4.76987548045384E-06  4.41767004100934E-06  4.39677702685751E-06  2.36198480789986E-06  7.17825060394736E-06
  9.37769496372570E-06  1.05416779477926E-06 -2.99935385292620E-06 -1.92497310352231E-06  2.04475391638802E-06
  4.77689591785613E-07 -1.15661761847629E-06 -1.37426873908396E-06  4.54494616301925E-06 -4.75873395065230E-06
 -4.41018162629339E-06  4.39826524342969E-06  2.36216089917647E-06 -7.17949184518848E-06 -9.37888663317562E-06
  1.05258372524850E-06 -2.99897306845448E-06  1.92577340681668E-06 -2.04436325609915E-06 -4.78893416324984E-07
 -2.30782263694176E-06 -2.72252972088025E-06  9.09850368989427E-06 -6.61444194379354E-09 -4.32550008122269E-09
  1.26616283083292E-05  1.00171997985630E-05 -1.43192820166287E-05 -1.87230786779781E-05 -1.03449498067334E-09
  5.45533916330378E-07  3.84579374650511E-06 -9.53009081645785E-12  2.30191532422782E-06 -1.16017955717612E-06
 -1.39446832313401E-06  4.53523843386267E-06  4.75052236720183E-06  4.40432917997322E-06  4.39723361393543E-06
  2.36168382043340E-06 -7.17950087301455E-06 -9.37898113127962E-06 -1.05171931622089E-06 -2.99891925405345E-06
  1.92737983009180E-06  2.04428898134746E-06 -4.78446896968188E-07  1.15784894505849E-06  1.38127764784832E-06
 -4.54147998511715E-06 -4.76398848908249E-06 -4.41344041212843E-06  4.39599964390118E-06  2.36164817875264E-06
  7.17760443584513E-06  9.37699873952617E-06 -1.05385990935307E-06 -2.99940571618713E-06 -1.92643368406859E-06
 -2.04477534676945E-06  4.77270512658853E-07 -2.93493446349688E-05 -2.43338985896762E-05 -5.65041781777209E-10
  6.47469050499021E-06 -1.40668124259653E-06 -1.46885859690485E-05 -1.21802531691601E-05  2.48065574127705E-06
  2.18299505921238E-06 -7.04412125839478E-07  1.46827861576952E-05  1.21763008311477E-05 -2.48015197329039E-06
  2.18211115042598E-06  7.04847083126260E-07  2.93622502499934E-05  2.43430359863981E-05  5.92997174451818E-10
  6.47622295287978E-06  1.40608480718261E-06  1.46799376872623E-05  1.21737200426652E-05  2.48010295267417E-06
  2.18196592619544E-06  7.04696288721023E-07 -1.46896528466720E-05 -1.21802665040769E-05 -2.48125716351314E-06
  2.18340154614804E-06 -7.04406110302835E-07 -1.68562990803848E-06 -1.02092890575633E-05 -5.90751340121930E-06
 -4.40353789919157E-10 -3.70288052938637E-10 -5.14084130029755E-06 -3.45959620471325E-06  1.98198246146825E-06
  1.95509119294845E-06 -2.61948323810884E-11  2.30056999250366E-07  7.47914913543889E-08  2.28601371460652E-11
  9.89518444125590E-07 -8.38351220127566E-07 -5.07949654158711E-06 -2.94158774133299E-06 -2.66698041773722E-06
 -1.75971736733484E-06 -5.40165097745514E-07 -4.24946407001029E-07  9.95010830369758E-07  9.81123834072384E-07
 -2.87571145982667E-07 -2.73458710566389E-07  3.53494681124947E-08  2.90312374126743E-07 -4.92445652320596E-07
  8.41658325564766E-07  5.09863588817826E-06  2.95139107436512E-06  2.65774654275098E-06  1.75361445325782E-06
 -5.43557492591500E-07 -4.26501848110578E-07 -9.95240333049470E-07 -9.81609238693714E-07 -2.86534506208218E-07
 -2.73483460348527E-07 -3.64852893161610E-08 -2.90238131726549E-07  4.93811241789150E-07  1.67904272118153E-06
  1.01712002239500E-05  5.88843458608913E-06  3.00899429217940E-09  2.03370641865240E-09 -5.15814761567931E-06
 -3.47183830189188E-06 -1.98167100992764E-06 -1.95505277407708E-06  4.83926265705695E-10  2.30309171785997E-07
 -7.25327571591527E-08  1.76804575426938E-11 -9.90956171333742E-07  8.42121806585093E-07  5.10137933095361E-06
  2.95275364042708E-06 -2.65292629199371E-06 -1.75034617484687E-06 -5.44467411617613E-07 -4.27149127401203E-07
 -9.94970703286729E-07 -9.81252294664253E-07  2.85599854843334E-07 -2.73244623461509E-07 -3.66847340589629E-08
  2.90405539662788E-07  4.93721339211366E-07 -8.38606686206935E-07 -5.08081684462274E-06 -2.94210540517746E-06
  2.66687524551949E-06  1.75979096145387E-06 -5.40733751444238E-07 -4.25435647478978E-07  9.94668793139425E-07
  9.80745560508728E-07  2.87705845978443E-07 -2.73260611970866E-07  3.54059333427103E-08 -2.90322515754677E-07
 -4.92364558024669E-07  1.36557846103489E-05  9.82092661872444E-06  9.08739955271905E-11 -2.53204030663035E-06
 -1.19892336759757E-06  6.82923987313046E-06  4.91195437805732E-06 -1.05814953110191E-06 -6.97919110190002E-07
 -6.00165572624692E-07 -6.82866944666875E-06 -4.91092520962643E-06  1.05908181439260E-06 -6.97580215164628E-07
  6.00163094547319E-07 -1.36649260839005E-05 -9.82863806010451E-06 -1.69669010500842E-10 -2.53290734894113E-06
  1.19905464386806E-06 -6.82367694039544E-06 -4.90745738481984E-06 -1.05810028570072E-06 -6.96787281713827E-07
  6.00195131199908E-07  6.83039264414710E-06  4.91282523167797E-06  1.05835180608895E-06 -6.98009055488547E-07
 -5.99948478972036E-07  4.54127512022339E-07  2.32417066029568E-06  9.04271488339964E-07 -8.51952131450311E-10
 -5.15884354584743E-10  1.27386045623805E-06  8.94371840463132E-07  3.52643151555877E-07  6.47882116690413E-07
  2.00779229338699E-10 -2.83607477981755E-08 -1.91295908868321E-07  5.23464205558866E-11 -2.19612310737662E-07
  2.24282315638022E-07  1.14604943594531E-06  4.44207126340716E-07  7.73692271910721E-07  5.52445791039717E-07
 -5.40508836662940E-08 -5.39545883963876E-08  1.78151261308546E-07  3.25521635539835E-07  1.00478529086658E-07
 -1.29571726923560E-07 -9.48227636049161E-08  5.81926332372621E-08  4.62262777842324E-08 -2.26411883555239E-07
 -1.15825831301634E-06 -4.50371922015003E-07 -7.67592708532728E-07 -5.48417337632177E-07 -5.17653119912582E-08
 -5.28224940360903E-08 -1.77788446717857E-07 -3.25227460264333E-07  9.96879180292002E-08 -1.29707518026323E-07
  9.55802585340593E-08 -5.83974131611696E-08 -4.70947464240727E-08 -4.50524754007631E-07 -2.30342064745853E-06
 -8.94010782806114E-07  6.16185911698628E-10  3.89541713894648E-10  1.28503652605622E-06  9.02256178718221E-07
 -3.53823746145277E-07 -6.49079304850763E-07  9.74480426110718E-11 -2.84550935635019E-08  1.90111302351222E-07
  1.44235458288414E-11  2.20783786884496E-07 -2.25586940768776E-07 -1.15359543195744E-06 -4.48062959705763E-07
  7.68007495797651E-07  5.48711798607207E-07 -5.09686499638584E-08 -5.23314389495457E-08 -1.77734632355712E-07
 -3.25140259983877E-07 -9.95884520999146E-08 -1.29782783863045E-07  9.52784937092249E-08  5.83673708454911E-08
 -4.72480308950703E-08  2.23783054523309E-07  1.14314174832457E-06  4.42789818716864E-07 -7.75824359130754E-07
 -5.53995916073614E-07 -5.25886984034570E-08 -5.29748366157795E-08  1.78351164240136E-07  3.25794412493416E-07
 -1.00773712711893E-07 -1.29576448567252E-07 -9.45816679911719E-08 -5.81920171957501E-08  4.64808295528375E-08
 -3.64089817120471E-06 -2.81918066170874E-06  7.09540759107081E-11  6.27028766523067E-07  2.59739733336108E-07
 -1.82201766424450E-06 -1.41096750485062E-06  2.48883061097282E-07  1.95846855870334E-07  1.29618316805561E-07
  1.82155938961273E-06  1.41036404472876E-06 -2.49346879132554E-07  1.95553873252532E-07 -1.29623934626727E-07
  3.64804792484545E-06  2.82420687254286E-06 -8.24095700370972E-11  6.28074136510755E-07 -2.59484482247529E-07
  1.82030253045373E-06  1.40951142366497E-06  2.49115102938556E-07  1.95361008176635E-07 -1.29660789210409E-07
 -1.82443795337661E-06 -1.41254206209901E-06 -2.49324103217293E-07  1.96087140108592E-07  1.29519985681388E-07
  0.00000000000000E+00  0.00000000000000E+00  0.00000000000000E+00  0.00000000000000E+00  0.00000000000000E+00
  0.00000000000000E+00  0.00000000000000E+00  0.00000000000000E+00  0.00000000000000E+00  0.00000000000000E+00
  0.00000000000000E+00  0.00000000000000E+00  0.00000000000000E+00  0.00000000000000E+00  0.00000000000000E+00
  0.00000000000000E+00  0.00000000000000E+00  0.00000000000000E+00  0.00000000000000E+00  0.00000000000000E+00
  0.00000000000000E+00  0.00000000000000E+00  0.00000000000000E+00  0.00000000000000E+00  0.00000000000000E+00
  0.00000000000000E+00  0.00000000000000E+00  0.00000000000000E+00  0.00000000000000E+00  0.00000000000000E+00
  0.00000000000000E+00  0.00000000000000E+00  0.00000000000000E+00  0.00000000000000E+00  0.00000000000000E+00
  0.00000000000000E+00  0.00000000000000E+00  0.00000000000000E+00  0.00000000000000E+00  0.00000000000000E+00
  0.00000000000000E+00  0.00000000000000E+00  0.00000000000000E+00  0.00000000000000E+00  0.00000000000000E+00
  0.00000000000000E+00  0.00000000000000E+00  0.00000000000000E+00  0.00000000000000E+00  0.00000000000000E+00
  0.00000000000000E+00  0.00000000000000E+00  0.00000000000000E+00  0.00000000000000E+00  0.00000000000000E+00
  0.00000000000000E+00  0.00000000000000E+00  0.00000000000000E+00  0.00000000000000E+00  0.00000000000000E+00
  0.00000000000000E+00  0.00000000000000E+00  0.00000000000000E+00  0.00000000000000E+00  0.00000000000000E+00
  0.00000000000000E+00  0.00000000000000E+00  0.00000000000000E+00  0.00000000000000E+00  0.00000000000000E+00
  0.00000000000000E+00  0.00000000000000E+00  0.00000000000000E+00  0.00000000000000E+00  0.00000000000000E+00
  0.00000000000000E+00  0.00000000000000E+00  0.00000000000000E+00  0.00000000000000E+00  0.00000000000000E+00
  0.00000000000000E+00  0.00000000000000E+00  0.00000000000000E+00  0.00000000000000E+00  0.00000000000000E+00
  0.00000000000000E+00  0.00000000000000E+00  0.00000000000000E+00  0.00000000000000E+00  0.00000000000000E+00
  0.00000000000000E+00  0.00000000000000E+00  0.00000000000000E+00  0.00000000000000E+00  0.00000000000000E+00
  0.00000000000000E+00  0.00000000000000E+00  0.00000000000000E+00  0.00000000000000E+00  0.00000000000000E+00
  0.00000000000000E+00  0.00000000000000E+00  0.00000000000000E+00  0.00000000000000E+00  0.00000000000000E+00
  0.00000000000000E+00  0.00000000000000E+00  0.00000000000000E+00  0.00000000000000E+00  0.00000000000000E+00
  0.00000000000000E+00  0.00000000000000E+00  0.00000000000000E+00  0.00000000000000E+00  0.00000000000000E+00
  0.00000000000000E+00  0.00000000000000E+00  0.00000000000000E+00  0.00000000000000E+00  0.00000000000000E+00
  0.00000000000000E+00  0.00000000000000E+00  0.00000000000000E+00  0.00000000000000E+00  0.00000000000000E+00
  0.00000000000000E+00  0.00000000000000E+00  0.00000000000000E+00  0.00000000000000E+00  0.00000000000000E+00
  0.00000000000000E+00  0.00000000000000E+00  0.00000000000000E+00  0.00000000000000E+00  0.00000000000000E+00
  0.00000000000000E+00  0.00000000000000E+00  0.00000000000000E+00  0.00000000000000E+00  0.00000000000000E+00
  0.00000000000000E+00  0.00000000000000E+00  0.00000000000000E+00  0.00000000000000E+00  0.00000000000000E+00
  0.00000000000000E+00  0.00000000000000E+00  0.00000000000000E+00  0.00000000000000E+00  0.00000000000000E+00
  0.00000000000000E+00  0.00000000000000E+00  0.00000000000000E+00  0.00000000000000E+00  0.00000000000000E+00
  0.00000000000000E+00  0.00000000000000E+00  0.00000000000000E+00  0.00000000000000E+00  0.00000000000000E+00
  0.00000000000000E+00  0.00000000000000E+00  0.00000000000000E+00  0.00000000000000E+00  0.00000000000000E+00
  0.00000000000000E+00  0.00000000000000E+00  0.00000000000000E+00  0.00000000000000E+00  0.00000000000000E+00
  0.00000000000000E+00  0.00000000000000E+00  0.00000000000000E+00  0.00000000000000E+00  0.00000000000000E+00
  0.00000000000000E+00  0.00000000000000E+00  0.00000000000000E+00  0.00000000000000E+00  0.00000000000000E+00
  0.00000000000000E+00  0.00000000000000E+00  0.00000000000000E+00  0.00000000000000E+00  0.00000000000000E+00
  0.00000000000000E+00  0.00000000000000E+00  0.00000000000000E+00  0.00000000000000E+00  0.00000000000000E+00
  0.00000000000000E+00  0.00000000000000E+00  0.00000000000000E+00  0.00000000000000E+00  0.00000000000000E+00
  0.00000000000000E+00  0.00000000000000E+00  0.00000000000000E+00  0.00000000000000E+00  0.00000000000000E+00
  0.00000000000000E+00  0.00000000000000E+00  0.00000000000000E+00  0.00000000000000E+00  0.00000000000000E+00
  0.00000000000000E+00  0.00000000000000E+00  0.00000000000000E+00  0.00000000000000E+00  0.00000000000000E+00
  0.00000000000000E+00  0.00000000000000E+00  0.00000000000000E+00  0.00000000000000E+00  0.00000000000000E+00
  0.00000000000000E+00  0.00000000000000E+00  0.00000000000000E+00  0.00000000000000E+00  0.00000000000000E+00
  0.00000000000000E+00  0.00000000000000E+00  0.00000000000000E+00  0.00000000000000E+00  0.00000000000000E+00
  0.00000000000000E+00  0.00000000000000E+00  0.00000000000000E+00  0.00000000000000E+00  0.00000000000000E+00
  0.00000000000000E+00  0.00000000000000E+00  0.00000000000000E+00  0.00000000000000E+00  0.00000000000000E+00
  0.00000000000000E+00  0.00000000000000E+00  0.00000000000000E+00  0.00000000000000E+00  0.00000000000000E+00
  0.00000000000000E+00  0.00000000000000E+00  0.00000000000000E+00  0.00000000000000E+00  0.00000000000000E+00
  0.00000000000000E+00  0.00000000000000E+00  0.00000000000000E+00  0.00000000000000E+00  0.00000000000000E+00
  0.00000000000000E+00  0.00000000000000E+00  0.00000000000000E+00  0.00000000000000E+00  0.00000000000000E+00
  0.00000000000000E+00  0.00000000000000E+00  0.00000000000000E+00  0.00000000000000E+00  0.00000000000000E+00
  0.00000000000000E+00  0.00000000000000E+00  0.00000000000000E+00  0.00000000000000E+00  0.00000000000000E+00
  0.00000000000000E+00  0.00000000000000E+00  0.00000000000000E+00  0.00000000000000E+00  0.00000000000000E+00
  0.00000000000000E+00  0.00000000000000E+00  0.00000000000000E+00  0.00000000000000E+00  0.00000000000000E+00
  0.00000000000000E+00  0.00000000000000E+00  0.00000000000000E+00  0.00000000000000E+00  0.00000000000000E+00
  0.00000000000000E+00  0.00000000000000E+00  0.00000000000000E+00  0.00000000000000E+00  0.00000000000000E+00
  0.00000000000000E+00  0.00000000000000E+00  0.00000000000000E+00  0.00000000000000E+00  0.00000000000000E+00
  0.00000000000000E+00  0.00000000000000E+00  0.00000000000000E+00  0.00000000000000E+00  0.00000000000000E+00
  0.00000000000000E+00  0.00000000000000E+00  0.00000000000000E+00  0.00000000000000E+00  0.00000000000000E+00
  0.00000000000000E+00  0.00000000000000E+00  0.00000000000000E+00  0.00000000000000E+00  0.00000000000000E+00
  0.00000000000000E+00  0.00000000000000E+00  0.00000000000000E+00  0.00000000000000E+00  0.00000000000000E+00
  0.00000000000000E+00  0.00000000000000E+00  0.00000000000000E+00  0.00000000000000E+00  0.00000000000000E+00
  0.00000000000000E+00  0.00000000000000E+00  0.00000000000000E+00  0.00000000000000E+00  0.00000000000000E+00
  0.00000000000000E+00  0.00000000000000E+00  0.00000000000000E+00  0.00000000000000E+00  0.00000000000000E+00
  0.00000000000000E+00  0.00000000000000E+00  0.00000000000000E+00  0.00000000000000E+00  0.00000000000000E+00
  0.00000000000000E+00  0.00000000000000E+00  0.00000000000000E+00  0.00000000000000E+00  0.00000000000000E+00
  0.00000000000000E+00  0.00000000000000E+00  0.00000000000000E+00  0.00000000000000E+00  0.00000000000000E+00
  0.00000000000000E+00  0.00000000000000E+00  0.00000000000000E+00  0.00000000000000E+00  0.00000000000000E+00
  0.00000000000000E+00  0.00000000000000E+00  0.00000000000000E+00  0.00000000000000E+00  0.00000000000000E+00
  0.00000000000000E+00  0.00000000000000E+00  0.00000000000000E+00  0.00000000000000E+00  0.00000000000000E+00
  0.00000000000000E+00  0.00000000000000E+00  0.00000000000000E+00  0.00000000000000E+00  0.00000000000000E+00
  0.00000000000000E+00  0.00000000000000E+00  0.00000000000000E+00  0.00000000000000E+00  0.00000000000000E+00
  0.00000000000000E+00  0.00000000000000E+00  0.00000000000000E+00  0.00000000000000E+00  0.00000000000000E+00
  0.00000000000000E+00  0.00000000000000E+00  0.00000000000000E+00  0.00000000000000E+00  0.00000000000000E+00
  0.00000000000000E+00  0.00000000000000E+00  0.00000000000000E+00  0.00000000000000E+00  0.00000000000000E+00
  0.00000000000000E+00  0.00000000000000E+00  0.00000000000000E+00  0.00000000000000E+00  0.00000000000000E+00
  0.00000000000000E+00  0.00000000000000E+00  0.00000000000000E+00  0.00000000000000E+00  0.00000000000000E+00
  0.00000000000000E+00  0.00000000000000E+00  0.00000000000000E+00  0.00000000000000E+00  0.00000000000000E+00
  0.00000000000000E+00  0.00000000000000E+00  0.00000000000000E+00  0.00000000000000E+00  0.00000000000000E+00
  0.00000000000000E+00  0.00000000000000E+00  0.00000000000000E+00  0.00000000000000E+00  0.00000000000000E+00
  0.00000000000000E+00  0.00000000000000E+00  0.00000000000000E+00  0.00000000000000E+00  0.00000000000000E+00
  0.00000000000000E+00  0.00000000000000E+00  0.00000000000000E+00  0.00000000000000E+00  0.00000000000000E+00
  0.00000000000000E+00  0.00000000000000E+00  0.00000000000000E+00  0.00000000000000E+00  0.00000000000000E+00
  0.00000000000000E+00  0.00000000000000E+00  0.00000000000000E+00  0.00000000000000E+00  0.00000000000000E+00
  0.00000000000000E+00  0.00000000000000E+00  0.00000000000000E+00  0.00000000000000E+00  0.00000000000000E+00
  0.00000000000000E+00  0.00000000000000E+00  0.00000000000000E+00  0.00000000000000E+00  0.00000000000000E+00
  0.00000000000000E+00  0.00000000000000E+00  0.00000000000000E+00  0.00000000000000E+00  0.00000000000000E+00
  0.00000000000000E+00  0.00000000000000E+00  0.00000000000000E+00  0.00000000000000E+00  0.00000000000000E+00
  0.00000000000000E+00  0.00000000000000E+00  0.00000000000000E+00  0.00000000000000E+00  0.00000000000000E+00
  0.00000000000000E+00  0.00000000000000E+00  0.00000000000000E+00  0.00000000000000E+00  0.00000000000000E+00
  0.00000000000000E+00  0.00000000000000E+00  0.00000000000000E+00  0.00000000000000E+00  0.00000000000000E+00
  0.00000000000000E+00  0.00000000000000E+00  0.00000000000000E+00  0.00000000000000E+00  0.00000000000000E+00
  0.00000000000000E+00  0.00000000000000E+00  0.00000000000000E+00  0.00000000000000E+00  0.00000000000000E+00
  0.00000000000000E+00  0.00000000000000E+00  0.00000000000000E+00  0.00000000000000E+00  0.00000000000000E+00
  0.00000000000000E+00  0.00000000000000E+00  0.00000000000000E+00  0.00000000000000E+00  0.00000000000000E+00
  0.00000000000000E+00  0.00000000000000E+00  0.00000000000000E+00  0.00000000000000E+00  0.00000000000000E+00
  0.00000000000000E+00  0.00000000000000E+00  0.00000000000000E+00  0.00000000000000E+00  0.00000000000000E+00
  0.00000000000000E+00  0.00000000000000E+00  0.00000000000000E+00  0.00000000000000E+00  0.00000000000000E+00
  0.00000000000000E+00  0.00000000000000E+00  0.00000000000000E+00  0.00000000000000E+00  0.00000000000000E+00
  0.00000000000000E+00  0.00000000000000E+00  0.00000000000000E+00  0.00000000000000E+00  0.00000000000000E+00
  0.00000000000000E+00  0.00000000000000E+00  0.00000000000000E+00  0.00000000000000E+00  0.00000000000000E+00
  0.00000000000000E+00  0.00000000000000E+00  0.00000000000000E+00  0.00000000000000E+00  0.00000000000000E+00
  0.00000000000000E+00  0.00000000000000E+00  0.00000000000000E+00  0.00000000000000E+00  0.00000000000000E+00
  0.00000000000000E+00  0.00000000000000E+00  0.00000000000000E+00  0.00000000000000E+00  0.00000000000000E+00
  0.00000000000000E+00  0.00000000000000E+00  0.00000000000000E+00  0.00000000000000E+00  0.00000000000000E+00
  0.00000000000000E+00  0.00000000000000E+00  0.00000000000000E+00  0.00000000000000E+00  0.00000000000000E+00
  0.00000000000000E+00  0.00000000000000E+00  0.00000000000000E+00  0.00000000000000E+00  0.00000000000000E+00
  0.00000000000000E+00  0.00000000000000E+00  0.00000000000000E+00  0.00000000000000E+00  0.00000000000000E+00
  0.00000000000000E+00  0.00000000000000E+00  0.00000000000000E+00  0.00000000000000E+00  0.00000000000000E+00
  0.00000000000000E+00  0.00000000000000E+00  0.00000000000000E+00  0.00000000000000E+00  0.00000000000000E+00
  0.00000000000000E+00  0.00000000000000E+00  0.00000000000000E+00  0.00000000000000E+00  0.00000000000000E+00
  0.00000000000000E+00  0.00000000000000E+00  0.00000000000000E+00  0.00000000000000E+00  0.00000000000000E+00
  0.00000000000000E+00  0.00000000000000E+00  0.00000000000000E+00  0.00000000000000E+00  0.00000000000000E+00
* ORBITAL    1    4
 -8.18426281076563E-06  7.89683924659186E-08  5.19499646379129E-08 -8.09116992458323E-04 -2.05562408478566E-04
 -1.54916536003326E-08 -8.34125828326922E-09  3.71635226849936E-10  2.03905183409188E-10  2.61756416439622E-04
  1.70862735006930E-10 -1.09893375242209E-09 -1.48050506839369E-05  1.27960531329172E-09 -4.99674134000320E-01
  2.54603363518955E-03  2.11986253024611E-03 -6.89273106734621E-05 -2.35144781963263E-05 -5.06872720936460E-04
 -1.32481247154402E-04  7.12728165718471E-05  5.99816507485415E-05  2.96218481526022E-05 -9.51738605160075E-06
  7.38380994037589E-05 -1.68737327383356E-06 -1.33934244010738E-04  4.99682367127545E-01 -2.54604062148835E-03
 -2.11988185021537E-03  6.89297035000677E-05  2.35106812278174E-05 -5.06868945149831E-04 -1.32485021766085E-04
 -7.12735483026347E-05 -5.99820536535095E-05  2.96200737951708E-05 -9.51732667451271E-06 -7.38412613376016E-05
  1.68760621865195E-06  1.33930846215887E-04 -8.35043430159519E-06 -2.25541142972464E-08  4.45031883606826E-09
  8.09097759114227E-04  2.05548752991763E-04 -1.46892527183254E-08 -1.22055327986167E-08  1.15704019147604E-09
  1.13351341414160E-09  2.61753904789605E-04  1.67820642246019E-10  5.76247736909042E-09  1.48052522084377E-05
 -6.77169648737384E-10 -4.99674073915318E-01  2.54609633582980E-03  2.11989249173601E-03  6.89525612005302E-05
  2.35325701820621E-05  5.06889754490053E-04  1.32493650129504E-04  7.12721526833612E-05  5.99809161743902E-05
  2.96211677306188E-05  9.51760758815181E-06  7.38330975490139E-05  1.68750155566441E-06 -1.33935469865751E-04
  4.99682248201120E-01 -2.54614870453710E-03 -2.11993158539309E-03 -6.89635485739062E-05 -2.35333489329686E-05
  5.06868928800112E-04  1.32484475136782E-04 -7.12731251410690E-05 -5.99817243565117E-05  2.96177843288776E-05
  9.51738880172530E-06 -7.38343738133502E-05 -1.68717623518277E-06  1.33930138678829E-04 -1.17688928227535E-08
 -3.50736924301163E-09 -3.03253370017638E-06  3.19514318404959E-09 -4.38924624504118E-11 -5.27821172240581E-04
 -9.03308945188941E-05  9.16278012250377E-05  5.11724594217468E-05 -1.13524996050851E-05  5.27827688698961E-04
  9.03335057569430E-05 -9.16275227558761E-05  5.11737163308841E-05  1.13520340442335E-05 -7.19865385622605E-09
 -1.55381300498862E-09  3.03407599865989E-06  2.02738251268665E-10 -1.27337153191367E-10 -5.27818174413812E-04
 -9.03312928027655E-05 -9.16291762460034E-05 -5.11727702906557E-05 -1.13517335727685E-05  5.27834479908986E-04
  9.03357619873319E-05  9.16319346092271E-05 -5.11743376069205E-05  1.13525908957889E-05 -1.11911883002404E-09
 -6.84483439384459E-09 -3.95075292462707E-09  3.45512263364894E-05  1.37745177422644E-05 -2.09986899789593E-09
 -1.57602411470944E-09  1.92532942222089E-09  1.81368524437840E-09  2.63896550320129E-06 -3.64913515112258E-11
  2.72785594053884E-10 -1.86813846076474E-05  2.07680394573234E-10 -2.68739320684853E-05 -1.75889834416246E-04
 -1.17339698207731E-04 -3.49867927894902E-05 -2.83995604492879E-05 -2.22290467746244E-07 -8.42391187067254E-06
  1.07216257794395E-04  1.02728800904981E-04 -2.85160428421708E-06 -1.09993478428682E-05 -6.47061801265495E-06
 -3.69924705070813E-07 -3.16715446420255E-06  2.68750986187000E-05  1.75896937695799E-04  1.17343869483694E-04
  3.49834808343039E-05  2.83977905593802E-05 -2.24486190468084E-07 -8.42528416462977E-06 -1.07218095050579E-04
 -1.02730691324324E-04 -2.85101896688370E-06 -1.09989739134842E-05  6.47033246375832E-06  3.70123541012899E-07
  3.16731953729409E-06 -1.75281513075904E-09 -1.01889524773929E-08 -5.31944524027145E-09 -3.45519439771432E-05
 -1.37750154348296E-05 -2.67045321212878E-09 -1.80042842808144E-09  9.87676628849701E-10  1.10425941363686E-09
  2.63882814346664E-06  5.58663502473922E-11  4.64015744470207E-10  1.86815218254998E-05 -1.14231613506325E-10
 -2.68737002680102E-05 -1.75888640412201E-04 -1.17339286866389E-04  3.49901546276064E-05  2.84021039069892E-05
  2.22906184173015E-07  8.42452578907561E-06  1.07217841701817E-04  1.02730298385648E-04 -2.85148259671881E-06
  1.09993436306725E-05 -6.47059565204279E-06  3.69844426391482E-07 -3.16701797463741E-06  2.68752887310520E-05
  1.75898185694522E-04  1.17344636344130E-04 -3.49895944662575E-05 -2.84018651242589E-05  2.25740727548587E-07
  8.42601357278258E-06 -1.07218882355664E-04 -1.02731205808237E-04 -2.85162330385911E-06  1.09991212557861E-05
  6.47022888301442E-06 -3.70099096930163E-07  3.16736629416343E-06  5.99557567664388E-09  3.76921415568939E-09
  2.41136717850635E-06 -1.02872720327909E-09 -2.84763438720616E-10  1.02365570067511E-04  4.55180829898645E-05
 -1.18155406314723E-05 -5.43086921717060E-06 -1.33590126013889E-05 -1.02366058423565E-04 -4.55185368614632E-05
  1.18152635785067E-05 -5.43034086117480E-06  1.33595144450148E-05 -1.99220278029104E-10 -1.12822652257048E-09
 -2.41133269742259E-06  2.80154467723561E-10  5.86835166035712E-12  1.02369379400127E-04  4.55213443628963E-05
  1.18155039701084E-05  5.43099755843725E-06 -1.33598379681209E-05 -1.02374898499634E-04 -4.55243857195261E-05
 -1.18168355723919E-05  5.43156871685416E-06  1.33595456624120E-05  7.06350224771815E-10  4.07920636606181E-09
  2.23663564522867E-09  1.24032238994223E-06 -1.40256992691327E-06  2.01469640462593E-09  1.38244699455430E-09
  7.47482472291460E-10  8.01606484290102E-10  7.32940046428942E-08 -1.18631551355132E-10 -3.65709252925257E-10
 -2.34213558363851E-06  1.74393479342544E-10 -1.24041944671685E-06 -1.19112865656264E-05 -1.05770329880127E-05
  9.91794088616946E-06  7.43755289604337E-06  6.45120787488846E-06  3.49054131877637E-06  1.63180753650563E-05
  1.59464185573945E-05  5.50779361319965E-07 -1.65705121763639E-06 -2.10688352701296E-06 -5.27466681884651E-07
  2.76458787199367E-07  1.24081612045726E-06  1.19134164444352E-05  1.05780841437787E-05 -9.91782016439102E-06
 -7.43747080669907E-06  6.44981176505131E-06  3.48954939110669E-06 -1.63189902853403E-05 -1.59475292498864E-05
  5.50928409190772E-07 -1.65672070648118E-06  2.10658028415596E-06  5.27665327869196E-07 -2.76722075295445E-07
  1.42581298439307E-09  8.02924735570258E-09  3.63084006597560E-09 -1.24838511632514E-06  1.39703096170855E-06
  5.13714751609868E-09  3.58200394847173E-09 -8.18509694701890E-11  6.68927550246978E-12  7.23844198518160E-08
 -3.84404178786679E-11 -5.57837285995143E-10  2.34267374928162E-06  2.32783080985164E-10 -1.24542680951950E-06
 -1.19394561224912E-05 -1.05907079416278E-05 -9.92375716644234E-06 -7.44139081337159E-06 -6.45766687533514E-06
 -3.49497474249226E-06  1.63193815525918E-05  1.59479545001639E-05  5.51391085284920E-07  1.65678184223110E-06
 -2.10503556096268E-06  5.27732599955190E-07  2.77186738071669E-07  1.24249860458454E-06  1.19229026049112E-05
  1.05823602020335E-05  9.91928025795017E-06  7.43853293478112E-06 -6.46296662686772E-06 -3.49848794859144E-06
 -1.63190743133293E-05 -1.59472684484866E-05  5.50641680173672E-07  1.65693127853563E-06  2.10621087469532E-06
 -5.27639692456685E-07 -2.77811869468789E-07 -3.14119903994640E-09 -1.87455461285502E-09  6.85319282568705E-07
  5.46135098419007E-10 -1.41072351843753E-10 -1.82111816885090E-05 -1.60337198495366E-05  2.68906797711679E-06
  1.94749183822529E-06 -1.54257809489095E-06  1.82109252864905E-05  1.60339251348652E-05 -2.68899082587408E-06
  1.94754153252711E-06  1.54274088725899E-06  2.47812646092881E-09  1.54571149609180E-09 -6.84461185863117E-07
  2.29398154672912E-10  3.74970877932275E-12 -1.82126952843425E-05 -1.60357733356647E-05 -2.68890616891070E-06
 -1.94719999598742E-06 -1.54282763697654E-06  1.82165975858514E-05  1.60379545086125E-05  2.69014714642718E-06
 -1.94700501637168E-06  1.54273851674560E-06 -1.68476750970105E-09 -9.53165182419635E-09 -4.52672367001377E-09
  9.02329461396544E-07  5.06692423917657E-07  3.94331944858619E-09  2.71015632376433E-09 -4.73224162491716E-10
 -3.40481289148669E-10  9.87779805633501E-08  8.73177255120917E-11  4.55645345900470E-10 -3.57978570588067E-07
 -5.17419990754787E-10 -1.13346507579312E-06 -6.97983802091892E-06 -3.94479642628482E-06 -2.65946838383329E-06
 -1.87068970940535E-06 -9.93960922155138E-07 -7.73419142560152E-07  2.32361718007096E-06  2.10178897473196E-06
 -2.72306613241176E-07 -1.69520428294652E-07  5.35129897380009E-08  6.43616606960934E-08 -2.11888602248967E-07
  1.13856763088497E-06  7.00884783165013E-06  3.95968946230963E-06  2.64993254069000E-06  1.86449791938457E-06
 -1.00368433055452E-06 -7.80199874854800E-07 -2.32374363074196E-06 -2.10189011500337E-06 -2.70544262391084E-07
 -1.69505440418743E-07 -5.52416810030786E-08 -6.43930464538513E-08  2.12856795872334E-07  7.29690786873214E-10
  4.05240007072710E-09  1.98719906607046E-09 -9.25318045276577E-07 -5.22369342430876E-07  9.10000881755715E-11
 -1.54838986320852E-11  2.60442073379178E-10  2.11438185389160E-10  9.60896853662173E-08  1.10167355241958E-10
 -2.61024090074985E-10  3.58022182544690E-07 -5.11751649089407E-11 -1.13875469009930E-06 -7.00979106671763E-06
 -3.95983387321573E-06  2.64667371995387E-06  1.86217733545881E-06  1.00421500172257E-06  7.80684266752100E-07
  2.32279752203595E-06  2.10119758701488E-06 -2.70366841884401E-07  1.69331930527446E-07  5.51680338496416E-08
 -6.44346540642313E-08 -2.12816574126906E-07  1.13519607454707E-06  6.98986482263199E-06  3.94992490655106E-06
 -2.65294184294405E-06 -1.86631650258465E-06  9.96339862596569E-07  7.75000180678688E-07 -2.32260888924144E-06
 -2.10068472879507E-06 -2.71842133965172E-07  1.69362114976859E-07 -5.40794068602114E-08  6.45723252473528E-08
  2.12484699055280E-07 -1.92296745510934E-09 -1.40426866575541E-09 -2.70830229037580E-08  2.86755392326368E-10
  1.71431393014420E-10  7.22011924275863E-06  4.92350268509711E-06 -9.88569916522233E-07 -5.88128610624033E-07
 -5.56691662694563E-07 -7.22244466362233E-06 -4.92313641860604E-06  9.89679646027726E-07 -5.87370925436096E-07
  5.56788264633211E-07 -1.35179272665292E-09 -6.43817226669019E-10  2.90169604878602E-08 -3.57452696975434E-10
  5.38063618586197E-11  7.22016664748798E-06  4.92198091869928E-06  9.89384461824277E-07  5.87008399771616E-07
 -5.56540091946773E-07 -7.21927981376860E-06 -4.92282879533693E-06 -9.88775223796724E-07  5.87662901608281E-07
  5.56732782725048E-07  3.24432263018402E-09  1.82387381955972E-08  8.52828369071270E-09 -1.03170003685547E-07
 -1.29541104048658E-07 -8.66854946526867E-09 -6.01300937515899E-09 -4.44734320488314E-10 -3.59931707246333E-10
  1.07260362433755E-08  8.33788926317158E-11 -1.07966744379859E-09 -5.56082790242583E-08  2.16099774789377E-10
  1.17447434498780E-07  5.58173430832191E-07  1.50466367437685E-07  5.81337363367422E-07  4.09553248588964E-07
  2.72702262871193E-07  1.59287544583456E-07  3.47483109744051E-07  3.69689513828862E-07  5.04440345999983E-08
 -5.07436913910336E-08 -9.57845086822081E-08 -3.23807720655961E-08  2.26637928160412E-08 -1.18497264500906E-07
 -5.64086831409734E-07 -1.53409792446327E-07 -5.79281883104236E-07 -4.08267894877467E-07  2.74707280594382E-07
  1.60766093863790E-07 -3.47141046635215E-07 -3.69478283752592E-07  5.00672221266046E-08 -5.08694222724469E-08
  9.59743087959040E-08  3.23353778943717E-08 -2.28277700540257E-08 -2.82206136065109E-09 -1.58181408672892E-08
 -7.34603660018183E-09  1.07489208858350E-07  1.32592771228110E-07 -7.44292923672949E-09 -5.17758559613258E-09
  6.12775365333226E-11  2.09831804388307E-11  1.10804239768825E-08  1.32338653892281E-11  8.99814919682142E-10
  5.55419298279337E-08 -1.18885195900692E-10  1.25489285290469E-07  6.03302865011359E-07  1.71798957573239E-07
 -5.66847904018891E-07 -3.99638903831187E-07 -2.63176001313382E-07 -1.52858997999242E-07  3.46769630214038E-07
  3.69108706905706E-07  4.97904837859208E-08  5.07118535804967E-08 -9.82758194027325E-08  3.22873752613831E-08
  2.20486374761741E-08 -1.24787333557871E-07 -5.99495597540040E-07 -1.70018523346033E-07  5.67134082709376E-07
  3.99759146217447E-07 -2.61492480736222E-07 -1.51518198468494E-07 -3.46567475096101E-07 -3.68763642514573E-07
  4.98581709070202E-08  5.08276219920258E-08  9.81951179304502E-08 -3.23887630854422E-08 -2.20101547366872E-08
  2.51671478234485E-09  1.69993380405995E-09  2.87052105482807E-08  9.95798613919847E-11  3.90922229062798E-11
 -1.48815611354751E-06 -1.19261043796385E-06  2.04508938742260E-07  1.34900246566395E-07  3.95002266248515E-08
  1.48839686761606E-06  1.19239845261812E-06 -2.04654467590016E-07  1.34707664903032E-07 -3.96626704509445E-08
 -1.59186894243872E-09 -8.92597932434766E-10 -2.90853098768522E-08  1.94630460733079E-10 -4.91779246937434E-12
 -1.48436815173312E-06 -1.18942565275246E-06 -2.04787954861539E-07 -1.35145822397435E-07  3.95282902206210E-08
  1.48322565725334E-06  1.18905099839832E-06  2.04429820314777E-07 -1.35133711671087E-07 -3.98845024833950E-08
  0.00000000000000E+00  0.00000000000000E+00  0.00000000000000E+00  0.00000000000000E+00  0.00000000000000E+00
  0.00000000000000E+00  0.00000000000000E+00  0.00000000000000E+00  0.00000000000000E+00  0.00000000000000E+00
  0.00000000000000E+00  0.00000000000000E+00  0.00000000000000E+00  0.00000000000000E+00  0.00000000000000E+00
  0.00000000000000E+00  0.00000000000000E+00  0.00000000000000E+00  0.00000000000000E+00  0.00000000000000E+00
  0.00000000000000E+00  0.00000000000000E+00  0.00000000000000E+00  0.00000000000000E+00  0.00000000000000E+00
  0.00000000000000E+00  0.00000000000000E+00  0.00000000000000E+00  0.00000000000000E+00  0.00000000000000E+00
  0.00000000000000E+00  0.00000000000000E+00  0.00000000000000E+00  0.00000000000000E+00  0.00000000000000E+00
  0.00000000000000E+00  0.00000000000000E+00  0.00000000000000E+00  0.00000000000000E+00  0.00000000000000E+00
  0.00000000000000E+00  0.00000000000000E+00  0.00000000000000E+00  0.00000000000000E+00  0.00000000000000E+00
  0.00000000000000E+00  0.00000000000000E+00  0.00000000000000E+00  0.00000000000000E+00  0.00000000000000E+00
  0.00000000000000E+00  0.00000000000000E+00  0.00000000000000E+00  0.00000000000000E+00  0.00000000000000E+00
  0.00000000000000E+00  0.00000000000000E+00  0.00000000000000E+00  0.00000000000000E+00  0.00000000000000E+00
  0.00000000000000E+00  0.00000000000000E+00  0.00000000000000E+00  0.00000000000000E+00  0.00000000000000E+00
  0.00000000000000E+00  0.00000000000000E+00  0.00000000000000E+00  0.00000000000000E+00  0.00000000000000E+00
  0.00000000000000E+00  0.00000000000000E+00  0.00000000000000E+00  0.00000000000000E+00  0.00000000000000E+00
  0.00000000000000E+00  0.00000000000000E+00  0.00000000000000E+00  0.00000000000000E+00  0.00000000000000E+00
  0.00000000000000E+00  0.00000000000000E+00  0.00000000000000E+00  0.00000000000000E+00  0.00000000000000E+00
  0.00000000000000E+00  0.00000000000000E+00  0.00000000000000E+00  0.00000000000000E+00  0.00000000000000E+00
  0.00000000000000E+00  0.00000000000000E+00  0.00000000000000E+00  0.00000000000000E+00  0.00000000000000E+00
  0.00000000000000E+00  0.00000000000000E+00  0.00000000000000E+00  0.00000000000000E+00  0.00000000000000E+00
  0.00000000000000E+00  0.00000000000000E+00  0.00000000000000E+00  0.00000000000000E+00  0.00000000000000E+00
  0.00000000000000E+00  0.00000000000000E+00  0.00000000000000E+00  0.00000000000000E+00  0.00000000000000E+00
  0.00000000000000E+00  0.00000000000000E+00  0.00000000000000E+00  0.00000000000000E+00  0.00000000000000E+00
  0.00000000000000E+00  0.00000000000000E+00  0.00000000000000E+00  0.00000000000000E+00  0.00000000000000E+00
  0.00000000000000E+00  0.00000000000000E+00  0.00000000000000E+00  0.00000000000000E+00  0.00000000000000E+00
  0.00000000000000E+00  0.00000000000000E+00  0.00000000000000E+00  0.00000000000000E+00  0.00000000000000E+00
  0.00000000000000E+00  0.00000000000000E+00  0.00000000000000E+00  0.00000000000000E+00  0.00000000000000E+00
  0.00000000000000E+00  0.00000000000000E+00  0.00000000000000E+00  0.00000000000000E+00  0.00000000000000E+00
  0.00000000000000E+00  0.00000000000000E+00  0.00000000000000E+00  0.00000000000000E+00  0.00000000000000E+00
  0.00000000000000E+00  0.00000000000000E+00  0.00000000000000E+00  0.00000000000000E+00  0.00000000000000E+00
  0.00000000000000E+00  0.00000000000000E+00  0.00000000000000E+00  0.00000000000000E+00  0.00000000000000E+00
  0.00000000000000E+00  0.00000000000000E+00  0.00000000000000E+00  0.00000000000000E+00  0.00000000000000E+00
  0.00000000000000E+00  0.00000000000000E+00  0.00000000000000E+00  0.00000000000000E+00  0.00000000000000E+00
  0.00000000000000E+00  0.00000000000000E+00  0.00000000000000E+00  0.00000000000000E+00  0.00000000000000E+00
  0.00000000000000E+00  0.00000000000000E+00  0.00000000000000E+00  0.00000000000000E+00  0.00000000000000E+00
  0.00000000000000E+00  0.00000000000000E+00  0.00000000000000E+00  0.00000000000000E+00  0.00000000000000E+00
  0.00000000000000E+00  0.00000000000000E+00  0.00000000000000E+00  0.00000000000000E+00  0.00000000000000E+00
  0.00000000000000E+00  0.00000000000000E+00  0.00000000000000E+00  0.00000000000000E+00  0.00000000000000E+00
  0.00000000000000E+00  0.00000000000000E+00  0.00000000000000E+00  0.00000000000000E+00  0.00000000000000E+00
  0.00000000000000E+00  0.00000000000000E+00  0.00000000000000E+00  0.00000000000000E+00  0.00000000000000E+00
  0.00000000000000E+00  0.00000000000000E+00  0.00000000000000E+00  0.00000000000000E+00  0.00000000000000E+00
  0.00000000000000E+00  0.00000000000000E+00  0.00000000000000E+00  0.00000000000000E+00  0.00000000000000E+00
  0.00000000000000E+00  0.00000000000000E+00  0.00000000000000E+00  0.00000000000000E+00  0.00000000000000E+00
  0.00000000000000E+00  0.00000000000000E+00  0.00000000000000E+00  0.00000000000000E+00  0.00000000000000E+00
  0.00000000000000E+00  0.00000000000000E+00  0.00000000000000E+00  0.00000000000000E+00  0.00000000000000E+00
  0.00000000000000E+00  0.00000000000000E+00  0.00000000000000E+00  0.00000000000000E+00  0.00000000000000E+00
  0.00000000000000E+00  0.00000000000000E+00  0.00000000000000E+00  0.00000000000000E+00  0.00000000000000E+00
  0.00000000000000E+00  0.00000000000000E+00  0.00000000000000E+00  0.00000000000000E+00  0.00000000000000E+00
  0.00000000000000E+00  0.00000000000000E+00  0.00000000000000E+00  0.00000000000000E+00  0.00000000000000E+00
  0.00000000000000E+00  0.00000000000000E+00  0.00000000000000E+00  0.00000000000000E+00  0.00000000000000E+00
  0.00000000000000E+00  0.00000000000000E+00  0.00000000000000E+00  0.00000000000000E+00  0.00000000000000E+00
  0.00000000000000E+00  0.00000000000000E+00  0.00000000000000E+00  0.00000000000000E+00  0.00000000000000E+00
  0.00000000000000E+00  0.00000000000000E+00  0.00000000000000E+00  0.00000000000000E+00  0.00000000000000E+00
  0.00000000000000E+00  0.00000000000000E+00  0.00000000000000E+00  0.00000000000000E+00  0.00000000000000E+00
  0.00000000000000E+00  0.00000000000000E+00  0.00000000000000E+00  0.00000000000000E+00  0.00000000000000E+00
  0.00000000000000E+00  0.00000000000000E+00  0.00000000000000E+00  0.00000000000000E+00  0.00000000000000E+00
  0.00000000000000E+00  0.00000000000000E+00  0.00000000000000E+00  0.00000000000000E+00  0.00000000000000E+00
  0.00000000000000E+00  0.00000000000000E+00  0.00000000000000E+00  0.00000000000000E+00  0.00000000000000E+00
  0.00000000000000E+00  0.00000000000000E+00  0.00000000000000E+00  0.00000000000000E+00  0.00000000000000E+00
  0.00000000000000E+00  0.00000000000000E+00  0.00000000000000E+00  0.00000000000000E+00  0.00000000000000E+00
  0.00000000000000E+00  0.00000000000000E+00  0.00000000000000E+00  0.00000000000000E+00  0.00000000000000E+00
  0.00000000000000E+00  0.00000000000000E+00  0.00000000000000E+00  0.00000000000000E+00  0.00000000000000E+00
  0.00000000000000E+00  0.00000000000000E+00  0.00000000000000E+00  0.00000000000000E+00  0.00000000000000E+00
  0.00000000000000E+00  0.00000000000000E+00  0.00000000000000E+00  0.00000000000000E+00  0.00000000000000E+00
  0.00000000000000E+00  0.00000000000000E+00  0.00000000000000E+00  0.00000000000000E+00  0.00000000000000E+00
  0.00000000000000E+00  0.00000000000000E+00  0.00000000000000E+00  0.00000000000000E+00  0.00000000000000E+00
  0.00000000000000E+00  0.00000000000000E+00  0.00000000000000E+00  0.00000000000000E+00  0.00000000000000E+00
  0.00000000000000E+00  0.00000000000000E+00  0.00000000000000E+00  0.00000000000000E+00  0.00000000000000E+00
  0.00000000000000E+00  0.00000000000000E+00  0.00000000000000E+00  0.00000000000000E+00  0.00000000000000E+00
  0.00000000000000E+00  0.00000000000000E+00  0.00000000000000E+00  0.00000000000000E+00  0.00000000000000E+00
  0.00000000000000E+00  0.00000000000000E+00  0.00000000000000E+00  0.00000000000000E+00  0.00000000000000E+00
  0.00000000000000E+00  0.00000000000000E+00  0.00000000000000E+00  0.00000000000000E+00  0.00000000000000E+00
  0.00000000000000E+00  0.00000000000000E+00  0.00000000000000E+00  0.00000000000000E+00  0.00000000000000E+00
  0.00000000000000E+00  0.00000000000000E+00  0.00000000000000E+00  0.00000000000000E+00  0.00000000000000E+00
  0.00000000000000E+00  0.00000000000000E+00  0.00000000000000E+00  0.00000000000000E+00  0.00000000000000E+00
  0.00000000000000E+00  0.00000000000000E+00  0.00000000000000E+00  0.00000000000000E+00  0.00000000000000E+00
  0.00000000000000E+00  0.00000000000000E+00  0.00000000000000E+00  0.00000000000000E+00  0.00000000000000E+00
  0.00000000000000E+00  0.00000000000000E+00  0.00000000000000E+00  0.00000000000000E+00  0.00000000000000E+00
  0.00000000000000E+00  0.00000000000000E+00  0.00000000000000E+00  0.00000000000000E+00  0.00000000000000E+00
  0.00000000000000E+00  0.00000000000000E+00  0.00000000000000E+00  0.00000000000000E+00  0.00000000000000E+00
  0.00000000000000E+00  0.00000000000000E+00  0.00000000000000E+00  0.00000000000000E+00  0.00000000000000E+00
  0.00000000000000E+00  0.00000000000000E+00  0.00000000000000E+00  0.00000000000000E+00  0.00000000000000E+00
  0.00000000000000E+00  0.00000000000000E+00  0.00000000000000E+00  0.00000000000000E+00  0.00000000000000E+00
  0.00000000000000E+00  0.00000000000000E+00  0.00000000000000E+00  0.00000000000000E+00  0.00000000000000E+00
  0.00000000000000E+00  0.00000000000000E+00  0.00000000000000E+00  0.00000000000000E+00  0.00000000000000E+00
  0.00000000000000E+00  0.00000000000000E+00  0.00000000000000E+00  0.00000000000000E+00  0.00000000000000E+00
  0.00000000000000E+00  0.00000000000000E+00  0.00000000000000E+00  0.00000000000000E+00  0.00000000000000E+00
  0.00000000000000E+00  0.00000000000000E+00  0.00000000000000E+00  0.00000000000000E+00  0.00000000000000E+00
  0.00000000000000E+00  0.00000000000000E+00  0.00000000000000E+00  0.00000000000000E+00  0.00000000000000E+00
  0.00000000000000E+00  0.00000000000000E+00  0.00000000000000E+00  0.00000000000000E+00  0.00000000000000E+00
  0.00000000000000E+00  0.00000000000000E+00  0.00000000000000E+00  0.00000000000000E+00  0.00000000000000E+00
  0.00000000000000E+00  0.00000000000000E+00  0.00000000000000E+00  0.00000000000000E+00  0.00000000000000E+00
  0.00000000000000E+00  0.00000000000000E+00  0.00000000000000E+00  0.00000000000000E+00  0.00000000000000E+00
  0.00000000000000E+00  0.00000000000000E+00  0.00000000000000E+00  0.00000000000000E+00  0.00000000000000E+00
  0.00000000000000E+00  0.00000000000000E+00  0.00000000000000E+00  0.00000000000000E+00  0.00000000000000E+00
  0.00000000000000E+00  0.00000000000000E+00  0.00000000000000E+00  0.00000000000000E+00  0.00000000000000E+00
  0.00000000000000E+00  0.00000000000000E+00  0.00000000000000E+00  0.00000000000000E+00  0.00000000000000E+00
  0.00000000000000E+00  0.00000000000000E+00  0.00000000000000E+00  0.00000000000000E+00  0.00000000000000E+00
  0.00000000000000E+00  0.00000000000000E+00  0.00000000000000E+00  0.00000000000000E+00  0.00000000000000E+00
  0.00000000000000E+00  0.00000000000000E+00  0.00000000000000E+00  0.00000000000000E+00  0.00000000000000E+00
  0.00000000000000E+00  0.00000000000000E+00  0.00000000000000E+00  0.00000000000000E+00  0.00000000000000E+00
  0.00000000000000E+00  0.00000000000000E+00  0.00000000000000E+00  0.00000000000000E+00  0.00000000000000E+00
  0.00000000000000E+00  0.00000000000000E+00  0.00000000000000E+00  0.00000000000000E+00  0.00000000000000E+00
  0.00000000000000E+00  0.00000000000000E+00  0.00000000000000E+00  0.00000000000000E+00  0.00000000000000E+00
  0.00000000000000E+00  0.00000000000000E+00  0.00000000000000E+00  0.00000000000000E+00  0.00000000000000E+00
  0.00000000000000E+00  0.00000000000000E+00  0.00000000000000E+00  0.00000000000000E+00  0.00000000000000E+00
  0.00000000000000E+00  0.00000000000000E+00  0.00000000000000E+00  0.00000000000000E+00  0.00000000000000E+00
  0.00000000000000E+00  0.00000000000000E+00  0.00000000000000E+00  0.00000000000000E+00  0.00000000000000E+00
  0.00000000000000E+00  0.00000000000000E+00  0.00000000000000E+00  0.00000000000000E+00  0.00000000000000E+00
  0.00000000000000E+00  0.00000000000000E+00  0.00000000000000E+00  0.00000000000000E+00  0.00000000000000E+00
  0.00000000000000E+00  0.00000000000000E+00  0.00000000000000E+00  0.00000000000000E+00  0.00000000000000E+00
  0.00000000000000E+00  0.00000000000000E+00  0.00000000000000E+00  0.00000000000000E+00  0.00000000000000E+00
  0.00000000000000E+00  0.00000000000000E+00  0.00000000000000E+00  0.00000000000000E+00  0.00000000000000E+00
  0.00000000000000E+00  0.00000000000000E+00  0.00000000000000E+00  0.00000000000000E+00  0.00000000000000E+00
* ORBITAL    1    5
 -5.77447248051177E-01  2.94245536343054E-03  2.45069146354606E-03  2.60563865393446E-08  1.25503573188879E-08
 -3.61908593436257E-04 -1.00623288247397E-04  8.22300037751928E-05  6.93598638245824E-05 -5.44446784612062E-09
 -7.16179118695582E-06  8.51174033215352E-05  3.23720638820656E-10  4.76071627178332E-05  2.88026865129840E-01
 -1.47030760870658E-03 -1.22300467191426E-03  5.07745309955456E-04  1.32766523641179E-04 -5.16220980360505E-04
 -1.29138534811658E-04 -4.12481187990358E-05 -3.45699965265376E-05  1.34169283105231E-04 -9.30250996128583E-06
 -4.24957478686927E-05  9.54734055058430E-06 -1.84247176264005E-04  2.88012611177910E-01 -1.47028419123314E-03
 -1.22296600118558E-03  5.07759596783204E-04  1.32777301101278E-04  5.16218147306744E-04  1.29129652523209E-04
 -4.12465474801953E-05 -3.45684313257344E-05 -1.34168795709331E-04  9.30307823596402E-06 -4.24912187665131E-05
  9.54742878032060E-06 -1.84251398937094E-04 -5.77447208335699E-01  2.94251969433914E-03  2.45072095146654E-03
 -1.45671852781034E-08 -4.50215604256948E-09  3.61945998723145E-04  1.00649611943444E-04  8.22317006682603E-05
  6.93618348140980E-05 -4.46668163997770E-09  7.16185211450129E-06  8.51143041294098E-05 -3.89074936368234E-10
  4.76084739175109E-05  2.88026929707868E-01 -1.47037087765148E-03 -1.22303348106728E-03 -5.07768700917150E-04
 -1.32783289548345E-04  5.16199212642841E-04  1.29122926681844E-04 -4.12493220046467E-05 -3.45707318270240E-05
  1.34168186075619E-04  9.30273634591625E-06 -4.24919886442282E-05 -9.54750192862025E-06 -1.84246624494457E-04
  2.88012635531558E-01 -1.47019525778384E-03 -1.22292452406088E-03 -5.07729230007724E-04 -1.32755776955029E-04
 -5.16230042410924E-04 -1.29137932744484E-04 -4.12454145135180E-05 -3.45675374997034E-05 -1.34168766341972E-04
 -9.30307371747329E-06 -4.24963543758463E-05 -9.54713671995569E-06 -1.84251629799966E-04 -6.10125359618606E-04
 -1.04458099475137E-04 -1.29865398247260E-09  1.21339551179110E-04 -1.31580358263690E-05  3.03947433832261E-04
  5.19489337340835E-05 -5.10554379293233E-05 -3.24652756847253E-05  6.51804688483232E-06  3.03928468138013E-04
  5.19434280856466E-05 -5.10544719295519E-05  3.24647218808216E-05  6.51785123399770E-06 -6.10107901431597E-04
 -1.04448066261568E-04  1.65649825917395E-10 -1.21338114603062E-04 -1.31582975675448E-05  3.03941188715263E-04
  5.19452193200077E-05  5.10568765497809E-05  3.24664828074618E-05  6.51854801854458E-06  3.03931695349163E-04
  5.19470020869436E-05  5.10512024082903E-05 -3.24647804688631E-05  6.51761695223172E-06 -3.10462509320621E-05
 -2.03243671599377E-04 -1.35659237090115E-04 -5.87432410564256E-10 -3.66833768316935E-10 -3.51255734011514E-05
 -3.32581406732694E-05  1.24018765131493E-04  1.18785055248765E-04 -2.78677196344727E-10 -6.71353255434436E-06
 -7.50327672704741E-06  3.75745776539100E-10  4.68184951712044E-06  1.55112242530759E-05  1.01491329392749E-04
  6.76463146288976E-05  2.01264574058019E-07  8.41951343087792E-06  3.46846732298852E-05  1.86364828093513E-05
 -6.17869674813466E-05 -5.92417076031112E-05  3.17099644124488E-06 -1.23273718001944E-05  3.71629053798441E-06
  1.10158917051061E-05 -8.06436960237216E-07  1.55204620885602E-05  1.01542425839295E-04  6.76692726464167E-05
  1.80065955268160E-07  8.40473969579439E-06 -3.46707191655339E-05 -1.86266829091584E-05 -6.17846748623955E-05
 -5.92393625216161E-05 -3.17008212603415E-06  1.23274280468067E-05  3.71261499114450E-06  1.10158582738122E-05
 -8.07019153624498E-07 -3.10556246390851E-05 -2.03296812522004E-04 -1.35684923897413E-04  3.06578092558691E-09
  2.10912330981861E-09  3.50996523840149E-05  3.32403316690134E-05  1.24019528197040E-04  1.18785606071759E-04
 -4.30458691860615E-11  6.71360207170199E-06 -7.50056762377578E-06 -2.47884170415574E-10  4.68005573177333E-06
  1.55206468825702E-05  1.01543939494867E-04  6.76707347452596E-05 -1.81568216678730E-07 -8.40596023462070E-06
 -3.46801920878641E-05 -1.86333741033752E-05 -6.17877617574870E-05 -5.92422845036999E-05  3.17018121407985E-06
  1.23271113616204E-05  3.71329565475789E-06 -1.10158928301955E-05 -8.05765199691805E-07  1.55126267920947E-05
  1.01498302730524E-04  6.76484519077254E-05 -2.00320679265762E-07 -8.41868701677142E-06  3.46783360556509E-05
  1.86319638816719E-05 -6.17836198061024E-05 -5.92385427850104E-05 -3.17105649699732E-06 -1.23276268216886E-05
  3.71503585520023E-06 -1.10156705341698E-05 -8.07280218351248E-07  1.18317198161530E-04  5.26346758712957E-05
 -1.14107587508071E-10 -1.49567703157098E-05 -1.54670016349882E-05 -5.89955185098387E-05 -2.62097030221030E-05
  5.42139165863061E-06  5.54531532106408E-06  7.69162133047774E-06 -5.89873183134006E-05 -2.62051339086434E-05
  5.42120231920184E-06 -5.54576064493888E-06  7.69133428544561E-06  1.18305587950219E-04  5.26264598850025E-05
 -1.46406574838555E-10  1.49554367650559E-05 -1.54672440922352E-05 -5.89954295895779E-05 -2.62098988926967E-05
 -5.42283203405129E-06 -5.54595068416189E-06  7.69168244137609E-06 -5.89925290536160E-05 -2.62076413123499E-05
 -5.42131996367048E-06  5.54577096903420E-06  7.69122855434583E-06 -1.42686434292822E-06 -1.37410524781923E-05
 -1.22179630461142E-05 -8.98873796505858E-10 -7.75777263500413E-10  1.36413338327100E-05  9.45061228254735E-06
  1.87847983946258E-05  1.84443062527476E-05 -4.70543106669077E-12 -1.47778927132827E-06 -2.43925867796586E-06
  1.43539187372277E-11 -7.15459035181835E-07  7.13529363588088E-07  6.84830341278219E-06  6.08712665841319E-06
 -6.42770228115911E-06 -3.47388358946570E-06 -2.44490860564135E-06 -3.39106546629844E-06 -9.50312718592434E-06
 -9.19282517819886E-06 -2.72499847969729E-07 -1.38329837597877E-06  1.21481237192881E-06  1.66358959139689E-06
 -2.27892076277249E-07  7.34198548274440E-07  6.96480425307456E-06  6.14279997877307E-06 -6.45820995000975E-06
 -3.49515231705056E-06  2.48197467996795E-06  3.41642622022442E-06 -9.50244391805290E-06 -9.19228922969198E-06
  2.73464130953140E-07  1.38341774934933E-06  1.20789665459368E-06  1.66371912008335E-06 -2.31290642417783E-07
 -1.43893885311717E-06 -1.38086140444977E-05 -1.22490239513902E-05 -9.60799591857335E-09 -6.50734032170674E-09
 -1.36746689388743E-05 -9.47391088372531E-06  1.87843701144062E-05  1.84438307702143E-05 -1.12781992366414E-09
  1.47799696518573E-06 -2.43540450294312E-06  8.76538104487937E-11 -7.14823144050243E-07  7.29187599149961E-07
  6.93664415028468E-06  6.12906392603933E-06  6.45320488695478E-06  3.49183993281103E-06  2.48799481236184E-06
  3.42091065857670E-06 -9.50269680896042E-06 -9.19245983924391E-06 -2.72838547837339E-07  1.38329409430751E-06
  1.20992924127665E-06 -1.66370101063437E-06 -2.31709770511192E-07  7.13785033868863E-07  6.85010903895630E-06
  6.08813932781545E-06  6.42846545348988E-06  3.47475005945620E-06 -2.44856817013063E-06 -3.39362176562856E-06
 -9.50272903630211E-06 -9.19245383626350E-06  2.72323382638500E-07 -1.38337012467477E-06  1.21429575241004E-06
 -1.66356003352678E-06 -2.28372047678218E-07 -2.10607694426360E-05 -1.85424733141734E-05  5.46280514285512E-11
  3.82278348335583E-06 -1.78616670851164E-06  1.04723983083979E-05  9.22728865031997E-06 -1.93994713339158E-06
 -4.36741972812433E-07  8.87058961522971E-07  1.04812326190681E-05  9.23414180383711E-06 -1.93992749133217E-06
  4.34941747051732E-07  8.87027410424494E-07 -2.10649462089006E-05 -1.85436446042109E-05  8.90061400766489E-10
 -3.82087276947370E-06 -1.78595224730593E-06  1.04891819157251E-05  9.23842503965658E-06  1.94182596720145E-06
  4.35515755661235E-07  8.86908438482390E-07  1.04724507244033E-05  9.22662970111782E-06  1.94009852963785E-06
 -4.36291790398834E-07  8.87008837547670E-07 -1.30472045211144E-06 -8.03293081485238E-06 -4.54580019904116E-06
 -9.48609029241521E-11 -1.31667931227731E-10 -3.24961314128686E-06 -2.32787587943426E-06  2.70379590830322E-06
  2.42892206911134E-06 -1.02982300417575E-10 -3.41209807510182E-08  5.85045656254621E-08 -4.26241268349844E-11
  3.96387379231102E-07  6.48509283355530E-07  4.00034403214701E-06  2.26046607519053E-06  1.01127946191191E-06
  7.85952351426851E-07  1.48835463967496E-06  9.62375700490740E-07 -1.32458088791235E-06 -1.21478477287497E-06
  2.12665367820905E-07 -2.60276818776559E-07 -2.95560447565167E-08  1.69174082262630E-07  2.37881091462341E-08
  6.54784062746225E-07  4.03536724648449E-06  2.27660202597761E-06  9.90423990117381E-07  7.71557400943668E-07
 -1.48544965159862E-06 -9.60306708122447E-07 -1.32142757376811E-06 -1.21205070995388E-06 -2.11541975926482E-07
  2.60634085804600E-07 -3.15903262186953E-08  1.68959374834033E-07  2.43563074904611E-08 -1.31248279307499E-06
 -8.07677870942371E-06 -4.56688330121707E-06 -2.98077012308425E-09 -1.97052451545387E-09  3.22887418755605E-06
  2.31341551215834E-06  2.70145388612941E-06  2.42690431844180E-06 -4.93724486792860E-10  3.36956964259816E-08
  6.10237150762062E-08 -1.38793663566081E-10  3.94913544011083E-07  6.54045710918686E-07  4.03117058226395E-06
  2.27460726564848E-06 -9.95701043563999E-07 -7.75226096311459E-07 -1.48526392438733E-06 -9.60060136475874E-07
 -1.32211224999353E-06 -1.21266834789560E-06  2.12336994643557E-07  2.60572178562612E-07 -3.13070577086223E-08
 -1.68964492258272E-07  2.44476265589970E-08  6.48551552711358E-07  4.00066071633942E-06  2.26065680318593E-06
 -1.00970847720157E-06 -7.84806420887501E-07  1.48707642382939E-06  9.61487713368238E-07 -1.32421936694883E-06
 -1.21450292559818E-06 -2.12759746481193E-07 -2.60459593017141E-07 -2.96514306321971E-08 -1.69214066546877E-07
  2.36481966010764E-08  8.35193097629780E-06  5.69536260185583E-06  9.05337491054958E-11 -1.32966834100354E-06
 -6.44234860766056E-07 -4.15129161700839E-06 -2.83063250909288E-06  5.83122418912626E-07  3.09710030699143E-07
  3.20695351450369E-07 -4.14313901503754E-06 -2.82556908306066E-06  5.82779651509129E-07 -3.09063574934455E-07
  3.19992036333477E-07  8.34233024062986E-06  5.68847987470306E-06  2.19959373201264E-10  1.32889833904038E-06
 -6.43968810790464E-07 -4.14873701237704E-06 -2.82968477564808E-06 -5.83681527927557E-07 -3.09752067391351E-07
  3.20319405446091E-07 -4.14938882225692E-06 -2.82940611306244E-06 -5.82811055087179E-07  3.09726829401549E-07
  3.20726535058757E-07  1.35016671104524E-07  6.39996592106172E-07  1.71624704844779E-07 -3.02841878504748E-09
 -1.99955341077173E-09  7.41140118954889E-07  5.03574858123066E-07  3.90488685872569E-07  4.29056099325568E-07
  4.10372103842408E-10 -6.09686385079496E-08 -1.10333200471899E-07 -9.27014070972361E-12 -6.39222469102878E-08
 -6.35702628681530E-08 -2.99162178390431E-07 -7.57673846812084E-08 -2.80090619792543E-07 -1.64168139969968E-07
 -2.65524042961193E-07 -2.24869015304126E-07 -2.13201732680464E-07 -2.12741372804608E-07 -2.27956449625890E-08
 -2.60237491395212E-08  5.38652171932388E-08  5.15002287846403E-08 -2.38603633090818E-08 -7.41641611129784E-08
 -3.58773995558229E-07 -1.03915657526848E-07 -2.58116008099369E-07 -1.49009991401003E-07  2.54210049804644E-07
  2.17086062750712E-07 -2.11595181496681E-07 -2.11412342940141E-07  2.18521325158988E-08  2.59739372202048E-08
  5.72752020957059E-08  5.12843026582723E-08 -2.34754532307544E-08  1.43911709240153E-07  6.90177815974109E-07
  1.95286064757939E-07  1.21163430472967E-09  7.57778227488999E-10 -7.16262814594476E-07 -4.86127883089118E-07
  3.88586074638843E-07  4.27023769934716E-07  1.81090472636783E-10  6.08892695047080E-08 -1.13068709471544E-07
 -3.23761227384448E-11 -6.26457551169780E-08 -7.34247820727526E-08 -3.54403516951933E-07 -1.01640089256908E-07
  2.60307613151317E-07  1.50579305173675E-07  2.55057092120650E-07  2.17588917730682E-07 -2.12001913090993E-07
 -2.11826718902339E-07 -2.19061566318437E-08  2.58426795765979E-08  5.69384441337590E-08 -5.12905528907130E-08
 -2.36898196579915E-08 -6.50427115428009E-08 -3.07547339489262E-07 -7.98770863963085E-08  2.76759905126773E-07
  1.61797072803766E-07 -2.66135496595730E-07 -2.25383954479792E-07 -2.12862273321986E-07 -2.12408211677830E-07
  2.24804403487063E-08 -2.61379876006143E-08  5.44839861825300E-08 -5.15959388603921E-08 -2.37826287157583E-08
 -1.72147254122798E-06 -1.37904624094402E-06  2.78344834453047E-10  2.82567113486017E-07  4.51888910803167E-08
  8.53744926656847E-07  6.84972774755809E-07 -1.33447867521544E-07 -4.82832098733639E-08 -2.26466822437583E-08
  8.48113579575379E-07  6.80698732602322E-07 -1.33990765966628E-07  4.86048031575892E-08 -2.28854580806174E-08
 -1.71200226520822E-06 -1.37279789263029E-06 -1.15796579727787E-10 -2.82172386677935E-07  4.58641654897970E-08
  8.49514668777764E-07  6.81891435890436E-07  1.34075604895070E-07  4.86664938139991E-08 -2.28852244761271E-08
  8.53156211041543E-07  6.84205706719498E-07  1.33594389280915E-07 -4.81522208134923E-08 -2.28407540114750E-08
  0.00000000000000E+00  0.00000000000000E+00  0.00000000000000E+00  0.00000000000000E+00  0.00000000000000E+00
  0.00000000000000E+00  0.00000000000000E+00  0.00000000000000E+00  0.00000000000000E+00  0.00000000000000E+00
  0.00000000000000E+00  0.00000000000000E+00  0.00000000000000E+00  0.00000000000000E+00  0.00000000000000E+00
  0.00000000000000E+00  0.00000000000000E+00  0.00000000000000E+00  0.00000000000000E+00  0.00000000000000E+00
  0.00000000000000E+00  0.00000000000000E+00  0.00000000000000E+00  0.00000000000000E+00  0.00000000000000E+00
  0.00000000000000E+00  0.00000000000000E+00  0.00000000000000E+00  0.00000000000000E+00  0.00000000000000E+00
  0.00000000000000E+00  0.00000000000000E+00  0.00000000000000E+00  0.00000000000000E+00  0.00000000000000E+00
  0.00000000000000E+00  0.00000000000000E+00  0.00000000000000E+00  0.00000000000000E+00  0.00000000000000E+00
  0.00000000000000E+00  0.00000000000000E+00  0.00000000000000E+00  0.00000000000000E+00  0.00000000000000E+00
  0.00000000000000E+00  0.00000000000000E+00  0.00000000000000E+00  0.00000000000000E+00  0.00000000000000E+00
  0.00000000000000E+00  0.00000000000000E+00  0.00000000000000E+00  0.00000000000000E+00  0.00000000000000E+00
  0.00000000000000E+00  0.00000000000000E+00  0.00000000000000E+00  0.00000000000000E+00  0.00000000000000E+00
  0.00000000000000E+00  0.00000000000000E+00  0.00000000000000E+00  0.00000000000000E+00  0.00000000000000E+00
  0.00000000000000E+00  0.00000000000000E+00  0.00000000000000E+00  0.00000000000000E+00  0.00000000000000E+00
  0.00000000000000E+00  0.00000000000000E+00  0.00000000000000E+00  0.00000000000000E+00  0.00000000000000E+00
  0.00000000000000E+00  0.00000000000000E+00  0.00000000000000E+00  0.00000000000000E+00  0.00000000000000E+00
  0.00000000000000E+00  0.00000000000000E+00  0.00000000000000E+00  0.00000000000000E+00  0.00000000000000E+00
  0.00000000000000E+00  0.00000000000000E+00  0.00000000000000E+00  0.00000000000000E+00  0.00000000000000E+00
  0.00000000000000E+00  0.00000000000000E+00  0.00000000000000E+00  0.00000000000000E+00  0.00000000000000E+00
  0.00000000000000E+00  0.00000000000000E+00  0.00000000000000E+00  0.00000000000000E+00  0.00000000000000E+00
  0.00000000000000E+00  0.00000000000000E+00  0.00000000000000E+00  0.00000000000000E+00  0.00000000000000E+00
  0.00000000000000E+00  0.00000000000000E+00  0.00000000000000E+00  0.00000000000000E+00  0.00000000000000E+00
  0.00000000000000E+00  0.00000000000000E+00  0.00000000000000E+00  0.00000000000000E+00  0.00000000000000E+00
  0.00000000000000E+00  0.00000000000000E+00  0.00000000000000E+00  0.00000000000000E+00  0.00000000000000E+00
  0.00000000000000E+00  0.00000000000000E+00  0.00000000000000E+00  0.00000000000000E+00  0.00000000000000E+00
  0.00000000000000E+00  0.00000000000000E+00  0.00000000000000E+00  0.00000000000000E+00  0.00000000000000E+00
  0.00000000000000E+00  0.00000000000000E+00  0.00000000000000E+00  0.00000000000000E+00  0.00000000000000E+00
  0.00000000000000E+00  0.00000000000000E+00  0.00000000000000E+00  0.00000000000000E+00  0.00000000000000E+00
  0.00000000000000E+00  0.00000000000000E+00  0.00000000000000E+00  0.00000000000000E+00  0.00000000000000E+00
  0.00000000000000E+00  0.00000000000000E+00  0.00000000000000E+00  0.00000000000000E+00  0.00000000000000E+00
  0.00000000000000E+00  0.00000000000000E+00  0.00000000000000E+00  0.00000000000000E+00  0.00000000000000E+00
  0.00000000000000E+00  0.00000000000000E+00  0.00000000000000E+00  0.00000000000000E+00  0.00000000000000E+00
  0.00000000000000E+00  0.00000000000000E+00  0.00000000000000E+00  0.00000000000000E+00  0.00000000000000E+00
  0.00000000000000E+00  0.00000000000000E+00  0.00000000000000E+00  0.00000000000000E+00  0.00000000000000E+00
  0.00000000000000E+00  0.00000000000000E+00  0.00000000000000E+00  0.00000000000000E+00  0.00000000000000E+00
  0.00000000000000E+00  0.00000000000000E+00  0.00000000000000E+00  0.00000000000000E+00  0.00000000000000E+00
  0.00000000000000E+00  0.00000000000000E+00  0.00000000000000E+00  0.00000000000000E+00  0.00000000000000E+00
  0.00000000000000E+00  0.00000000000000E+00  0.00000000000000E+00  0.00000000000000E+00  0.00000000000000E+00
  0.00000000000000E+00  0.00000000000000E+00  0.00000000000000E+00  0.00000000000000E+00  0.00000000000000E+00
  0.00000000000000E+00  0.00000000000000E+00  0.00000000000000E+00  0.00000000000000E+00  0.00000000000000E+00
  0.00000000000000E+00  0.00000000000000E+00  0.00000000000000E+00  0.00000000000000E+00  0.00000000000000E+00
  0.00000000000000E+00  0.00000000000000E+00  0.00000000000000E+00  0.00000000000000E+00  0.00000000000000E+00
  0.00000000000000E+00  0.00000000000000E+00  0.00000000000000E+00  0.00000000000000E+00  0.00000000000000E+00
  0.00000000000000E+00  0.00000000000000E+00  0.00000000000000E+00  0.00000000000000E+00  0.00000000000000E+00
  0.00000000000000E+00  0.00000000000000E+00  0.00000000000000E+00  0.00000000000000E+00  0.00000000000000E+00
  0.00000000000000E+00  0.00000000000000E+00  0.00000000000000E+00  0.00000000000000E+00  0.00000000000000E+00
  0.00000000000000E+00  0.00000000000000E+00  0.00000000000000E+00  0.00000000000000E+00  0.00000000000000E+00
  0.00000000000000E+00  0.00000000000000E+00  0.00000000000000E+00  0.00000000000000E+00  0.00000000000000E+00
  0.00000000000000E+00  0.00000000000000E+00  0.00000000000000E+00  0.00000000000000E+00  0.00000000000000E+00
  0.00000000000000E+00  0.00000000000000E+00  0.00000000000000E+00  0.00000000000000E+00  0.00000000000000E+00
  0.00000000000000E+00  0.00000000000000E+00  0.00000000000000E+00  0.00000000000000E+00  0.00000000000000E+00
  0.00000000000000E+00  0.00000000000000E+00  0.00000000000000E+00  0.00000000000000E+00  0.00000000000000E+00
  0.00000000000000E+00  0.00000000000000E+00  0.00000000000000E+00  0.00000000000000E+00  0.00000000000000E+00
  0.00000000000000E+00  0.00000000000000E+00  0.00000000000000E+00  0.00000000000000E+00  0.00000000000000E+00
  0.00000000000000E+00  0.00000000000000E+00  0.00000000000000E+00  0.00000000000000E+00  0.00000000000000E+00
  0.00000000000000E+00  0.00000000000000E+00  0.00000000000000E+00  0.00000000000000E+00  0.00000000000000E+00
  0.00000000000000E+00  0.00000000000000E+00  0.00000000000000E+00  0.00000000000000E+00  0.00000000000000E+00
  0.00000000000000E+00  0.00000000000000E+00  0.00000000000000E+00  0.00000000000000E+00  0.00000000000000E+00
  0.00000000000000E+00  0.00000000000000E+00  0.00000000000000E+00  0.00000000000000E+00  0.00000000000000E+00
  0.00000000000000E+00  0.00000000000000E+00  0.00000000000000E+00  0.00000000000000E+00  0.00000000000000E+00
  0.00000000000000E+00  0.00000000000000E+00  0.00000000000000E+00  0.00000000000000E+00  0.00000000000000E+00
  0.00000000000000E+00  0.00000000000000E+00  0.00000000000000E+00  0.00000000000000E+00  0.00000000000000E+00
  0.00000000000000E+00  0.00000000000000E+00  0.00000000000000E+00  0.00000000000000E+00  0.00000000000000E+00
  0.00000000000000E+00  0.00000000000000E+00  0.00000000000000E+00  0.00000000000000E+00  0.00000000000000E+00
  0.00000000000000E+00  0.00000000000000E+00  0.00000000000000E+00  0.00000000000000E+00  0.00000000000000E+00
  0.00000000000000E+00  0.00000000000000E+00  0.00000000000000E+00  0.00000000000000E+00  0.00000000000000E+00
  0.00000000000000E+00  0.00000000000000E+00  0.00000000000000E+00  0.00000000000000E+00  0.00000000000000E+00
  0.00000000000000E+00  0.00000000000000E+00  0.00000000000000E+00  0.00000000000000E+00  0.00000000000000E+00
  0.00000000000000E+00  0.00000000000000E+00  0.00000000000000E+00  0.00000000000000E+00  0.00000000000000E+00
  0.00000000000000E+00  0.00000000000000E+00  0.00000000000000E+00  0.00000000000000E+00  0.00000000000000E+00
  0.00000000000000E+00  0.00000000000000E+00  0.00000000000000E+00  0.00000000000000E+00  0.00000000000000E+00
  0.00000000000000E+00  0.00000000000000E+00  0.00000000000000E+00  0.00000000000000E+00  0.00000000000000E+00
  0.00000000000000E+00  0.00000000000000E+00  0.00000000000000E+00  0.00000000000000E+00  0.00000000000000E+00
  0.00000000000000E+00  0.00000000000000E+00  0.00000000000000E+00  0.00000000000000E+00  0.00000000000000E+00
  0.00000000000000E+00  0.00000000000000E+00  0.00000000000000E+00  0.00000000000000E+00  0.00000000000000E+00
  0.00000000000000E+00  0.00000000000000E+00  0.00000000000000E+00  0.00000000000000E+00  0.00000000000000E+00
  0.00000000000000E+00  0.00000000000000E+00  0.00000000000000E+00  0.00000000000000E+00  0.00000000000000E+00
  0.00000000000000E+00  0.00000000000000E+00  0.00000000000000E+00  0.00000000000000E+00  0.00000000000000E+00
  0.00000000000000E+00  0.00000000000000E+00  0.00000000000000E+00  0.00000000000000E+00  0.00000000000000E+00
  0.00000000000000E+00  0.00000000000000E+00  0.00000000000000E+00  0.00000000000000E+00  0.00000000000000E+00
  0.00000000000000E+00  0.00000000000000E+00  0.00000000000000E+00  0.00000000000000E+00  0.00000000000000E+00
  0.00000000000000E+00  0.00000000000000E+00  0.00000000000000E+00  0.00000000000000E+00  0.00000000000000E+00
  0.00000000000000E+00  0.00000000000000E+00  0.00000000000000E+00  0.00000000000000E+00  0.00000000000000E+00
  0.00000000000000E+00  0.00000000000000E+00  0.00000000000000E+00  0.00000000000000E+00  0.00000000000000E+00
  0.00000000000000E+00  0.00000000000000E+00  0.00000000000000E+00  0.00000000000000E+00  0.00000000000000E+00
  0.00000000000000E+00  0.00000000000000E+00  0.00000000000000E+00  0.00000000000000E+00  0.00000000000000E+00
  0.00000000000000E+00  0.00000000000000E+00  0.00000000000000E+00  0.00000000000000E+00  0.00000000000000E+00
  0.00000000000000E+00  0.00000000000000E+00  0.00000000000000E+00  0.00000000000000E+00  0.00000000000000E+00
  0.00000000000000E+00  0.00000000000000E+00  0.00000000000000E+00  0.00000000000000E+00  0.00000000000000E+00
  0.00000000000000E+00  0.00000000000000E+00  0.00000000000000E+00  0.00000000000000E+00  0.00000000000000E+00
  0.00000000000000E+00  0.00000000000000E+00  0.00000000000000E+00  0.00000000000000E+00  0.00000000000000E+00
  0.00000000000000E+00  0.00000000000000E+00  0.00000000000000E+00  0.00000000000000E+00  0.00000000000000E+00
  0.00000000000000E+00  0.00000000000000E+00  0.00000000000000E+00  0.00000000000000E+00  0.00000000000000E+00
  0.00000000000000E+00  0.00000000000000E+00  0.00000000000000E+00  0.00000000000000E+00  0.00000000000000E+00
  0.00000000000000E+00  0.00000000000000E+00  0.00000000000000E+00  0.00000000000000E+00  0.00000000000000E+00
  0.00000000000000E+00  0.00000000000000E+00  0.00000000000000E+00  0.00000000000000E+00  0.00000000000000E+00
  0.00000000000000E+00  0.00000000000000E+00  0.00000000000000E+00  0.00000000000000E+00  0.00000000000000E+00
  0.00000000000000E+00  0.00000000000000E+00  0.00000000000000E+00  0.00000000000000E+00  0.00000000000000E+00
  0.00000000000000E+00  0.00000000000000E+00  0.00000000000000E+00  0.00000000000000E+00  0.00000000000000E+00
  0.00000000000000E+00  0.00000000000000E+00  0.00000000000000E+00  0.00000000000000E+00  0.00000000000000E+00
  0.00000000000000E+00  0.00000000000000E+00  0.00000000000000E+00  0.00000000000000E+00  0.00000000000000E+00
  0.00000000000000E+00  0.00000000000000E+00  0.00000000000000E+00  0.00000000000000E+00  0.00000000000000E+00
  0.00000000000000E+00  0.00000000000000E+00  0.00000000000000E+00  0.00000000000000E+00  0.00000000000000E+00
  0.00000000000000E+00  0.00000000000000E+00  0.00000000000000E+00  0.00000000000000E+00  0.00000000000000E+00
  0.00000000000000E+00  0.00000000000000E+00  0.00000000000000E+00  0.00000000000000E+00  0.00000000000000E+00
  0.00000000000000E+00  0.00000000000000E+00  0.00000000000000E+00  0.00000000000000E+00  0.00000000000000E+00
  0.00000000000000E+00  0.00000000000000E+00  0.00000000000000E+00  0.00000000000000E+00  0.00000000000000E+00
  0.00000000000000E+00  0.00000000000000E+00  0.00000000000000E+00  0.00000000000000E+00  0.00000000000000E+00
  0.00000000000000E+00  0.00000000000000E+00  0.00000000000000E+00  0.00000000000000E+00  0.00000000000000E+00
  0.00000000000000E+00  0.00000000000000E+00  0.00000000000000E+00  0.00000000000000E+00  0.00000000000000E+00
  0.00000000000000E+00  0.00000000000000E+00  0.00000000000000E+00  0.00000000000000E+00  0.00000000000000E+00
  0.00000000000000E+00  0.00000000000000E+00  0.00000000000000E+00  0.00000000000000E+00  0.00000000000000E+00
  0.00000000000000E+00  0.00000000000000E+00  0.00000000000000E+00  0.00000000000000E+00  0.00000000000000E+00
  0.00000000000000E+00  0.00000000000000E+00  0.00000000000000E+00  0.00000000000000E+00  0.00000000000000E+00
* ORBITAL    1    6
 -4.08685865705136E-01  2.38847088653255E-03  1.83249901786793E-03  1.67826513793870E-08  1.12841742012440E-08
 -4.08194261789145E-04 -9.93606486697007E-05  5.20742574788231E-05  3.79478625891374E-05 -2.33254224612521E-09
 -6.41187088978680E-06  4.44059036914754E-05  1.42990076212377E-10  8.70053256668179E-05  4.07665330120144E-01
 -2.38411009274037E-03 -1.82789188959138E-03  3.54268635500604E-04  8.61363344199446E-05  2.02624133257912E-04
  4.89813345801085E-05 -5.20904012597872E-05 -3.77845513272436E-05  7.56280793080583E-05  3.17182918387760E-06
 -4.44142451076553E-05  5.58762791881579E-06  4.31994581352121E-05 -4.07665298132821E-01  2.38412457527280E-03
  1.82789867711301E-03 -3.54273817274875E-04 -8.61402833501593E-05  2.02621549824043E-04  4.89803511597911E-05
  5.20897978282858E-05  3.77836299126392E-05  7.56281656578321E-05  3.17196663617885E-06  4.44127254654838E-05
 -5.58676174738863E-06 -4.31980739710311E-05  4.08685825298250E-01 -2.38851681416510E-03 -1.83252049329030E-03
 -4.95944542013853E-09 -3.51179826322779E-09 -4.08209162099373E-04 -9.93711847177629E-05 -5.20723526395854E-05
 -3.79461425787693E-05 -4.78682653511118E-10 -6.41182495933321E-06 -4.44027199557137E-05 -5.79464304032445E-12
 -8.70064463191750E-05 -4.07665453790867E-01  2.38412234732612E-03  1.82789787314584E-03  3.54264342820573E-04
  8.61330668875926E-05  2.02626737392833E-04  4.89840351910802E-05  5.20896457869774E-05  3.77834497668801E-05
 -7.56282622028323E-05  3.17226462183422E-06  4.44126836609427E-05  5.58711820249873E-06 -4.31984498991590E-05
  4.07665421774960E-01 -2.38408434090692E-03 -1.82787943839921E-03 -3.54249197210921E-04 -8.61225969696225E-05
  2.02637539457609E-04  4.89905705860777E-05 -5.20901947855594E-05 -3.77842830395141E-05 -7.56260256180669E-05
  3.17225902713441E-06 -4.44159222330667E-05 -5.58763913649413E-06  4.32006389238995E-05 -4.40576850591472E-04
 -8.96750706648360E-05 -1.31838766432414E-09  8.55929650739970E-05 -5.23653870469555E-06  4.39250954419281E-04
  8.94152658461687E-05 -7.39035492400992E-05 -4.26324739007872E-05  5.17107305415500E-06 -4.39254701114546E-04
 -8.94165807880257E-05  7.39060347209918E-05 -4.26325917516030E-05 -5.17186374011543E-06  4.40574635492092E-04
  8.96724599962751E-05  3.60398378747931E-10  8.55941099563031E-05  5.23542590308231E-06 -4.39258892776291E-04
 -8.94191550674633E-05 -7.39061054258213E-05 -4.26327749500308E-05 -5.17124028603574E-06  4.39256073703608E-04
  8.94189985007776E-05  7.39030642947946E-05 -4.26339781558830E-05  5.17077040158254E-06 -1.84787056291247E-05
 -1.20511831183114E-04 -7.57991757469260E-05  1.94632443400085E-09  1.39861385384185E-09 -3.42855639505009E-05
 -3.25840495720498E-05  9.61150168840234E-05  8.53148878262214E-05 -2.23864552739275E-10 -7.96926172046485E-06
 -2.66898730087067E-06  6.83612251852385E-11 -9.96483067069556E-07  1.84484000670665E-05  1.20243331994858E-04
  7.55112409187581E-05  2.96259110914373E-05  2.81913081998210E-05  1.71367622042910E-05  1.62821502385049E-05
 -9.60483337898817E-05 -8.50650740687433E-05 -8.71897927609199E-07  3.95414884068536E-06  2.62695929443356E-06
  6.93260752299272E-06 -5.14884097933022E-07 -1.84534962296281E-05 -1.20272374090135E-04 -7.55256217626648E-05
 -2.96130369873815E-05 -2.81827184694870E-05  1.71436681118044E-05  1.62863161065748E-05  9.60468278337189E-05
  8.50636276777169E-05 -8.73723667819866E-07  3.95455547251024E-06 -2.62550449903001E-06 -6.93225043211559E-06
  5.13176693903744E-07  1.84853239821457E-05  1.20549950218058E-04  7.58181835032298E-05  3.77507910210636E-09
  2.64547755823616E-09 -3.42667600624714E-05 -3.25710457026582E-05 -9.61124660547206E-05 -8.53125911487741E-05
  4.50953038880702E-10 -7.96917000992888E-06  2.66719531644324E-06  1.58089819218139E-10  9.98690171153533E-07
 -1.84519163208759E-05 -1.20263478839584E-04 -7.55213158279488E-05  2.96179311081127E-05  2.81861121448383E-05
  1.71434333491887E-05  1.62861434825933E-05  9.60474563105945E-05  8.50641538144282E-05  8.73064417732637E-07
  3.95449901440738E-06 -2.62572719221893E-06  6.93222051982182E-06  5.12999672460395E-07  1.84493174905112E-05
  1.20248157850971E-04  7.55133127600509E-05 -2.96282676608690E-05 -2.81930330542801E-05  1.71415179829711E-05
  1.62853827090423E-05 -9.60487066261722E-05 -8.50655198355255E-05  8.71663550638189E-07  3.95414256220285E-06
  2.62633134662523E-06 -6.93229846504002E-06 -5.14246036026183E-07  7.91915748844079E-05  3.53307331499866E-05
 -1.05044096482693E-10 -9.24883025970297E-06 -9.16836274302189E-06 -7.89510719332815E-05 -3.52054820177727E-05
  7.98406644194051E-06  4.61715067464468E-06  9.10664810328060E-06  7.89513560307242E-05  3.52049920053365E-05
 -7.98526097811596E-06  4.61642395107415E-06 -9.10628456653271E-06 -7.91808254889448E-05 -3.53236369134876E-05
 -3.92606447754721E-10 -9.24699634125162E-06  9.16767248009538E-06  7.89553776558062E-05  3.52084696451842E-05
  7.98573983976679E-06  4.61677805246939E-06 -9.10651485245154E-06 -7.89582594955195E-05 -3.52095434888490E-05
 -7.98575303224865E-06  4.61775027281767E-06  9.10686136294140E-06 -3.55100447780777E-06 -2.19165828989718E-05
 -1.20747978442179E-05 -3.03999284511023E-09 -2.42360270612031E-09  7.82092838189206E-06  4.78235444311458E-06
  1.22518563343255E-05  1.08401544627223E-05 -3.90435778822914E-12 -1.11333459862171E-06 -4.42348523361695E-07
 -1.78738628686887E-10 -7.03820331200693E-07  3.55315077031911E-06  2.19170379150753E-05  1.20459142044724E-05
 -6.74524019764065E-06 -4.11872702772936E-06 -3.87434874992153E-06 -2.36964481176618E-06 -1.22855064792717E-05
 -1.08024788208550E-05 -6.05853087149570E-07  5.51608114063753E-07  4.33141702865413E-07  9.70296162200609E-07
 -3.46860898356635E-07 -3.54026887286704E-06 -2.18435106697576E-05 -1.20092168434887E-05  6.71404099716156E-06
  4.09823465429923E-06 -3.89337708301635E-06 -2.38092060233825E-06  1.22847111716613E-05  1.08015882887069E-05
 -6.01273632319234E-07  5.51835610505692E-07 -4.38446943548947E-07 -9.70614395060112E-07  3.50908942247551E-07
  3.53330881825421E-06  2.18150034715902E-05  1.20245473778223E-05 -1.34804754664074E-08 -9.03081171008214E-09
  7.78330711304282E-06  4.75604477756442E-06 -1.22504915809368E-05 -1.08392871587176E-05 -1.85528146356551E-09
 -1.11325097877881E-06  4.49815081690561E-07 -1.42970127875747E-11  6.99777656864612E-07 -3.54811806520080E-06
 -2.18881698198450E-05 -1.20313998962371E-05 -6.72641403357694E-06 -4.10665288612838E-06 -3.89355743159331E-06
 -2.38059565133680E-06  1.22852176422048E-05  1.08020322499373E-05  6.02873923971678E-07  5.51990437669490E-07
 -4.35588127577230E-07  9.70480486143279E-07  3.51528015609506E-07  3.55464494405854E-06  2.19261123977201E-05
  1.20505418733614E-05  6.74697810224626E-06  4.12034953694219E-06 -3.88745432331398E-06 -2.37859232158128E-06
 -1.22863641873755E-05 -1.08034131254872E-05  6.05313522186307E-07  5.51672902136870E-07  4.32261125529957E-07
 -9.70410295631584E-07 -3.48366304974049E-07 -6.94114746633170E-06 -7.16686819622592E-06  1.32290633058964E-10
  1.00880819982197E-06 -9.98534665670113E-07  6.87503002119667E-06  7.10648292832146E-06 -8.59956627495136E-07
 -4.96894663346714E-07  9.93769172605199E-07 -6.87743498725945E-06 -7.10496901415615E-06  8.63452168967282E-07
 -4.95054386348241E-07 -9.93123142596517E-07  6.93014293482843E-06  7.15708102443647E-06  1.30299729049492E-09
  1.00845853345703E-06  9.98353818997109E-07 -6.87869981225544E-06 -7.10813230083591E-06 -8.62931737479897E-07
 -4.95175732496673E-07 -9.93430197878325E-07  6.87940687485134E-06  7.10920090295150E-06  8.60856531915121E-07
 -4.96167456482572E-07  9.94096159657158E-07 -4.69122836119426E-07 -2.94081562640491E-06 -1.66784151154314E-06
 -2.22773516066711E-09 -1.42996423067328E-09 -7.16588048740564E-07 -5.80001732459911E-07  1.69086949736712E-06
  1.39539363579440E-06  4.78636469335933E-10 -8.50297177408891E-08 -1.18787540722393E-08 -8.56806635898008E-11
  2.61202527932230E-08  4.65770048160551E-07  2.92282361648085E-06  1.65571608916317E-06  6.05894933557960E-07
  4.92860514111675E-07  3.50741978104358E-07  2.84322643325653E-07 -1.56505196553640E-06 -1.38430909481617E-06
  2.01230021206699E-08  4.46314845465866E-08  1.18625989211623E-08  6.96099050782477E-08  1.09934553520284E-08
 -4.63848965827841E-07 -2.91192738316430E-06 -1.65030083051870E-06 -6.10280955168941E-07 -4.95506535750012E-07
  3.47646345388873E-07  2.82513640851537E-07  1.56492782108322E-06  1.38400345830146E-06  2.07730964027012E-08
  4.46816281208388E-08 -1.26356114907652E-08 -6.94975176037336E-08 -1.04221959612519E-08  4.65221075358598E-07
  2.91865481151585E-06  1.65699989463141E-06  9.29171472289586E-10  4.51355034100963E-10 -7.20038929096555E-07
 -5.82714777350544E-07 -1.69009944115783E-06 -1.39427194747220E-06  5.36677383989094E-10 -8.50422343635013E-08
  1.39937763333550E-08 -1.38638390514405E-10 -2.61817820800052E-08 -4.61050365137658E-07 -2.89570522323450E-06
 -1.64218072118332E-06  6.14826328254958E-07  4.98821894480199E-07  3.58012506480176E-07  2.89646346162950E-07
  1.56478110990816E-06  1.38373907524467E-06 -2.12511629788084E-08  4.47167006185625E-08 -1.35058568932897E-08
  6.94465936791817E-08 -1.17405594427944E-08  4.62115820756634E-07  2.90201996523168E-06  1.64558962004879E-06
 -6.09578850440670E-07 -4.95437773813278E-07  3.59155919059425E-07  2.89988468880104E-07 -1.56560114871740E-06
 -1.38501569664870E-06 -2.03420528470484E-08  4.44994070058676E-08  1.30063416144796E-08 -6.97565342641423E-08
  1.22446935720571E-08  2.02044521081753E-06  1.24018237979361E-06  4.41920882999223E-10 -2.63449840358552E-07
 -2.31820785662993E-07 -1.98128042493655E-06 -1.21313994106923E-06  2.21631613854215E-07  1.27719605217700E-07
  2.33060246459133E-07  1.98025414834046E-06  1.21281205476234E-06 -2.21012982572115E-07  1.28278824176671E-07
 -2.33088502484328E-07 -2.01514157962599E-06 -1.23696208265457E-06 -1.00581679123525E-10 -2.61551359512753E-07
  2.31237856471677E-07  1.98657704908439E-06  1.21728587387967E-06  2.22177459177970E-07  1.28119183202113E-07
 -2.33011428818455E-07 -1.98419330672601E-06 -1.21601558969721E-06 -2.21931126321127E-07  1.27410324268680E-07
  2.33138831470426E-07 -3.05785801557482E-08 -2.08604147464330E-07 -1.30840419862157E-07  5.78219532201673E-09
  3.69105801535398E-09  8.74807211964868E-08  4.48073362512019E-08  1.79414575377946E-07  1.69965691144281E-07
 -1.01361783411228E-09 -2.03888507735201E-08 -1.42815669405816E-08 -1.84849566563867E-10 -1.48865364587656E-08
  2.76007155002660E-08  1.86482775401707E-07  1.22314386061828E-07 -7.07559380718421E-08 -3.56738087435967E-08
 -3.71788147125616E-08 -1.71495988072324E-08 -1.93137579098616E-07 -1.67992467060713E-07 -1.18856101372021E-08
  9.43961039108485E-09  1.61546806694697E-08  1.82026441037526E-08 -6.14587156440169E-09 -2.96694008457550E-08
 -1.98230990125854E-07 -1.28206853627311E-07  7.50132277702249E-08  3.84975065363044E-08 -3.38905075324735E-08
 -1.50753169839932E-08  1.93389634299681E-07  1.68246356847716E-07 -1.24977652445586E-08  9.29969602753462E-09
 -1.54072045334821E-08 -1.81156089618669E-08  5.55975090535464E-09  3.28827679419763E-08  2.21678527688245E-07
  1.37174940077584E-07 -1.84745033163224E-09 -9.89065553768966E-10  9.23396479910279E-08  4.83860977777911E-08
 -1.79517623193949E-07 -1.70024884943842E-07 -6.55076594826856E-10 -2.00933750999400E-08  1.33683311194053E-08
  8.74773431072123E-11  1.54523338222346E-08 -3.28550557424166E-08 -2.16586997142005E-07 -1.37224153694283E-07
 -8.15084060944478E-08 -4.33232649320081E-08 -4.40309640409326E-08 -2.19134554201154E-08  1.94072549226282E-07
  1.68881158406147E-07  1.28850559595626E-08  9.60467597411755E-09 -1.42183471720636E-08  1.82630503665622E-08
  6.93995357441100E-09  3.27005817449084E-08  2.15715127848999E-07  1.36982944077208E-07  7.83264855986235E-08
  4.11628634882359E-08 -4.34350991323528E-08 -2.12988901456609E-08 -1.94344319644801E-07 -1.69245581075032E-07
  1.23689167818079E-08  9.53310550063258E-09  1.43436568313156E-08 -1.81756265881927E-08 -7.15849920638653E-09
 -1.70985233861769E-07 -1.75245867801096E-07 -5.97036014322187E-10  2.78232783501041E-08 -5.57980005601544E-09
  1.58324959538950E-07  1.66686672100394E-07 -2.24472228864201E-08 -1.34272111473759E-08  5.81931330425089E-09
 -1.57260598270579E-07 -1.66716591565100E-07  2.17402886371854E-08 -1.35953205797302E-08 -6.04127345985468E-09
  1.71990698317309E-07  1.75887491407689E-07  2.28153075474146E-10  2.76872931944472E-08  6.18048553093007E-09
 -1.63756999578451E-07 -1.71078372055957E-07 -2.28034937871210E-08 -1.35858702265637E-08 -5.93446157642285E-09
  1.60697857376751E-07  1.69358507490238E-07  2.23737330430768E-08 -1.31297979947800E-08  6.35824996855732E-09
  0.00000000000000E+00  0.00000000000000E+00  0.00000000000000E+00  0.00000000000000E+00  0.00000000000000E+00
  0.00000000000000E+00  0.00000000000000E+00  0.00000000000000E+00  0.00000000000000E+00  0.00000000000000E+00
  0.00000000000000E+00  0.00000000000000E+00  0.00000000000000E+00  0.00000000000000E+00  0.00000000000000E+00
  0.00000000000000E+00  0.00000000000000E+00  0.00000000000000E+00  0.00000000000000E+00  0.00000000000000E+00
  0.00000000000000E+00  0.00000000000000E+00  0.00000000000000E+00  0.00000000000000E+00  0.00000000000000E+00
  0.00000000000000E+00  0.00000000000000E+00  0.00000000000000E+00  0.00000000000000E+00  0.00000000000000E+00
  0.00000000000000E+00  0.00000000000000E+00  0.00000000000000E+00  0.00000000000000E+00  0.00000000000000E+00
  0.00000000000000E+00  0.00000000000000E+00  0.00000000000000E+00  0.00000000000000E+00  0.00000000000000E+00
  0.00000000000000E+00  0.00000000000000E+00  0.00000000000000E+00  0.00000000000000E+00  0.00000000000000E+00
  0.00000000000000E+00  0.00000000000000E+00  0.00000000000000E+00  0.00000000000000E+00  0.00000000000000E+00
  0.00000000000000E+00  0.00000000000000E+00  0.00000000000000E+00  0.00000000000000E+00  0.00000000000000E+00
  0.00000000000000E+00  0.00000000000000E+00  0.00000000000000E+00  0.00000000000000E+00  0.00000000000000E+00
  0.00000000000000E+00  0.00000000000000E+00  0.00000000000000E+00  0.00000000000000E+00  0.00000000000000E+00
  0.00000000000000E+00  0.00000000000000E+00  0.00000000000000E+00  0.00000000000000E+00  0.00000000000000E+00
  0.00000000000000E+00  0.00000000000000E+00  0.00000000000000E+00  0.00000000000000E+00  0.00000000000000E+00
  0.00000000000000E+00  0.00000000000000E+00  0.00000000000000E+00  0.00000000000000E+00  0.00000000000000E+00
  0.00000000000000E+00  0.00000000000000E+00  0.00000000000000E+00  0.00000000000000E+00  0.00000000000000E+00
  0.00000000000000E+00  0.00000000000000E+00  0.00000000000000E+00  0.00000000000000E+00  0.00000000000000E+00
  0.00000000000000E+00  0.00000000000000E+00  0.00000000000000E+00  0.00000000000000E+00  0.00000000000000E+00
  0.00000000000000E+00  0.00000000000000E+00  0.00000000000000E+00  0.00000000000000E+00  0.00000000000000E+00
  0.00000000000000E+00  0.00000000000000E+00  0.00000000000000E+00  0.00000000000000E+00  0.00000000000000E+00
  0.00000000000000E+00  0.00000000000000E+00  0.00000000000000E+00  0.00000000000000E+00  0.00000000000000E+00
  0.00000000000000E+00  0.00000000000000E+00  0.00000000000000E+00  0.00000000000000E+00  0.00000000000000E+00
  0.00000000000000E+00  0.00000000000000E+00  0.00000000000000E+00  0.00000000000000E+00  0.00000000000000E+00
  0.00000000000000E+00  0.00000000000000E+00  0.00000000000000E+00  0.00000000000000E+00  0.00000000000000E+00
  0.00000000000000E+00  0.00000000000000E+00  0.00000000000000E+00  0.00000000000000E+00  0.00000000000000E+00
  0.00000000000000E+00  0.00000000000000E+00  0.00000000000000E+00  0.00000000000000E+00  0.00000000000000E+00
  0.00000000000000E+00  0.00000000000000E+00  0.00000000000000E+00  0.00000000000000E+00  0.00000000000000E+00
  0.00000000000000E+00  0.00000000000000E+00  0.00000000000000E+00  0.00000000000000E+00  0.00000000000000E+00
  0.00000000000000E+00  0.00000000000000E+00  0.00000000000000E+00  0.00000000000000E+00  0.00000000000000E+00
  0.00000000000000E+00  0.00000000000000E+00  0.00000000000000E+00  0.00000000000000E+00  0.00000000000000E+00
  0.00000000000000E+00  0.00000000000000E+00  0.00000000000000E+00  0.00000000000000E+00  0.00000000000000E+00
  0.00000000000000E+00  0.00000000000000E+00  0.00000000000000E+00  0.00000000000000E+00  0.00000000000000E+00
  0.00000000000000E+00  0.00000000000000E+00  0.00000000000000E+00  0.00000000000000E+00  0.00000000000000E+00
  0.00000000000000E+00  0.00000000000000E+00  0.00000000000000E+00  0.00000000000000E+00  0.00000000000000E+00
  0.00000000000000E+00  0.00000000000000E+00  0.00000000000000E+00  0.00000000000000E+00  0.00000000000000E+00
  0.00000000000000E+00  0.00000000000000E+00  0.00000000000000E+00  0.00000000000000E+00  0.00000000000000E+00
  0.00000000000000E+00  0.00000000000000E+00  0.00000000000000E+00  0.00000000000000E+00  0.00000000000000E+00
  0.00000000000000E+00  0.00000000000000E+00  0.00000000000000E+00  0.00000000000000E+00  0.00000000000000E+00
  0.00000000000000E+00  0.00000000000000E+00  0.00000000000000E+00  0.00000000000000E+00  0.00000000000000E+00
  0.00000000000000E+00  0.00000000000000E+00  0.00000000000000E+00  0.00000000000000E+00  0.00000000000000E+00
  0.00000000000000E+00  0.00000000000000E+00  0.00000000000000E+00  0.00000000000000E+00  0.00000000000000E+00
  0.00000000000000E+00  0.00000000000000E+00  0.00000000000000E+00  0.00000000000000E+00  0.00000000000000E+00
  0.00000000000000E+00  0.00000000000000E+00  0.00000000000000E+00  0.00000000000000E+00  0.00000000000000E+00
  0.00000000000000E+00  0.00000000000000E+00  0.00000000000000E+00  0.00000000000000E+00  0.00000000000000E+00
  0.00000000000000E+00  0.00000000000000E+00  0.00000000000000E+00  0.00000000000000E+00  0.00000000000000E+00
  0.00000000000000E+00  0.00000000000000E+00  0.00000000000000E+00  0.00000000000000E+00  0.00000000000000E+00
  0.00000000000000E+00  0.00000000000000E+00  0.00000000000000E+00  0.00000000000000E+00  0.00000000000000E+00
  0.00000000000000E+00  0.00000000000000E+00  0.00000000000000E+00  0.00000000000000E+00  0.00000000000000E+00
  0.00000000000000E+00  0.00000000000000E+00  0.00000000000000E+00  0.00000000000000E+00  0.00000000000000E+00
  0.00000000000000E+00  0.00000000000000E+00  0.00000000000000E+00  0.00000000000000E+00  0.00000000000000E+00
  0.00000000000000E+00  0.00000000000000E+00  0.00000000000000E+00  0.00000000000000E+00  0.00000000000000E+00
  0.00000000000000E+00  0.00000000000000E+00  0.00000000000000E+00  0.00000000000000E+00  0.00000000000000E+00
  0.00000000000000E+00  0.00000000000000E+00  0.00000000000000E+00  0.00000000000000E+00  0.00000000000000E+00
  0.00000000000000E+00  0.00000000000000E+00  0.00000000000000E+00  0.00000000000000E+00  0.00000000000000E+00
  0.00000000000000E+00  0.00000000000000E+00  0.00000000000000E+00  0.00000000000000E+00  0.00000000000000E+00
  0.00000000000000E+00  0.00000000000000E+00  0.00000000000000E+00  0.00000000000000E+00  0.00000000000000E+00
  0.00000000000000E+00  0.00000000000000E+00  0.00000000000000E+00  0.00000000000000E+00  0.00000000000000E+00
  0.00000000000000E+00  0.00000000000000E+00  0.00000000000000E+00  0.00000000000000E+00  0.00000000000000E+00
  0.00000000000000E+00  0.00000000000000E+00  0.00000000000000E+00  0.00000000000000E+00  0.00000000000000E+00
  0.00000000000000E+00  0.00000000000000E+00  0.00000000000000E+00  0.00000000000000E+00  0.00000000000000E+00
  0.00000000000000E+00  0.00000000000000E+00  0.00000000000000E+00  0.00000000000000E+00  0.00000000000000E+00
  0.00000000000000E+00  0.00000000000000E+00  0.00000000000000E+00  0.00000000000000E+00  0.00000000000000E+00
  0.00000000000000E+00  0.00000000000000E+00  0.00000000000000E+00  0.00000000000000E+00  0.00000000000000E+00
  0.00000000000000E+00  0.00000000000000E+00  0.00000000000000E+00  0.00000000000000E+00  0.00000000000000E+00
  0.00000000000000E+00  0.00000000000000E+00  0.00000000000000E+00  0.00000000000000E+00  0.00000000000000E+00
  0.00000000000000E+00  0.00000000000000E+00  0.00000000000000E+00  0.00000000000000E+00  0.00000000000000E+00
  0.00000000000000E+00  0.00000000000000E+00  0.00000000000000E+00  0.00000000000000E+00  0.00000000000000E+00
  0.00000000000000E+00  0.00000000000000E+00  0.00000000000000E+00  0.00000000000000E+00  0.00000000000000E+00
  0.00000000000000E+00  0.00000000000000E+00  0.00000000000000E+00  0.00000000000000E+00  0.00000000000000E+00
  0.00000000000000E+00  0.00000000000000E+00  0.00000000000000E+00  0.00000000000000E+00  0.00000000000000E+00
  0.00000000000000E+00  0.00000000000000E+00  0.00000000000000E+00  0.00000000000000E+00  0.00000000000000E+00
  0.00000000000000E+00  0.00000000000000E+00  0.00000000000000E+00  0.00000000000000E+00  0.00000000000000E+00
  0.00000000000000E+00  0.00000000000000E+00  0.00000000000000E+00  0.00000000000000E+00  0.00000000000000E+00
  0.00000000000000E+00  0.00000000000000E+00  0.00000000000000E+00  0.00000000000000E+00  0.00000000000000E+00
  0.00000000000000E+00  0.00000000000000E+00  0.00000000000000E+00  0.00000000000000E+00  0.00000000000000E+00
  0.00000000000000E+00  0.00000000000000E+00  0.00000000000000E+00  0.00000000000000E+00  0.00000000000000E+00
  0.00000000000000E+00  0.00000000000000E+00  0.00000000000000E+00  0.00000000000000E+00  0.00000000000000E+00
  0.00000000000000E+00  0.00000000000000E+00  0.00000000000000E+00  0.00000000000000E+00  0.00000000000000E+00
  0.00000000000000E+00  0.00000000000000E+00  0.00000000000000E+00  0.00000000000000E+00  0.00000000000000E+00
  0.00000000000000E+00  0.00000000000000E+00  0.00000000000000E+00  0.00000000000000E+00  0.00000000000000E+00
  0.00000000000000E+00  0.00000000000000E+00  0.00000000000000E+00  0.00000000000000E+00  0.00000000000000E+00
  0.00000000000000E+00  0.00000000000000E+00  0.00000000000000E+00  0.00000000000000E+00  0.00000000000000E+00
  0.00000000000000E+00  0.00000000000000E+00  0.00000000000000E+00  0.00000000000000E+00  0.00000000000000E+00
  0.00000000000000E+00  0.00000000000000E+00  0.00000000000000E+00  0.00000000000000E+00  0.00000000000000E+00
  0.00000000000000E+00  0.00000000000000E+00  0.00000000000000E+00  0.00000000000000E+00  0.00000000000000E+00
  0.00000000000000E+00  0.00000000000000E+00  0.00000000000000E+00  0.00000000000000E+00  0.00000000000000E+00
  0.00000000000000E+00  0.00000000000000E+00  0.00000000000000E+00  0.00000000000000E+00  0.00000000000000E+00
  0.00000000000000E+00  0.00000000000000E+00  0.00000000000000E+00  0.00000000000000E+00  0.00000000000000E+00
  0.00000000000000E+00  0.00000000000000E+00  0.00000000000000E+00  0.00000000000000E+00  0.00000000000000E+00
  0.00000000000000E+00  0.00000000000000E+00  0.00000000000000E+00  0.00000000000000E+00  0.00000000000000E+00
  0.00000000000000E+00  0.00000000000000E+00  0.00000000000000E+00  0.00000000000000E+00  0.00000000000000E+00
  0.00000000000000E+00  0.00000000000000E+00  0.00000000000000E+00  0.00000000000000E+00  0.00000000000000E+00
  0.00000000000000E+00  0.00000000000000E+00  0.00000000000000E+00  0.00000000000000E+00  0.00000000000000E+00
  0.00000000000000E+00  0.00000000000000E+00  0.00000000000000E+00  0.00000000000000E+00  0.00000000000000E+00
  0.00000000000000E+00  0.00000000000000E+00  0.00000000000000E+00  0.00000000000000E+00  0.00000000000000E+00
  0.00000000000000E+00  0.00000000000000E+00  0.00000000000000E+00  0.00000000000000E+00  0.00000000000000E+00
  0.00000000000000E+00  0.00000000000000E+00  0.00000000000000E+00  0.00000000000000E+00  0.00000000000000E+00
  0.00000000000000E+00  0.00000000000000E+00  0.00000000000000E+00  0.00000000000000E+00  0.00000000000000E+00
  0.00000000000000E+00  0.00000000000000E+00  0.00000000000000E+00  0.00000000000000E+00  0.00000000000000E+00
  0.00000000000000E+00  0.00000000000000E+00  0.00000000000000E+00  0.00000000000000E+00  0.00000000000000E+00
  0.00000000000000E+00  0.00000000000000E+00  0.00000000000000E+00  0.00000000000000E+00  0.00000000000000E+00
  0.00000000000000E+00  0.00000000000000E+00  0.00000000000000E+00  0.00000000000000E+00  0.00000000000000E+00
  0.00000000000000E+00  0.00000000000000E+00  0.00000000000000E+00  0.00000000000000E+00  0.00000000000000E+00
  0.00000000000000E+00  0.00000000000000E+00  0.00000000000000E+00  0.00000000000000E+00  0.00000000000000E+00
  0.00000000000000E+00  0.00000000000000E+00  0.00000000000000E+00  0.00000000000000E+00  0.00000000000000E+00
  0.00000000000000E+00  0.00000000000000E+00  0.00000000000000E+00  0.00000000000000E+00  0.00000000000000E+00
  0.00000000000000E+00  0.00000000000000E+00  0.00000000000000E+00  0.00000000000000E+00  0.00000000000000E+00
  0.00000000000000E+00  0.00000000000000E+00  0.00000000000000E+00  0.00000000000000E+00  0.00000000000000E+00
  0.00000000000000E+00  0.00000000000000E+00  0.00000000000000E+00  0.00000000000000E+00  0.00000000000000E+00
  0.00000000000000E+00  0.00000000000000E+00  0.00000000000000E+00  0.00000000000000E+00  0.00000000000000E+00
  0.00000000000000E+00  0.00000000000000E+00  0.00000000000000E+00  0.00000000000000E+00  0.00000000000000E+00
  0.00000000000000E+00  0.00000000000000E+00  0.00000000000000E+00  0.00000000000000E+00  0.00000000000000E+00
  0.00000000000000E+00  0.00000000000000E+00  0.00000000000000E+00  0.00000000000000E+00  0.00000000000000E+00
* ORBITAL    1    7
 -3.52969738283833E-02  2.42438896154889E-01 -3.31458530084857E-02  3.40944039005235E-08  2.48378162697771E-08
 -7.61536582406780E-02  9.15723905186427E-03 -9.28063475809847E-04 -1.70732456341883E-03 -2.96021070809373E-09
 -3.10876951183261E-04 -1.02216725534299E-02  1.43898156923201E-11  7.21423781173309E-03 -3.52948012065196E-02
  2.42437484104725E-01 -3.31500309930602E-02 -6.59560544308086E-02  7.93249572103167E-03 -3.80705598392947E-02
  4.57643546478177E-03 -9.28482054487469E-04 -1.70601840806107E-03 -6.24861772104921E-03 -1.55435319985146E-04
 -1.02213647483869E-02 -2.69317023153763E-04 -3.60750736033623E-03 -3.52948010970751E-02  2.42437483072486E-01
 -3.31500303188368E-02 -6.59560482523192E-02  7.93250221528643E-03  3.80705121256596E-02 -4.57646804979212E-03
 -9.28492076134622E-04 -1.70602666429336E-03  6.24861819963322E-03  1.55434674803156E-04 -1.02213680004650E-02
 -2.69314858300400E-04 -3.60750195513334E-03 -3.52969833900848E-02  2.42438840822090E-01 -3.31458786917859E-02
  2.49626451192936E-08  1.60420581134071E-08  7.61536507074209E-02 -9.15724314052275E-03 -9.28061985979697E-04
 -1.70732270611821E-03  6.19228021310636E-09  3.10882084840941E-04 -1.02216649067323E-02  2.13845214400807E-09
  7.21423727775019E-03 -3.52947687136845E-02  2.42437667362040E-01 -3.31499423166166E-02  6.59560719445288E-02
 -7.93248456638651E-03  3.80705684311548E-02 -4.57642980066466E-03 -9.28485371136159E-04 -1.70602119917166E-03
 -6.24862294877065E-03  1.55433921284607E-04 -1.02213767688716E-02  2.69314919721238E-04 -3.60750879453868E-03
 -3.52948136635620E-02  2.42437408809362E-01 -3.31500694007728E-02  6.59560862651461E-02 -7.93247401643068E-03
 -3.80704654081243E-02  4.57649885377834E-03 -9.28484062854730E-04 -1.70602123584515E-03  6.24862307288349E-03
 -1.55436383567607E-04 -1.02213585170877E-02  2.69316909942004E-04 -3.60749732455192E-03  6.32333555004512E-02
 -2.47126957898725E-03 -1.66120170844918E-09 -1.13104051440618E-02  3.95274219790642E-04  6.32280452094751E-02
 -2.47052918788867E-03 -9.79515395396888E-03 -5.65448450920997E-03  3.95024557606266E-04  6.32280013437200E-02
 -2.47055963376358E-03 -9.79514725742449E-03  5.65448328526773E-03  3.95026963970879E-04  6.32333821157413E-02
 -2.47125090235927E-03 -9.10759246955587E-10  1.13104094684891E-02  3.95280779434482E-04  6.32280087884314E-02
 -2.47054925862974E-03  9.79514648227674E-03  5.65448033927299E-03  3.95024192994940E-04  6.32280613691115E-02
 -2.47051978955975E-03  9.79515290080357E-03 -5.65449393778950E-03  3.95024369731067E-04 -8.30185189638423E-05
  7.09666644030596E-05  1.48189100662505E-03  8.98295730970283E-09  5.28042605579393E-09  1.58443453471418E-05
 -3.86842141265747E-05 -1.00470087819608E-03 -1.38139297754041E-03 -1.42553548950381E-09 -2.64031750472125E-04
  9.31177029172458E-04 -6.35421536940669E-10  1.21376486728709E-04 -8.27833438069162E-05  7.24364275316846E-05
  1.48288536835645E-03  1.37047796647163E-05 -3.35164005746793E-05  8.14331888234534E-06 -1.92386531359886E-05
 -1.00529106543353E-03 -1.38205530313005E-03 -1.05135236956983E-04 -1.32019141264050E-04  9.31308846067633E-04
 -2.28633957771011E-04 -6.06680310427849E-05 -8.27218871722588E-05  7.27845407431672E-05  1.48305199213162E-03
  1.35660214679218E-05 -3.36125648612857E-05 -8.08089431546824E-06  1.92808234976288E-05 -1.00529653350602E-03
 -1.38206088010028E-03  1.05140771358310E-04  1.32018654057770E-04  9.31290803620343E-04 -2.28633822623961E-04
 -6.06709838241764E-05 -8.30691944067210E-05  7.06823770866099E-05  1.48175673594678E-03 -3.30731547907760E-08
 -2.16617542890492E-08 -1.59793406862847E-05  3.85904183305543E-05 -1.00470047558906E-03 -1.38139228482097E-03
 -4.81200139129050E-09  2.64032252088275E-04  9.31191514431908E-04  1.00112283363807E-09  1.21370918103067E-04
 -8.27449914100652E-05  7.26504762402318E-05  1.48298379871578E-03 -1.35908894745086E-05  3.35954075096206E-05
 -8.08857774809647E-06  1.92764776901927E-05 -1.00528996484222E-03 -1.38205391650616E-03 -1.05137255676354E-04
  1.32019595986485E-04  9.31298082311227E-04  2.28633955565815E-04 -6.06688142845046E-05 -8.27664600794055E-05
  7.25339508184486E-05  1.48293412379844E-03 -1.37074708412309E-05  3.35146058530905E-05  8.12381947038494E-06
 -1.92507070059164E-05 -1.00529633433551E-03 -1.38206104199115E-03  1.05133014258449E-04 -1.32017527443225E-04
  9.31302626525820E-04  2.28634053353188E-04 -6.06707657854591E-05 -1.09570453852590E-04  5.66345310034148E-04
 -1.30589115168183E-09 -1.40947682426479E-04  3.25647233637457E-04 -1.10307159995384E-04  5.65856649272870E-04
 -1.21960730879873E-04 -7.04014058908046E-05  3.25726953768410E-04 -1.10261797665502E-04  5.65892698887719E-04
 -1.21959547974927E-04  7.04012275442652E-05  3.25727736797638E-04 -1.09624950782413E-04  5.66304340418117E-04
  2.61410266176010E-09  1.40946202166840E-04  3.25647316827410E-04 -1.10248968836060E-04  5.65897289735322E-04
  1.21962434311311E-04  7.04032037996450E-05  3.25726533998531E-04 -1.10341297328499E-04  5.65836589648845E-04
  1.21954021034867E-04 -7.03955707769538E-05  3.25727224703183E-04 -2.72158412039651E-06  2.61775126373640E-05
  2.24320378366402E-04 -2.15894274054121E-09 -1.69787695421605E-09  3.22438628037032E-05 -1.22378305852968E-05
 -1.43195448079704E-04 -1.94927687994034E-04 -1.68130340068334E-11 -1.99289579326045E-05  7.05029545596695E-05
  1.12064382551242E-10  1.43085867476226E-05 -2.73732952770699E-06  2.60997735604536E-05  2.24312001677249E-04
  2.78782463944522E-05 -1.06260738460509E-05  1.60901544130408E-05 -6.14479185257326E-06 -1.43803029666933E-04
 -1.95086876826244E-04 -1.23975861260800E-05 -9.94987851801063E-06  7.05224495758970E-05 -1.72670917431567E-05
 -7.15723495737273E-06 -2.73555250083704E-06  2.61098060015254E-05  2.24317261913405E-04  2.78714658955193E-05
 -1.06312205160182E-05 -1.60851075875403E-05  6.14836421774630E-06 -1.43796817013960E-04 -1.95081322729202E-04
  1.23976409196506E-05  9.94994526291235E-06  7.05218328776579E-05 -1.72671036248029E-05 -7.15740013780372E-06
 -2.72259735913462E-06  2.61719671076148E-05  2.24317981428013E-04 -1.13669093883740E-09 -9.01364845636028E-10
 -3.22497103130130E-05  1.22333495403622E-05 -1.43200370320433E-04 -1.94931788373397E-04 -3.47014412175941E-10
  1.99283513124357E-05  7.05034396724407E-05 -1.28750156102885E-10  1.43075664053038E-05 -2.73627408790879E-06
  2.61062077532543E-05  2.24315671459723E-04 -2.78766844547417E-05  1.06277134009434E-05 -1.60885521760056E-05
  6.14649399931438E-06 -1.43796854756952E-04 -1.95081310369557E-04 -1.23971227057815E-05  9.94994856926706E-06
  7.05217235067704E-05  1.72669433642585E-05 -7.15702519477275E-06 -2.73921172533304E-06  2.60899984853131E-05
  2.24308086357024E-04 -2.78702528357941E-05  1.06321200385298E-05  1.60813181647473E-05 -6.15134310533570E-06
 -1.43803052907163E-04 -1.95087099650721E-04  1.23985859704090E-05 -9.94966729170833E-06  7.05232338153394E-05
  1.72673758009490E-05 -7.15828647313255E-06 -2.07835638550704E-04 -1.14774778637367E-04  9.56511633120856E-11
 -1.73084574388077E-06  5.16249172271714E-05 -2.07663878934795E-04 -1.14626305625219E-04 -1.52253968716464E-06
 -8.75013861195556E-07  5.16104651076400E-05 -2.07657092795612E-04 -1.14621290230471E-04 -1.52304665058035E-06
  8.75344760482865E-07  5.16092059003584E-05 -2.07841619652484E-04 -1.14778962611258E-04  1.93046375528071E-10
  1.72963852465573E-06  5.16249916035993E-05 -2.07666832904332E-04 -1.14628643626037E-04  1.52133316038943E-06
  8.74802839930402E-07  5.16090236139965E-05 -2.07642380742348E-04 -1.14610866653424E-04  1.52595655240650E-06
 -8.76522100369297E-07  5.16113897160822E-05 -2.30652308629615E-06  9.48112384759097E-07  2.24075471852954E-05
 -1.22903804179615E-08 -8.14351329958957E-09 -2.47177999713510E-06 -3.09311958173795E-06 -2.14706030986939E-05
 -2.95958416390622E-05  2.02543781381578E-09 -4.56331884313249E-06  9.01170596419292E-06  3.71944084412954E-10
  2.59133983063547E-06 -2.27101389607747E-06  1.16003279275710E-06  2.25023485327085E-05 -2.18228921101935E-06
 -2.71327327353012E-06 -1.28878678587828E-06 -1.58204508269338E-06 -2.16143676708323E-05 -2.96221105740069E-05
 -2.24452539299211E-06 -2.27856441864173E-06  9.00004319955434E-06 -3.95511664879783E-06 -1.29878067735014E-06
 -2.30753445959352E-06  9.54951345323067E-07  2.24040070023633E-05 -2.13429434069447E-06 -2.68031709427953E-06
  1.18825221036448E-06  1.51271171973437E-06 -2.16136350263263E-05 -2.96216985849079E-05  2.24342943155565E-06
  2.27861912067553E-06  9.01081242465418E-06 -3.95497738059677E-06 -1.29050454235155E-06 -2.29684037852259E-06
  1.00211498493750E-06  2.24299581894966E-05 -8.13259475179676E-09 -6.03595309446699E-09  2.54592608274288E-06
  3.14593254636882E-06 -2.14698501353808E-05 -2.95951266565981E-05  4.69906673146564E-11  4.56361402910948E-06
  9.00863472594876E-06  2.16989767314028E-10  2.59179957232399E-06 -2.30646030001063E-06  9.61087272680630E-07
  2.24064523118558E-05  2.13580422884996E-06  2.68218375876826E-06  1.21276408512631E-06  1.53007026575265E-06
 -2.16155249376426E-05 -2.96229606581073E-05 -2.24261287431686E-06  2.27814385763034E-06  9.00955348958560E-06
  3.95512328269626E-06 -1.29259314264781E-06 -2.27949271234903E-06  1.11195303259999E-06  2.24780614881986E-05
  2.16654594667641E-06  2.70255332309047E-06 -1.27975149508741E-06 -1.57614574981347E-06 -2.16119443811047E-05
 -2.96197727169606E-05  2.24254396128172E-06 -2.27892749304425E-06  9.00266863355851E-06  3.95532054164908E-06
 -1.29742119733167E-06  1.86528785472062E-05  2.31963088752327E-05  1.19876345945557E-09 -3.81498401563281E-06
  3.02842258375854E-06  1.86561699748594E-05  2.31879777812920E-05 -3.30172360596271E-06 -1.90435935731839E-06
  3.02782039957468E-06  1.86169644055590E-05  2.31571709546322E-05 -3.29719549202384E-06  1.90785228578672E-06
  3.02820840026017E-06  1.87063664473334E-05  2.32286522237550E-05  5.78755111695038E-10  3.82175095180243E-06
  3.02813262872716E-06  1.86296423520953E-05  2.31658357554571E-05  3.29885782363293E-06  1.90648772219814E-06
  3.02850536205541E-06  1.86452755715387E-05  2.31779652279328E-05  3.30055977750416E-06 -1.90381997758074E-06
  3.02838056472168E-06  8.20711332775402E-09  2.13408445267565E-06  4.35060468343701E-06 -1.99720335036890E-08
 -1.26194288211128E-08  7.17610117053620E-07 -1.91288927252394E-07 -9.39076093804213E-07 -2.66042877571351E-06
  3.27077369324037E-09 -3.04194972940863E-07  1.16321130131997E-06  6.42230408741923E-10  3.31463927300700E-07
  3.92936013474103E-08  2.31398895286688E-06  4.43776932707035E-06  5.65445545036620E-07 -2.05579860667865E-07
  3.32799828939492E-07 -1.13186745842482E-07 -9.45280692947419E-07 -2.66502434529932E-06 -2.91218076668832E-07
 -1.52269645899389E-07  1.15068909475435E-06 -2.63817614727377E-07 -1.67207358142459E-07  1.16092302310992E-08
  2.15697306799326E-06  4.36176677793543E-06  6.10508222863648E-07 -1.73959412667714E-07 -3.70970132952125E-07
  8.76420987760557E-08 -9.43808148426179E-07 -2.66295461804376E-06  2.89418908756289E-07  1.51832246633328E-07
  1.16190732792442E-06 -2.62181070771911E-07 -1.63790605577689E-07  2.12641060629520E-08  2.20745048248094E-06
  4.38554037902956E-06  5.98633340098814E-09  3.14701143233159E-09 -6.79676944891807E-07  2.17590073800618E-07
 -9.34512368307150E-07 -2.65616088222835E-06  1.42424936162003E-09  3.04756782000013E-07  1.15932258841157E-06
 -8.97875607348959E-10  3.32914150960846E-07  2.74615881600664E-08  2.24802167721988E-06  4.40727134033201E-06
 -6.09699696072249E-07  1.74819709297145E-07 -3.42940258792144E-07  1.05784040654497E-07 -9.51149089363542E-07
 -2.66970208157644E-06 -2.87941681977404E-07  1.51487126763192E-07  1.15520461344721E-06  2.63041061330136E-07
 -1.67345301838994E-07  1.97925187425090E-08  2.20192192184246E-06  4.38190702005964E-06 -5.81419239785597E-07
  1.93999989896496E-07  3.53474447184449E-07 -9.97164654041265E-08 -9.38817774262509E-07 -2.65795680508158E-06
  2.89424618552553E-07 -1.52272562122812E-07  1.16064414349912E-06  2.62137675713994E-07 -1.64009292287982E-07
 -5.11378788459746E-06 -3.80352712102600E-06  1.85292006215727E-09 -7.40078136754067E-08  1.15618924305938E-06
 -5.09821330945241E-06 -3.79057022170732E-06 -6.25555997493737E-08 -3.69687341410082E-08  1.15820408862264E-06
 -5.10729409094763E-06 -3.79965710933760E-06 -6.35109726906043E-08  3.90146058146552E-08  1.15424925410270E-06
 -5.09763929040580E-06 -3.79263216565331E-06 -7.53382585249158E-10  7.58199880384011E-08  1.15494801838960E-06
 -5.12640714118491E-06 -3.81028619736380E-06  5.92733155585915E-08  3.42438359337771E-08  1.15915675724737E-06
 -5.08844508033368E-06 -3.78793667608340E-06  6.51945732055125E-08 -3.96102152587746E-08  1.15276895365877E-06
  0.00000000000000E+00  0.00000000000000E+00  0.00000000000000E+00  0.00000000000000E+00  0.00000000000000E+00
  0.00000000000000E+00  0.00000000000000E+00  0.00000000000000E+00  0.00000000000000E+00  0.00000000000000E+00
  0.00000000000000E+00  0.00000000000000E+00  0.00000000000000E+00  0.00000000000000E+00  0.00000000000000E+00
  0.00000000000000E+00  0.00000000000000E+00  0.00000000000000E+00  0.00000000000000E+00  0.00000000000000E+00
  0.00000000000000E+00  0.00000000000000E+00  0.00000000000000E+00  0.00000000000000E+00  0.00000000000000E+00
  0.00000000000000E+00  0.00000000000000E+00  0.00000000000000E+00  0.00000000000000E+00  0.00000000000000E+00
  0.00000000000000E+00  0.00000000000000E+00  0.00000000000000E+00  0.00000000000000E+00  0.00000000000000E+00
  0.00000000000000E+00  0.00000000000000E+00  0.00000000000000E+00  0.00000000000000E+00  0.00000000000000E+00
  0.00000000000000E+00  0.00000000000000E+00  0.00000000000000E+00  0.00000000000000E+00  0.00000000000000E+00
  0.00000000000000E+00  0.00000000000000E+00  0.00000000000000E+00  0.00000000000000E+00  0.00000000000000E+00
  0.00000000000000E+00  0.00000000000000E+00  0.00000000000000E+00  0.00000000000000E+00  0.00000000000000E+00
  0.00000000000000E+00  0.00000000000000E+00  0.00000000000000E+00  0.00000000000000E+00  0.00000000000000E+00
  0.00000000000000E+00  0.00000000000000E+00  0.00000000000000E+00  0.00000000000000E+00  0.00000000000000E+00
  0.00000000000000E+00  0.00000000000000E+00  0.00000000000000E+00  0.00000000000000E+00  0.00000000000000E+00
  0.00000000000000E+00  0.00000000000000E+00  0.00000000000000E+00  0.00000000000000E+00  0.00000000000000E+00
  0.00000000000000E+00  0.00000000000000E+00  0.00000000000000E+00  0.00000000000000E+00  0.00000000000000E+00
  0.00000000000000E+00  0.00000000000000E+00  0.00000000000000E+00  0.00000000000000E+00  0.00000000000000E+00
  0.00000000000000E+00  0.00000000000000E+00  0.00000000000000E+00  0.00000000000000E+00  0.00000000000000E+00
  0.00000000000000E+00  0.00000000000000E+00  0.00000000000000E+00  0.00000000000000E+00  0.00000000000000E+00
  0.00000000000000E+00  0.00000000000000E+00  0.00000000000000E+00  0.00000000000000E+00  0.00000000000000E+00
  0.00000000000000E+00  0.00000000000000E+00  0.00000000000000E+00  0.00000000000000E+00  0.00000000000000E+00
  0.00000000000000E+00  0.00000000000000E+00  0.00000000000000E+00  0.00000000000000E+00  0.00000000000000E+00
  0.00000000000000E+00  0.00000000000000E+00  0.00000000000000E+00  0.00000000000000E+00  0.00000000000000E+00
  0.00000000000000E+00  0.00000000000000E+00  0.00000000000000E+00  0.00000000000000E+00  0.00000000000000E+00
  0.00000000000000E+00  0.00000000000000E+00  0.00000000000000E+00  0.00000000000000E+00  0.00000000000000E+00
  0.00000000000000E+00  0.00000000000000E+00  0.00000000000000E+00  0.00000000000000E+00  0.00000000000000E+00
  0.00000000000000E+00  0.00000000000000E+00  0.00000000000000E+00  0.00000000000000E+00  0.00000000000000E+00
  0.00000000000000E+00  0.00000000000000E+00  0.00000000000000E+00  0.00000000000000E+00  0.00000000000000E+00
  0.00000000000000E+00  0.00000000000000E+00  0.00000000000000E+00  0.00000000000000E+00  0.00000000000000E+00
  0.00000000000000E+00  0.00000000000000E+00  0.00000000000000E+00  0.00000000000000E+00  0.00000000000000E+00
  0.00000000000000E+00  0.00000000000000E+00  0.00000000000000E+00  0.00000000000000E+00  0.00000000000000E+00
  0.00000000000000E+00  0.00000000000000E+00  0.00000000000000E+00  0.00000000000000E+00  0.00000000000000E+00
  0.00000000000000E+00  0.00000000000000E+00  0.00000000000000E+00  0.00000000000000E+00  0.00000000000000E+00
  0.00000000000000E+00  0.00000000000000E+00  0.00000000000000E+00  0.00000000000000E+00  0.00000000000000E+00
  0.00000000000000E+00  0.00000000000000E+00  0.00000000000000E+00  0.00000000000000E+00  0.00000000000000E+00
  0.00000000000000E+00  0.00000000000000E+00  0.00000000000000E+00  0.00000000000000E+00  0.00000000000000E+00
  0.00000000000000E+00  0.00000000000000E+00  0.00000000000000E+00  0.00000000000000E+00  0.00000000000000E+00
  0.00000000000000E+00  0.00000000000000E+00  0.00000000000000E+00  0.00000000000000E+00  0.00000000000000E+00
  0.00000000000000E+00  0.00000000000000E+00  0.00000000000000E+00  0.00000000000000E+00  0.00000000000000E+00
  0.00000000000000E+00  0.00000000000000E+00  0.00000000000000E+00  0.00000000000000E+00  0.00000000000000E+00
  0.00000000000000E+00  0.00000000000000E+00  0.00000000000000E+00  0.00000000000000E+00  0.00000000000000E+00
  0.00000000000000E+00  0.00000000000000E+00  0.00000000000000E+00  0.00000000000000E+00  0.00000000000000E+00
  0.00000000000000E+00  0.00000000000000E+00  0.00000000000000E+00  0.00000000000000E+00  0.00000000000000E+00
  0.00000000000000E+00  0.00000000000000E+00  0.00000000000000E+00  0.00000000000000E+00  0.00000000000000E+00
  0.00000000000000E+00  0.00000000000000E+00  0.00000000000000E+00  0.00000000000000E+00  0.00000000000000E+00
  0.00000000000000E+00  0.00000000000000E+00  0.00000000000000E+00  0.00000000000000E+00  0.00000000000000E+00
  0.00000000000000E+00  0.00000000000000E+00  0.00000000000000E+00  0.00000000000000E+00  0.00000000000000E+00
  0.00000000000000E+00  0.00000000000000E+00  0.00000000000000E+00  0.00000000000000E+00  0.00000000000000E+00
  0.00000000000000E+00  0.00000000000000E+00  0.00000000000000E+00  0.00000000000000E+00  0.00000000000000E+00
  0.00000000000000E+00  0.00000000000000E+00  0.00000000000000E+00  0.00000000000000E+00  0.00000000000000E+00
  0.00000000000000E+00  0.00000000000000E+00  0.00000000000000E+00  0.00000000000000E+00  0.00000000000000E+00
  0.00000000000000E+00  0.00000000000000E+00  0.00000000000000E+00  0.00000000000000E+00  0.00000000000000E+00
  0.00000000000000E+00  0.00000000000000E+00  0.00000000000000E+00  0.00000000000000E+00  0.00000000000000E+00
  0.00000000000000E+00  0.00000000000000E+00  0.00000000000000E+00  0.00000000000000E+00  0.00000000000000E+00
  0.00000000000000E+00  0.00000000000000E+00  0.00000000000000E+00  0.00000000000000E+00  0.00000000000000E+00
  0.00000000000000E+00  0.00000000000000E+00  0.00000000000000E+00  0.00000000000000E+00  0.00000000000000E+00
  0.00000000000000E+00  0.00000000000000E+00  0.00000000000000E+00  0.00000000000000E+00  0.00000000000000E+00
  0.00000000000000E+00  0.00000000000000E+00  0.00000000000000E+00  0.00000000000000E+00  0.00000000000000E+00
  0.00000000000000E+00  0.00000000000000E+00  0.00000000000000E+00  0.00000000000000E+00  0.00000000000000E+00
  0.00000000000000E+00  0.00000000000000E+00  0.00000000000000E+00  0.00000000000000E+00  0.00000000000000E+00
  0.00000000000000E+00  0.00000000000000E+00  0.00000000000000E+00  0.00000000000000E+00  0.00000000000000E+00
  0.00000000000000E+00  0.00000000000000E+00  0.00000000000000E+00  0.00000000000000E+00  0.00000000000000E+00
  0.00000000000000E+00  0.00000000000000E+00  0.00000000000000E+00  0.00000000000000E+00  0.00000000000000E+00
  0.00000000000000E+00  0.00000000000000E+00  0.00000000000000E+00  0.00000000000000E+00  0.00000000000000E+00
  0.00000000000000E+00  0.00000000000000E+00  0.00000000000000E+00  0.00000000000000E+00  0.00000000000000E+00
  0.00000000000000E+00  0.00000000000000E+00  0.00000000000000E+00  0.00000000000000E+00  0.00000000000000E+00
  0.00000000000000E+00  0.00000000000000E+00  0.00000000000000E+00  0.00000000000000E+00  0.00000000000000E+00
  0.00000000000000E+00  0.00000000000000E+00  0.00000000000000E+00  0.00000000000000E+00  0.00000000000000E+00
  0.00000000000000E+00  0.00000000000000E+00  0.00000000000000E+00  0.00000000000000E+00  0.00000000000000E+00
  0.00000000000000E+00  0.00000000000000E+00  0.00000000000000E+00  0.00000000000000E+00  0.00000000000000E+00
  0.00000000000000E+00  0.00000000000000E+00  0.00000000000000E+00  0.00000000000000E+00  0.00000000000000E+00
  0.00000000000000E+00  0.00000000000000E+00  0.00000000000000E+00  0.00000000000000E+00  0.00000000000000E+00
  0.00000000000000E+00  0.00000000000000E+00  0.00000000000000E+00  0.00000000000000E+00  0.00000000000000E+00
  0.00000000000000E+00  0.00000000000000E+00  0.00000000000000E+00  0.00000000000000E+00  0.00000000000000E+00
  0.00000000000000E+00  0.00000000000000E+00  0.00000000000000E+00  0.00000000000000E+00  0.00000000000000E+00
  0.00000000000000E+00  0.00000000000000E+00  0.00000000000000E+00  0.00000000000000E+00  0.00000000000000E+00
  0.00000000000000E+00  0.00000000000000E+00  0.00000000000000E+00  0.00000000000000E+00  0.00000000000000E+00
  0.00000000000000E+00  0.00000000000000E+00  0.00000000000000E+00  0.00000000000000E+00  0.00000000000000E+00
  0.00000000000000E+00  0.00000000000000E+00  0.00000000000000E+00  0.00000000000000E+00  0.00000000000000E+00
  0.00000000000000E+00  0.00000000000000E+00  0.00000000000000E+00  0.00000000000000E+00  0.00000000000000E+00
  0.00000000000000E+00  0.00000000000000E+00  0.00000000000000E+00  0.00000000000000E+00  0.00000000000000E+00
  0.00000000000000E+00  0.00000000000000E+00  0.00000000000000E+00  0.00000000000000E+00  0.00000000000000E+00
  0.00000000000000E+00  0.00000000000000E+00  0.00000000000000E+00  0.00000000000000E+00  0.00000000000000E+00
  0.00000000000000E+00  0.00000000000000E+00  0.00000000000000E+00  0.00000000000000E+00  0.00000000000000E+00
  0.00000000000000E+00  0.00000000000000E+00  0.00000000000000E+00  0.00000000000000E+00  0.00000000000000E+00
  0.00000000000000E+00  0.00000000000000E+00  0.00000000000000E+00  0.00000000000000E+00  0.00000000000000E+00
  0.00000000000000E+00  0.00000000000000E+00  0.00000000000000E+00  0.00000000000000E+00  0.00000000000000E+00
  0.00000000000000E+00  0.00000000000000E+00  0.00000000000000E+00  0.00000000000000E+00  0.00000000000000E+00
  0.00000000000000E+00  0.00000000000000E+00  0.00000000000000E+00  0.00000000000000E+00  0.00000000000000E+00
  0.00000000000000E+00  0.00000000000000E+00  0.00000000000000E+00  0.00000000000000E+00  0.00000000000000E+00
  0.00000000000000E+00  0.00000000000000E+00  0.00000000000000E+00  0.00000000000000E+00  0.00000000000000E+00
  0.00000000000000E+00  0.00000000000000E+00  0.00000000000000E+00  0.00000000000000E+00  0.00000000000000E+00
  0.00000000000000E+00  0.00000000000000E+00  0.00000000000000E+00  0.00000000000000E+00  0.00000000000000E+00
  0.00000000000000E+00  0.00000000000000E+00  0.00000000000000E+00  0.00000000000000E+00  0.00000000000000E+00
  0.00000000000000E+00  0.00000000000000E+00  0.00000000000000E+00  0.00000000000000E+00  0.00000000000000E+00
  0.00000000000000E+00  0.00000000000000E+00  0.00000000000000E+00  0.00000000000000E+00  0.00000000000000E+00
  0.00000000000000E+00  0.00000000000000E+00  0.00000000000000E+00  0.00000000000000E+00  0.00000000000000E+00
  0.00000000000000E+00  0.00000000000000E+00  0.00000000000000E+00  0.00000000000000E+00  0.00000000000000E+00
  0.00000000000000E+00  0.00000000000000E+00  0.00000000000000E+00  0.00000000000000E+00  0.00000000000000E+00
  0.00000000000000E+00  0.00000000000000E+00  0.00000000000000E+00  0.00000000000000E+00  0.00000000000000E+00
  0.00000000000000E+00  0.00000000000000E+00  0.00000000000000E+00  0.00000000000000E+00  0.00000000000000E+00
  0.00000000000000E+00  0.00000000000000E+00  0.00000000000000E+00  0.00000000000000E+00  0.00000000000000E+00
  0.00000000000000E+00  0.00000000000000E+00  0.00000000000000E+00  0.00000000000000E+00  0.00000000000000E+00
  0.00000000000000E+00  0.00000000000000E+00  0.00000000000000E+00  0.00000000000000E+00  0.00000000000000E+00
  0.00000000000000E+00  0.00000000000000E+00  0.00000000000000E+00  0.00000000000000E+00  0.00000000000000E+00
  0.00000000000000E+00  0.00000000000000E+00  0.00000000000000E+00  0.00000000000000E+00  0.00000000000000E+00
  0.00000000000000E+00  0.00000000000000E+00  0.00000000000000E+00  0.00000000000000E+00  0.00000000000000E+00
  0.00000000000000E+00  0.00000000000000E+00  0.00000000000000E+00  0.00000000000000E+00  0.00000000000000E+00
  0.00000000000000E+00  0.00000000000000E+00  0.00000000000000E+00  0.00000000000000E+00  0.00000000000000E+00
  0.00000000000000E+00  0.00000000000000E+00  0.00000000000000E+00  0.00000000000000E+00  0.00000000000000E+00
  0.00000000000000E+00  0.00000000000000E+00  0.00000000000000E+00  0.00000000000000E+00  0.00000000000000E+00
  0.00000000000000E+00  0.00000000000000E+00  0.00000000000000E+00  0.00000000000000E+00  0.00000000000000E+00
  0.00000000000000E+00  0.00000000000000E+00  0.00000000000000E+00  0.00000000000000E+00  0.00000000000000E+00
  0.00000000000000E+00  0.00000000000000E+00  0.00000000000000E+00  0.00000000000000E+00  0.00000000000000E+00
* ORBITAL    1    8
  4.03907155160823E-02 -3.83352820387921E-01  2.58892433988267E-02  1.08475841123860E-07 -3.49625100904847E-08
  5.29304681616069E-02  7.03356633459947E-03  1.36101033034850E-03  1.87451188037766E-03 -1.74050627186396E-08
  9.86107617461828E-05  1.50675731419499E-02 -4.98558530437135E-10 -1.33181166987338E-02  2.01966986596905E-02
 -1.91671427679818E-01  1.29539894391776E-02  6.66108909697772E-02 -1.53997673909905E-02 -6.24521949091899E-02
  3.36947837464251E-02  6.79759436301794E-04  9.35950088277906E-04  1.29907970229891E-02 -2.80502348587217E-04
  7.53329006791417E-03  2.18939965395958E-04 -9.18088532691242E-03 -2.01967547295592E-02  1.91672147700447E-01
 -1.29539980058014E-02 -6.66109924992691E-02  1.53996872260756E-02 -6.24520733075121E-02  3.36947512732980E-02
 -6.79758798496771E-04 -9.35949465984382E-04  1.29908204940923E-02 -2.80502425757837E-04 -7.53332039859928E-03
 -2.18939674612119E-04  9.18086499515217E-03 -4.03907574770193E-02  3.83352577815458E-01 -2.58893663102719E-02
  1.07324386145024E-07 -3.54520311350935E-08  5.29303803582472E-02  7.03350504747685E-03 -1.36101780959093E-03
 -1.87451916161100E-03  1.73871140473230E-08  9.86073571150135E-05 -1.50675604128192E-02  1.32797103823219E-09
  1.33181110875306E-02 -2.01966811687888E-02  1.91671528621608E-01 -1.29539410570849E-02  6.66109708527472E-02
 -1.53997132466454E-02 -6.24522079640054E-02  3.36947788693156E-02 -6.79753489394950E-04 -9.35944518381066E-04
 -1.29908084720099E-02 -2.80501873412420E-04 -7.53329632552696E-03  2.18941546021456E-04  9.18089070677243E-03
  2.01967729991092E-02 -1.91672042056865E-01  1.29540506201669E-02 -6.66109267683540E-02  1.53997311694807E-02
 -6.24520474859005E-02  3.36947650285600E-02  6.79761147014486E-04  9.35952872422927E-04 -1.29908088817939E-02
 -2.80500425300655E-04  7.53331330105479E-03 -2.18940929592563E-04 -9.18085816456650E-03 -1.35004364753561E-01
  8.30909316105013E-03  5.40749113447807E-09  2.08039121579481E-02 -2.68717741123223E-04 -6.74917426761028E-02
  4.15691790675323E-03  1.16875714398970E-02  5.60016713398961E-04 -1.34285415380932E-04  6.74920191427536E-02
 -4.15690163437293E-03 -1.16876046436980E-02  5.60047634093120E-04  1.34286025538908E-04  1.35004345805241E-01
 -8.30911017113982E-03  5.74763962940168E-09  2.08039126419437E-02  2.68719597326903E-04  6.74917872708583E-02
 -4.15688837733202E-03  1.16875733723564E-02  5.60024620463567E-04  1.34284305691332E-04 -6.74920020795460E-02
  4.15691204089269E-03 -1.16876049461798E-02  5.60043483957955E-04 -1.34287285096032E-04  4.59973342835859E-04
  1.86539809168249E-03 -4.41274729944794E-04  2.37028992274314E-08  1.61886429730871E-08  1.04406409409798E-03
  7.51120053388514E-04  1.62363360643892E-03  1.43267675252407E-03 -3.89729407288435E-09  1.51275817848665E-04
 -1.03189618524166E-03  8.12237617305010E-10 -1.30876358265775E-04  2.29646591342917E-04  9.30713257902597E-04
 -2.21660640443143E-04  8.01272541024820E-04  7.32053190256206E-04 -3.42023163172436E-04 -5.15638669172073E-04
  8.12394973840102E-04  7.16843848490001E-04  1.06106683815003E-04 -6.34437159467933E-05 -5.15988322146947E-04
  1.23928735221963E-04 -5.28022631797620E-05 -2.29641193783356E-04 -9.30680074360094E-04  2.21679893959612E-04
 -8.01279297280855E-04 -7.32056366426364E-04 -3.42027171637672E-04 -5.15639448215144E-04 -8.12396984667049E-04
 -7.16846480754803E-04  1.06106476840952E-04 -6.34431962185930E-05  5.15987454388722E-04 -1.23929883654490E-04
  5.28061582309855E-05 -4.59998465136933E-04 -1.86554167735858E-03  4.41204261329222E-04  2.58825765122504E-08
  1.89052165670998E-08  1.04403023549522E-03  7.51095920460229E-04 -1.62363668885595E-03 -1.43267984174026E-03
  2.32837442639110E-09  1.51276052170770E-04  1.03190705539418E-03  2.59791398294761E-10  1.30872745899451E-04
 -2.29639288247492E-04 -9.30671793493891E-04  2.21681555620241E-04  8.01289233812974E-04  7.32063042099570E-04
 -3.42075445837338E-04 -5.15672410375889E-04 -8.12395715602992E-04 -7.16845009130442E-04 -1.06109975032157E-04
 -6.34447110405244E-05  5.15984680076189E-04  1.23929265068812E-04  5.28110945768758E-05  2.29662101273357E-04
  9.30800550296207E-04 -2.21619453513716E-04 -8.01242934143939E-04 -7.32032138009444E-04 -3.42037083743363E-04
 -5.15647772983006E-04  8.12400510305295E-04  7.16849883974280E-04 -1.06102673236948E-04 -6.34440717058347E-05
 -5.15994892571117E-04 -1.23929205394662E-04 -5.28047617030690E-05 -1.90669529467836E-03 -2.10841662427758E-03
 -1.85871423047849E-09  4.84392438299099E-04 -2.45265337791869E-04 -9.53818346939411E-04 -1.05461207699456E-03
  1.49128532051778E-04  2.26159018053863E-04 -1.22705394650851E-04  9.53794433016886E-04  1.05459500431364E-03
 -1.49124078956006E-04  2.26157471885323E-04  1.22707093582396E-04  1.90670889690070E-03  2.10842374826802E-03
 -1.75239541197266E-09  4.84398170102406E-04  2.45265582939770E-04  9.53781985313435E-04  1.05458813595576E-03
  1.49119904428988E-04  2.26158837903256E-04  1.22705449816457E-04 -9.53796691992384E-04 -1.05459483287687E-03
 -1.49127073845210E-04  2.26157453738465E-04 -1.22707586496063E-04 -9.75778739886049E-05 -6.03632379937613E-04
 -4.56600601787081E-04 -1.74771333044991E-09 -8.95924653181129E-10 -2.58176097757804E-04 -1.91608608701510E-04
  2.27456573081829E-04  2.04283257226098E-04  4.29328219981346E-10  1.09836651395038E-05 -3.89229184675309E-05
  2.07744320360332E-10  5.06808867416166E-05 -4.88059868560429E-05 -3.01928832441171E-04 -2.28372129457473E-04
 -1.57437099213002E-04 -9.45804493284133E-05  1.45243427469800E-05 -2.78029429345980E-05  1.13556708394487E-04
  1.02183314421780E-04 -1.67493442676539E-05 -2.20161142773185E-05 -1.94661609579019E-05  1.90419447800510E-05
 -2.16600305024215E-05  4.88061840742616E-05  3.01930345587615E-04  2.28373454808759E-04  1.57427584103434E-04
  9.45734899120053E-05  1.45270487530049E-05 -2.78002682528281E-05 -1.13555451868474E-04 -1.02183014996447E-04
 -1.67479356343383E-05 -2.20164588649023E-05  1.94662503168109E-05 -1.90420655678161E-05  2.16606099278089E-05
  9.75764631356453E-05  6.03624960781915E-04  4.56597264291356E-04  6.38362557291200E-10  1.76486692464494E-10
 -2.58190145386827E-04 -1.91619285652240E-04 -2.27459600920806E-04 -2.04286075736904E-04  2.33225863522115E-10
  1.09833422610524E-05  3.89233497164523E-05 -9.93348498486693E-11 -5.06813487786134E-05  4.88089699236699E-05
  3.01946515918433E-04  2.28381323433774E-04 -1.57425055961144E-04 -9.45716461815278E-05  1.45351812183494E-05
 -2.77950166349100E-05 -1.13555345057359E-04 -1.02182530759603E-04  1.67478184812286E-05 -2.20168561358280E-05
  1.94652121567077E-05  1.90419938977794E-05  2.16595887130070E-05 -4.88092168145193E-05 -3.01948005388025E-04
 -2.28382391509069E-04  1.57433394979536E-04  9.45776476303782E-05  1.45322279784910E-05 -2.77974566182379E-05
  1.13558561499572E-04  1.02185719142820E-04  1.67492205757461E-05 -2.20163731382518E-05 -1.94654035708537E-05
 -1.90419263873903E-05 -2.16592924329564E-05  9.33233706414333E-04  6.32533532999030E-04  1.77413235850673E-10
 -1.16541703066084E-04 -6.17013017559941E-05  4.66633736832804E-04  3.16266976846710E-04 -5.27950080563339E-05
 -2.50975907358131E-05 -3.08595100761904E-05 -4.66618996362663E-04 -3.16255477946893E-04  5.27938821848390E-05
 -2.50972490779983E-05  3.08581027136920E-05 -9.33249681119713E-04 -6.32545599488009E-04 -1.92859261550205E-11
 -1.16543108333022E-04  6.17019738692904E-05 -4.66615870362474E-04 -3.16252899685540E-04 -5.27935811800984E-05
 -2.50973591650766E-05  3.08575062479452E-05  4.66629288605503E-04  3.16262057502890E-04  5.27952501713585E-05
 -2.50982962255089E-05 -3.08595337864684E-05  2.57829275955610E-05  1.21773954054783E-04  3.28696931076603E-05
  1.89410413936301E-08  1.24551533997206E-08  8.50190119928087E-05  6.06884726702098E-05  4.62813256842752E-05
  4.46708302957171E-05 -3.16808012852729E-09  1.25195097174292E-06 -1.44321920532059E-05 -3.29048957008757E-10
 -1.31003860358576E-05  1.29109538763629E-05  6.09956644818371E-05  1.64852864422362E-05  4.45421690029997E-05
  3.38602930509173E-05  7.75766278542134E-06  1.96335978031375E-06  2.31627730930432E-05  2.23378010720745E-05
  5.34140479289366E-06 -4.77219068980258E-06 -7.22263047208150E-06  3.47786472582532E-06  3.84821729393415E-06
 -1.29108109882948E-05 -6.09940420494833E-05 -1.64841949597774E-05 -4.45397710092713E-05 -3.38590325756597E-05
  7.75916786893922E-06  1.96488278684679E-06 -2.31609758716901E-05 -2.23357880328018E-05  5.34042511830564E-06
 -4.77244110846237E-06  7.22216546839094E-06 -3.47812356730056E-06 -3.84703273313291E-06 -2.57907964761868E-05
 -1.21818124631644E-04 -3.28906577881207E-05  4.42540429272562E-09  3.51438780506907E-09  8.50118479790854E-05
  6.06837427553225E-05 -4.62812071477312E-05 -4.46709996314855E-05 -3.01954613367825E-10  1.25133936835802E-06
  1.44349395914053E-05  2.83865123818495E-10  1.31002142682679E-05 -1.29155489007350E-05 -6.10218518834421E-05
 -1.64983986964916E-05  4.45308771450862E-05  3.38518692742230E-05  7.72802094648795E-06  1.94363905347419E-06
 -2.31596674734856E-05 -2.23344239553035E-05 -5.34105082290671E-06 -4.77168508862285E-06  7.22268778751883E-06
  3.47887253253865E-06 -3.84354262533305E-06  1.29242673932789E-05  6.10714047849902E-05  1.65227292757578E-05
 -4.45163609476727E-05 -3.38416193336838E-05  7.74429186014176E-06  1.95423923955591E-06  2.31610260733202E-05
  2.23362005470658E-05 -5.33862486469728E-06 -4.77194976002190E-06 -7.22782585012290E-06 -3.47839437246745E-06
  3.84543560782882E-06 -2.37231053036649E-04 -1.95678534594939E-04 -1.53169621523981E-09  3.50084851893517E-05
  5.97595486201901E-06 -1.18595401127393E-04 -9.78265924626072E-05  1.37595638713811E-05  1.11790569591680E-05
  2.98629848898418E-06  1.18586702960506E-04  9.78202311656850E-05 -1.37576544427296E-05  1.11772090565365E-05
 -2.98652685302772E-06  2.37240412302219E-04  1.95683857418035E-04 -1.25443415328591E-10  3.50111504856933E-05
 -5.97607737511908E-06  1.18570392768604E-04  9.78095649976865E-05  1.37547407926576E-05  1.11783175156005E-05
 -2.98640825717947E-06 -1.18580513494434E-04 -9.78139867753850E-05 -1.37590165702950E-05  1.11783664395170E-05
  2.98707544000350E-06 -7.43242249123266E-06 -4.40271009462997E-05 -2.33067964796104E-05  1.30002096240668E-08
  8.68977852696603E-09 -1.77208054048415E-05 -1.19984340917174E-05  1.44498014936045E-06 -1.07331730913495E-06
 -1.43719996894036E-09  9.92062518958955E-10  9.61366167203641E-07 -4.05922723898801E-10  2.82650159620925E-06
 -3.71273842702464E-06 -2.19970661852642E-05 -1.16459604333942E-05 -1.17576222127818E-05 -7.79305578052424E-06
  2.61278016079209E-06  1.47909687887642E-06  7.18608546946062E-07 -5.29929110489051E-07 -1.28903484280465E-06
  2.51368674608810E-07  4.79066602063911E-07 -1.46129388923356E-07 -5.95285833365273E-07  3.71202263694764E-06
  2.19922537457267E-05  1.16419804541779E-05  1.17525159055112E-05  7.78980722390668E-06  2.61746139129103E-06
  1.48298162346246E-06 -7.19082154163671E-07  5.30031947869282E-07 -1.28863507414520E-06  2.51505444616919E-07
 -4.78473564970007E-07  1.47105168892443E-07  5.96036370648907E-07  7.42777452921603E-06  4.40002714866618E-05
  2.32933658272506E-05  1.60354187349482E-09  1.11063509450654E-09 -1.77331854631041E-05 -1.20078951244860E-05
 -1.44061107071152E-06  1.07844620276951E-06  2.64523771779118E-10  4.69344267446074E-10 -9.57531446567818E-07
 -2.01678535477753E-10 -2.82709328942401E-06  3.71121535096741E-06  2.19873249688805E-05  1.16395271866078E-05
 -1.17470649573973E-05 -7.78628564691497E-06  2.61723477531183E-06  1.48299700830576E-06 -7.18961082003584E-07
  5.29365084921138E-07  1.28746526926443E-06  2.51719702854642E-07 -4.78280471780004E-07 -1.47204771904024E-07
  5.95905318803055E-07 -3.70584353197196E-06 -2.19574569501490E-05 -1.16255594266430E-05  1.17603678634853E-05
  7.79486171581595E-06  2.62503807093106E-06  1.48786447636251E-06  7.17750155848329E-07 -5.31373023557707E-07
  1.28940421501876E-06  2.51016622932655E-07  4.76163768621256E-07  1.46169454691144E-07 -5.94215676440299E-07
  6.10041972765980E-05  4.76381566426678E-05 -9.48629956218188E-10 -7.62224320904836E-06 -3.98725299892533E-06
  3.05072975379873E-05  2.38236331897788E-05 -3.16420926857720E-06 -2.14335961980144E-06 -1.99687606481940E-06
 -3.04984296927805E-05 -2.38185642989883E-05  3.16289935904095E-06 -2.14319693962490E-06  1.99552126680854E-06
 -6.10098897149990E-05 -4.76451119435670E-05 -2.14543449904989E-11 -7.62146120755685E-06  3.98443641833947E-06
 -3.04860436562790E-05 -2.38087898616686E-05 -3.16103039377677E-06 -2.14147859594762E-06  1.99542952715256E-06
  3.04877367884525E-05  2.38112679894810E-05  3.16004661228326E-06 -2.14196995508526E-06 -1.99525740227291E-06
  0.00000000000000E+00  0.00000000000000E+00  0.00000000000000E+00  0.00000000000000E+00  0.00000000000000E+00
  0.00000000000000E+00  0.00000000000000E+00  0.00000000000000E+00  0.00000000000000E+00  0.00000000000000E+00
  0.00000000000000E+00  0.00000000000000E+00  0.00000000000000E+00  0.00000000000000E+00  0.00000000000000E+00
  0.00000000000000E+00  0.00000000000000E+00  0.00000000000000E+00  0.00000000000000E+00  0.00000000000000E+00
  0.00000000000000E+00  0.00000000000000E+00  0.00000000000000E+00  0.00000000000000E+00  0.00000000000000E+00
  0.00000000000000E+00  0.00000000000000E+00  0.00000000000000E+00  0.00000000000000E+00  0.00000000000000E+00
  0.00000000000000E+00  0.00000000000000E+00  0.00000000000000E+00  0.00000000000000E+00  0.00000000000000E+00
  0.00000000000000E+00  0.00000000000000E+00  0.00000000000000E+00  0.00000000000000E+00  0.00000000000000E+00
  0.00000000000000E+00  0.00000000000000E+00  0.00000000000000E+00  0.00000000000000E+00  0.00000000000000E+00
  0.00000000000000E+00  0.00000000000000E+00  0.00000000000000E+00  0.00000000000000E+00  0.00000000000000E+00
  0.00000000000000E+00  0.00000000000000E+00  0.00000000000000E+00  0.00000000000000E+00  0.00000000000000E+00
  0.00000000000000E+00  0.00000000000000E+00  0.00000000000000E+00  0.00000000000000E+00  0.00000000000000E+00
  0.00000000000000E+00  0.00000000000000E+00  0.00000000000000E+00  0.00000000000000E+00  0.00000000000000E+00
  0.00000000000000E+00  0.00000000000000E+00  0.00000000000000E+00  0.00000000000000E+00  0.00000000000000E+00
  0.00000000000000E+00  0.00000000000000E+00  0.00000000000000E+00  0.00000000000000E+00  0.00000000000000E+00
  0.00000000000000E+00  0.00000000000000E+00  0.00000000000000E+00  0.00000000000000E+00  0.00000000000000E+00
  0.00000000000000E+00  0.00000000000000E+00  0.00000000000000E+00  0.00000000000000E+00  0.00000000000000E+00
  0.00000000000000E+00  0.00000000000000E+00  0.00000000000000E+00  0.00000000000000E+00  0.00000000000000E+00
  0.00000000000000E+00  0.00000000000000E+00  0.00000000000000E+00  0.00000000000000E+00  0.00000000000000E+00
  0.00000000000000E+00  0.00000000000000E+00  0.00000000000000E+00  0.00000000000000E+00  0.00000000000000E+00
  0.00000000000000E+00  0.00000000000000E+00  0.00000000000000E+00  0.00000000000000E+00  0.00000000000000E+00
  0.00000000000000E+00  0.00000000000000E+00  0.00000000000000E+00  0.00000000000000E+00  0.00000000000000E+00
  0.00000000000000E+00  0.00000000000000E+00  0.00000000000000E+00  0.00000000000000E+00  0.00000000000000E+00
  0.00000000000000E+00  0.00000000000000E+00  0.00000000000000E+00  0.00000000000000E+00  0.00000000000000E+00
  0.00000000000000E+00  0.00000000000000E+00  0.00000000000000E+00  0.00000000000000E+00  0.00000000000000E+00
  0.00000000000000E+00  0.00000000000000E+00  0.00000000000000E+00  0.00000000000000E+00  0.00000000000000E+00
  0.00000000000000E+00  0.00000000000000E+00  0.00000000000000E+00  0.00000000000000E+00  0.00000000000000E+00
  0.00000000000000E+00  0.00000000000000E+00  0.00000000000000E+00  0.00000000000000E+00  0.00000000000000E+00
  0.00000000000000E+00  0.00000000000000E+00  0.00000000000000E+00  0.00000000000000E+00  0.00000000000000E+00
  0.00000000000000E+00  0.00000000000000E+00  0.00000000000000E+00  0.00000000000000E+00  0.00000000000000E+00
  0.00000000000000E+00  0.00000000000000E+00  0.00000000000000E+00  0.00000000000000E+00  0.00000000000000E+00
  0.00000000000000E+00  0.00000000000000E+00  0.00000000000000E+00  0.00000000000000E+00  0.00000000000000E+00
  0.00000000000000E+00  0.00000000000000E+00  0.00000000000000E+00  0.00000000000000E+00  0.00000000000000E+00
  0.00000000000000E+00  0.00000000000000E+00  0.00000000000000E+00  0.00000000000000E+00  0.00000000000000E+00
  0.00000000000000E+00  0.00000000000000E+00  0.00000000000000E+00  0.00000000000000E+00  0.00000000000000E+00
  0.00000000000000E+00  0.00000000000000E+00  0.00000000000000E+00  0.00000000000000E+00  0.00000000000000E+00
  0.00000000000000E+00  0.00000000000000E+00  0.00000000000000E+00  0.00000000000000E+00  0.00000000000000E+00
  0.00000000000000E+00  0.00000000000000E+00  0.00000000000000E+00  0.00000000000000E+00  0.00000000000000E+00
  0.00000000000000E+00  0.00000000000000E+00  0.00000000000000E+00  0.00000000000000E+00  0.00000000000000E+00
  0.00000000000000E+00  0.00000000000000E+00  0.00000000000000E+00  0.00000000000000E+00  0.00000000000000E+00
  0.00000000000000E+00  0.00000000000000E+00  0.00000000000000E+00  0.00000000000000E+00  0.00000000000000E+00
  0.00000000000000E+00  0.00000000000000E+00  0.00000000000000E+00  0.00000000000000E+00  0.00000000000000E+00
  0.00000000000000E+00  0.00000000000000E+00  0.00000000000000E+00  0.00000000000000E+00  0.00000000000000E+00
  0.00000000000000E+00  0.00000000000000E+00  0.00000000000000E+00  0.00000000000000E+00  0.00000000000000E+00
  0.00000000000000E+00  0.00000000000000E+00  0.00000000000000E+00  0.00000000000000E+00  0.00000000000000E+00
  0.00000000000000E+00  0.00000000000000E+00  0.00000000000000E+00  0.00000000000000E+00  0.00000000000000E+00
  0.00000000000000E+00  0.00000000000000E+00  0.00000000000000E+00  0.00000000000000E+00  0.00000000000000E+00
  0.00000000000000E+00  0.00000000000000E+00  0.00000000000000E+00  0.00000000000000E+00  0.00000000000000E+00
  0.00000000000000E+00  0.00000000000000E+00  0.00000000000000E+00  0.00000000000000E+00  0.00000000000000E+00
  0.00000000000000E+00  0.00000000000000E+00  0.00000000000000E+00  0.00000000000000E+00  0.00000000000000E+00
  0.00000000000000E+00  0.00000000000000E+00  0.00000000000000E+00  0.00000000000000E+00  0.00000000000000E+00
  0.00000000000000E+00  0.00000000000000E+00  0.00000000000000E+00  0.00000000000000E+00  0.00000000000000E+00
  0.00000000000000E+00  0.00000000000000E+00  0.00000000000000E+00  0.00000000000000E+00  0.00000000000000E+00
  0.00000000000000E+00  0.00000000000000E+00  0.00000000000000E+00  0.00000000000000E+00  0.00000000000000E+00
  0.00000000000000E+00  0.00000000000000E+00  0.00000000000000E+00  0.00000000000000E+00  0.00000000000000E+00
  0.00000000000000E+00  0.00000000000000E+00  0.00000000000000E+00  0.00000000000000E+00  0.00000000000000E+00
  0.00000000000000E+00  0.00000000000000E+00  0.00000000000000E+00  0.00000000000000E+00  0.00000000000000E+00
  0.00000000000000E+00  0.00000000000000E+00  0.00000000000000E+00  0.00000000000000E+00  0.00000000000000E+00
  0.00000000000000E+00  0.00000000000000E+00  0.00000000000000E+00  0.00000000000000E+00  0.00000000000000E+00
  0.00000000000000E+00  0.00000000000000E+00  0.00000000000000E+00  0.00000000000000E+00  0.00000000000000E+00
  0.00000000000000E+00  0.00000000000000E+00  0.00000000000000E+00  0.00000000000000E+00  0.00000000000000E+00
  0.00000000000000E+00  0.00000000000000E+00  0.00000000000000E+00  0.00000000000000E+00  0.00000000000000E+00
  0.00000000000000E+00  0.00000000000000E+00  0.00000000000000E+00  0.00000000000000E+00  0.00000000000000E+00
  0.00000000000000E+00  0.00000000000000E+00  0.00000000000000E+00  0.00000000000000E+00  0.00000000000000E+00
  0.00000000000000E+00  0.00000000000000E+00  0.00000000000000E+00  0.00000000000000E+00  0.00000000000000E+00
  0.00000000000000E+00  0.00000000000000E+00  0.00000000000000E+00  0.00000000000000E+00  0.00000000000000E+00
  0.00000000000000E+00  0.00000000000000E+00  0.00000000000000E+00  0.00000000000000E+00  0.00000000000000E+00
  0.00000000000000E+00  0.00000000000000E+00  0.00000000000000E+00  0.00000000000000E+00  0.00000000000000E+00
  0.00000000000000E+00  0.00000000000000E+00  0.00000000000000E+00  0.00000000000000E+00  0.00000000000000E+00
  0.00000000000000E+00  0.00000000000000E+00  0.00000000000000E+00  0.00000000000000E+00  0.00000000000000E+00
  0.00000000000000E+00  0.00000000000000E+00  0.00000000000000E+00  0.00000000000000E+00  0.00000000000000E+00
  0.00000000000000E+00  0.00000000000000E+00  0.00000000000000E+00  0.00000000000000E+00  0.00000000000000E+00
  0.00000000000000E+00  0.00000000000000E+00  0.00000000000000E+00  0.00000000000000E+00  0.00000000000000E+00
  0.00000000000000E+00  0.00000000000000E+00  0.00000000000000E+00  0.00000000000000E+00  0.00000000000000E+00
  0.00000000000000E+00  0.00000000000000E+00  0.00000000000000E+00  0.00000000000000E+00  0.00000000000000E+00
  0.00000000000000E+00  0.00000000000000E+00  0.00000000000000E+00  0.00000000000000E+00  0.00000000000000E+00
  0.00000000000000E+00  0.00000000000000E+00  0.00000000000000E+00  0.00000000000000E+00  0.00000000000000E+00
  0.00000000000000E+00  0.00000000000000E+00  0.00000000000000E+00  0.00000000000000E+00  0.00000000000000E+00
  0.00000000000000E+00  0.00000000000000E+00  0.00000000000000E+00  0.00000000000000E+00  0.00000000000000E+00
  0.00000000000000E+00  0.00000000000000E+00  0.00000000000000E+00  0.00000000000000E+00  0.00000000000000E+00
  0.00000000000000E+00  0.00000000000000E+00  0.00000000000000E+00  0.00000000000000E+00  0.00000000000000E+00
  0.00000000000000E+00  0.00000000000000E+00  0.00000000000000E+00  0.00000000000000E+00  0.00000000000000E+00
  0.00000000000000E+00  0.00000000000000E+00  0.00000000000000E+00  0.00000000000000E+00  0.00000000000000E+00
  0.00000000000000E+00  0.00000000000000E+00  0.00000000000000E+00  0.00000000000000E+00  0.00000000000000E+00
  0.00000000000000E+00  0.00000000000000E+00  0.00000000000000E+00  0.00000000000000E+00  0.00000000000000E+00
  0.00000000000000E+00  0.00000000000000E+00  0.00000000000000E+00  0.00000000000000E+00  0.00000000000000E+00
  0.00000000000000E+00  0.00000000000000E+00  0.00000000000000E+00  0.00000000000000E+00  0.00000000000000E+00
  0.00000000000000E+00  0.00000000000000E+00  0.00000000000000E+00  0.00000000000000E+00  0.00000000000000E+00
  0.00000000000000E+00  0.00000000000000E+00  0.00000000000000E+00  0.00000000000000E+00  0.00000000000000E+00
  0.00000000000000E+00  0.00000000000000E+00  0.00000000000000E+00  0.00000000000000E+00  0.00000000000000E+00
  0.00000000000000E+00  0.00000000000000E+00  0.00000000000000E+00  0.00000000000000E+00  0.00000000000000E+00
  0.00000000000000E+00  0.00000000000000E+00  0.00000000000000E+00  0.00000000000000E+00  0.00000000000000E+00
  0.00000000000000E+00  0.00000000000000E+00  0.00000000000000E+00  0.00000000000000E+00  0.00000000000000E+00
  0.00000000000000E+00  0.00000000000000E+00  0.00000000000000E+00  0.00000000000000E+00  0.00000000000000E+00
  0.00000000000000E+00  0.00000000000000E+00  0.00000000000000E+00  0.00000000000000E+00  0.00000000000000E+00
  0.00000000000000E+00  0.00000000000000E+00  0.00000000000000E+00  0.00000000000000E+00  0.00000000000000E+00
  0.00000000000000E+00  0.00000000000000E+00  0.00000000000000E+00  0.00000000000000E+00  0.00000000000000E+00
  0.00000000000000E+00  0.00000000000000E+00  0.00000000000000E+00  0.00000000000000E+00  0.00000000000000E+00
  0.00000000000000E+00  0.00000000000000E+00  0.00000000000000E+00  0.00000000000000E+00  0.00000000000000E+00
  0.00000000000000E+00  0.00000000000000E+00  0.00000000000000E+00  0.00000000000000E+00  0.00000000000000E+00
  0.00000000000000E+00  0.00000000000000E+00  0.00000000000000E+00  0.00000000000000E+00  0.00000000000000E+00
  0.00000000000000E+00  0.00000000000000E+00  0.00000000000000E+00  0.00000000000000E+00  0.00000000000000E+00
  0.00000000000000E+00  0.00000000000000E+00  0.00000000000000E+00  0.00000000000000E+00  0.00000000000000E+00
  0.00000000000000E+00  0.00000000000000E+00  0.00000000000000E+00  0.00000000000000E+00  0.00000000000000E+00
  0.00000000000000E+00  0.00000000000000E+00  0.00000000000000E+00  0.00000000000000E+00  0.00000000000000E+00
  0.00000000000000E+00  0.00000000000000E+00  0.00000000000000E+00  0.00000000000000E+00  0.00000000000000E+00
  0.00000000000000E+00  0.00000000000000E+00  0.00000000000000E+00  0.00000000000000E+00  0.00000000000000E+00
  0.00000000000000E+00  0.00000000000000E+00  0.00000000000000E+00  0.00000000000000E+00  0.00000000000000E+00
  0.00000000000000E+00  0.00000000000000E+00  0.00000000000000E+00  0.00000000000000E+00  0.00000000000000E+00
  0.00000000000000E+00  0.00000000000000E+00  0.00000000000000E+00  0.00000000000000E+00  0.00000000000000E+00
  0.00000000000000E+00  0.00000000000000E+00  0.00000000000000E+00  0.00000000000000E+00  0.00000000000000E+00
  0.00000000000000E+00  0.00000000000000E+00  0.00000000000000E+00  0.00000000000000E+00  0.00000000000000E+00
  0.00000000000000E+00  0.00000000000000E+00  0.00000000000000E+00  0.00000000000000E+00  0.00000000000000E+00
  0.00000000000000E+00  0.00000000000000E+00  0.00000000000000E+00  0.00000000000000E+00  0.00000000000000E+00
* ORBITAL    1    9
  2.96514288222376E-08 -4.29126120560771E-07 -2.45417009873470E-09 -1.00908006870839E-01  4.25831078381377E-02
  4.75321160304910E-08  2.97749541799349E-09  1.02220731140841E-09  5.01751565706891E-10  1.66807814746787E-02
  7.67130427658331E-10  1.66597398548335E-08 -4.06662590469082E-04 -1.34486013238400E-08  3.49779210790512E-02
 -3.31996875527415E-01  2.24281309614302E-02  1.44669456043619E-02  1.59185787868866E-02  6.66047209208848E-02
 -1.53923198383271E-02  1.17713676113718E-03  1.62190024541779E-03  5.81964513995426E-03  2.19077452157693E-04
  1.30483780207033E-02 -2.80728403757769E-05  1.29907444969931E-02  3.49778782087172E-02 -3.31996525118317E-01
  2.24280876217312E-02  1.44668374317568E-02  1.59186244464630E-02 -6.66048033878444E-02  1.53924128262714E-02
  1.17713547064279E-03  1.62189898620624E-03 -5.81962387953158E-03 -2.19077875682578E-04  1.30483650476435E-02
 -2.80729987456404E-05  1.29907559052276E-02 -3.10161126199714E-08  4.20770530643516E-07 -3.83875219425301E-09
 -1.00907996453544E-01  4.25831129242349E-02  5.13162699911807E-08  5.25276917849124E-09 -1.28771668682605E-09
 -1.71918095948495E-09 -1.66807795030546E-02 -4.16563393105585E-10 -1.70955761757818E-08 -4.06662540031937E-04
  1.51799485155203E-08 -3.49779061963877E-02  3.31996961801595E-01 -2.24280876390468E-02  1.44669390364405E-02
  1.59185744892473E-02  6.66047482862060E-02 -1.53923010066045E-02 -1.17713564782067E-03 -1.62190147455570E-03
 -5.81964550849275E-03  2.19078390787114E-04 -1.30483831094759E-02 -2.80729182477607E-05 -1.29907449901421E-02
 -3.49778932328406E-02  3.31996436681742E-01 -2.24281361447478E-02  1.44668446918228E-02  1.59186299342075E-02
 -6.66047773029260E-02  1.53924294440226E-02 -1.17713516276754E-03 -1.62190058535797E-03  5.81962268446013E-03
 -2.19077951288266E-04 -1.30483591154628E-02 -2.80727436941684E-05 -1.29907544745437E-02 -1.14958791087974E-07
  1.62630606867478E-08 -6.18811265197288E-03  1.60115434840546E-08 -2.33938323677206E-10 -1.16913541189576E-01
  7.19722812368001E-03  1.40570870003737E-02  1.16873519765477E-02 -2.32651730732902E-04 -1.16913390743810E-01
  7.19723353660429E-03  1.40570614942957E-02 -1.16873517733546E-02 -2.32651686080649E-04  1.25111017209080E-07
 -9.90600591334441E-09 -6.18811506694581E-03  1.99120495855570E-08  3.31265526239142E-10  1.16913519107813E-01
 -7.19723866491210E-03  1.40570835890943E-02  1.16873459041254E-02  2.32650783962350E-04  1.16913414577361E-01
 -7.19722133886518E-03  1.40570641297163E-02 -1.16873569476669E-02  2.32650882145264E-04  8.28483134314925E-09
  4.62097724510500E-08  2.16702515188719E-08 -8.04384883836227E-04 -9.37988092116806E-04 -1.46490741589238E-08
 -9.76019383291781E-09  1.70826729676834E-09  1.30867258445400E-09  1.14056236110516E-04 -6.12239884151970E-10
 -3.02049224259073E-09 -1.35210112953672E-04  1.99332465715611E-09  3.98057083301557E-04  1.61377857971988E-03
 -3.83203369750085E-04  5.82272344996453E-04  3.28997663116854E-04  8.00616319200574E-04  7.31644977263902E-04
  1.40557914687701E-03  1.24132995888664E-03  6.96313154172420E-05  1.23979736645401E-04 -8.93753936304129E-04
  7.97540310750670E-05  1.06061871668464E-04  3.98063010244576E-04  1.61381427342336E-03 -3.83183462857036E-04
  5.82237877898303E-04  3.28972613522487E-04 -8.00632548514558E-04 -7.31657387419109E-04  1.40558115708884E-03
  1.24133255745489E-03 -6.96286315782215E-05 -1.23979250741627E-04 -8.93756162263562E-04  7.97538963825699E-05
  1.06063234315588E-04 -2.23909344376091E-09 -1.08707304121849E-08 -3.06531362606272E-09 -8.04408052650477E-04
 -9.38003202176030E-04  1.08354019291483E-08  8.42052177037639E-09  6.99133247291791E-10  1.20993652381012E-09
 -1.14059745749045E-04  7.61622294690273E-11  1.62840833000233E-09 -1.35210451029458E-04  6.16681036220835E-10
 -3.98068127305811E-04 -1.61384208347963E-03  3.83171867550027E-04  5.82241868230837E-04  3.28976455930228E-04
  8.00614737802103E-04  7.31643767213523E-04 -1.40558266547022E-03 -1.24133329706921E-03 -6.96281008115589E-05
  1.23980048790145E-04  8.93757608802690E-04  7.97530964058984E-05 -1.06062569528263E-04 -3.98059980003518E-04
 -1.61379599746215E-03  3.83193596437589E-04  5.82240883405154E-04  3.28975472463125E-04 -8.00640263443578E-04
 -7.31661805463831E-04 -1.40558078402424E-03 -1.24133207948968E-03  6.96280792937963E-05 -1.23979715530461E-04
  8.93755283533430E-04  7.97537294163191E-05 -1.06066137815878E-04  4.89681857446317E-09  3.94397989558058E-09
  1.40016961742166E-04 -9.28307515266670E-10  1.13242916441245E-09 -1.65106516000935E-03 -1.82592678337788E-03
  3.98292212057623E-04  1.49030570785952E-04 -2.12548450400861E-04 -1.65105472617389E-03 -1.82592042121257E-03
  3.98291385061140E-04 -1.49028205456440E-04 -2.12548367445198E-04  1.61838303670773E-08  1.13388159943589E-08
  1.40019288876626E-04  2.75269115629255E-09 -1.59668937944394E-10  1.65105472601592E-03  1.82592079413907E-03
  3.98291201417879E-04  1.49029519580966E-04  2.12548943622960E-04  1.65105701220950E-03  1.82592162924570E-03
  3.98292591237173E-04 -1.49028026561536E-04  2.12550927608879E-04  5.78693249329138E-09  3.31119339820581E-08
  1.61800622055334E-08  1.05303024740579E-04  2.68220656213661E-05 -1.53257083383142E-08 -1.06051486381188E-08
  2.81594866004889E-09  2.62359396761895E-09  1.19964249985977E-05 -2.18519359598705E-10 -1.83081706692242E-09
 -3.29786429156986E-05  5.83133635801265E-10 -8.45146983782238E-05 -5.23136143763682E-04 -3.95472008393026E-04
 -1.67289461066286E-04 -1.36978771398646E-04 -1.57387899536791E-04 -9.45778514198615E-05  1.97462665044169E-04
  1.76955628179706E-04 -4.09968777284307E-05  1.90312217492745E-05 -3.36553391463115E-05 -1.34783143879272E-08
 -1.67478589658190E-05 -8.45079995450716E-05 -5.23099477823160E-04 -3.95455387506656E-04 -1.67289492505282E-04
 -1.36978132294809E-04  1.57391641207855E-04  9.45800679155871E-05  1.97469218678453E-04  1.76961350829304E-04
  4.09955822675328E-05 -1.90310323512299E-05 -3.36586560304765E-05 -1.24778777828417E-08 -1.67469637001088E-05
 -1.16864411167276E-09 -6.36605559898020E-09 -2.50460780454066E-09  1.05314893020540E-04  2.68299486780866E-05
 -1.54378059527820E-08 -1.06924924055767E-08  2.38188951217391E-10  7.30172188440230E-10 -1.19935513682583E-05
 -1.42136752175412E-10  2.88315469093898E-10 -3.29788079989188E-05 -1.34325384599315E-09  8.45169864239930E-05
  5.23149693644005E-04  3.95479373827542E-04 -1.67276187184191E-04 -1.36968810630378E-04 -1.57377936836991E-04
 -9.45706679831458E-05 -1.97466307348521E-04 -1.76958348124867E-04  4.09965197233778E-05  1.90313130299807E-05
  3.36563639433149E-05 -1.32753521146741E-08  1.67464344141454E-05  8.45053225495687E-05  5.23084775096436E-04
  3.95449856911403E-04 -1.67317240670164E-04 -1.36997954407102E-04  1.57400791225647E-04  9.45868842919932E-05
 -1.97467012894332E-04 -1.76958963700784E-04 -4.09986373864289E-05 -1.90314249660116E-05  3.36595644633312E-05
 -1.35593006767446E-08  1.67480614775722E-05  4.96375591133504E-09  3.42456462105045E-09  5.37856915003716E-06
 -3.43603597197916E-10 -2.30389980677314E-10  8.07933760204003E-04  5.47708628857693E-04 -8.60405136737297E-05
 -5.27792405444432E-05 -5.34131048253477E-05  8.07914705547046E-04  5.47695005580892E-04 -8.60374834942236E-05
  5.27771041023188E-05 -5.34164729849658E-05 -1.89639806426808E-08 -1.31962264900038E-08  5.37871909693247E-06
 -3.38702246940043E-09 -3.42792049914953E-10 -8.07916499975271E-04 -5.47696303732948E-04 -8.60392281606383E-05
 -5.27783331018703E-05  5.34141743926797E-05 -8.07951671702185E-04 -5.47721645520592E-04 -8.60418051389691E-05
  5.27802835750923E-05  5.34152899572952E-05 -6.24721666646151E-09 -3.64856865541245E-08 -1.84245303160036E-08
 -1.79476842966827E-05 -1.75944658448931E-05  2.10617197268999E-08  1.50048943199271E-08  1.02385701050717E-09
  1.71802178978500E-09 -7.62823176198288E-07  4.15797304922410E-10  2.46704625038570E-09 -7.33813790555602E-06
  8.11571057306503E-11  2.23553323284008E-05  1.05629521560787E-04  2.85115910544289E-05  5.92351138367958E-05
  4.10880547921130E-05  4.45472597129950E-05  3.38711498110035E-05  3.20013206328173E-05  3.82727891686228E-05
  1.00124582248172E-05  3.81321502766599E-06 -1.25236879306238E-05 -7.38968480543195E-07  5.33974653601725E-06
  2.23274182270127E-05  1.05471117790165E-04  2.84345070146918E-05  5.92410597456407E-05  4.10912199438087E-05
 -4.45843684640440E-05 -3.38968700399953E-05  3.20058554250836E-05  3.82774440577849E-05 -1.00116416422053E-05
 -3.81210961949338E-06 -1.25158466789363E-05 -7.39566977600950E-07  5.34127183327697E-06  2.69688026049532E-09
  1.50889788596954E-08  5.41871862672034E-09 -1.79398675980648E-05 -1.75890525665306E-05  2.32281351634627E-08
  1.64436829516900E-08  2.59612014337518E-10  5.59717647689844E-10  7.63009536536797E-07 -2.96841371260550E-10
 -5.60280299496797E-10 -7.33969764570050E-06  1.16306748393464E-09 -2.23511222316405E-05 -1.05606023464268E-04
 -2.85018400075362E-05  5.92315629922843E-05  4.10850203696668E-05  4.45451988003383E-05  3.38698727587003E-05
 -3.20062244550214E-05 -3.82768201688015E-05 -1.00136914611848E-05  3.81242252892629E-06  1.25222238277291E-05
 -7.39096027534136E-07 -5.33943948172040E-06 -2.23347756597876E-05 -1.05514555208456E-04 -2.84589334097737E-05
  5.92634214266424E-05  4.11067502366680E-05 -4.45924317606621E-05 -3.39026390103256E-05 -3.20004329857306E-05
 -3.82708892262912E-05  1.00145818065396E-05 -3.81300622481582E-06  1.25184345407954E-05 -7.39720340722466E-07
 -5.34315445392370E-06 -5.09546429895611E-09 -3.02302490983130E-09  3.23668254605340E-06 -8.73068644297525E-11
 -4.77860486968945E-10 -2.05384586143180E-04 -1.69437223273695E-04  2.70646825487676E-05  1.37574725252756E-05
  4.89478844338257E-06 -2.05346050612666E-04 -1.69411824451549E-04  2.70575171151774E-05 -1.37498191167996E-05
  4.89398211807323E-06  1.90711215318896E-08  1.12300925292935E-08  3.23594343716336E-06  3.27668118641067E-09
 -4.49303366536577E-10  2.05369430559430E-04  1.69425653195409E-04  2.70632313914162E-05  1.37561032229238E-05
 -4.89414197792997E-06  2.05400519212852E-04  1.69448627725935E-04  2.70666284994721E-05 -1.37560296409788E-05
 -4.89597068326600E-06  2.81886627624756E-09  1.61103547991016E-08  7.56750924125336E-09  9.53174986281548E-06
  5.94752660509779E-06 -9.80842360376551E-09 -6.70714661014565E-09 -5.46292798837280E-10 -5.30436736915799E-10
 -1.55996185875618E-07  8.08966065089737E-10 -3.84265814151371E-10  3.99925738051842E-07  2.19798680507059E-10
 -6.42943887874392E-06 -3.77700933286070E-05 -2.02161690717153E-05 -1.08723105548974E-05 -7.50542196521217E-06
 -1.17667853315357E-05 -7.75990835000506E-06  2.27648755146779E-06 -8.41905166015474E-07 -2.08431026864066E-06
 -2.21592782874253E-07  7.56401422265356E-07  9.31404991328038E-08 -1.29237231963440E-06 -6.41075515757370E-06
 -3.76640887412813E-05 -2.01645426788453E-05 -1.08732013031845E-05 -7.50501459030953E-06  1.17884746385873E-05
  7.77432387940779E-06  2.27533947883799E-06 -8.42857917929687E-07  2.08386978445774E-06  2.21804350046069E-07
  7.49701173880736E-07  9.31698159959465E-08 -1.29353875325924E-06 -4.69452005894096E-09 -2.66609301318442E-08
 -1.22079289589164E-08  9.52836712734277E-06  5.94524980158008E-06 -1.77843437699418E-08 -1.29586479989531E-08
  2.84971821994579E-09  2.35594366077124E-09  1.56199426672105E-07  1.67082935466645E-10  1.96507514469586E-09
  3.98815592237403E-07 -6.82393303992514E-10  6.42693910100192E-06  3.77558127095024E-05  2.02089617837713E-05
 -1.08572422018007E-05 -7.49474285689433E-06 -1.17657179369695E-05 -7.75841335117471E-06 -2.27967972307535E-06
  8.38337125910422E-07  2.08342897464596E-06 -2.22415442291072E-07 -7.54711312852028E-07  9.25135662342834E-08
  1.29296314151290E-06  6.41639552189476E-06  3.76961335328391E-05  2.01802443570259E-05 -1.08817276644622E-05
 -7.51160988125548E-06  1.17919541610716E-05  7.77667533837174E-06 -2.27095008164964E-06  8.47037654130787E-07
 -2.08419671399565E-06  2.20880953853464E-07 -7.52837508090325E-07  9.33512593662564E-08  1.29451048734034E-06
  1.65924157955054E-09 -7.11245495090491E-10 -3.09907077667937E-07 -5.07399054250984E-10 -1.14412094814544E-09
  5.30064361207272E-05  4.12263345626230E-05 -5.80054221278618E-06 -3.17112372277767E-06 -3.41168490375642E-06
  5.29729046835987E-05  4.12024804875539E-05 -5.79551137101864E-06  3.16608785693362E-06 -3.41114752423344E-06
 -9.12710457520395E-09 -5.88078713805920E-09 -3.09052429906633E-07 -5.21188048580252E-10 -5.07406921117612E-10
 -5.29821426910342E-05 -4.12090229638376E-05 -5.79746240192873E-06 -3.16853536369763E-06  3.41213315194394E-06
 -5.30025518911061E-05 -4.12246894188067E-05 -5.79938089167762E-06  3.16903659544869E-06  3.41043430483702E-06
  0.00000000000000E+00  0.00000000000000E+00  0.00000000000000E+00  0.00000000000000E+00  0.00000000000000E+00
  0.00000000000000E+00  0.00000000000000E+00  0.00000000000000E+00  0.00000000000000E+00  0.00000000000000E+00
  0.00000000000000E+00  0.00000000000000E+00  0.00000000000000E+00  0.00000000000000E+00  0.00000000000000E+00
  0.00000000000000E+00  0.00000000000000E+00  0.00000000000000E+00  0.00000000000000E+00  0.00000000000000E+00
  0.00000000000000E+00  0.00000000000000E+00  0.00000000000000E+00  0.00000000000000E+00  0.00000000000000E+00
  0.00000000000000E+00  0.00000000000000E+00  0.00000000000000E+00  0.00000000000000E+00  0.00000000000000E+00
  0.00000000000000E+00  0.00000000000000E+00  0.00000000000000E+00  0.00000000000000E+00  0.00000000000000E+00
  0.00000000000000E+00  0.00000000000000E+00  0.00000000000000E+00  0.00000000000000E+00  0.00000000000000E+00
  0.00000000000000E+00  0.00000000000000E+00  0.00000000000000E+00  0.00000000000000E+00  0.00000000000000E+00
  0.00000000000000E+00  0.00000000000000E+00  0.00000000000000E+00  0.00000000000000E+00  0.00000000000000E+00
  0.00000000000000E+00  0.00000000000000E+00  0.00000000000000E+00  0.00000000000000E+00  0.00000000000000E+00
  0.00000000000000E+00  0.00000000000000E+00  0.00000000000000E+00  0.00000000000000E+00  0.00000000000000E+00
  0.00000000000000E+00  0.00000000000000E+00  0.00000000000000E+00  0.00000000000000E+00  0.00000000000000E+00
  0.00000000000000E+00  0.00000000000000E+00  0.00000000000000E+00  0.00000000000000E+00  0.00000000000000E+00
  0.00000000000000E+00  0.00000000000000E+00  0.00000000000000E+00  0.00000000000000E+00  0.00000000000000E+00
  0.00000000000000E+00  0.00000000000000E+00  0.00000000000000E+00  0.00000000000000E+00  0.00000000000000E+00
  0.00000000000000E+00  0.00000000000000E+00  0.00000000000000E+00  0.00000000000000E+00  0.00000000000000E+00
  0.00000000000000E+00  0.00000000000000E+00  0.00000000000000E+00  0.00000000000000E+00  0.00000000000000E+00
  0.00000000000000E+00  0.00000000000000E+00  0.00000000000000E+00  0.00000000000000E+00  0.00000000000000E+00
  0.00000000000000E+00  0.00000000000000E+00  0.00000000000000E+00  0.00000000000000E+00  0.00000000000000E+00
  0.00000000000000E+00  0.00000000000000E+00  0.00000000000000E+00  0.00000000000000E+00  0.00000000000000E+00
  0.00000000000000E+00  0.00000000000000E+00  0.00000000000000E+00  0.00000000000000E+00  0.00000000000000E+00
  0.00000000000000E+00  0.00000000000000E+00  0.00000000000000E+00  0.00000000000000E+00  0.00000000000000E+00
  0.00000000000000E+00  0.00000000000000E+00  0.00000000000000E+00  0.00000000000000E+00  0.00000000000000E+00
  0.00000000000000E+00  0.00000000000000E+00  0.00000000000000E+00  0.00000000000000E+00  0.00000000000000E+00
  0.00000000000000E+00  0.00000000000000E+00  0.00000000000000E+00  0.00000000000000E+00  0.00000000000000E+00
  0.00000000000000E+00  0.00000000000000E+00  0.00000000000000E+00  0.00000000000000E+00  0.00000000000000E+00
  0.00000000000000E+00  0.00000000000000E+00  0.00000000000000E+00  0.00000000000000E+00  0.00000000000000E+00
  0.00000000000000E+00  0.00000000000000E+00  0.00000000000000E+00  0.00000000000000E+00  0.00000000000000E+00
  0.00000000000000E+00  0.00000000000000E+00  0.00000000000000E+00  0.00000000000000E+00  0.00000000000000E+00
  0.00000000000000E+00  0.00000000000000E+00  0.00000000000000E+00  0.00000000000000E+00  0.00000000000000E+00
  0.00000000000000E+00  0.00000000000000E+00  0.00000000000000E+00  0.00000000000000E+00  0.00000000000000E+00
  0.00000000000000E+00  0.00000000000000E+00  0.00000000000000E+00  0.00000000000000E+00  0.00000000000000E+00
  0.00000000000000E+00  0.00000000000000E+00  0.00000000000000E+00  0.00000000000000E+00  0.00000000000000E+00
  0.00000000000000E+00  0.00000000000000E+00  0.00000000000000E+00  0.00000000000000E+00  0.00000000000000E+00
  0.00000000000000E+00  0.00000000000000E+00  0.00000000000000E+00  0.00000000000000E+00  0.00000000000000E+00
  0.00000000000000E+00  0.00000000000000E+00  0.00000000000000E+00  0.00000000000000E+00  0.00000000000000E+00
  0.00000000000000E+00  0.00000000000000E+00  0.00000000000000E+00  0.00000000000000E+00  0.00000000000000E+00
  0.00000000000000E+00  0.00000000000000E+00  0.00000000000000E+00  0.00000000000000E+00  0.00000000000000E+00
  0.00000000000000E+00  0.00000000000000E+00  0.00000000000000E+00  0.00000000000000E+00  0.00000000000000E+00
  0.00000000000000E+00  0.00000000000000E+00  0.00000000000000E+00  0.00000000000000E+00  0.00000000000000E+00
  0.00000000000000E+00  0.00000000000000E+00  0.00000000000000E+00  0.00000000000000E+00  0.00000000000000E+00
  0.00000000000000E+00  0.00000000000000E+00  0.00000000000000E+00  0.00000000000000E+00  0.00000000000000E+00
  0.00000000000000E+00  0.00000000000000E+00  0.00000000000000E+00  0.00000000000000E+00  0.00000000000000E+00
  0.00000000000000E+00  0.00000000000000E+00  0.00000000000000E+00  0.00000000000000E+00  0.00000000000000E+00
  0.00000000000000E+00  0.00000000000000E+00  0.00000000000000E+00  0.00000000000000E+00  0.00000000000000E+00
  0.00000000000000E+00  0.00000000000000E+00  0.00000000000000E+00  0.00000000000000E+00  0.00000000000000E+00
  0.00000000000000E+00  0.00000000000000E+00  0.00000000000000E+00  0.00000000000000E+00  0.00000000000000E+00
  0.00000000000000E+00  0.00000000000000E+00  0.00000000000000E+00  0.00000000000000E+00  0.00000000000000E+00
  0.00000000000000E+00  0.00000000000000E+00  0.00000000000000E+00  0.00000000000000E+00  0.00000000000000E+00
  0.00000000000000E+00  0.00000000000000E+00  0.00000000000000E+00  0.00000000000000E+00  0.00000000000000E+00
  0.00000000000000E+00  0.00000000000000E+00  0.00000000000000E+00  0.00000000000000E+00  0.00000000000000E+00
  0.00000000000000E+00  0.00000000000000E+00  0.00000000000000E+00  0.00000000000000E+00  0.00000000000000E+00
  0.00000000000000E+00  0.00000000000000E+00  0.00000000000000E+00  0.00000000000000E+00  0.00000000000000E+00
  0.00000000000000E+00  0.00000000000000E+00  0.00000000000000E+00  0.00000000000000E+00  0.00000000000000E+00
  0.00000000000000E+00  0.00000000000000E+00  0.00000000000000E+00  0.00000000000000E+00  0.00000000000000E+00
  0.00000000000000E+00  0.00000000000000E+00  0.00000000000000E+00  0.00000000000000E+00  0.00000000000000E+00
  0.00000000000000E+00  0.00000000000000E+00  0.00000000000000E+00  0.00000000000000E+00  0.00000000000000E+00
  0.00000000000000E+00  0.00000000000000E+00  0.00000000000000E+00  0.00000000000000E+00  0.00000000000000E+00
  0.00000000000000E+00  0.00000000000000E+00  0.00000000000000E+00  0.00000000000000E+00  0.00000000000000E+00
  0.00000000000000E+00  0.00000000000000E+00  0.00000000000000E+00  0.00000000000000E+00  0.00000000000000E+00
  0.00000000000000E+00  0.00000000000000E+00  0.00000000000000E+00  0.00000000000000E+00  0.00000000000000E+00
  0.00000000000000E+00  0.00000000000000E+00  0.00000000000000E+00  0.00000000000000E+00  0.00000000000000E+00
  0.00000000000000E+00  0.00000000000000E+00  0.00000000000000E+00  0.00000000000000E+00  0.00000000000000E+00
  0.00000000000000E+00  0.00000000000000E+00  0.00000000000000E+00  0.00000000000000E+00  0.00000000000000E+00
  0.00000000000000E+00  0.00000000000000E+00  0.00000000000000E+00  0.00000000000000E+00  0.00000000000000E+00
  0.00000000000000E+00  0.00000000000000E+00  0.00000000000000E+00  0.00000000000000E+00  0.00000000000000E+00
  0.00000000000000E+00  0.00000000000000E+00  0.00000000000000E+00  0.00000000000000E+00  0.00000000000000E+00
  0.00000000000000E+00  0.00000000000000E+00  0.00000000000000E+00  0.00000000000000E+00  0.00000000000000E+00
  0.00000000000000E+00  0.00000000000000E+00  0.00000000000000E+00  0.00000000000000E+00  0.00000000000000E+00
  0.00000000000000E+00  0.00000000000000E+00  0.00000000000000E+00  0.00000000000000E+00  0.00000000000000E+00
  0.00000000000000E+00  0.00000000000000E+00  0.00000000000000E+00  0.00000000000000E+00  0.00000000000000E+00
  0.00000000000000E+00  0.00000000000000E+00  0.00000000000000E+00  0.00000000000000E+00  0.00000000000000E+00
  0.00000000000000E+00  0.00000000000000E+00  0.00000000000000E+00  0.00000000000000E+00  0.00000000000000E+00
  0.00000000000000E+00  0.00000000000000E+00  0.00000000000000E+00  0.00000000000000E+00  0.00000000000000E+00
  0.00000000000000E+00  0.00000000000000E+00  0.00000000000000E+00  0.00000000000000E+00  0.00000000000000E+00
  0.00000000000000E+00  0.00000000000000E+00  0.00000000000000E+00  0.00000000000000E+00  0.00000000000000E+00
  0.00000000000000E+00  0.00000000000000E+00  0.00000000000000E+00  0.00000000000000E+00  0.00000000000000E+00
  0.00000000000000E+00  0.00000000000000E+00  0.00000000000000E+00  0.00000000000000E+00  0.00000000000000E+00
  0.00000000000000E+00  0.00000000000000E+00  0.00000000000000E+00  0.00000000000000E+00  0.00000000000000E+00
  0.00000000000000E+00  0.00000000000000E+00  0.00000000000000E+00  0.00000000000000E+00  0.00000000000000E+00
  0.00000000000000E+00  0.00000000000000E+00  0.00000000000000E+00  0.00000000000000E+00  0.00000000000000E+00
  0.00000000000000E+00  0.00000000000000E+00  0.00000000000000E+00  0.00000000000000E+00  0.00000000000000E+00
  0.00000000000000E+00  0.00000000000000E+00  0.00000000000000E+00  0.00000000000000E+00  0.00000000000000E+00
  0.00000000000000E+00  0.00000000000000E+00  0.00000000000000E+00  0.00000000000000E+00  0.00000000000000E+00
  0.00000000000000E+00  0.00000000000000E+00  0.00000000000000E+00  0.00000000000000E+00  0.00000000000000E+00
  0.00000000000000E+00  0.00000000000000E+00  0.00000000000000E+00  0.00000000000000E+00  0.00000000000000E+00
  0.00000000000000E+00  0.00000000000000E+00  0.00000000000000E+00  0.00000000000000E+00  0.00000000000000E+00
  0.00000000000000E+00  0.00000000000000E+00  0.00000000000000E+00  0.00000000000000E+00  0.00000000000000E+00
  0.00000000000000E+00  0.00000000000000E+00  0.00000000000000E+00  0.00000000000000E+00  0.00000000000000E+00
  0.00000000000000E+00  0.00000000000000E+00  0.00000000000000E+00  0.00000000000000E+00  0.00000000000000E+00
  0.00000000000000E+00  0.00000000000000E+00  0.00000000000000E+00  0.00000000000000E+00  0.00000000000000E+00
  0.00000000000000E+00  0.00000000000000E+00  0.00000000000000E+00  0.00000000000000E+00  0.00000000000000E+00
  0.00000000000000E+00  0.00000000000000E+00  0.00000000000000E+00  0.00000000000000E+00  0.00000000000000E+00
  0.00000000000000E+00  0.00000000000000E+00  0.00000000000000E+00  0.00000000000000E+00  0.00000000000000E+00
  0.00000000000000E+00  0.00000000000000E+00  0.00000000000000E+00  0.00000000000000E+00  0.00000000000000E+00
  0.00000000000000E+00  0.00000000000000E+00  0.00000000000000E+00  0.00000000000000E+00  0.00000000000000E+00
  0.00000000000000E+00  0.00000000000000E+00  0.00000000000000E+00  0.00000000000000E+00  0.00000000000000E+00
  0.00000000000000E+00  0.00000000000000E+00  0.00000000000000E+00  0.00000000000000E+00  0.00000000000000E+00
  0.00000000000000E+00  0.00000000000000E+00  0.00000000000000E+00  0.00000000000000E+00  0.00000000000000E+00
  0.00000000000000E+00  0.00000000000000E+00  0.00000000000000E+00  0.00000000000000E+00  0.00000000000000E+00
  0.00000000000000E+00  0.00000000000000E+00  0.00000000000000E+00  0.00000000000000E+00  0.00000000000000E+00
  0.00000000000000E+00  0.00000000000000E+00  0.00000000000000E+00  0.00000000000000E+00  0.00000000000000E+00
  0.00000000000000E+00  0.00000000000000E+00  0.00000000000000E+00  0.00000000000000E+00  0.00000000000000E+00
  0.00000000000000E+00  0.00000000000000E+00  0.00000000000000E+00  0.00000000000000E+00  0.00000000000000E+00
  0.00000000000000E+00  0.00000000000000E+00  0.00000000000000E+00  0.00000000000000E+00  0.00000000000000E+00
  0.00000000000000E+00  0.00000000000000E+00  0.00000000000000E+00  0.00000000000000E+00  0.00000000000000E+00
  0.00000000000000E+00  0.00000000000000E+00  0.00000000000000E+00  0.00000000000000E+00  0.00000000000000E+00
  0.00000000000000E+00  0.00000000000000E+00  0.00000000000000E+00  0.00000000000000E+00  0.00000000000000E+00
  0.00000000000000E+00  0.00000000000000E+00  0.00000000000000E+00  0.00000000000000E+00  0.00000000000000E+00
  0.00000000000000E+00  0.00000000000000E+00  0.00000000000000E+00  0.00000000000000E+00  0.00000000000000E+00
  0.00000000000000E+00  0.00000000000000E+00  0.00000000000000E+00  0.00000000000000E+00  0.00000000000000E+00
  0.00000000000000E+00  0.00000000000000E+00  0.00000000000000E+00  0.00000000000000E+00  0.00000000000000E+00
  0.00000000000000E+00  0.00000000000000E+00  0.00000000000000E+00  0.00000000000000E+00  0.00000000000000E+00
* ORBITAL    1   10
  1.69071881634116E-08 -8.92659985301796E-08  2.30566394431407E-08 -2.27719326213194E-01  4.29607991664553E-02
 -2.58225937806200E-08  5.26482003580890E-09  1.37779285029983E-10 -4.77499537833396E-10  1.70833027717338E-02
 -7.33146656455344E-10  1.59155475205404E-09 -2.78527340338859E-04 -9.83367926635470E-10  2.03519005315334E-02
 -2.92975236515428E-01  7.89353966855544E-03  2.17875320109353E-02  9.71004542376612E-03 -1.18900296346754E-01
  3.04115917625832E-02 -2.22076068415378E-04  5.51339464040972E-04  5.87032331695565E-03 -1.54023991226854E-04
  1.07371880797576E-02  1.17202150923776E-05 -6.47348352756345E-03 -2.03519037236226E-02  2.92975402937353E-01
 -7.89352467334534E-03 -2.17874554663997E-02 -9.71008038203656E-03 -1.18900181258109E-01  3.04115647177735E-02
  2.22075256841586E-04 -5.51340697863092E-04  5.87032058140826E-03 -1.54023105209356E-04 -1.07371957638428E-02
 -1.17201015632753E-05  6.47347399612393E-03  9.33355827438739E-09 -1.30819776907621E-07  6.14585689919769E-09
  2.27719280569939E-01 -4.29608305622362E-02 -5.96608489063049E-09 -2.84420115900571E-08  4.08174404976383E-10
 -1.20467043271489E-10  1.70832972942431E-02 -8.23556698227620E-10  3.76184133118897E-09  2.78527813686028E-04
 -2.21085719239787E-09  2.03518966104866E-02 -2.92975258100285E-01  7.89352874366375E-03 -2.17875280902691E-02
 -9.71004125027912E-03  1.18900310220291E-01 -3.04115822558087E-02 -2.22076452450371E-04  5.51340313340033E-04
  5.87032549407925E-03  1.54020983922152E-04  1.07371915654970E-02 -1.17204661779372E-05 -6.47348219946180E-03
 -2.03519187254769E-02  2.92975318481089E-01 -7.89356698383484E-03  2.17874226590356E-02  9.71005766821232E-03
  1.18900157723163E-01 -3.04115819232779E-02  2.22076889526057E-04 -5.51338822630278E-04  5.87031831037890E-03
  1.54021258566677E-04 -1.07371895774227E-02  1.17197623672379E-05  6.47346873858907E-03 -8.40103061038388E-08
  1.89898048910634E-09 -7.51490729751538E-03  1.13720285936247E-08  4.72789978941935E-10 -1.67892245407091E-01
  1.60027111231074E-02  1.91727495359731E-02  6.73075956890485E-03 -1.27157353976958E-04  1.67892328778412E-01
 -1.60027127660585E-02 -1.91727553679089E-02  6.73076993172776E-03  1.27158255568959E-04 -1.10566839732555E-07
 -1.49262177557866E-08  7.51490981582560E-03 -1.55128394666448E-08 -1.17704464554954E-09 -1.67892238789349E-01
  1.60027141860877E-02 -1.91727476367159E-02 -6.73076068753714E-03 -1.27157081988732E-04  1.67892339615453E-01
 -1.60027056291086E-02  1.91727605294455E-02 -6.73076961445638E-03  1.27158286120684E-04  1.09058975619446E-09
  6.31241457059275E-09  2.87887423016527E-09  1.69511015361724E-04 -2.09378554947430E-04 -5.00764878244155E-09
 -3.75093717975736E-09 -4.39547072023012E-10 -1.79152765505295E-09 -5.74223297580157E-05  8.48352512615494E-11
 -4.58246624399097E-10  2.91300411492131E-04  5.78585917440080E-10  1.33308088984160E-04  4.58805091327783E-04
 -5.25059905258374E-05  2.02313431909243E-03  1.44998266600296E-03  1.26597384435316E-03  7.16255245029288E-04
  2.93820373799691E-03  8.74393753041836E-04  1.12309482766058E-04  1.88329991706969E-04 -5.52839457743029E-04
  3.49059568004596E-05  9.80095271894581E-05 -1.33299077381698E-04 -4.58755906560896E-04  5.25286895957637E-05
 -2.02314020327927E-03 -1.44998619842784E-03  1.26595235591877E-03  7.16239640824404E-04 -2.93820528382513E-03
 -8.74395910586350E-04  1.12310978133374E-04  1.88330009772358E-04  5.52837261677570E-04 -3.49065272211988E-05
 -9.80085413475369E-05  7.75092053469726E-10  3.66784845001557E-09  1.10285035966470E-09 -1.69563630357699E-04
  2.09342051055781E-04  1.55054959600414E-08  1.09403337925911E-08  1.86550298756822E-09  5.96152429995010E-10
 -5.74282154617324E-05  2.66943148387005E-10 -2.92867716198603E-10 -2.91300415840078E-04  1.90810755090393E-09
  1.33300139666585E-04  4.58762137968742E-04 -5.25259442970167E-05 -2.02315727059949E-03 -1.44999807298806E-03
 -1.26594548993399E-03 -7.16235476892784E-04  2.93820326658460E-03  8.74394379464071E-04  1.12312566471557E-04
 -1.88330158602064E-04 -5.52837611473267E-04 -3.49068339967650E-05  9.80061798704183E-05 -1.33312885678339E-04
 -4.58833160370310E-04  5.24909506846065E-05  2.02313413111337E-03  1.44998257328602E-03 -1.26596822976444E-03
 -7.16251831921932E-04 -2.93820326318947E-03 -8.74392968173284E-04  1.12309081971454E-04 -1.88329762249546E-04
  5.52841509623509E-04  3.49072788908276E-05 -9.80093193733379E-05  4.06698399182798E-09  2.25809839466124E-09
  4.56188601339431E-05 -4.70739274857135E-10  3.43859660810124E-10 -3.55299572541613E-03 -2.96494669557650E-03
  5.02885456036649E-04  3.16664410177286E-04  1.26537410277967E-04  3.55297983985480E-03  2.96494113490024E-03
 -5.02881225154221E-04  3.16663617991935E-04 -1.26538965448385E-04  2.36362797001551E-08  1.74060608908661E-08
 -4.56152454582257E-05  3.68107075083956E-09 -1.91796940165325E-10 -3.55299727171951E-03 -2.96495306376817E-03
 -5.02883365090589E-04 -3.16665953636651E-04  1.26537866157724E-04  3.55299983698482E-03  2.96494639303425E-03
  5.02887314354817E-04 -3.16665706366282E-04 -1.26536183386145E-04  9.87162507462799E-10  5.86805166773246E-09
  3.02582402671678E-09  2.67832305456424E-05  3.41330291652597E-05 -5.72838810717932E-10 -3.02800704020616E-10
  3.10607970607517E-09  2.41673130935871E-09  8.91718897533251E-06 -6.12659883691641E-10  8.55678915518771E-11
 -1.74764883626097E-05 -1.03890350759710E-10 -7.63144880180326E-05 -4.90119188657193E-04 -2.45520036560571E-04
 -2.66927954430006E-04 -1.88730894913218E-04 -1.38653018610756E-04 -8.92602366721660E-05  7.26547597226231E-05
  8.93617042347517E-05 -1.98403963766796E-05 -7.47266455524470E-06  1.31375489273759E-05  4.54220245973424E-06
 -1.66041262520252E-05  7.63112796255411E-05  4.90100655108137E-04  2.45510169993563E-04  2.66923478760022E-04
  1.88727551595864E-04 -1.38645192235847E-04 -8.92547323617875E-05 -7.26563777994172E-05 -8.93639821745514E-05
 -1.98394859637138E-05 -7.47254966876972E-06 -1.31366309911418E-05 -4.54193722330535E-06  1.66036343659319E-05
 -5.60128056643976E-10 -3.45435858809268E-09 -1.75231031497242E-09 -2.67735006383340E-05 -3.41263777538246E-05
 -7.67364054054122E-09 -5.50225902113078E-09 -2.80458832782387E-09 -2.48659748017886E-09  8.91749701505906E-06
 -2.40654727021461E-10 -1.13258047149187E-10  1.74764778248822E-05 -4.93083891611143E-10 -7.63079763546127E-05
 -4.90082517915165E-04 -2.45502338021697E-04  2.66931382006677E-04  1.88733109391765E-04  1.38653676000032E-04
  8.92606436272721E-05  7.26636995214226E-05  8.93700250689585E-05 -1.98398476065390E-05  7.47333856725184E-06
  1.31362168427275E-05 -4.54189719392042E-06 -1.66041257502322E-05  7.63110123999114E-05  4.90098965921944E-04
  2.45509630331999E-04 -2.66929400169765E-04 -1.88731463125721E-04  1.38658725557285E-04  8.92640885342017E-05
 -7.26624948995103E-05 -8.93691426528120E-05 -1.98401695297702E-05  7.47331790551806E-06 -1.31366877974841E-05
  4.54176555621103E-06  1.66049740589608E-05 -2.51242369475584E-09 -1.98372108789075E-09  7.39664878278983E-07
  4.01447235035925E-10  1.87661916289367E-11  7.08777339083163E-04  5.45443411873790E-04 -7.14364153492507E-05
 -4.08143498144582E-05 -3.49420507565899E-05 -7.08760340039960E-04 -5.45432305684163E-04  7.14330775488677E-05
 -4.08132106517094E-05  3.49428691093394E-05 -8.57830336020007E-09 -5.98702692962302E-09 -7.40882710414447E-07
 -1.37058402081922E-09  2.26596679425232E-10  7.08769955159552E-04  5.45440134313764E-04  7.14335742782298E-05
  4.08132264011906E-05 -3.49452521771688E-05 -7.08773673797802E-04 -5.45440711192878E-04 -7.14362398197562E-05
  4.08139146867069E-05  3.49431445212280E-05 -8.28610710091986E-09 -4.56652708462516E-08 -2.02698563080178E-08
 -8.64523173794504E-06 -9.11161042489764E-06  1.89992779934053E-08  1.31416006905099E-08  4.53005014091750E-09
  3.93212790692437E-09  6.87087722933035E-07 -1.03879019410621E-09  1.31098890917351E-09 -1.90107131134005E-06
 -3.48247175152668E-10  9.66894212264114E-06  5.21892036003180E-05  1.93508986896388E-05  3.24049327664146E-05
  2.16628470875076E-05  1.37199215882797E-05  7.24833941146125E-06  1.70922242606368E-05  1.62156120972412E-05
  2.67076927336647E-06 -1.57979407825962E-06 -4.68644300617882E-06 -8.35599177236513E-07  1.14458178164019E-06
 -9.67553685993467E-06 -5.22258217501051E-05 -1.93674784716935E-05 -3.23837216803527E-05 -2.16493389167044E-05
  1.37306335429956E-05  7.25528172844616E-06 -1.70970128549903E-05 -1.62209654095616E-05  2.66711154782688E-06
 -1.57866407767670E-06  4.68845417399344E-06  8.35558485085386E-07 -1.14644337560246E-06  2.16337760389939E-08
  1.23488766956511E-07  6.12920017652140E-08  8.65487480651860E-06  9.11854752888508E-06  3.18580540089453E-08
  2.14091337665573E-08 -1.82459765090536E-09 -1.92511681617958E-09  6.88470506694491E-07 -7.38405411932415E-10
 -6.99139876204724E-09  1.90164381915378E-06  9.66137096746027E-10  9.64773392303155E-06  5.20686213535960E-05
  1.92941580214210E-05 -3.24572585169626E-05 -2.17005094359425E-05 -1.37398482229683E-05 -7.26302109194323E-06
  1.71022088863322E-05  1.62255232883825E-05  2.67218063462866E-06  1.58020058874926E-06 -4.68040050633808E-06
  8.36214851047530E-07  1.14476688814910E-06 -9.65021716361633E-06 -5.20830897518719E-05 -1.92995500787987E-05
  3.24401388843444E-05  2.16880860180272E-05 -1.37419264308480E-05 -7.26293488002464E-06 -1.71024859678679E-05
 -1.62259312689938E-05  2.66925465623347E-06  1.58026697084832E-06  4.68136611336641E-06 -8.36884613553571E-07
 -1.14550646683958E-06 -3.21928859210988E-09 -1.23910303477896E-09  8.51224289544279E-07 -7.59509051831968E-10
 -7.19435877769910E-10 -1.01852587845712E-04 -8.52420358702409E-05  9.51055722241008E-06  5.98248459422029E-06
  2.48389832657044E-06  1.01845505315320E-04  8.52358834449857E-05 -9.51014185239634E-06  5.98009231625858E-06
 -2.48130548620421E-06 -1.24279137226195E-08 -7.37376740003464E-09 -8.52108246884815E-07 -4.28890453437435E-09
 -1.12727936216415E-09 -1.01861075854746E-04 -8.52443273272233E-05 -9.50847410390369E-06 -5.98204773623021E-06
  2.48049301079538E-06  1.01849562403796E-04  8.52385011565501E-05  9.50725743736206E-06 -5.98016092563273E-06
 -2.48203515754850E-06 -2.00626766950346E-09 -1.13107388128646E-08 -5.01129687025279E-09  2.52071060902980E-06
  1.72488548684453E-06  4.80661864117553E-09  3.39676136989914E-09  1.43817557921434E-09  1.03177548224144E-09
 -2.74550502324432E-07 -3.18107816152058E-10  5.35344252914942E-10 -1.49892639675585E-07 -4.81992483906675E-11
 -2.39836346060333E-06 -1.40822102636120E-05 -6.95349489166162E-06 -2.69916948426245E-06 -1.75364666635434E-06
 -1.08040174139222E-07 -2.03052183956522E-08  1.25559256710054E-06  9.20020336828769E-07 -2.95412621213624E-07
 -4.27404717579642E-08  3.53941172270875E-07  7.67047246848281E-08 -1.26923345054915E-08  2.39720434224268E-06
  1.40775156633493E-05  6.95327963666044E-06  2.70627640129670E-06  1.75923366287349E-06 -1.06672716464422E-07
 -1.91495679811309E-08 -1.25771164791194E-06 -9.23018684039258E-07 -2.96783356071157E-07 -4.23581392971525E-08
 -3.53711641120976E-07 -7.58757177303044E-08  1.28183833844084E-08 -5.12841867963711E-09 -2.98424539275786E-08
 -1.58238050740183E-08 -2.49818069357689E-06 -1.70920923605832E-06  1.14109682292651E-08  8.23625068841182E-09
  1.43133301265076E-09  1.12751157556426E-09 -2.72113603181643E-07  6.52132168589282E-10  9.31870168938496E-10
  1.50290537001036E-07  8.38293563912876E-10 -2.39719296334842E-06 -1.40759358152262E-05 -6.95096993740527E-06
  2.70223988509753E-06  1.75638238133296E-06  8.22123507461525E-08  2.76079750333656E-09  1.25577850590369E-06
  9.20986712433727E-07 -2.96756644078054E-07  4.30850431963682E-08  3.53270591170821E-07 -7.63322664423290E-08
 -1.07519226483633E-08  2.40418951059606E-06  1.41157903365264E-05  6.97115706154487E-06 -2.69236797747357E-06
 -1.74940116119918E-06  9.70415835759955E-08  1.25630129598431E-08 -1.25831902327503E-06 -9.23503406801824E-07
 -2.94791121462729E-07  4.22941560253224E-08 -3.55942644276334E-07  7.66455358626110E-08  1.19011783339064E-08
 -6.38819491372997E-10  9.30985994988707E-11 -4.06407506860470E-08 -3.44397828843138E-10  1.58057527914559E-10
  1.33151766535095E-05  1.05838932864448E-05 -1.14577579155603E-06 -6.84496526017564E-07 -8.32356050793061E-07
 -1.33255627755047E-05 -1.05914679129275E-05  1.14661198105649E-06 -6.84906434227830E-07  8.31842892439375E-07
  2.74473255480600E-08  1.97093153860057E-08  3.86197044936479E-08  5.09795776802267E-09 -3.13762559227441E-10
  1.33009730791016E-05  1.05739135100938E-05  1.14223934113521E-06  6.84583839348511E-07 -8.30554869862892E-07
 -1.33101836342234E-05 -1.05778720394984E-05 -1.14544626261202E-06  6.84173423061730E-07  8.33484513963164E-07
  0.00000000000000E+00  0.00000000000000E+00  0.00000000000000E+00  0.00000000000000E+00  0.00000000000000E+00
  0.00000000000000E+00  0.00000000000000E+00  0.00000000000000E+00  0.00000000000000E+00  0.00000000000000E+00
  0.00000000000000E+00  0.00000000000000E+00  0.00000000000000E+00  0.00000000000000E+00  0.00000000000000E+00
  0.00000000000000E+00  0.00000000000000E+00  0.00000000000000E+00  0.00000000000000E+00  0.00000000000000E+00
  0.00000000000000E+00  0.00000000000000E+00  0.00000000000000E+00  0.00000000000000E+00  0.00000000000000E+00
  0.00000000000000E+00  0.00000000000000E+00  0.00000000000000E+00  0.00000000000000E+00  0.00000000000000E+00
  0.00000000000000E+00  0.00000000000000E+00  0.00000000000000E+00  0.00000000000000E+00  0.00000000000000E+00
  0.00000000000000E+00  0.00000000000000E+00  0.00000000000000E+00  0.00000000000000E+00  0.00000000000000E+00
  0.00000000000000E+00  0.00000000000000E+00  0.00000000000000E+00  0.00000000000000E+00  0.00000000000000E+00
  0.00000000000000E+00  0.00000000000000E+00  0.00000000000000E+00  0.00000000000000E+00  0.00000000000000E+00
  0.00000000000000E+00  0.00000000000000E+00  0.00000000000000E+00  0.00000000000000E+00  0.00000000000000E+00
  0.00000000000000E+00  0.00000000000000E+00  0.00000000000000E+00  0.00000000000000E+00  0.00000000000000E+00
  0.00000000000000E+00  0.00000000000000E+00  0.00000000000000E+00  0.00000000000000E+00  0.00000000000000E+00
  0.00000000000000E+00  0.00000000000000E+00  0.00000000000000E+00  0.00000000000000E+00  0.00000000000000E+00
  0.00000000000000E+00  0.00000000000000E+00  0.00000000000000E+00  0.00000000000000E+00  0.00000000000000E+00
  0.00000000000000E+00  0.00000000000000E+00  0.00000000000000E+00  0.00000000000000E+00  0.00000000000000E+00
  0.00000000000000E+00  0.00000000000000E+00  0.00000000000000E+00  0.00000000000000E+00  0.00000000000000E+00
  0.00000000000000E+00  0.00000000000000E+00  0.00000000000000E+00  0.00000000000000E+00  0.00000000000000E+00
  0.00000000000000E+00  0.00000000000000E+00  0.00000000000000E+00  0.00000000000000E+00  0.00000000000000E+00
  0.00000000000000E+00  0.00000000000000E+00  0.00000000000000E+00  0.00000000000000E+00  0.00000000000000E+00
  0.00000000000000E+00  0.00000000000000E+00  0.00000000000000E+00  0.00000000000000E+00  0.00000000000000E+00
  0.00000000000000E+00  0.00000000000000E+00  0.00000000000000E+00  0.00000000000000E+00  0.00000000000000E+00
  0.00000000000000E+00  0.00000000000000E+00  0.00000000000000E+00  0.00000000000000E+00  0.00000000000000E+00
  0.00000000000000E+00  0.00000000000000E+00  0.00000000000000E+00  0.00000000000000E+00  0.00000000000000E+00
  0.00000000000000E+00  0.00000000000000E+00  0.00000000000000E+00  0.00000000000000E+00  0.00000000000000E+00
  0.00000000000000E+00  0.00000000000000E+00  0.00000000000000E+00  0.00000000000000E+00  0.00000000000000E+00
  0.00000000000000E+00  0.00000000000000E+00  0.00000000000000E+00  0.00000000000000E+00  0.00000000000000E+00
  0.00000000000000E+00  0.00000000000000E+00  0.00000000000000E+00  0.00000000000000E+00  0.00000000000000E+00
  0.00000000000000E+00  0.00000000000000E+00  0.00000000000000E+00  0.00000000000000E+00  0.00000000000000E+00
  0.00000000000000E+00  0.00000000000000E+00  0.00000000000000E+00  0.00000000000000E+00  0.00000000000000E+00
  0.00000000000000E+00  0.00000000000000E+00  0.00000000000000E+00  0.00000000000000E+00  0.00000000000000E+00
  0.00000000000000E+00  0.00000000000000E+00  0.00000000000000E+00  0.00000000000000E+00  0.00000000000000E+00
  0.00000000000000E+00  0.00000000000000E+00  0.00000000000000E+00  0.00000000000000E+00  0.00000000000000E+00
  0.00000000000000E+00  0.00000000000000E+00  0.00000000000000E+00  0.00000000000000E+00  0.00000000000000E+00
  0.00000000000000E+00  0.00000000000000E+00  0.00000000000000E+00  0.00000000000000E+00  0.00000000000000E+00
  0.00000000000000E+00  0.00000000000000E+00  0.00000000000000E+00  0.00000000000000E+00  0.00000000000000E+00
  0.00000000000000E+00  0.00000000000000E+00  0.00000000000000E+00  0.00000000000000E+00  0.00000000000000E+00
  0.00000000000000E+00  0.00000000000000E+00  0.00000000000000E+00  0.00000000000000E+00  0.00000000000000E+00
  0.00000000000000E+00  0.00000000000000E+00  0.00000000000000E+00  0.00000000000000E+00  0.00000000000000E+00
  0.00000000000000E+00  0.00000000000000E+00  0.00000000000000E+00  0.00000000000000E+00  0.00000000000000E+00
  0.00000000000000E+00  0.00000000000000E+00  0.00000000000000E+00  0.00000000000000E+00  0.00000000000000E+00
  0.00000000000000E+00  0.00000000000000E+00  0.00000000000000E+00  0.00000000000000E+00  0.00000000000000E+00
  0.00000000000000E+00  0.00000000000000E+00  0.00000000000000E+00  0.00000000000000E+00  0.00000000000000E+00
  0.00000000000000E+00  0.00000000000000E+00  0.00000000000000E+00  0.00000000000000E+00  0.00000000000000E+00
  0.00000000000000E+00  0.00000000000000E+00  0.00000000000000E+00  0.00000000000000E+00  0.00000000000000E+00
  0.00000000000000E+00  0.00000000000000E+00  0.00000000000000E+00  0.00000000000000E+00  0.00000000000000E+00
  0.00000000000000E+00  0.00000000000000E+00  0.00000000000000E+00  0.00000000000000E+00  0.00000000000000E+00
  0.00000000000000E+00  0.00000000000000E+00  0.00000000000000E+00  0.00000000000000E+00  0.00000000000000E+00
  0.00000000000000E+00  0.00000000000000E+00  0.00000000000000E+00  0.00000000000000E+00  0.00000000000000E+00
  0.00000000000000E+00  0.00000000000000E+00  0.00000000000000E+00  0.00000000000000E+00  0.00000000000000E+00
  0.00000000000000E+00  0.00000000000000E+00  0.00000000000000E+00  0.00000000000000E+00  0.00000000000000E+00
  0.00000000000000E+00  0.00000000000000E+00  0.00000000000000E+00  0.00000000000000E+00  0.00000000000000E+00
  0.00000000000000E+00  0.00000000000000E+00  0.00000000000000E+00  0.00000000000000E+00  0.00000000000000E+00
  0.00000000000000E+00  0.00000000000000E+00  0.00000000000000E+00  0.00000000000000E+00  0.00000000000000E+00
  0.00000000000000E+00  0.00000000000000E+00  0.00000000000000E+00  0.00000000000000E+00  0.00000000000000E+00
  0.00000000000000E+00  0.00000000000000E+00  0.00000000000000E+00  0.00000000000000E+00  0.00000000000000E+00
  0.00000000000000E+00  0.00000000000000E+00  0.00000000000000E+00  0.00000000000000E+00  0.00000000000000E+00
  0.00000000000000E+00  0.00000000000000E+00  0.00000000000000E+00  0.00000000000000E+00  0.00000000000000E+00
  0.00000000000000E+00  0.00000000000000E+00  0.00000000000000E+00  0.00000000000000E+00  0.00000000000000E+00
  0.00000000000000E+00  0.00000000000000E+00  0.00000000000000E+00  0.00000000000000E+00  0.00000000000000E+00
  0.00000000000000E+00  0.00000000000000E+00  0.00000000000000E+00  0.00000000000000E+00  0.00000000000000E+00
  0.00000000000000E+00  0.00000000000000E+00  0.00000000000000E+00  0.00000000000000E+00  0.00000000000000E+00
  0.00000000000000E+00  0.00000000000000E+00  0.00000000000000E+00  0.00000000000000E+00  0.00000000000000E+00
  0.00000000000000E+00  0.00000000000000E+00  0.00000000000000E+00  0.00000000000000E+00  0.00000000000000E+00
  0.00000000000000E+00  0.00000000000000E+00  0.00000000000000E+00  0.00000000000000E+00  0.00000000000000E+00
  0.00000000000000E+00  0.00000000000000E+00  0.00000000000000E+00  0.00000000000000E+00  0.00000000000000E+00
  0.00000000000000E+00  0.00000000000000E+00  0.00000000000000E+00  0.00000000000000E+00  0.00000000000000E+00
  0.00000000000000E+00  0.00000000000000E+00  0.00000000000000E+00  0.00000000000000E+00  0.00000000000000E+00
  0.00000000000000E+00  0.00000000000000E+00  0.00000000000000E+00  0.00000000000000E+00  0.00000000000000E+00
  0.00000000000000E+00  0.00000000000000E+00  0.00000000000000E+00  0.00000000000000E+00  0.00000000000000E+00
  0.00000000000000E+00  0.00000000000000E+00  0.00000000000000E+00  0.00000000000000E+00  0.00000000000000E+00
  0.00000000000000E+00  0.00000000000000E+00  0.00000000000000E+00  0.00000000000000E+00  0.00000000000000E+00
  0.00000000000000E+00  0.00000000000000E+00  0.00000000000000E+00  0.00000000000000E+00  0.00000000000000E+00
  0.00000000000000E+00  0.00000000000000E+00  0.00000000000000E+00  0.00000000000000E+00  0.00000000000000E+00
  0.00000000000000E+00  0.00000000000000E+00  0.00000000000000E+00  0.00000000000000E+00  0.00000000000000E+00
  0.00000000000000E+00  0.00000000000000E+00  0.00000000000000E+00  0.00000000000000E+00  0.00000000000000E+00
  0.00000000000000E+00  0.00000000000000E+00  0.00000000000000E+00  0.00000000000000E+00  0.00000000000000E+00
  0.00000000000000E+00  0.00000000000000E+00  0.00000000000000E+00  0.00000000000000E+00  0.00000000000000E+00
  0.00000000000000E+00  0.00000000000000E+00  0.00000000000000E+00  0.00000000000000E+00  0.00000000000000E+00
  0.00000000000000E+00  0.00000000000000E+00  0.00000000000000E+00  0.00000000000000E+00  0.00000000000000E+00
  0.00000000000000E+00  0.00000000000000E+00  0.00000000000000E+00  0.00000000000000E+00  0.00000000000000E+00
  0.00000000000000E+00  0.00000000000000E+00  0.00000000000000E+00  0.00000000000000E+00  0.00000000000000E+00
  0.00000000000000E+00  0.00000000000000E+00  0.00000000000000E+00  0.00000000000000E+00  0.00000000000000E+00
  0.00000000000000E+00  0.00000000000000E+00  0.00000000000000E+00  0.00000000000000E+00  0.00000000000000E+00
  0.00000000000000E+00  0.00000000000000E+00  0.00000000000000E+00  0.00000000000000E+00  0.00000000000000E+00
  0.00000000000000E+00  0.00000000000000E+00  0.00000000000000E+00  0.00000000000000E+00  0.00000000000000E+00
  0.00000000000000E+00  0.00000000000000E+00  0.00000000000000E+00  0.00000000000000E+00  0.00000000000000E+00
  0.00000000000000E+00  0.00000000000000E+00  0.00000000000000E+00  0.00000000000000E+00  0.00000000000000E+00
  0.00000000000000E+00  0.00000000000000E+00  0.00000000000000E+00  0.00000000000000E+00  0.00000000000000E+00
  0.00000000000000E+00  0.00000000000000E+00  0.00000000000000E+00  0.00000000000000E+00  0.00000000000000E+00
  0.00000000000000E+00  0.00000000000000E+00  0.00000000000000E+00  0.00000000000000E+00  0.00000000000000E+00
  0.00000000000000E+00  0.00000000000000E+00  0.00000000000000E+00  0.00000000000000E+00  0.00000000000000E+00
  0.00000000000000E+00  0.00000000000000E+00  0.00000000000000E+00  0.00000000000000E+00  0.00000000000000E+00
  0.00000000000000E+00  0.00000000000000E+00  0.00000000000000E+00  0.00000000000000E+00  0.00000000000000E+00
  0.00000000000000E+00  0.00000000000000E+00  0.00000000000000E+00  0.00000000000000E+00  0.00000000000000E+00
  0.00000000000000E+00  0.00000000000000E+00  0.00000000000000E+00  0.00000000000000E+00  0.00000000000000E+00
  0.00000000000000E+00  0.00000000000000E+00  0.00000000000000E+00  0.00000000000000E+00  0.00000000000000E+00
  0.00000000000000E+00  0.00000000000000E+00  0.00000000000000E+00  0.00000000000000E+00  0.00000000000000E+00
  0.00000000000000E+00  0.00000000000000E+00  0.00000000000000E+00  0.00000000000000E+00  0.00000000000000E+00
  0.00000000000000E+00  0.00000000000000E+00  0.00000000000000E+00  0.00000000000000E+00  0.00000000000000E+00
  0.00000000000000E+00  0.00000000000000E+00  0.00000000000000E+00  0.00000000000000E+00  0.00000000000000E+00
  0.00000000000000E+00  0.00000000000000E+00  0.00000000000000E+00  0.00000000000000E+00  0.00000000000000E+00
  0.00000000000000E+00  0.00000000000000E+00  0.00000000000000E+00  0.00000000000000E+00  0.00000000000000E+00
  0.00000000000000E+00  0.00000000000000E+00  0.00000000000000E+00  0.00000000000000E+00  0.00000000000000E+00
  0.00000000000000E+00  0.00000000000000E+00  0.00000000000000E+00  0.00000000000000E+00  0.00000000000000E+00
  0.00000000000000E+00  0.00000000000000E+00  0.00000000000000E+00  0.00000000000000E+00  0.00000000000000E+00
  0.00000000000000E+00  0.00000000000000E+00  0.00000000000000E+00  0.00000000000000E+00  0.00000000000000E+00
  0.00000000000000E+00  0.00000000000000E+00  0.00000000000000E+00  0.00000000000000E+00  0.00000000000000E+00
  0.00000000000000E+00  0.00000000000000E+00  0.00000000000000E+00  0.00000000000000E+00  0.00000000000000E+00
  0.00000000000000E+00  0.00000000000000E+00  0.00000000000000E+00  0.00000000000000E+00  0.00000000000000E+00
  0.00000000000000E+00  0.00000000000000E+00  0.00000000000000E+00  0.00000000000000E+00  0.00000000000000E+00
  0.00000000000000E+00  0.00000000000000E+00  0.00000000000000E+00  0.00000000000000E+00  0.00000000000000E+00
  0.00000000000000E+00  0.00000000000000E+00  0.00000000000000E+00  0.00000000000000E+00  0.00000000000000E+00
  0.00000000000000E+00  0.00000000000000E+00  0.00000000000000E+00  0.00000000000000E+00  0.00000000000000E+00
* ORBITAL    1   11
  2.35013410085398E-02 -3.38281823345887E-01  9.10658200796932E-03  1.18881404392551E-07  4.72963174246489E-09
 -4.68679910475210E-02  2.72744146212657E-02 -2.61276875298245E-04  6.37113928967516E-04 -9.61012480205914E-09
 -7.65898552099217E-05  1.23990157880154E-02 -2.87966628034096E-10 -2.13241290243583E-03 -1.17494063463139E-02
  1.69149667306500E-01 -4.55468126966421E-03  1.18891945192747E-01 -3.04114684368352E-02 -1.59080571715973E-01
  2.54032969164396E-02  1.23574776155504E-04 -3.18395100551798E-04  6.47277026638945E-03 -1.90051125661120E-04
 -6.19965954517310E-03  1.54791047615444E-04 -1.33435711771394E-02 -1.17493861360873E-02  1.69149459028723E-01
 -4.55466564711565E-03  1.18891973698052E-01 -3.04114519825099E-02  1.59080691647876E-01 -2.54033014896090E-02
  1.23574598535095E-04 -3.18395779580291E-04 -6.47277598391359E-03  1.90049416667427E-04 -6.19965267349932E-03
  1.54791831894531E-04 -1.33435783464272E-02  2.35013504518879E-02 -3.38281770799306E-01  9.10660765077534E-03
 -6.29273256985661E-08  3.47172651943442E-08  4.68679760934963E-02 -2.72744287741640E-02 -2.61281826852264E-04
  6.37109579025747E-04 -2.40085845158308E-09  7.65876176629615E-05  1.23990111699818E-02 -1.19756037544016E-10
 -2.13240896479664E-03 -1.17493804097629E-02  1.69149810784131E-01 -4.55461422753952E-03 -1.18891947365981E-01
  3.04114646239548E-02  1.59080606918796E-01 -2.54032740843218E-02  1.23575491920314E-04 -3.18395884344561E-04
  6.47276896451455E-03  1.90051436635854E-04 -6.19967001246551E-03 -1.54791262792164E-04 -1.33435738301251E-02
 -1.17493907323950E-02  1.69149433138233E-01 -4.55467879330864E-03 -1.18891935333113E-01  3.04114780037211E-02
 -1.59080614209362E-01  2.54033549260018E-02  1.23573064029317E-04 -3.18397292177850E-04 -6.47276936310809E-03
 -1.90050055876320E-04 -6.19964803288871E-03 -1.54792471210556E-04 -1.33435721471281E-02 -1.93890568397288E-01
  1.84764405428095E-02  1.72777868538638E-09  2.30588497608578E-02 -1.46557900893609E-04  9.69348800399933E-02
 -9.23747781662467E-03 -6.73093468401427E-03 -1.14001699386386E-02  7.32282926281752E-05  9.69347516205637E-02
 -9.23746063010209E-03 -6.73092025985866E-03  1.14001609751351E-02  7.32260199502895E-05 -1.93890587716842E-01
  1.84764327591164E-02 -5.21895742810598E-09 -2.30588513038906E-02 -1.46558670020492E-04  9.69348625355285E-02
 -9.23748013229210E-03  6.73093182776014E-03  1.14001621627956E-02  7.32263663415394E-05  9.69347623993930E-02
 -9.23745437658067E-03  6.73092090740602E-03 -1.14001684383086E-02  7.32271555281586E-05  1.54367641363381E-04
  5.32741373794773E-04 -5.91609606414078E-05 -2.08725785294483E-08 -1.39829051447707E-08  2.75369952595778E-03
  1.86337019908384E-03  3.38306138052923E-03  1.00850114886690E-03  3.08488481883324E-09  1.44118523957599E-04
 -6.38264122389555E-04 -3.13448377959620E-10 -1.68815156113125E-04 -7.71105348157619E-05 -2.65536038055107E-04
  3.00114231371619E-05 -1.26534484298366E-03 -7.15755777195669E-04 -5.61648293792049E-04 -6.23187046135066E-04
 -1.70431263585363E-03 -5.05104162371474E-04 -9.78912706637258E-05  1.82986017122865E-04  3.19209655332990E-04
 -1.88010204402372E-04  8.28473081598951E-07 -7.71023382371071E-05 -2.65490914182725E-04  3.00326081190070E-05
 -1.26530341667632E-03 -7.15725180767192E-04  5.61698425897217E-04  6.23221584070621E-04 -1.70431338598164E-03
 -5.05106868804924E-04  9.78881423995727E-05 -1.82986706126969E-04  3.19207278792114E-04 -1.88010283169061E-04
  8.23772704977888E-07  1.54381540556380E-04  5.32819154887703E-04 -5.91221644160340E-05 -5.00868382572347E-09
 -4.40769628024006E-09 -2.75371476129220E-03 -1.86338247628516E-03  3.38305823200042E-03  1.00849770314369E-03
  3.92600639671749E-10 -1.44118356428436E-04 -6.38268257975232E-04  4.91913889970865E-10 -1.68814141102350E-04
 -7.71014275805954E-05 -2.65484458318577E-04  3.00364650476800E-05  1.26531708134662E-03  7.15735910135998E-04
  5.61723946229508E-04  6.23239250944445E-04 -1.70431357006867E-03 -5.05105644283177E-04 -9.78877265824445E-05
 -1.82986139242391E-04  3.19206427770274E-04  1.88010468587363E-04  8.20811031102415E-07 -7.71215260165461E-05
 -2.65597897711562E-04  2.99811542344006E-05  1.26531531028116E-03  7.15734788552376E-04 -5.61643469313219E-04
 -6.23184490144293E-04 -1.70431250201986E-03 -5.05105985380217E-04  9.78883361195940E-05  1.82986439614414E-04
  3.19212761327571E-04  1.88009776637891E-04  8.30263054853067E-07 -4.10240282119143E-03 -3.42322198467369E-03
  1.79474785458854E-09  6.85680366732441E-04  1.45891499379713E-04  2.05077290662821E-03  1.71136151860236E-03
 -3.16668373470395E-04 -1.37096704834375E-04 -7.33302714998156E-05  2.05074733031954E-03  1.71134700682086E-03
 -3.16666570310551E-04  1.37090782356014E-04 -7.33297713809018E-05 -4.10243277723777E-03 -3.42323383653653E-03
  2.80703539259430E-10 -6.85686858438680E-04  1.45891844196281E-04  2.05077320326518E-03  1.71136449113297E-03
  3.16670353578430E-04  1.37091321931533E-04 -7.33300034921161E-05  2.05075290858031E-03  1.71134414037628E-03
  3.16667010501603E-04 -1.37094986334738E-04 -7.33296935204084E-05 -8.81395262770974E-05 -5.65369607464242E-04
 -2.83477326394965E-04  2.81090941932188E-09  1.96922974689016E-09 -3.47037252457343E-04 -2.40270133282994E-04
  8.27279671684377E-05  1.03131094875654E-04 -1.70975532200523E-10  2.86164623472345E-07  1.50733759071768E-05
  1.78628058539990E-10  2.94341077120789E-05  4.40549055423625E-05  2.83572583977757E-04  1.41763858726826E-04
  1.38565973162384E-04  8.92253811055458E-05  1.06798267954092E-04  8.56730961896638E-05 -4.38157872196963E-05
 -5.16390037733767E-05  1.65863441928420E-05 -1.31382129908738E-05 -7.69401104487108E-06  7.49476437135496E-06
  6.64583976707928E-07  4.40452441481133E-05  2.83518108384357E-04  1.41737697192160E-04  1.38565434114783E-04
  8.92251288156489E-05 -1.06811450444965E-04 -8.56821027319955E-05 -4.38185883577520E-05 -5.16414760261522E-05
 -1.65853630262659E-05  1.31384667420233E-05 -7.69091194581600E-06  7.49454577831741E-06  6.64959800550160E-07
 -8.81383501960694E-05 -5.65362626281318E-04 -2.83474004750833E-04  2.85507687792935E-09  1.89972956814172E-09
  3.47057784220371E-04  2.40284561159326E-04  8.27283200281518E-05  1.03131007436612E-04  4.28632096973660E-10
 -2.84451124641258E-07  1.50732578542882E-05  2.76118360031431E-10  2.94358041499732E-05  4.40503351824314E-05
  2.83547039716616E-04  1.41751799066018E-04 -1.38570811667659E-04 -8.92287927653149E-05 -1.06810221115522E-04
 -8.56812888925299E-05 -4.38171092405016E-05 -5.16402615318667E-05  1.65860123495199E-05  1.31380602741989E-05
 -7.69270077274048E-06 -7.49487412398917E-06  6.64799684450259E-07  4.40532602904665E-05  2.83563110592781E-04
  1.41759420219122E-04 -1.38560646311639E-04 -8.92216220517922E-05  1.06806257693294E-04  8.56785914938081E-05
 -4.38161263278755E-05 -5.16392868432889E-05 -1.65858724679601E-05 -1.31383148297293E-05 -7.69270453534542E-06
 -7.49440034613859E-06  6.65490006276654E-07  8.18744640681501E-04  6.29871790985692E-04  3.45286156472717E-11
 -9.50321631153460E-05 -4.03631626906538E-05 -4.08850205514834E-04 -3.14830471674852E-04  4.07935537025026E-05
  2.42858778103009E-05  2.01212425896760E-05 -4.08832994500441E-04 -3.14819096044236E-04  4.07900535871836E-05
 -2.42824979012864E-05  2.01227606241061E-05  8.18768685384019E-04  6.29887779807800E-04 -1.04319237016667E-10
  9.50367123081852E-05 -4.03610933131034E-05 -4.08851114083265E-04 -3.14831194993825E-04 -4.07933703777655E-05
 -2.42845606348367E-05  2.01213915726515E-05 -4.08843323057385E-04 -3.14825392758896E-04 -4.07928759431621E-05
  2.42849251360725E-05  2.01212282589101E-05  1.11608434230243E-05  6.04531054897938E-05  2.23360594621656E-05
 -2.08918969788734E-08 -1.42618054827767E-08  4.03255409695426E-05  2.58772573440788E-05  2.10857885458494E-05
  1.87625503927999E-05  2.50774075645567E-09 -1.84114589704349E-06 -5.44551306344635E-06  6.07099101585440E-11
 -3.33100875183409E-06 -5.57247423098225E-06 -2.98478913347335E-05 -1.11446364235270E-05 -1.37528453579428E-05
 -7.25109884958871E-06 -1.65877557816264E-05 -1.32959689923009E-05 -8.39077792972308E-06 -9.30906026242924E-06
 -1.14687195165059E-06 -1.03074570975604E-06  2.66539812160335E-06  1.50382060293290E-06 -1.34994277568878E-06
 -5.57052802722216E-06 -2.98373662083177E-05 -1.11404057135836E-05 -1.37631719225186E-05 -7.25862680613123E-06
  1.65689562450097E-05  1.32829333917022E-05 -8.39606716794441E-06 -9.31437383730217E-06  1.14658586772122E-06
  1.02992965324882E-06  2.66476871783165E-06  1.50300172896227E-06 -1.34551043016333E-06  1.11509270270076E-05
  6.03978194325495E-05  2.23103251361742E-05 -1.14671528615950E-08 -8.41983560509102E-09 -4.03566397477606E-05
 -2.58985816856006E-05  2.10852023626041E-05  1.87617811976872E-05 -7.69715752184199E-10  1.84273796148096E-06
 -5.44376382283424E-06  6.39270670243680E-11 -3.33429018968720E-06 -5.57310135211175E-06 -2.98510301360495E-05
 -1.11472837686443E-05  1.37658504983270E-05  7.26115437425667E-06  1.65937271732712E-05  1.33000328736520E-05
 -8.39454882364560E-06 -9.31270761381336E-06 -1.14613360647013E-06  1.03062941597226E-06  2.66438133590514E-06
 -1.50278514943580E-06 -1.34790621921925E-06 -5.58384805423668E-06 -2.99127402476839E-05 -1.11773247247928E-05
  1.37344245959882E-05  7.23878883495691E-06 -1.65911318201195E-05 -1.32990577039956E-05 -8.39348293834783E-06
 -9.31127536072100E-06  1.14424721301276E-06 -1.03071302698473E-06  2.66835991812211E-06 -1.50253288048122E-06
 -1.34904871887202E-06 -1.17588946612819E-04 -9.84651844533070E-05  1.43769893704422E-09  1.29644097290137E-05
  2.91131488118416E-06  5.88629618650963E-05  4.91959767648140E-05 -5.98432858050466E-06 -2.60378130751083E-06
 -1.38181550210664E-06  5.88502693978125E-05  4.91862560731001E-05 -5.98028403732428E-06  2.60324819186053E-06
 -1.37911496197319E-06 -1.17613855670619E-04 -9.84841874853628E-05  7.90368338090716E-10 -1.29681809058644E-05
  2.91372555427074E-06  5.88708596394057E-05  4.91997831378213E-05  5.98429764832624E-06  2.60387229823298E-06
 -1.37903227545572E-06  5.88619382074562E-05  4.91928520532965E-05  5.98491762079096E-06 -2.60317091839310E-06
 -1.37939414597670E-06 -2.78100084141450E-06 -1.64191934423794E-05 -8.06503953449482E-06  8.51884871718341E-09
  5.57835048408334E-09 -2.75181104170998E-06 -1.75022891806813E-06  3.51706890526224E-06  1.03728568941140E-06
 -1.41138039614633E-09 -3.97157446610653E-08  4.31954902684434E-07 -4.17089414066054E-10  3.00966078655536E-07
  1.38897135958207E-06  8.06274253235669E-06  4.02498526248750E-06  8.45047252764232E-08  1.28758418431850E-08
  2.57940321068381E-06  1.73806248699840E-06  1.33179170070928E-06 -5.60187493482390E-07  1.26471281290540E-08
 -1.71444633662778E-07 -1.86816574751433E-07 -3.73759655042353E-08  2.83875461482476E-07  1.39088637970633E-06
  8.07539523589840E-06  4.03329167304992E-06  8.80402966602192E-08  1.61137570999190E-08 -2.57609413059330E-06
 -1.73669840759492E-06  1.33648027641007E-06 -5.56521184413438E-07 -1.20577491984738E-08  1.71814233376392E-07
 -1.88631102617648E-07 -3.79129264622147E-08  2.82802098248994E-07 -2.78128581529470E-06 -1.64200776566149E-05
 -8.06485633146420E-06  7.67050139921753E-09  5.81244930525719E-09  2.76424833211096E-06  1.75856794787573E-06
  3.51167978516173E-06  1.03084414025468E-06 -5.84233643186719E-11  3.84583889195884E-08  4.33205290919903E-07
 -9.05044550735159E-11  3.00229956920348E-07  1.38629275648955E-06  8.04844459517038E-06  4.01972755667314E-06
 -8.69707894580123E-08 -1.57677887388750E-08 -2.60990309330772E-06 -1.75988739927131E-06  1.33675396939543E-06
 -5.55754070438668E-07  1.19756791998270E-08  1.71891444432916E-07 -1.86321525903000E-07  3.78110074462155E-08
  2.86278881971808E-07  1.40141121037636E-06  8.13415527206678E-06  4.06154255851862E-06 -8.14278032851167E-08
 -1.14849361088783E-08  2.56175729481435E-06  1.72645449706786E-06  1.32970951781529E-06 -5.62006298057524E-07
 -1.21799192974275E-08 -1.71671799190753E-07 -1.90640723570563E-07  3.71729547455384E-08  2.81382640957725E-07
  1.53368186959843E-05  1.22296580939821E-05 -9.53317391673622E-10 -1.53925691281058E-06 -8.95940877686300E-07
 -7.73807634759864E-06 -6.10834696968291E-06  6.89816346066073E-07  3.56757149664842E-07  5.45024073222417E-07
 -7.74257402188233E-06 -6.10979420311240E-06  6.89472676931338E-07 -3.56867163534536E-07  5.43268475518588E-07
  1.53475793037523E-05  1.22359164684473E-05 -1.83371493414134E-10  1.54108196118997E-06 -8.96307433176382E-07
 -7.75218174121891E-06 -6.11693491438631E-06 -6.91750215367885E-07 -3.55349518569945E-07  5.43539971948601E-07
 -7.74648043471192E-06 -6.11143405793426E-06 -6.91113058265877E-07  3.58891675081676E-07  5.45489648931615E-07
  0.00000000000000E+00  0.00000000000000E+00  0.00000000000000E+00  0.00000000000000E+00  0.00000000000000E+00
  0.00000000000000E+00  0.00000000000000E+00  0.00000000000000E+00  0.00000000000000E+00  0.00000000000000E+00
  0.00000000000000E+00  0.00000000000000E+00  0.00000000000000E+00  0.00000000000000E+00  0.00000000000000E+00
  0.00000000000000E+00  0.00000000000000E+00  0.00000000000000E+00  0.00000000000000E+00  0.00000000000000E+00
  0.00000000000000E+00  0.00000000000000E+00  0.00000000000000E+00  0.00000000000000E+00  0.00000000000000E+00
  0.00000000000000E+00  0.00000000000000E+00  0.00000000000000E+00  0.00000000000000E+00  0.00000000000000E+00
  0.00000000000000E+00  0.00000000000000E+00  0.00000000000000E+00  0.00000000000000E+00  0.00000000000000E+00
  0.00000000000000E+00  0.00000000000000E+00  0.00000000000000E+00  0.00000000000000E+00  0.00000000000000E+00
  0.00000000000000E+00  0.00000000000000E+00  0.00000000000000E+00  0.00000000000000E+00  0.00000000000000E+00
  0.00000000000000E+00  0.00000000000000E+00  0.00000000000000E+00  0.00000000000000E+00  0.00000000000000E+00
  0.00000000000000E+00  0.00000000000000E+00  0.00000000000000E+00  0.00000000000000E+00  0.00000000000000E+00
  0.00000000000000E+00  0.00000000000000E+00  0.00000000000000E+00  0.00000000000000E+00  0.00000000000000E+00
  0.00000000000000E+00  0.00000000000000E+00  0.00000000000000E+00  0.00000000000000E+00  0.00000000000000E+00
  0.00000000000000E+00  0.00000000000000E+00  0.00000000000000E+00  0.00000000000000E+00  0.00000000000000E+00
  0.00000000000000E+00  0.00000000000000E+00  0.00000000000000E+00  0.00000000000000E+00  0.00000000000000E+00
  0.00000000000000E+00  0.00000000000000E+00  0.00000000000000E+00  0.00000000000000E+00  0.00000000000000E+00
  0.00000000000000E+00  0.00000000000000E+00  0.00000000000000E+00  0.00000000000000E+00  0.00000000000000E+00
  0.00000000000000E+00  0.00000000000000E+00  0.00000000000000E+00  0.00000000000000E+00  0.00000000000000E+00
  0.00000000000000E+00  0.00000000000000E+00  0.00000000000000E+00  0.00000000000000E+00  0.00000000000000E+00
  0.00000000000000E+00  0.00000000000000E+00  0.00000000000000E+00  0.00000000000000E+00  0.00000000000000E+00
  0.00000000000000E+00  0.00000000000000E+00  0.00000000000000E+00  0.00000000000000E+00  0.00000000000000E+00
  0.00000000000000E+00  0.00000000000000E+00  0.00000000000000E+00  0.00000000000000E+00  0.00000000000000E+00
  0.00000000000000E+00  0.00000000000000E+00  0.00000000000000E+00  0.00000000000000E+00  0.00000000000000E+00
  0.00000000000000E+00  0.00000000000000E+00  0.00000000000000E+00  0.00000000000000E+00  0.00000000000000E+00
  0.00000000000000E+00  0.00000000000000E+00  0.00000000000000E+00  0.00000000000000E+00  0.00000000000000E+00
  0.00000000000000E+00  0.00000000000000E+00  0.00000000000000E+00  0.00000000000000E+00  0.00000000000000E+00
  0.00000000000000E+00  0.00000000000000E+00  0.00000000000000E+00  0.00000000000000E+00  0.00000000000000E+00
  0.00000000000000E+00  0.00000000000000E+00  0.00000000000000E+00  0.00000000000000E+00  0.00000000000000E+00
  0.00000000000000E+00  0.00000000000000E+00  0.00000000000000E+00  0.00000000000000E+00  0.00000000000000E+00
  0.00000000000000E+00  0.00000000000000E+00  0.00000000000000E+00  0.00000000000000E+00  0.00000000000000E+00
  0.00000000000000E+00  0.00000000000000E+00  0.00000000000000E+00  0.00000000000000E+00  0.00000000000000E+00
  0.00000000000000E+00  0.00000000000000E+00  0.00000000000000E+00  0.00000000000000E+00  0.00000000000000E+00
  0.00000000000000E+00  0.00000000000000E+00  0.00000000000000E+00  0.00000000000000E+00  0.00000000000000E+00
  0.00000000000000E+00  0.00000000000000E+00  0.00000000000000E+00  0.00000000000000E+00  0.00000000000000E+00
  0.00000000000000E+00  0.00000000000000E+00  0.00000000000000E+00  0.00000000000000E+00  0.00000000000000E+00
  0.00000000000000E+00  0.00000000000000E+00  0.00000000000000E+00  0.00000000000000E+00  0.00000000000000E+00
  0.00000000000000E+00  0.00000000000000E+00  0.00000000000000E+00  0.00000000000000E+00  0.00000000000000E+00
  0.00000000000000E+00  0.00000000000000E+00  0.00000000000000E+00  0.00000000000000E+00  0.00000000000000E+00
  0.00000000000000E+00  0.00000000000000E+00  0.00000000000000E+00  0.00000000000000E+00  0.00000000000000E+00
  0.00000000000000E+00  0.00000000000000E+00  0.00000000000000E+00  0.00000000000000E+00  0.00000000000000E+00
  0.00000000000000E+00  0.00000000000000E+00  0.00000000000000E+00  0.00000000000000E+00  0.00000000000000E+00
  0.00000000000000E+00  0.00000000000000E+00  0.00000000000000E+00  0.00000000000000E+00  0.00000000000000E+00
  0.00000000000000E+00  0.00000000000000E+00  0.00000000000000E+00  0.00000000000000E+00  0.00000000000000E+00
  0.00000000000000E+00  0.00000000000000E+00  0.00000000000000E+00  0.00000000000000E+00  0.00000000000000E+00
  0.00000000000000E+00  0.00000000000000E+00  0.00000000000000E+00  0.00000000000000E+00  0.00000000000000E+00
  0.00000000000000E+00  0.00000000000000E+00  0.00000000000000E+00  0.00000000000000E+00  0.00000000000000E+00
  0.00000000000000E+00  0.00000000000000E+00  0.00000000000000E+00  0.00000000000000E+00  0.00000000000000E+00
  0.00000000000000E+00  0.00000000000000E+00  0.00000000000000E+00  0.00000000000000E+00  0.00000000000000E+00
  0.00000000000000E+00  0.00000000000000E+00  0.00000000000000E+00  0.00000000000000E+00  0.00000000000000E+00
  0.00000000000000E+00  0.00000000000000E+00  0.00000000000000E+00  0.00000000000000E+00  0.00000000000000E+00
  0.00000000000000E+00  0.00000000000000E+00  0.00000000000000E+00  0.00000000000000E+00  0.00000000000000E+00
  0.00000000000000E+00  0.00000000000000E+00  0.00000000000000E+00  0.00000000000000E+00  0.00000000000000E+00
  0.00000000000000E+00  0.00000000000000E+00  0.00000000000000E+00  0.00000000000000E+00  0.00000000000000E+00
  0.00000000000000E+00  0.00000000000000E+00  0.00000000000000E+00  0.00000000000000E+00  0.00000000000000E+00
  0.00000000000000E+00  0.00000000000000E+00  0.00000000000000E+00  0.00000000000000E+00  0.00000000000000E+00
  0.00000000000000E+00  0.00000000000000E+00  0.00000000000000E+00  0.00000000000000E+00  0.00000000000000E+00
  0.00000000000000E+00  0.00000000000000E+00  0.00000000000000E+00  0.00000000000000E+00  0.00000000000000E+00
  0.00000000000000E+00  0.00000000000000E+00  0.00000000000000E+00  0.00000000000000E+00  0.00000000000000E+00
  0.00000000000000E+00  0.00000000000000E+00  0.00000000000000E+00  0.00000000000000E+00  0.00000000000000E+00
  0.00000000000000E+00  0.00000000000000E+00  0.00000000000000E+00  0.00000000000000E+00  0.00000000000000E+00
  0.00000000000000E+00  0.00000000000000E+00  0.00000000000000E+00  0.00000000000000E+00  0.00000000000000E+00
  0.00000000000000E+00  0.00000000000000E+00  0.00000000000000E+00  0.00000000000000E+00  0.00000000000000E+00
  0.00000000000000E+00  0.00000000000000E+00  0.00000000000000E+00  0.00000000000000E+00  0.00000000000000E+00
  0.00000000000000E+00  0.00000000000000E+00  0.00000000000000E+00  0.00000000000000E+00  0.00000000000000E+00
  0.00000000000000E+00  0.00000000000000E+00  0.00000000000000E+00  0.00000000000000E+00  0.00000000000000E+00
  0.00000000000000E+00  0.00000000000000E+00  0.00000000000000E+00  0.00000000000000E+00  0.00000000000000E+00
  0.00000000000000E+00  0.00000000000000E+00  0.00000000000000E+00  0.00000000000000E+00  0.00000000000000E+00
  0.00000000000000E+00  0.00000000000000E+00  0.00000000000000E+00  0.00000000000000E+00  0.00000000000000E+00
  0.00000000000000E+00  0.00000000000000E+00  0.00000000000000E+00  0.00000000000000E+00  0.00000000000000E+00
  0.00000000000000E+00  0.00000000000000E+00  0.00000000000000E+00  0.00000000000000E+00  0.00000000000000E+00
  0.00000000000000E+00  0.00000000000000E+00  0.00000000000000E+00  0.00000000000000E+00  0.00000000000000E+00
  0.00000000000000E+00  0.00000000000000E+00  0.00000000000000E+00  0.00000000000000E+00  0.00000000000000E+00
  0.00000000000000E+00  0.00000000000000E+00  0.00000000000000E+00  0.00000000000000E+00  0.00000000000000E+00
  0.00000000000000E+00  0.00000000000000E+00  0.00000000000000E+00  0.00000000000000E+00  0.00000000000000E+00
  0.00000000000000E+00  0.00000000000000E+00  0.00000000000000E+00  0.00000000000000E+00  0.00000000000000E+00
  0.00000000000000E+00  0.00000000000000E+00  0.00000000000000E+00  0.00000000000000E+00  0.00000000000000E+00
  0.00000000000000E+00  0.00000000000000E+00  0.00000000000000E+00  0.00000000000000E+00  0.00000000000000E+00
  0.00000000000000E+00  0.00000000000000E+00  0.00000000000000E+00  0.00000000000000E+00  0.00000000000000E+00
  0.00000000000000E+00  0.00000000000000E+00  0.00000000000000E+00  0.00000000000000E+00  0.00000000000000E+00
  0.00000000000000E+00  0.00000000000000E+00  0.00000000000000E+00  0.00000000000000E+00  0.00000000000000E+00
  0.00000000000000E+00  0.00000000000000E+00  0.00000000000000E+00  0.00000000000000E+00  0.00000000000000E+00
  0.00000000000000E+00  0.00000000000000E+00  0.00000000000000E+00  0.00000000000000E+00  0.00000000000000E+00
  0.00000000000000E+00  0.00000000000000E+00  0.00000000000000E+00  0.00000000000000E+00  0.00000000000000E+00
  0.00000000000000E+00  0.00000000000000E+00  0.00000000000000E+00  0.00000000000000E+00  0.00000000000000E+00
  0.00000000000000E+00  0.00000000000000E+00  0.00000000000000E+00  0.00000000000000E+00  0.00000000000000E+00
  0.00000000000000E+00  0.00000000000000E+00  0.00000000000000E+00  0.00000000000000E+00  0.00000000000000E+00
  0.00000000000000E+00  0.00000000000000E+00  0.00000000000000E+00  0.00000000000000E+00  0.00000000000000E+00
  0.00000000000000E+00  0.00000000000000E+00  0.00000000000000E+00  0.00000000000000E+00  0.00000000000000E+00
  0.00000000000000E+00  0.00000000000000E+00  0.00000000000000E+00  0.00000000000000E+00  0.00000000000000E+00
  0.00000000000000E+00  0.00000000000000E+00  0.00000000000000E+00  0.00000000000000E+00  0.00000000000000E+00
  0.00000000000000E+00  0.00000000000000E+00  0.00000000000000E+00  0.00000000000000E+00  0.00000000000000E+00
  0.00000000000000E+00  0.00000000000000E+00  0.00000000000000E+00  0.00000000000000E+00  0.00000000000000E+00
  0.00000000000000E+00  0.00000000000000E+00  0.00000000000000E+00  0.00000000000000E+00  0.00000000000000E+00
  0.00000000000000E+00  0.00000000000000E+00  0.00000000000000E+00  0.00000000000000E+00  0.00000000000000E+00
  0.00000000000000E+00  0.00000000000000E+00  0.00000000000000E+00  0.00000000000000E+00  0.00000000000000E+00
  0.00000000000000E+00  0.00000000000000E+00  0.00000000000000E+00  0.00000000000000E+00  0.00000000000000E+00
  0.00000000000000E+00  0.00000000000000E+00  0.00000000000000E+00  0.00000000000000E+00  0.00000000000000E+00
  0.00000000000000E+00  0.00000000000000E+00  0.00000000000000E+00  0.00000000000000E+00  0.00000000000000E+00
  0.00000000000000E+00  0.00000000000000E+00  0.00000000000000E+00  0.00000000000000E+00  0.00000000000000E+00
  0.00000000000000E+00  0.00000000000000E+00  0.00000000000000E+00  0.00000000000000E+00  0.00000000000000E+00
  0.00000000000000E+00  0.00000000000000E+00  0.00000000000000E+00  0.00000000000000E+00  0.00000000000000E+00
  0.00000000000000E+00  0.00000000000000E+00  0.00000000000000E+00  0.00000000000000E+00  0.00000000000000E+00
  0.00000000000000E+00  0.00000000000000E+00  0.00000000000000E+00  0.00000000000000E+00  0.00000000000000E+00
  0.00000000000000E+00  0.00000000000000E+00  0.00000000000000E+00  0.00000000000000E+00  0.00000000000000E+00
  0.00000000000000E+00  0.00000000000000E+00  0.00000000000000E+00  0.00000000000000E+00  0.00000000000000E+00
  0.00000000000000E+00  0.00000000000000E+00  0.00000000000000E+00  0.00000000000000E+00  0.00000000000000E+00
  0.00000000000000E+00  0.00000000000000E+00  0.00000000000000E+00  0.00000000000000E+00  0.00000000000000E+00
  0.00000000000000E+00  0.00000000000000E+00  0.00000000000000E+00  0.00000000000000E+00  0.00000000000000E+00
  0.00000000000000E+00  0.00000000000000E+00  0.00000000000000E+00  0.00000000000000E+00  0.00000000000000E+00
  0.00000000000000E+00  0.00000000000000E+00  0.00000000000000E+00  0.00000000000000E+00  0.00000000000000E+00
  0.00000000000000E+00  0.00000000000000E+00  0.00000000000000E+00  0.00000000000000E+00  0.00000000000000E+00
  0.00000000000000E+00  0.00000000000000E+00  0.00000000000000E+00  0.00000000000000E+00  0.00000000000000E+00
  0.00000000000000E+00  0.00000000000000E+00  0.00000000000000E+00  0.00000000000000E+00  0.00000000000000E+00
  0.00000000000000E+00  0.00000000000000E+00  0.00000000000000E+00  0.00000000000000E+00  0.00000000000000E+00
* ORBITAL    1   12
 -4.58376611462785E-03  1.02303685314972E-02 -7.40834364277237E-03  8.05111108652207E-08  5.36821497151206E-08
  2.19055930375982E-01 -3.70584061841147E-02 -3.80787213857212E-04 -3.46045922758799E-04 -1.15740634821551E-08
  1.91831954084481E-04  1.57519683515321E-03  3.41258433460463E-09  2.47666590918461E-03 -4.58672655919108E-03
  1.02306366797964E-02 -7.41388954216264E-03  1.89727939900052E-01 -3.20905221101923E-02  1.09516769913747E-01
 -1.85260317914441E-02 -3.80746263017328E-04 -3.45332062926985E-04 -2.14471008581658E-03  9.61625918588182E-05
  1.57459432682909E-03  1.66544870025120E-04 -1.23867229739344E-03 -4.58671382871134E-03  1.02307072850028E-02
 -7.41385519563438E-03  1.89727912165464E-01 -3.20905446081510E-02 -1.09516712871590E-01  1.85260716720341E-02
 -3.80733129128573E-04 -3.45321600805282E-04  2.14471431845137E-03 -9.61620034020529E-05  1.57458964902139E-03
  1.66542056818309E-04 -1.23868170139458E-03 -4.58374140244655E-03  1.02305077989698E-02 -7.40827904020093E-03
  1.03774602076290E-08  1.01382157588570E-08 -2.19055902579916E-01  3.70584246712616E-02 -3.80797343287206E-04
 -3.46055951446875E-04  1.07741999401713E-09 -1.91833279796112E-04  1.57519042889038E-03  2.87899901034116E-09
  2.47666817468592E-03 -4.58671629602270E-03  1.02306881892592E-02 -7.41386839337354E-03 -1.89727944555347E-01
  3.20905185530650E-02 -1.09516770264115E-01  1.85260324104298E-02 -3.80731549355426E-04 -3.45320351208713E-04
 -2.14471413549594E-03 -9.61625571691684E-05  1.57458767820198E-03 -1.66539186902396E-04 -1.23867180812319E-03
 -4.58669054874587E-03  1.02308411376646E-02 -7.41379053967354E-03 -1.89727837126742E-01  3.20905947984740E-02
  1.09516776040867E-01 -1.85260256332446E-02 -3.80743417800788E-04 -3.45329875865226E-04  2.14472271002760E-03
  9.61643876734955E-05  1.57457995546402E-03 -1.66540046236909E-04 -1.23867293502677E-03  2.01448131857959E-01
 -1.10332984551788E-02 -3.93815722190796E-09 -1.94165115553741E-02  1.54502872623551E-04  2.01434799629685E-01
 -1.10388020647372E-02 -1.68155931057193E-02 -9.70914324975237E-03  1.55033684486703E-04  2.01434858385332E-01
 -1.10387579511806E-02 -1.68156011030004E-02  9.70914185729301E-03  1.55031682718084E-04  2.01448123601810E-01
 -1.10332956081429E-02  8.43819589138876E-10  1.94165073865126E-02  1.54503049057787E-04  2.01434806599506E-01
 -1.10387882155535E-02  1.68155915121278E-02  9.70913841482752E-03  1.55026366455405E-04  2.01434854068573E-01
 -1.10387567748555E-02  1.68155988724378E-02 -9.70914680793614E-03  1.55029935910500E-04 -2.54084288854767E-04
 -1.46840612196116E-03 -4.83174437029349E-04  5.68553599041282E-09  4.08222039867561E-09 -7.41273072082619E-04
 -5.30169408153244E-04  3.34905132367887E-04 -8.09253516008642E-05 -4.21039233022483E-10 -4.57408318071207E-04
  2.26543495628838E-04 -3.76303248629240E-10  1.62387599045811E-04 -2.54349264504030E-04 -1.46987218553630E-03
 -4.83664110547318E-04 -6.42085193252917E-04 -4.59124151750115E-04 -3.70797620926321E-04 -2.65195040124810E-04
  3.34502995230838E-04 -8.14053870770195E-05 -1.40653297037821E-04 -2.28762442333161E-04  2.26686570212717E-04
 -3.96236505935863E-04 -8.12295834920046E-05 -2.54335666527741E-04 -1.46979488462216E-03 -4.83624984016044E-04
 -6.42014896612210E-04 -4.59074895850804E-04  3.70858418901765E-04  2.65236654046213E-04  3.34500770249072E-04
 -8.14073057321968E-05  1.40649338514120E-04  2.28762368865982E-04  2.26680287465894E-04 -3.96235671583827E-04
 -8.12384942406878E-05 -2.54062748394227E-04 -1.46828522118067E-03 -4.83115408031702E-04 -3.70008776947075E-10
 -3.23937676504878E-10  7.41314091421665E-04  5.30197954075428E-04  3.34909796695202E-04 -8.09206605429910E-05
  9.90998751270248E-10  4.57407984161807E-04  2.26538763965875E-04  2.64834885934295E-10  1.62395030377617E-04
 -2.54339047523116E-04 -1.46981523783239E-03 -4.83636660284676E-04  6.42033388563740E-04  4.59088173607561E-04
  3.70866360836023E-04  2.65242058433510E-04  3.34499604490176E-04 -8.14085143119106E-05 -1.40651287466458E-04
  2.28762088629205E-04  2.26681881539962E-04  3.96235587692029E-04 -8.12391382669593E-05 -2.54345450112955E-04
 -1.46985046426814E-03 -4.83653449484039E-04  6.42076713152408E-04  4.59117443647914E-04 -3.70788945641047E-04
 -2.65188350048122E-04  3.34501992391591E-04 -8.14070728069628E-05  1.40653620182157E-04 -2.28763233542912E-04
  2.26685539282296E-04  3.96237494263813E-04 -8.12285290939868E-05  1.66139905865146E-03  1.26872316845231E-03
 -8.75789448131052E-10 -2.89811938483579E-04 -1.75714120989724E-04  1.66286513188901E-03  1.27008655231814E-03
 -2.51194492960814E-04 -1.44998843024002E-04 -1.75768434840593E-04  1.66279870463076E-03  1.27004132242917E-03
 -2.51189126417246E-04  1.44987135801037E-04 -1.75768151941897E-04  1.66143565051299E-03  1.26875709903952E-03
  4.74291028936240E-10  2.89816495518531E-04 -1.75716038833406E-04  1.66284036890721E-03  1.27007219633998E-03
  2.51193960657843E-04  1.44990812618633E-04 -1.75767581374993E-04  1.66283745476936E-03  1.27006490396038E-03
  2.51192405463207E-04 -1.44997511280128E-04 -1.75765219454463E-04  2.25341815695221E-05  6.14890942172699E-05
  1.15354304343405E-04  2.07228844442881E-08  1.42696546936241E-08  1.09283180931932E-04  5.49625685935946E-05
 -6.43450295863861E-06  1.03686587662146E-06 -2.70021149431065E-09  4.93682645654210E-06  1.17932176776539E-05
  1.37962006977170E-10 -1.88648183941929E-05  2.25647328019643E-05  6.16738649522893E-05  1.15457538868185E-04
  9.47980279332292E-05  4.77057677573833E-05  5.47606552767168E-05  2.75640014919732E-05 -6.74129781781022E-06
  9.73230419782744E-07  1.63481969027419E-05  2.47313803801830E-06  1.17925003786867E-05  4.26943803704129E-06
  9.44174878316194E-06  2.25937497046619E-05  6.18346518186119E-05  1.15531141756236E-04  9.46981061441956E-05
  4.76363456193886E-05 -5.46997796412873E-05 -2.75216243684368E-05 -6.74684461104925E-06  9.68264241386414E-07
 -1.63450486890419E-05 -2.47211913054499E-06  1.17861936217566E-05  4.27043218513762E-06  9.43903414932567E-06
  2.25039998199199E-05  6.13191556484120E-05  1.15274526035720E-04  3.01361617063336E-08  2.08372942118240E-08
 -1.09399326796813E-04 -5.50444400349298E-05 -6.42731686137008E-06  1.04351830002599E-06  2.94212429632717E-09
 -4.93486818955887E-06  1.18013665236382E-05 -1.85576475468523E-10 -1.88697621730949E-05  2.26095484898110E-05
  6.19240384174092E-05  1.15574886094544E-04 -9.46934444879857E-05 -4.76343785265720E-05 -5.47245881472669E-05
 -2.75393642442057E-05 -6.74725099505350E-06  9.67813742248060E-07  1.63424297494889E-05 -2.47235135983850E-06
  1.17808852147120E-05 -4.27067303639027E-06  9.44077023236387E-06  2.25693044375705E-05  6.16985626878506E-05
  1.15469402202311E-04 -9.47724262557382E-05 -4.76884343105027E-05  5.47771526992997E-05  2.75755812256292E-05
 -6.74170005894566E-06  9.72621323237642E-07 -1.63446202593961E-05  2.47324885577287E-06  1.17917963104782E-05
 -4.26968193228027E-06  9.44282035668893E-06 -4.10279723814948E-04 -2.90704508812171E-04 -8.18752899516356E-10
  4.30431179625981E-05  2.88019903674912E-05 -4.10703603019779E-04 -2.91035473778391E-04  3.73224948312754E-05
  2.15461444081788E-05  2.88125146864249E-05 -4.10621388681997E-04 -2.90977974323931E-04  3.73152428143240E-05
 -2.15418283310839E-05  2.88134462845149E-05 -4.10354995742648E-04 -2.90758850971485E-04 -2.40550591657926E-09
 -4.30503213480176E-05  2.88021580527709E-05 -4.10662259308702E-04 -2.91005417416003E-04 -3.73212348284841E-05
 -2.15439787971428E-05  2.88128472686263E-05 -4.10681309428438E-04 -2.91017019452205E-04 -3.73208876260688E-05
  2.15425341865357E-05  2.88122159974397E-05 -9.50844272025593E-06 -5.19037415426524E-05 -1.98781191834201E-05
  5.19477501508506E-09  3.91138942531177E-09 -2.65244615023604E-05 -1.68136962840181E-05 -7.38724419744459E-06
 -1.03965804606606E-05 -2.46679356746018E-10 -1.50849249879870E-06  5.22320529749725E-06 -1.63836706134882E-10
  6.19406794641073E-06 -9.49939656852729E-06 -5.18436603489443E-05 -1.98509169739032E-05 -2.30349338505453E-05
 -1.46090570620394E-05 -1.32590998547087E-05 -8.40613351141766E-06 -7.43672761643228E-06 -1.04023600738663E-05
 -5.37080517294757E-06 -7.51815608631664E-07  5.21920706048929E-06 -1.30792291478590E-06 -3.09584518452561E-06
 -9.49343448931617E-06 -5.18097922145226E-05 -1.98331464692354E-05 -2.29764180778814E-05 -1.45668579826302E-05
  1.33018941009160E-05  8.43554987455571E-06 -7.43867366455551E-06 -1.04040700085249E-05  5.36714491257444E-06
  7.53445304935211E-07  5.21809933963899E-06 -1.30760201975535E-06 -3.10217568489654E-06 -9.48550112540360E-06
 -5.17764461431675E-05 -1.98170281347511E-05 -2.91341841449219E-09 -2.11054817298706E-09  2.65532927519419E-05
  1.68320147184268E-05 -7.38253600191505E-06 -1.03912290557070E-05  6.31070835099869E-10  1.50965497413584E-06
  5.21756182678938E-06 -7.83923898708057E-10  6.19905683235739E-06 -9.49679438137117E-06 -5.18315648211375E-05
 -1.98462302605520E-05  2.29937716895640E-05  1.45790918232439E-05  1.33159347664100E-05  8.44496387045966E-06
 -7.44346516570255E-06 -1.04095789223020E-05 -5.36833260766299E-06  7.53275759417861E-07  5.21842708197598E-06
  1.30774940976282E-06 -3.10363516836997E-06 -9.49576078134755E-06 -5.18234828628655E-05 -1.98409650667353E-05
  2.30203034654433E-05  1.45975735620415E-05 -1.32440766919000E-05 -8.39512296378607E-06 -7.43660813612929E-06
 -1.04035077632770E-05  5.37028174206848E-06 -7.52472471889084E-07  5.21839463224915E-06  1.30785663229757E-06
 -3.09381574891655E-06  9.53377789211402E-05  8.08374154115144E-05 -7.38462943574008E-10 -1.31871856089560E-05
 -4.63451291103729E-06  9.54334419253115E-05  8.09084800243006E-05 -1.14277384310787E-05 -6.60079257012652E-06
 -4.63924141472959E-06  9.53932815244470E-05  8.08849111048545E-05 -1.14246276264026E-05  6.59357732724476E-06
 -4.63872129700731E-06  9.53475289844041E-05  8.08508657494731E-05  4.52543254100586E-10  1.31866112530726E-05
 -4.63473647917310E-06  9.54371216089011E-05  8.09167042921344E-05  1.14301539936202E-05  6.59659723882269E-06
 -4.63678435320250E-06  9.53965700114118E-05  8.08825302333563E-05  1.14231939006355E-05 -6.59847721629656E-06
 -4.64012647448796E-06  1.70665334264481E-06  1.02168403118197E-05  6.14680737658236E-06  5.55943803918980E-08
  3.80887398713974E-08  5.44479346308894E-06  3.09034251819248E-06  1.97786621153880E-06  2.31138604578938E-06
 -7.12535113417028E-09  3.43781698628311E-07 -2.24782154179191E-07 -8.61859571613308E-11 -9.79084369532682E-07
  1.68864620267814E-06  1.01084053368309E-05  6.09206162687542E-06  4.76409898141995E-06  2.71139204945115E-06
  2.71522927395729E-06  1.54211898467526E-06  1.97856518156814E-06  2.31318953595301E-06  8.55715863417641E-07
  1.73753867648067E-07 -2.18274615752545E-07  2.97433389418588E-07  4.88904643502661E-07  1.69080637614801E-06
  1.01202207472919E-05  6.09808923776993E-06  4.76613601096127E-06  2.71317453770025E-06 -2.70257345282017E-06
 -1.53418837896444E-06  1.98633101992551E-06  2.32125422465926E-06 -8.55788527254821E-07 -1.71795379761029E-07
 -2.20862198941721E-07  2.96395610199744E-07  4.87318127834753E-07  1.71441962137290E-06  1.02602107237195E-05
  6.16967616114625E-06  4.69949090361562E-08  3.17690714217480E-08 -5.43530603666976E-06 -3.08507199335789E-06
  1.97685742856308E-06  2.30889073929591E-06  4.03953077877760E-09 -3.44281062733741E-07 -2.25211523021533E-07
 -1.95658232904284E-09 -9.79910495114216E-07  1.71162242427573E-06  1.02407270431366E-05  6.16340910225167E-06
 -4.76513828856071E-06 -2.71448000844847E-06 -2.75807703660107E-06 -1.57304963129926E-06  1.97714004636338E-06
  2.30804054436922E-06  8.51287111456825E-07 -1.72639062617241E-07 -2.27320099923118E-07 -2.97443036701788E-07
  4.92053155680857E-07  1.70827547847277E-06  1.02194967853663E-05  6.14868430317808E-06 -4.70161111865188E-06
 -2.66868129508879E-06  2.74151946453714E-06  1.55952777811924E-06  1.98243037245438E-06  2.31476503099936E-06
 -8.47686529912243E-07  1.70920995590161E-07 -2.24801324593452E-07 -2.96777355785493E-07  4.89673716511950E-07
 -2.25786517350099E-05 -1.84575338669799E-05 -3.66464717045984E-09  2.36032254592049E-06  1.63750428919111E-06
 -2.26101639592492E-05 -1.84833647613972E-05  2.04546005534588E-06  1.18401048901420E-06  1.63706277561270E-06
 -2.26036337777149E-05 -1.84748807155037E-05  2.04534131288387E-06 -1.18474388022341E-06  1.63585515824705E-06
 -2.25820211639870E-05 -1.84575422648937E-05 -3.61054103666311E-09 -2.36205390878810E-06  1.63775486500794E-06
 -2.26719978437296E-05 -1.85176023029267E-05 -2.05646818305200E-06 -1.18752115693364E-06  1.63858440578526E-06
 -2.25760544449159E-05 -1.84505472744914E-05 -2.04439807048839E-06  1.17823673977590E-06  1.63844481088484E-06
  0.00000000000000E+00  0.00000000000000E+00  0.00000000000000E+00  0.00000000000000E+00  0.00000000000000E+00
  0.00000000000000E+00  0.00000000000000E+00  0.00000000000000E+00  0.00000000000000E+00  0.00000000000000E+00
  0.00000000000000E+00  0.00000000000000E+00  0.00000000000000E+00  0.00000000000000E+00  0.00000000000000E+00
  0.00000000000000E+00  0.00000000000000E+00  0.00000000000000E+00  0.00000000000000E+00  0.00000000000000E+00
  0.00000000000000E+00  0.00000000000000E+00  0.00000000000000E+00  0.00000000000000E+00  0.00000000000000E+00
  0.00000000000000E+00  0.00000000000000E+00  0.00000000000000E+00  0.00000000000000E+00  0.00000000000000E+00
  0.00000000000000E+00  0.00000000000000E+00  0.00000000000000E+00  0.00000000000000E+00  0.00000000000000E+00
  0.00000000000000E+00  0.00000000000000E+00  0.00000000000000E+00  0.00000000000000E+00  0.00000000000000E+00
  0.00000000000000E+00  0.00000000000000E+00  0.00000000000000E+00  0.00000000000000E+00  0.00000000000000E+00
  0.00000000000000E+00  0.00000000000000E+00  0.00000000000000E+00  0.00000000000000E+00  0.00000000000000E+00
  0.00000000000000E+00  0.00000000000000E+00  0.00000000000000E+00  0.00000000000000E+00  0.00000000000000E+00
  0.00000000000000E+00  0.00000000000000E+00  0.00000000000000E+00  0.00000000000000E+00  0.00000000000000E+00
  0.00000000000000E+00  0.00000000000000E+00  0.00000000000000E+00  0.00000000000000E+00  0.00000000000000E+00
  0.00000000000000E+00  0.00000000000000E+00  0.00000000000000E+00  0.00000000000000E+00  0.00000000000000E+00
  0.00000000000000E+00  0.00000000000000E+00  0.00000000000000E+00  0.00000000000000E+00  0.00000000000000E+00
  0.00000000000000E+00  0.00000000000000E+00  0.00000000000000E+00  0.00000000000000E+00  0.00000000000000E+00
  0.00000000000000E+00  0.00000000000000E+00  0.00000000000000E+00  0.00000000000000E+00  0.00000000000000E+00
  0.00000000000000E+00  0.00000000000000E+00  0.00000000000000E+00  0.00000000000000E+00  0.00000000000000E+00
  0.00000000000000E+00  0.00000000000000E+00  0.00000000000000E+00  0.00000000000000E+00  0.00000000000000E+00
  0.00000000000000E+00  0.00000000000000E+00  0.00000000000000E+00  0.00000000000000E+00  0.00000000000000E+00
  0.00000000000000E+00  0.00000000000000E+00  0.00000000000000E+00  0.00000000000000E+00  0.00000000000000E+00
  0.00000000000000E+00  0.00000000000000E+00  0.00000000000000E+00  0.00000000000000E+00  0.00000000000000E+00
  0.00000000000000E+00  0.00000000000000E+00  0.00000000000000E+00  0.00000000000000E+00  0.00000000000000E+00
  0.00000000000000E+00  0.00000000000000E+00  0.00000000000000E+00  0.00000000000000E+00  0.00000000000000E+00
  0.00000000000000E+00  0.00000000000000E+00  0.00000000000000E+00  0.00000000000000E+00  0.00000000000000E+00
  0.00000000000000E+00  0.00000000000000E+00  0.00000000000000E+00  0.00000000000000E+00  0.00000000000000E+00
  0.00000000000000E+00  0.00000000000000E+00  0.00000000000000E+00  0.00000000000000E+00  0.00000000000000E+00
  0.00000000000000E+00  0.00000000000000E+00  0.00000000000000E+00  0.00000000000000E+00  0.00000000000000E+00
  0.00000000000000E+00  0.00000000000000E+00  0.00000000000000E+00  0.00000000000000E+00  0.00000000000000E+00
  0.00000000000000E+00  0.00000000000000E+00  0.00000000000000E+00  0.00000000000000E+00  0.00000000000000E+00
  0.00000000000000E+00  0.00000000000000E+00  0.00000000000000E+00  0.00000000000000E+00  0.00000000000000E+00
  0.00000000000000E+00  0.00000000000000E+00  0.00000000000000E+00  0.00000000000000E+00  0.00000000000000E+00
  0.00000000000000E+00  0.00000000000000E+00  0.00000000000000E+00  0.00000000000000E+00  0.00000000000000E+00
  0.00000000000000E+00  0.00000000000000E+00  0.00000000000000E+00  0.00000000000000E+00  0.00000000000000E+00
  0.00000000000000E+00  0.00000000000000E+00  0.00000000000000E+00  0.00000000000000E+00  0.00000000000000E+00
  0.00000000000000E+00  0.00000000000000E+00  0.00000000000000E+00  0.00000000000000E+00  0.00000000000000E+00
  0.00000000000000E+00  0.00000000000000E+00  0.00000000000000E+00  0.00000000000000E+00  0.00000000000000E+00
  0.00000000000000E+00  0.00000000000000E+00  0.00000000000000E+00  0.00000000000000E+00  0.00000000000000E+00
  0.00000000000000E+00  0.00000000000000E+00  0.00000000000000E+00  0.00000000000000E+00  0.00000000000000E+00
  0.00000000000000E+00  0.00000000000000E+00  0.00000000000000E+00  0.00000000000000E+00  0.00000000000000E+00
  0.00000000000000E+00  0.00000000000000E+00  0.00000000000000E+00  0.00000000000000E+00  0.00000000000000E+00
  0.00000000000000E+00  0.00000000000000E+00  0.00000000000000E+00  0.00000000000000E+00  0.00000000000000E+00
  0.00000000000000E+00  0.00000000000000E+00  0.00000000000000E+00  0.00000000000000E+00  0.00000000000000E+00
  0.00000000000000E+00  0.00000000000000E+00  0.00000000000000E+00  0.00000000000000E+00  0.00000000000000E+00
  0.00000000000000E+00  0.00000000000000E+00  0.00000000000000E+00  0.00000000000000E+00  0.00000000000000E+00
  0.00000000000000E+00  0.00000000000000E+00  0.00000000000000E+00  0.00000000000000E+00  0.00000000000000E+00
  0.00000000000000E+00  0.00000000000000E+00  0.00000000000000E+00  0.00000000000000E+00  0.00000000000000E+00
  0.00000000000000E+00  0.00000000000000E+00  0.00000000000000E+00  0.00000000000000E+00  0.00000000000000E+00
  0.00000000000000E+00  0.00000000000000E+00  0.00000000000000E+00  0.00000000000000E+00  0.00000000000000E+00
  0.00000000000000E+00  0.00000000000000E+00  0.00000000000000E+00  0.00000000000000E+00  0.00000000000000E+00
  0.00000000000000E+00  0.00000000000000E+00  0.00000000000000E+00  0.00000000000000E+00  0.00000000000000E+00
  0.00000000000000E+00  0.00000000000000E+00  0.00000000000000E+00  0.00000000000000E+00  0.00000000000000E+00
  0.00000000000000E+00  0.00000000000000E+00  0.00000000000000E+00  0.00000000000000E+00  0.00000000000000E+00
  0.00000000000000E+00  0.00000000000000E+00  0.00000000000000E+00  0.00000000000000E+00  0.00000000000000E+00
  0.00000000000000E+00  0.00000000000000E+00  0.00000000000000E+00  0.00000000000000E+00  0.00000000000000E+00
  0.00000000000000E+00  0.00000000000000E+00  0.00000000000000E+00  0.00000000000000E+00  0.00000000000000E+00
  0.00000000000000E+00  0.00000000000000E+00  0.00000000000000E+00  0.00000000000000E+00  0.00000000000000E+00
  0.00000000000000E+00  0.00000000000000E+00  0.00000000000000E+00  0.00000000000000E+00  0.00000000000000E+00
  0.00000000000000E+00  0.00000000000000E+00  0.00000000000000E+00  0.00000000000000E+00  0.00000000000000E+00
  0.00000000000000E+00  0.00000000000000E+00  0.00000000000000E+00  0.00000000000000E+00  0.00000000000000E+00
  0.00000000000000E+00  0.00000000000000E+00  0.00000000000000E+00  0.00000000000000E+00  0.00000000000000E+00
  0.00000000000000E+00  0.00000000000000E+00  0.00000000000000E+00  0.00000000000000E+00  0.00000000000000E+00
  0.00000000000000E+00  0.00000000000000E+00  0.00000000000000E+00  0.00000000000000E+00  0.00000000000000E+00
  0.00000000000000E+00  0.00000000000000E+00  0.00000000000000E+00  0.00000000000000E+00  0.00000000000000E+00
  0.00000000000000E+00  0.00000000000000E+00  0.00000000000000E+00  0.00000000000000E+00  0.00000000000000E+00
  0.00000000000000E+00  0.00000000000000E+00  0.00000000000000E+00  0.00000000000000E+00  0.00000000000000E+00
  0.00000000000000E+00  0.00000000000000E+00  0.00000000000000E+00  0.00000000000000E+00  0.00000000000000E+00
  0.00000000000000E+00  0.00000000000000E+00  0.00000000000000E+00  0.00000000000000E+00  0.00000000000000E+00
  0.00000000000000E+00  0.00000000000000E+00  0.00000000000000E+00  0.00000000000000E+00  0.00000000000000E+00
  0.00000000000000E+00  0.00000000000000E+00  0.00000000000000E+00  0.00000000000000E+00  0.00000000000000E+00
  0.00000000000000E+00  0.00000000000000E+00  0.00000000000000E+00  0.00000000000000E+00  0.00000000000000E+00
  0.00000000000000E+00  0.00000000000000E+00  0.00000000000000E+00  0.00000000000000E+00  0.00000000000000E+00
  0.00000000000000E+00  0.00000000000000E+00  0.00000000000000E+00  0.00000000000000E+00  0.00000000000000E+00
  0.00000000000000E+00  0.00000000000000E+00  0.00000000000000E+00  0.00000000000000E+00  0.00000000000000E+00
  0.00000000000000E+00  0.00000000000000E+00  0.00000000000000E+00  0.00000000000000E+00  0.00000000000000E+00
  0.00000000000000E+00  0.00000000000000E+00  0.00000000000000E+00  0.00000000000000E+00  0.00000000000000E+00
  0.00000000000000E+00  0.00000000000000E+00  0.00000000000000E+00  0.00000000000000E+00  0.00000000000000E+00
  0.00000000000000E+00  0.00000000000000E+00  0.00000000000000E+00  0.00000000000000E+00  0.00000000000000E+00
  0.00000000000000E+00  0.00000000000000E+00  0.00000000000000E+00  0.00000000000000E+00  0.00000000000000E+00
  0.00000000000000E+00  0.00000000000000E+00  0.00000000000000E+00  0.00000000000000E+00  0.00000000000000E+00
  0.00000000000000E+00  0.00000000000000E+00  0.00000000000000E+00  0.00000000000000E+00  0.00000000000000E+00
  0.00000000000000E+00  0.00000000000000E+00  0.00000000000000E+00  0.00000000000000E+00  0.00000000000000E+00
  0.00000000000000E+00  0.00000000000000E+00  0.00000000000000E+00  0.00000000000000E+00  0.00000000000000E+00
  0.00000000000000E+00  0.00000000000000E+00  0.00000000000000E+00  0.00000000000000E+00  0.00000000000000E+00
  0.00000000000000E+00  0.00000000000000E+00  0.00000000000000E+00  0.00000000000000E+00  0.00000000000000E+00
  0.00000000000000E+00  0.00000000000000E+00  0.00000000000000E+00  0.00000000000000E+00  0.00000000000000E+00
  0.00000000000000E+00  0.00000000000000E+00  0.00000000000000E+00  0.00000000000000E+00  0.00000000000000E+00
  0.00000000000000E+00  0.00000000000000E+00  0.00000000000000E+00  0.00000000000000E+00  0.00000000000000E+00
  0.00000000000000E+00  0.00000000000000E+00  0.00000000000000E+00  0.00000000000000E+00  0.00000000000000E+00
  0.00000000000000E+00  0.00000000000000E+00  0.00000000000000E+00  0.00000000000000E+00  0.00000000000000E+00
  0.00000000000000E+00  0.00000000000000E+00  0.00000000000000E+00  0.00000000000000E+00  0.00000000000000E+00
  0.00000000000000E+00  0.00000000000000E+00  0.00000000000000E+00  0.00000000000000E+00  0.00000000000000E+00
  0.00000000000000E+00  0.00000000000000E+00  0.00000000000000E+00  0.00000000000000E+00  0.00000000000000E+00
  0.00000000000000E+00  0.00000000000000E+00  0.00000000000000E+00  0.00000000000000E+00  0.00000000000000E+00
  0.00000000000000E+00  0.00000000000000E+00  0.00000000000000E+00  0.00000000000000E+00  0.00000000000000E+00
  0.00000000000000E+00  0.00000000000000E+00  0.00000000000000E+00  0.00000000000000E+00  0.00000000000000E+00
  0.00000000000000E+00  0.00000000000000E+00  0.00000000000000E+00  0.00000000000000E+00  0.00000000000000E+00
  0.00000000000000E+00  0.00000000000000E+00  0.00000000000000E+00  0.00000000000000E+00  0.00000000000000E+00
  0.00000000000000E+00  0.00000000000000E+00  0.00000000000000E+00  0.00000000000000E+00  0.00000000000000E+00
  0.00000000000000E+00  0.00000000000000E+00  0.00000000000000E+00  0.00000000000000E+00  0.00000000000000E+00
  0.00000000000000E+00  0.00000000000000E+00  0.00000000000000E+00  0.00000000000000E+00  0.00000000000000E+00
  0.00000000000000E+00  0.00000000000000E+00  0.00000000000000E+00  0.00000000000000E+00  0.00000000000000E+00
  0.00000000000000E+00  0.00000000000000E+00  0.00000000000000E+00  0.00000000000000E+00  0.00000000000000E+00
  0.00000000000000E+00  0.00000000000000E+00  0.00000000000000E+00  0.00000000000000E+00  0.00000000000000E+00
  0.00000000000000E+00  0.00000000000000E+00  0.00000000000000E+00  0.00000000000000E+00  0.00000000000000E+00
  0.00000000000000E+00  0.00000000000000E+00  0.00000000000000E+00  0.00000000000000E+00  0.00000000000000E+00
  0.00000000000000E+00  0.00000000000000E+00  0.00000000000000E+00  0.00000000000000E+00  0.00000000000000E+00
  0.00000000000000E+00  0.00000000000000E+00  0.00000000000000E+00  0.00000000000000E+00  0.00000000000000E+00
  0.00000000000000E+00  0.00000000000000E+00  0.00000000000000E+00  0.00000000000000E+00  0.00000000000000E+00
  0.00000000000000E+00  0.00000000000000E+00  0.00000000000000E+00  0.00000000000000E+00  0.00000000000000E+00
  0.00000000000000E+00  0.00000000000000E+00  0.00000000000000E+00  0.00000000000000E+00  0.00000000000000E+00
  0.00000000000000E+00  0.00000000000000E+00  0.00000000000000E+00  0.00000000000000E+00  0.00000000000000E+00
  0.00000000000000E+00  0.00000000000000E+00  0.00000000000000E+00  0.00000000000000E+00  0.00000000000000E+00
  0.00000000000000E+00  0.00000000000000E+00  0.00000000000000E+00  0.00000000000000E+00  0.00000000000000E+00
* ORBITAL    1   13
  3.54294187547960E-03 -2.38993056988650E-01 -1.35203555733529E-02  1.61375329492252E-08  1.10848202834888E-08
 -1.17492637759851E-01  4.41463047568599E-02 -4.49217714367673E-04  8.82483537526686E-05 -2.07584561343187E-09
 -1.07362201979808E-04  6.09852109532478E-03  5.51129888371969E-10  2.19739600824356E-02 -3.54063400325819E-03
  2.39021686075195E-01  1.35201970439506E-02  1.01711565044594E-01 -3.82245621845462E-02  5.87228886121647E-02
 -2.20734796857412E-02  4.41287559325382E-04 -8.83664161371759E-05  1.90280718162254E-02  5.34807513856406E-05
 -6.09829779177276E-03  9.36904749467704E-05  1.09900789411000E-02  3.54061799261319E-03 -2.39021778784477E-01
 -1.35202441957060E-02 -1.01711516855228E-01  3.82245959087999E-02  5.87229118368925E-02 -2.20734658293714E-02
 -4.41299851189155E-04  8.83585266145622E-05  1.90280650756195E-02  5.34818585911652E-05  6.09830211910059E-03
 -9.36906744409383E-05 -1.09900821892013E-02 -3.54291452575722E-03  2.38993214000832E-01  1.35204324654955E-02
  9.67299304581152E-09  7.10191404207860E-09 -1.17492590637625E-01  4.41463379271961E-02  4.49221642429349E-04
 -8.82437994027517E-05  3.26602543218885E-11 -1.07360386459386E-04 -6.09852720374490E-03 -6.59862292638595E-10
 -2.19739582545000E-02  3.54061994200969E-03 -2.39021767014198E-01 -1.35202389402610E-02  1.01711505929523E-01
 -3.82246037273124E-02  5.87228865668425E-02 -2.20734829577036E-02 -4.41302747892355E-04  8.83555141539616E-05
 -1.90280636804910E-02  5.34799755248086E-05  6.09830330683489E-03  9.36892185187789E-05 -1.09900806286143E-02
 -3.54062485154646E-03  2.39021737555323E-01  1.35202235591769E-02 -1.01711546219597E-01  3.82245752129167E-02
  5.87228863181678E-02 -2.20734830612488E-02  4.41292092107843E-04 -8.83630248199803E-05 -1.90280685979046E-02
  5.34787452270199E-05 -6.09830031285670E-03 -9.36905278517225E-05  1.09900763461142E-02 -2.54452073264307E-01
  8.14887065237578E-03 -9.02772486773781E-10  2.01297859910450E-02 -1.76322067826203E-04  2.54406654979489E-01
 -8.14696590286287E-03 -1.74315227959870E-02 -1.00638310961933E-02  1.76772633518808E-04 -2.54406666849706E-01
  8.14695893153215E-03  1.74315217383568E-02 -1.00638327637438E-02 -1.76766492683807E-04  2.54452072457947E-01
 -8.14886786269653E-03 -1.01234426713789E-09  2.01297811276823E-02  1.76323538241283E-04 -2.54406698016303E-01
  8.14693675650059E-03 -1.74315258186487E-02 -1.00638341436920E-02 -1.76766481283150E-04  2.54406665557512E-01
 -8.14695980850184E-03  1.74315240751969E-02 -1.00638309478260E-02  1.76772530780610E-04  2.57524447099660E-05
 -2.20426172585013E-04 -2.63729330110491E-04 -7.80960124223334E-10  7.31275420963668E-10 -9.42000635856002E-04
 -8.06324748015685E-04  2.78152974082811E-03  1.16695736822580E-03  1.46656726668126E-09  1.80626711908032E-04
 -3.28469506945502E-04 -6.49595041964084E-10  1.43897724673784E-05 -2.53695989916119E-05  2.23078218826853E-04
  2.65096703575534E-04  8.16488102565124E-04  6.98828674910455E-04  4.70501993202741E-04  4.02818037583940E-04
 -2.79563863884433E-03 -1.16846815403723E-03  1.24907619806148E-05 -9.04612564374355E-05  3.28536659491111E-04
 -1.56042723227210E-04  7.17070400754175E-06  2.53728010490492E-05 -2.23059182773797E-04 -2.65088401010654E-04
 -8.16516039472978E-04 -6.98847050125537E-04  4.70501868571614E-04  4.02819567495835E-04  2.79563550848649E-03
  1.16846569279047E-03  1.24948390055242E-05 -9.04605134727487E-05 -3.28535816583123E-04  1.56041215901843E-04
 -7.16905448431817E-06 -2.57713605314085E-05  2.20315064584927E-04  2.63670770468453E-04  1.67548077465448E-08
  1.07426214295006E-08 -9.42026225462030E-04 -8.06343361696606E-04 -2.78153015491364E-03 -1.16695876642420E-03
  3.18573206249398E-09  1.80629467575453E-04  3.28478179163762E-04 -6.19554494967953E-10 -1.43917833024290E-05
  2.53912140868247E-05 -2.22953399508755E-04 -2.65035499277915E-04  8.16538059598660E-04  6.98861853325363E-04
  4.70533637944433E-04  4.02839491548619E-04  2.79563181999524E-03  1.16846099587106E-03 -1.24973898488529E-05
 -9.04596514290109E-05 -3.28541528575352E-04 -1.56041204367841E-04 -7.17347184657393E-06 -2.53829590458403E-05
  2.22999266224909E-04  2.65055713449557E-04 -8.16497276241155E-04 -6.98836348195647E-04  4.70545092946762E-04
  4.02847477658997E-04 -2.79563969839661E-03 -1.16847115993083E-03 -1.24904385131334E-05 -9.04621679985435E-05
  3.28541384166351E-04  1.56042886020645E-04  7.17539268232793E-06  1.49049118050726E-03  8.90321515564917E-04
  1.58016654959896E-10 -2.13708188376605E-05  2.44289320002975E-04 -1.49081236831484E-03 -8.90421641233616E-04
  1.85572003337264E-05  1.07625018587027E-05 -2.44710369981890E-04  1.49083881530502E-03  8.90437429397306E-04
 -1.85606262953328E-05  1.07659701198467E-05  2.44714014751456E-04 -1.49047875618963E-03 -8.90317582015242E-04
 -1.27383641045282E-09 -2.13674898355776E-05 -2.44285737337021E-04  1.49085084215194E-03  8.90449945240948E-04
  1.85621306840533E-05  1.07657292645651E-05  2.44716132816487E-04 -1.49081906290497E-03 -8.90428420814798E-04
 -1.85569699111929E-05  1.07597583872889E-05 -2.44708263938416E-04 -4.04969165052197E-05 -2.63614806845932E-04
 -1.20511535675304E-04 -1.24665667270567E-09 -8.09684118452798E-10  1.14733027003846E-04  9.44236898095637E-05
  8.30089818633845E-05  9.07100750593405E-05 -7.68177098213632E-11 -1.01030403147333E-05 -9.49842865844196E-07
 -1.66327491915200E-10 -4.57699886426904E-06  4.05224933839634E-05  2.64743738051157E-04  1.20502617050325E-04
 -9.93193430892961E-05 -8.17197801691697E-05 -5.70773872304336E-05 -4.71960893346916E-05 -8.65339726963339E-05
 -9.09130630943361E-05 -3.97226827837627E-06  4.99950788786824E-06  7.28658790689022E-07  8.85219909661687E-06
 -2.27570043535594E-06 -4.05207028915210E-05 -2.64732101421552E-04 -1.20494350167193E-04  9.93351537123016E-05
  8.17304420327514E-05 -5.70821231655124E-05 -4.71996372590730E-05  8.65352144693332E-05  9.09143010555251E-05
 -3.97472017500181E-06  4.99848519523543E-06 -7.30575549117434E-07 -8.85082426873040E-06  2.27602797300904E-06
  4.05030485023696E-05  2.63652418758112E-04  1.20532599401281E-04 -2.55123999560525E-10 -1.70098301527623E-10
  1.14731586922687E-04  9.44234499470317E-05 -8.30105032868624E-05 -9.07117077839938E-05 -2.05495476276955E-10
 -1.01034810933909E-05  9.46279645344255E-07 -3.61322330064484E-11  4.57527527593340E-06 -4.05192875098909E-05
 -2.64723257373143E-04 -1.20489425958789E-04 -9.93411311205998E-05 -8.17348610977887E-05 -5.70795140829350E-05
 -4.71979148388622E-05  8.65362756724656E-05  9.09150145362802E-05  3.97445395981300E-06  4.99849079280263E-06
 -7.31307499457132E-07  8.85068667308720E-06  2.27569594922887E-06  4.05183916437875E-05  2.64720991807091E-04
  1.20491940078603E-04  9.93325539230980E-05  8.17299227117131E-05 -5.70808339487618E-05 -4.71989516939618E-05
 -8.65353919760054E-05 -9.09147475886562E-05  3.97337972543467E-06  4.99941544748920E-06  7.31816954455507E-07
 -8.85222499006929E-06 -2.27622522803249E-06 -1.92362191301890E-04 -1.30094436697108E-04  1.95778558582841E-10
  1.59300511484669E-05 -1.42833453198162E-05  1.92818625934781E-04  1.29967651848610E-04 -1.38041808317434E-05
 -7.96029143178788E-06  1.41840185183425E-05 -1.92849947737645E-04 -1.29989350028713E-04  1.38088274437726E-05
 -7.96323693048046E-06 -1.41864397660696E-05  1.92341053590560E-04  1.30081635995194E-04 -3.33426018689211E-10
  1.59251764216240E-05  1.42816143769869E-05 -1.92858825921146E-04 -1.29995203358510E-04 -1.38096047947107E-05
 -7.96429564032514E-06 -1.41870746140155E-05  1.92847522861100E-04  1.29987951363788E-04  1.38080278294641E-05
 -7.96314593615129E-06  1.41840296491034E-05 -2.88006545355977E-06 -1.73699994827329E-05 -1.06457375489749E-05
 -2.51158324734498E-08 -1.69263921056193E-08 -1.40531194907498E-06 -2.42837350065791E-06  2.06144781816731E-05
  1.18713071722449E-05  3.60277348963140E-09 -6.82445343068580E-07 -6.27660380464596E-07 -7.44233748463566E-12
 -3.41590382729131E-07  2.89277772161633E-06  1.75261666083169E-05  1.06489733289430E-05  1.18614293106791E-06
  2.09123161429794E-06  6.93335237735134E-07  1.18845382625197E-06 -1.10917044476066E-05 -1.11529183577314E-05
 -3.02138480581973E-07  5.41421390698177E-07  5.90374544705305E-07  1.75104256243186E-07 -1.76299235669558E-07
 -2.89422293913670E-06 -1.75347717964110E-05 -1.06532799517777E-05 -1.19492231351816E-06 -2.09881558651737E-06
  6.92777891261742E-07  1.18784030433087E-06  1.10925625370617E-05  1.11513590478486E-05 -2.99630956548639E-07
  5.42129882119382E-07 -5.90044575816538E-07 -1.75151826562747E-07  1.74201448318284E-07  2.89278320935050E-06
  1.74435239807502E-05  1.06830513391944E-05 -1.89967742478815E-08 -1.36093640693436E-08 -1.38509664975578E-06
 -2.41481743093457E-06 -2.06128380764915E-05 -1.18705685234631E-05 -1.47028376607235E-09 -6.82572961796504E-07
  6.22535460769391E-07  4.30634906380414E-10  3.44365990724406E-07 -2.89537541936012E-06 -1.75409970995208E-05
 -1.06564370504400E-05  1.18369049758951E-06  2.09088967624443E-06  7.22663514088979E-07  1.20824860029460E-06
  1.10922235727716E-05  1.11521918163680E-05  3.03230082879344E-07  5.41601722945093E-07 -5.89508813544245E-07
  1.75202614329538E-07  1.71926308126774E-07  2.88104100336287E-06  1.74586756897799E-05  1.06150205347574E-05
 -1.21960761714872E-06 -2.11543144015885E-06  6.97896219186982E-07  1.19176976600851E-06 -1.10923876237124E-05
 -1.11520707760412E-05  2.97103104823493E-07  5.41577396241590E-07  5.94172912151525E-07 -1.75546473745728E-07
 -1.75044443537196E-07  1.04200680253725E-05  4.87101789166849E-06  2.09713211556941E-09 -5.43981201647176E-07
 -1.00426069876777E-06 -1.03206557210958E-05 -4.84691416158030E-06  4.63648370829036E-07  2.70884201626506E-07
  1.34680119230659E-06  1.03483564494644E-05  4.86870759413318E-06 -4.67209989850247E-07  2.73166577768658E-07
 -1.34601979403066E-06 -1.04180630861638E-05 -4.86675256135124E-06  1.39064027693743E-09 -5.45300834861394E-07
  1.00425807340934E-06  1.03494419779322E-05  4.86860126525066E-06  4.67936887715911E-07  2.70449697701559E-07
 -1.34578506181813E-06 -1.03491619858302E-05 -4.87018281051865E-06 -4.66233070535113E-07  2.73434900349686E-07
  1.34581400558481E-06 -1.25302066488266E-07 -1.30650803507274E-06 -6.76014882578181E-07  3.74919446401086E-08
  2.51072380900264E-08 -1.76777420637165E-06 -1.27146457024330E-06  4.34308004618276E-07  1.07394599021279E-06
 -5.81512747812063E-09 -5.31442228538406E-08  5.16236418732707E-09 -5.10435947176574E-10  3.23578447356472E-08
  1.01967272749710E-07  7.93968059649066E-07  6.82720672531891E-07  1.52420631765238E-06  1.08384089963332E-06
  7.75661490635288E-07  6.38632553114892E-07 -1.67207071246306E-06 -1.09927856059808E-06  3.65515390012074E-08
 -3.92297502118863E-09  9.43440308314455E-08  1.01994262887857E-07  1.34084229286896E-08 -1.15413126658147E-07
 -8.69529753952783E-07 -7.18140217468234E-07 -1.47394805165361E-06 -1.04861521898796E-06  7.98491893340131E-07
  6.53271303366651E-07  1.67291024391860E-06  1.10124121188895E-06  2.73497366510192E-08 -4.62740314755999E-09
 -8.80439656806490E-08 -9.96873905091005E-08 -1.62843364271183E-08  1.39340138836427E-07  1.38740604675457E-06
  7.18248794362577E-07  1.82690994166184E-08  1.31534686457682E-08 -1.74090510415242E-06 -1.25367468961212E-06
 -4.29095263484495E-07 -1.06669635817079E-06  7.18017217112232E-10 -5.46488533155151E-08 -9.16199089070905E-09
 -6.18959989793962E-11 -3.10502309880476E-08 -1.15535844870225E-07 -8.70412851214062E-07 -7.17544512399736E-07
  1.46799594307704E-06  1.04345497726583E-06  7.51022760354860E-07  6.20589941076812E-07  1.67333110980296E-06
  1.10117949449700E-06 -2.98931530713530E-08 -4.41083336549494E-09 -8.74988312054643E-08  9.88808323306707E-08
 -1.12045159941995E-08  1.21805932999070E-07  9.06462891791310E-07  7.38016132719191E-07 -1.47491460436025E-06
 -1.04895557774895E-06  7.67838552869942E-07  6.33417240841124E-07 -1.67641453873679E-06 -1.10315439204006E-06
 -3.09106393272378E-08 -4.48976494176575E-09  8.61593155546327E-08 -1.00853977413983E-07  1.09929438769640E-08
  1.96457393658408E-06  1.38741285867097E-06 -2.47070265100920E-09 -2.58630844262415E-07 -1.65181242019812E-07
 -2.18202288119505E-06 -1.35297234844759E-06  2.30934581880580E-07  1.28680209385550E-07  1.09074196704593E-07
  2.15340280928450E-06  1.32892155986957E-06 -2.29220163938405E-07  1.23519698563276E-07 -1.13933929256213E-07
 -1.96138199675598E-06 -1.38272945425031E-06 -1.16109398036395E-09 -2.59146466985311E-07  1.61365977478105E-07
  2.12580475729623E-06  1.31075782979891E-06  2.24850639689762E-07  1.23979258384632E-07 -1.15011990410717E-07
 -2.14971145147720E-06 -1.32420092972004E-06 -2.28901532681678E-07  1.25865222363574E-07  1.13480555397987E-07
  0.00000000000000E+00  0.00000000000000E+00  0.00000000000000E+00  0.00000000000000E+00  0.00000000000000E+00
  0.00000000000000E+00  0.00000000000000E+00  0.00000000000000E+00  0.00000000000000E+00  0.00000000000000E+00
  0.00000000000000E+00  0.00000000000000E+00  0.00000000000000E+00  0.00000000000000E+00  0.00000000000000E+00
  0.00000000000000E+00  0.00000000000000E+00  0.00000000000000E+00  0.00000000000000E+00  0.00000000000000E+00
  0.00000000000000E+00  0.00000000000000E+00  0.00000000000000E+00  0.00000000000000E+00  0.00000000000000E+00
  0.00000000000000E+00  0.00000000000000E+00  0.00000000000000E+00  0.00000000000000E+00  0.00000000000000E+00
  0.00000000000000E+00  0.00000000000000E+00  0.00000000000000E+00  0.00000000000000E+00  0.00000000000000E+00
  0.00000000000000E+00  0.00000000000000E+00  0.00000000000000E+00  0.00000000000000E+00  0.00000000000000E+00
  0.00000000000000E+00  0.00000000000000E+00  0.00000000000000E+00  0.00000000000000E+00  0.00000000000000E+00
  0.00000000000000E+00  0.00000000000000E+00  0.00000000000000E+00  0.00000000000000E+00  0.00000000000000E+00
  0.00000000000000E+00  0.00000000000000E+00  0.00000000000000E+00  0.00000000000000E+00  0.00000000000000E+00
  0.00000000000000E+00  0.00000000000000E+00  0.00000000000000E+00  0.00000000000000E+00  0.00000000000000E+00
  0.00000000000000E+00  0.00000000000000E+00  0.00000000000000E+00  0.00000000000000E+00  0.00000000000000E+00
  0.00000000000000E+00  0.00000000000000E+00  0.00000000000000E+00  0.00000000000000E+00  0.00000000000000E+00
  0.00000000000000E+00  0.00000000000000E+00  0.00000000000000E+00  0.00000000000000E+00  0.00000000000000E+00
  0.00000000000000E+00  0.00000000000000E+00  0.00000000000000E+00  0.00000000000000E+00  0.00000000000000E+00
  0.00000000000000E+00  0.00000000000000E+00  0.00000000000000E+00  0.00000000000000E+00  0.00000000000000E+00
  0.00000000000000E+00  0.00000000000000E+00  0.00000000000000E+00  0.00000000000000E+00  0.00000000000000E+00
  0.00000000000000E+00  0.00000000000000E+00  0.00000000000000E+00  0.00000000000000E+00  0.00000000000000E+00
  0.00000000000000E+00  0.00000000000000E+00  0.00000000000000E+00  0.00000000000000E+00  0.00000000000000E+00
  0.00000000000000E+00  0.00000000000000E+00  0.00000000000000E+00  0.00000000000000E+00  0.00000000000000E+00
  0.00000000000000E+00  0.00000000000000E+00  0.00000000000000E+00  0.00000000000000E+00  0.00000000000000E+00
  0.00000000000000E+00  0.00000000000000E+00  0.00000000000000E+00  0.00000000000000E+00  0.00000000000000E+00
  0.00000000000000E+00  0.00000000000000E+00  0.00000000000000E+00  0.00000000000000E+00  0.00000000000000E+00
  0.00000000000000E+00  0.00000000000000E+00  0.00000000000000E+00  0.00000000000000E+00  0.00000000000000E+00
  0.00000000000000E+00  0.00000000000000E+00  0.00000000000000E+00  0.00000000000000E+00  0.00000000000000E+00
  0.00000000000000E+00  0.00000000000000E+00  0.00000000000000E+00  0.00000000000000E+00  0.00000000000000E+00
  0.00000000000000E+00  0.00000000000000E+00  0.00000000000000E+00  0.00000000000000E+00  0.00000000000000E+00
  0.00000000000000E+00  0.00000000000000E+00  0.00000000000000E+00  0.00000000000000E+00  0.00000000000000E+00
  0.00000000000000E+00  0.00000000000000E+00  0.00000000000000E+00  0.00000000000000E+00  0.00000000000000E+00
  0.00000000000000E+00  0.00000000000000E+00  0.00000000000000E+00  0.00000000000000E+00  0.00000000000000E+00
  0.00000000000000E+00  0.00000000000000E+00  0.00000000000000E+00  0.00000000000000E+00  0.00000000000000E+00
  0.00000000000000E+00  0.00000000000000E+00  0.00000000000000E+00  0.00000000000000E+00  0.00000000000000E+00
  0.00000000000000E+00  0.00000000000000E+00  0.00000000000000E+00  0.00000000000000E+00  0.00000000000000E+00
  0.00000000000000E+00  0.00000000000000E+00  0.00000000000000E+00  0.00000000000000E+00  0.00000000000000E+00
  0.00000000000000E+00  0.00000000000000E+00  0.00000000000000E+00  0.00000000000000E+00  0.00000000000000E+00
  0.00000000000000E+00  0.00000000000000E+00  0.00000000000000E+00  0.00000000000000E+00  0.00000000000000E+00
  0.00000000000000E+00  0.00000000000000E+00  0.00000000000000E+00  0.00000000000000E+00  0.00000000000000E+00
  0.00000000000000E+00  0.00000000000000E+00  0.00000000000000E+00  0.00000000000000E+00  0.00000000000000E+00
  0.00000000000000E+00  0.00000000000000E+00  0.00000000000000E+00  0.00000000000000E+00  0.00000000000000E+00
  0.00000000000000E+00  0.00000000000000E+00  0.00000000000000E+00  0.00000000000000E+00  0.00000000000000E+00
  0.00000000000000E+00  0.00000000000000E+00  0.00000000000000E+00  0.00000000000000E+00  0.00000000000000E+00
  0.00000000000000E+00  0.00000000000000E+00  0.00000000000000E+00  0.00000000000000E+00  0.00000000000000E+00
  0.00000000000000E+00  0.00000000000000E+00  0.00000000000000E+00  0.00000000000000E+00  0.00000000000000E+00
  0.00000000000000E+00  0.00000000000000E+00  0.00000000000000E+00  0.00000000000000E+00  0.00000000000000E+00
  0.00000000000000E+00  0.00000000000000E+00  0.00000000000000E+00  0.00000000000000E+00  0.00000000000000E+00
  0.00000000000000E+00  0.00000000000000E+00  0.00000000000000E+00  0.00000000000000E+00  0.00000000000000E+00
  0.00000000000000E+00  0.00000000000000E+00  0.00000000000000E+00  0.00000000000000E+00  0.00000000000000E+00
  0.00000000000000E+00  0.00000000000000E+00  0.00000000000000E+00  0.00000000000000E+00  0.00000000000000E+00
  0.00000000000000E+00  0.00000000000000E+00  0.00000000000000E+00  0.00000000000000E+00  0.00000000000000E+00
  0.00000000000000E+00  0.00000000000000E+00  0.00000000000000E+00  0.00000000000000E+00  0.00000000000000E+00
  0.00000000000000E+00  0.00000000000000E+00  0.00000000000000E+00  0.00000000000000E+00  0.00000000000000E+00
  0.00000000000000E+00  0.00000000000000E+00  0.00000000000000E+00  0.00000000000000E+00  0.00000000000000E+00
  0.00000000000000E+00  0.00000000000000E+00  0.00000000000000E+00  0.00000000000000E+00  0.00000000000000E+00
  0.00000000000000E+00  0.00000000000000E+00  0.00000000000000E+00  0.00000000000000E+00  0.00000000000000E+00
  0.00000000000000E+00  0.00000000000000E+00  0.00000000000000E+00  0.00000000000000E+00  0.00000000000000E+00
  0.00000000000000E+00  0.00000000000000E+00  0.00000000000000E+00  0.00000000000000E+00  0.00000000000000E+00
  0.00000000000000E+00  0.00000000000000E+00  0.00000000000000E+00  0.00000000000000E+00  0.00000000000000E+00
  0.00000000000000E+00  0.00000000000000E+00  0.00000000000000E+00  0.00000000000000E+00  0.00000000000000E+00
  0.00000000000000E+00  0.00000000000000E+00  0.00000000000000E+00  0.00000000000000E+00  0.00000000000000E+00
  0.00000000000000E+00  0.00000000000000E+00  0.00000000000000E+00  0.00000000000000E+00  0.00000000000000E+00
  0.00000000000000E+00  0.00000000000000E+00  0.00000000000000E+00  0.00000000000000E+00  0.00000000000000E+00
  0.00000000000000E+00  0.00000000000000E+00  0.00000000000000E+00  0.00000000000000E+00  0.00000000000000E+00
  0.00000000000000E+00  0.00000000000000E+00  0.00000000000000E+00  0.00000000000000E+00  0.00000000000000E+00
  0.00000000000000E+00  0.00000000000000E+00  0.00000000000000E+00  0.00000000000000E+00  0.00000000000000E+00
  0.00000000000000E+00  0.00000000000000E+00  0.00000000000000E+00  0.00000000000000E+00  0.00000000000000E+00
  0.00000000000000E+00  0.00000000000000E+00  0.00000000000000E+00  0.00000000000000E+00  0.00000000000000E+00
  0.00000000000000E+00  0.00000000000000E+00  0.00000000000000E+00  0.00000000000000E+00  0.00000000000000E+00
  0.00000000000000E+00  0.00000000000000E+00  0.00000000000000E+00  0.00000000000000E+00  0.00000000000000E+00
  0.00000000000000E+00  0.00000000000000E+00  0.00000000000000E+00  0.00000000000000E+00  0.00000000000000E+00
  0.00000000000000E+00  0.00000000000000E+00  0.00000000000000E+00  0.00000000000000E+00  0.00000000000000E+00
  0.00000000000000E+00  0.00000000000000E+00  0.00000000000000E+00  0.00000000000000E+00  0.00000000000000E+00
  0.00000000000000E+00  0.00000000000000E+00  0.00000000000000E+00  0.00000000000000E+00  0.00000000000000E+00
  0.00000000000000E+00  0.00000000000000E+00  0.00000000000000E+00  0.00000000000000E+00  0.00000000000000E+00
  0.00000000000000E+00  0.00000000000000E+00  0.00000000000000E+00  0.00000000000000E+00  0.00000000000000E+00
  0.00000000000000E+00  0.00000000000000E+00  0.00000000000000E+00  0.00000000000000E+00  0.00000000000000E+00
  0.00000000000000E+00  0.00000000000000E+00  0.00000000000000E+00  0.00000000000000E+00  0.00000000000000E+00
  0.00000000000000E+00  0.00000000000000E+00  0.00000000000000E+00  0.00000000000000E+00  0.00000000000000E+00
  0.00000000000000E+00  0.00000000000000E+00  0.00000000000000E+00  0.00000000000000E+00  0.00000000000000E+00
  0.00000000000000E+00  0.00000000000000E+00  0.00000000000000E+00  0.00000000000000E+00  0.00000000000000E+00
  0.00000000000000E+00  0.00000000000000E+00  0.00000000000000E+00  0.00000000000000E+00  0.00000000000000E+00
  0.00000000000000E+00  0.00000000000000E+00  0.00000000000000E+00  0.00000000000000E+00  0.00000000000000E+00
  0.00000000000000E+00  0.00000000000000E+00  0.00000000000000E+00  0.00000000000000E+00  0.00000000000000E+00
  0.00000000000000E+00  0.00000000000000E+00  0.00000000000000E+00  0.00000000000000E+00  0.00000000000000E+00
  0.00000000000000E+00  0.00000000000000E+00  0.00000000000000E+00  0.00000000000000E+00  0.00000000000000E+00
  0.00000000000000E+00  0.00000000000000E+00  0.00000000000000E+00  0.00000000000000E+00  0.00000000000000E+00
  0.00000000000000E+00  0.00000000000000E+00  0.00000000000000E+00  0.00000000000000E+00  0.00000000000000E+00
  0.00000000000000E+00  0.00000000000000E+00  0.00000000000000E+00  0.00000000000000E+00  0.00000000000000E+00
  0.00000000000000E+00  0.00000000000000E+00  0.00000000000000E+00  0.00000000000000E+00  0.00000000000000E+00
  0.00000000000000E+00  0.00000000000000E+00  0.00000000000000E+00  0.00000000000000E+00  0.00000000000000E+00
  0.00000000000000E+00  0.00000000000000E+00  0.00000000000000E+00  0.00000000000000E+00  0.00000000000000E+00
  0.00000000000000E+00  0.00000000000000E+00  0.00000000000000E+00  0.00000000000000E+00  0.00000000000000E+00
  0.00000000000000E+00  0.00000000000000E+00  0.00000000000000E+00  0.00000000000000E+00  0.00000000000000E+00
  0.00000000000000E+00  0.00000000000000E+00  0.00000000000000E+00  0.00000000000000E+00  0.00000000000000E+00
  0.00000000000000E+00  0.00000000000000E+00  0.00000000000000E+00  0.00000000000000E+00  0.00000000000000E+00
  0.00000000000000E+00  0.00000000000000E+00  0.00000000000000E+00  0.00000000000000E+00  0.00000000000000E+00
  0.00000000000000E+00  0.00000000000000E+00  0.00000000000000E+00  0.00000000000000E+00  0.00000000000000E+00
  0.00000000000000E+00  0.00000000000000E+00  0.00000000000000E+00  0.00000000000000E+00  0.00000000000000E+00
  0.00000000000000E+00  0.00000000000000E+00  0.00000000000000E+00  0.00000000000000E+00  0.00000000000000E+00
  0.00000000000000E+00  0.00000000000000E+00  0.00000000000000E+00  0.00000000000000E+00  0.00000000000000E+00
  0.00000000000000E+00  0.00000000000000E+00  0.00000000000000E+00  0.00000000000000E+00  0.00000000000000E+00
  0.00000000000000E+00  0.00000000000000E+00  0.00000000000000E+00  0.00000000000000E+00  0.00000000000000E+00
  0.00000000000000E+00  0.00000000000000E+00  0.00000000000000E+00  0.00000000000000E+00  0.00000000000000E+00
  0.00000000000000E+00  0.00000000000000E+00  0.00000000000000E+00  0.00000000000000E+00  0.00000000000000E+00
  0.00000000000000E+00  0.00000000000000E+00  0.00000000000000E+00  0.00000000000000E+00  0.00000000000000E+00
  0.00000000000000E+00  0.00000000000000E+00  0.00000000000000E+00  0.00000000000000E+00  0.00000000000000E+00
  0.00000000000000E+00  0.00000000000000E+00  0.00000000000000E+00  0.00000000000000E+00  0.00000000000000E+00
  0.00000000000000E+00  0.00000000000000E+00  0.00000000000000E+00  0.00000000000000E+00  0.00000000000000E+00
  0.00000000000000E+00  0.00000000000000E+00  0.00000000000000E+00  0.00000000000000E+00  0.00000000000000E+00
  0.00000000000000E+00  0.00000000000000E+00  0.00000000000000E+00  0.00000000000000E+00  0.00000000000000E+00
  0.00000000000000E+00  0.00000000000000E+00  0.00000000000000E+00  0.00000000000000E+00  0.00000000000000E+00
  0.00000000000000E+00  0.00000000000000E+00  0.00000000000000E+00  0.00000000000000E+00  0.00000000000000E+00
  0.00000000000000E+00  0.00000000000000E+00  0.00000000000000E+00  0.00000000000000E+00  0.00000000000000E+00
  0.00000000000000E+00  0.00000000000000E+00  0.00000000000000E+00  0.00000000000000E+00  0.00000000000000E+00
* ORBITAL    1   14
 -8.39153927905716E-09 -4.62582643999604E-08 -2.21673750376209E-08 -3.33458990618292E-01  4.01577031668612E-02
  5.68265350286274E-08  3.97057198519622E-08 -2.11313867041979E-09 -3.33562809354239E-09  1.67828230982283E-02
 -5.33537410574607E-11 -3.01369910268855E-10 -2.71138029824442E-04  8.59912376848479E-10 -8.20690563307492E-07
 -8.52351406345993E-06 -8.84280542218142E-07  1.66748274898603E-01 -2.00790580907350E-02 -2.88801242196902E-01
  3.47762975132025E-02 -1.62796289412488E-06  1.86342697286467E-07  8.38956609543543E-03 -2.35115107646570E-04
 -5.77535914019190E-07  1.35923095979366E-04 -1.45321666033625E-02 -8.30130003931311E-07 -8.57049257378682E-06
 -9.02226167669446E-07  1.66748395095543E-01 -2.00789719710000E-02  2.88801226294233E-01 -3.47763102820077E-02
 -1.63776546866091E-06  1.76892756629558E-07 -8.38956673736774E-03  2.35116665540606E-04 -5.77311129762434E-07
  1.35924758116979E-04 -1.45321751598744E-02  2.57330079457395E-08  1.45180383286237E-07  6.62869208953915E-08
 -3.33459022738298E-01  4.01576822583325E-02  1.02384880599373E-07  7.23352035129026E-08  7.32332140248679E-09
  8.10258766725879E-09 -1.67828306285376E-02  3.18167233692359E-09 -6.59820622087492E-09 -2.71138148291522E-04
  4.48841640615490E-09  7.70285786454804E-07  8.23036082428237E-06  7.37169854015076E-07  1.66748268251012E-01
 -2.00790602970748E-02 -2.88801283118344E-01  3.47762700703846E-02  1.63012202659280E-06 -1.83907687933986E-07
 -8.38956377104038E-03 -2.35112076986523E-04  5.94488882763527E-07  1.35921318141462E-04  1.45321709942808E-02
  8.47723201121936E-07  8.66735819382699E-06  9.42712429830690E-07  1.66748374765864E-01 -2.00789882980784E-02
  2.88801135853682E-01 -3.47763685380820E-02  1.62777412519058E-06 -1.85955667904639E-07  8.38956743598515E-03
  2.35115779253592E-04  5.69919155333620E-07  1.35924782275939E-04  1.45321619722527E-02 -4.47093982859539E-08
 -3.00140750166791E-08 -9.83142661077274E-03  4.37050321995965E-09  1.81909707139365E-09  8.55363043218961E-06
 -2.49055450634578E-07  4.91492565283421E-03 -8.51428015505812E-03 -1.47444377632543E-07  8.44645783362644E-06
 -3.19207282696167E-07  4.91493498952546E-03  8.51427131198419E-03 -1.46006083854870E-07  6.94233040084325E-08
  4.44227716346029E-08 -9.83142057740156E-03  1.15727883844892E-08  1.34493060561314E-10 -8.47358933326019E-06
  2.93176721861809E-07  4.91494035252596E-03 -8.51426561261546E-03  1.47247523179393E-07 -8.43421960270992E-06
  3.33808123024446E-07  4.91494249536274E-03  8.51427790140334E-03  1.50230375160704E-07  1.03121207022009E-08
  5.79516038198017E-08  2.83771597110275E-08  1.94883824731258E-05 -5.42002236125912E-05 -2.30429453859304E-08
 -1.41544910983120E-08 -6.37030455514037E-09 -6.90932141201274E-09 -3.19905624849392E-05 -3.13284754259622E-09
  6.42774663628977E-10  3.21051748585112E-04  2.43900272529844E-09 -1.59111680839022E-07 -4.20441376474104E-07
 -4.73434158070982E-07 -8.78122038218921E-06  2.76616683498734E-05  1.54798139691305E-05 -4.76973861423240E-05
 -1.91940647725565E-06 -9.98184259521889E-08 -1.59037768011131E-05  2.78393732597948E-04 -8.28797791640952E-08
 -1.60717035081749E-04  2.76035078646526E-05 -1.54384569594604E-07 -3.93080901173248E-07 -4.61052936828870E-07
 -8.86247603559260E-06  2.76039614041490E-05 -1.55140710023326E-05  4.76736618452547E-05 -1.92804682018250E-06
 -1.07528312679128E-07  1.59087769766034E-05 -2.78395091900096E-04 -8.31952787982197E-08 -1.60715421330552E-04
  2.76084276549784E-05 -1.26251877507167E-08 -7.21921418508949E-08 -3.69010992355429E-08  1.94657027253267E-05
 -5.42147296046721E-05 -2.01758239652598E-08 -1.32845898313372E-08  2.64910730720185E-09  1.20091534761718E-09
  3.19865723965016E-05  1.01934698148967E-09  4.25901272311057E-09  3.21053331096271E-04 -2.92674404239481E-09
  1.59562582234853E-07  4.22254403649987E-07  4.72484976471148E-07 -8.81600630112968E-06  2.76354284171519E-05
  1.54603209137299E-05 -4.77107589979363E-05  1.92000886369007E-06  9.82750720192372E-08  1.59080742575106E-05
  2.78394642188432E-04  8.48775545541794E-08 -1.60713932485456E-04 -2.75993426111976E-05  1.65998945474463E-07
  4.60180614158349E-07  4.93605288070960E-07 -8.84530940670904E-06  2.76145320929493E-05 -1.55139572723685E-05
  4.76747713800622E-05  1.91911630650348E-06  9.63703320979618E-08 -1.59088890979730E-05 -2.78396356874422E-04
  8.20792215249480E-08 -1.60712391111295E-04 -2.76086901548322E-05  1.65122485058315E-08  1.04381377125257E-08
 -1.10793336530706E-05 -4.00387890738160E-09  6.13714931690362E-09  1.74695307721546E-07 -9.93481776422377E-08
  5.48509580560343E-06 -9.54185111649356E-06 -7.33236428330549E-08  2.26575775320682E-07 -6.33781721834831E-08
  5.48206170890445E-06  9.54848103242599E-06 -7.30948675586186E-08 -9.09282999419469E-09 -1.22663661200830E-08
 -1.10780850355320E-05 -7.37242797654029E-10  1.77439514007730E-09 -2.37758926793497E-07  4.83944712284323E-08
  5.47769375147381E-06 -9.54687457725780E-06  7.74293930665182E-08 -2.41901061398655E-07  4.62609780165306E-08
  5.48217501584092E-06  9.54833714465653E-06  8.18372511831231E-08  1.28895145252665E-08  7.33849384954645E-08
  3.42601912333426E-08 -1.49700183218552E-07  1.59003336167766E-05 -2.85877499472458E-08 -1.98159613090888E-08
 -4.09678121364263E-10 -9.19186511174526E-10 -4.31825210527687E-07 -4.61380280203577E-10 -3.16361649000665E-09
 -5.11652218759164E-06  8.67721138277539E-10 -1.52963242172959E-08  2.65664126961227E-07 -9.79443580234945E-08
  2.43369985182241E-07 -7.95552923701660E-06 -2.20363125875297E-07  1.38686034169871E-05  8.61017716637816E-06
  4.78352788751707E-07 -2.13827353662826E-07 -5.31167049873719E-06 -7.57804299676291E-08  2.83629030464698E-06
  3.64518995915813E-07  3.38967096585231E-08  5.44866401170049E-07  3.57201461056426E-08  1.84471535646667E-07
 -7.99772771598563E-06  3.30802450981630E-07 -1.37927561178982E-05  8.61481649015158E-06  4.82796726923852E-07
  2.14386258614097E-07  5.31183575787230E-06 -9.06377294683759E-08  2.83690370001787E-06  3.53720904500587E-07
 -8.24164295335048E-09 -4.62335644916997E-08 -2.07286167989728E-08 -1.59605042462533E-07  1.58951968281789E-05
 -3.11287544268296E-08 -2.17523339147861E-08 -3.74691404757317E-09 -3.15204941416420E-09  4.28089924356641E-07
  2.44989562786317E-10  2.79046123529593E-09 -5.11604465145601E-06  2.60617752219151E-09 -2.99150753410863E-09
 -3.71274287569428E-07  4.43991134158772E-08  2.35428582442025E-07 -7.96062375457316E-06 -2.34485515035020E-07
  1.38601998915945E-05 -8.61031384678235E-06 -4.79242916835755E-07  2.12094805300995E-07 -5.31103805775195E-06
  8.28521807999161E-08  2.83638974613674E-06 -3.63054011495323E-07 -3.30698810145314E-08 -5.39340563317023E-07
 -3.28408304420153E-08  2.17333348297746E-07 -7.97336074282568E-06  2.79920087829296E-07 -1.38283350434767E-05
 -8.61734927450031E-06 -4.85434042852220E-07 -2.10080150315641E-07  5.31207302586198E-06  9.25053351414340E-08
  2.83781069242395E-06 -3.60048701483897E-07 -4.26047317690972E-09 -4.60834240062204E-09 -1.90782179329026E-06
  1.70289341125712E-09  5.22626337219777E-10  2.05266810268588E-07 -3.09133498674764E-08  9.51040118117080E-07
 -1.67067819356107E-06  2.93278294216396E-07  2.25265836795587E-07 -1.58870493988223E-08  9.52063207635682E-07
  1.66555909663941E-06  2.91671143651154E-07 -7.97109039215030E-09 -4.83324810015703E-09 -1.90661809652437E-06
  2.00135360395927E-09  2.55026683564662E-10 -1.77622252306978E-07  4.88756340703204E-08  9.56594047155742E-07
 -1.66860682634868E-06 -2.95623625747325E-07 -1.47101249438379E-07  7.16595053442662E-08  9.64685637704037E-07
  1.66207650175895E-06 -2.90638717484622E-07 -7.85186175535907E-09 -4.42848863061625E-08 -2.09214253858985E-08
 -8.45590833534056E-07 -1.22686215279885E-06  1.48314461244850E-09  3.26735543805731E-11  5.11119713438889E-10
  7.45441919940053E-10  1.23917414036966E-07 -8.07025569743914E-11  2.50546235530920E-09  7.80635547767267E-07
 -1.43699408390500E-10 -1.80916220899081E-09 -4.03783694108193E-07  4.95017977496691E-08  2.13297097312689E-07
  5.98580716025364E-07 -5.54723193150545E-07 -1.11460299899203E-06  6.87419969179137E-06  3.60116172753165E-07
  5.32257343580755E-08  2.81305249245623E-09  8.91032759601180E-08 -1.79517601390932E-07 -9.10564251587415E-08
 -1.67599222469756E-08 -4.89067969884346E-07  8.37326217777866E-09  2.65002203054667E-07  6.35942436139420E-07
  5.29382048630960E-07  1.09715108412059E-06  6.87889678794572E-06  3.65122889686682E-07 -5.48689252296573E-08
 -1.58357915055464E-09  9.32025301117046E-08 -1.79017063152143E-07 -9.04059982227172E-08  8.36698885949904E-09
  4.65927264670677E-08  2.06515630816508E-08 -8.53164500068696E-07 -1.23356891973340E-06  4.23960039634019E-08
  3.06066803034897E-08 -2.23422402856612E-10  1.24287651807729E-09 -1.22060500269307E-07  2.46738953823770E-09
 -2.67594544973659E-09  7.80496280196121E-07  3.76113236020498E-09  6.39352959504568E-10  3.97016284380930E-07
 -5.39317626504519E-08  2.23395379662208E-07  6.07628718692041E-07 -5.26340474207420E-07 -1.09549494285439E-06
 -6.87674038140444E-06 -3.61253084999105E-07 -5.30010622346745E-08  4.06220890989181E-09 -8.84825563150923E-08
 -1.78933436043543E-07  8.55908943480880E-08  1.39600266780046E-08  4.72558198356742E-07 -1.72321348287137E-08
  2.23222999241987E-07  6.05824487371516E-07  5.65380165879872E-07  1.12301795974028E-06 -6.87734548985537E-06
 -3.62056678003206E-07  5.24530986211801E-08 -2.08040711370890E-09 -9.32784168099347E-08 -1.78834800299757E-07
  9.20679052218902E-08  1.58180214046226E-08  1.02093728553371E-08  1.67793276610357E-07 -2.77837286665191E-09
  9.34218316333545E-10 -1.92358788110916E-07  4.92644487376218E-08 -8.65385339864316E-08  1.57949103462865E-07
  2.28442482327439E-07 -2.24757185386336E-07  2.80553003195891E-08 -8.47810584546767E-08 -1.60094363661160E-07
  2.26451257738424E-07  3.97354967123327E-08  2.84113021358269E-08  1.69715771014677E-07  5.13785153739398E-09
  4.56464873089221E-09  2.25590933213648E-07 -2.70417347289358E-08 -8.18136241551260E-08  1.60984366539770E-07
 -2.23666287818532E-07  1.52532398378950E-07 -8.09884615683464E-08 -9.31185769826099E-08 -1.55930888583101E-07
 -2.25297998433105E-07 -3.38754270502998E-10 -1.88519506984052E-09 -1.85618265166402E-09 -7.93335978502741E-08
  9.85346734906514E-08  1.74272645267433E-08  1.26020980390108E-08 -1.24497001964615E-09 -3.60406094234478E-09
  2.75469273029607E-10  8.52829574909122E-10  9.26593611023660E-10 -1.01237256911940E-07  1.97187208089374E-10
 -3.90877353017333E-09 -2.87926704546645E-07  4.43476928095876E-08 -1.22220577226257E-07 -6.59777387842869E-08
  7.05628889578955E-08  5.14502275375605E-08 -1.05012931870500E-06 -2.37097370014332E-08 -7.08861723976644E-09
  2.68328522839731E-08  6.86298767045750E-08  8.93888996347089E-09  1.09161386368725E-08 -1.03998757278922E-08
 -3.24091094837939E-07  2.77468210901346E-08 -1.09656713819972E-07 -5.72320939444302E-08 -8.11271007456886E-08
 -5.88384288073979E-08 -1.05227383338755E-06 -2.51504856515393E-08  5.49440845838434E-09 -2.73105033973827E-08
  7.13993397651642E-08  9.88641552829873E-09  1.29740168134190E-08 -5.65818951781825E-09 -3.34456457577373E-08
 -1.76100077838046E-08 -4.40438717854355E-08  1.22017758650622E-07 -1.36306955041011E-08 -1.04043109237461E-08
  1.45956903379963E-09  7.37816733793356E-10  2.58884499696062E-09 -1.40905421433913E-09  3.35648553833494E-09
 -1.01510258707234E-07 -2.61432168384636E-09  1.61428051038090E-08  3.57780456288686E-07 -1.17191011679377E-08
 -1.04286219945313E-07 -5.46703416419473E-08  4.66810897833083E-08  3.43892338564476E-08  1.05519964696809E-06
  2.62050925482815E-08  4.38421801137967E-09  2.61298209858656E-08 -7.14114200583626E-08  9.13623999710618E-09
 -7.36417209270566E-09  5.32422626838099E-09  2.93223342623327E-07 -4.63417427997745E-08 -8.77892423969870E-08
 -4.28559940627464E-08 -1.03732004389641E-07 -7.54475767857515E-08  1.05665882629517E-06  2.63420062904097E-08
 -3.22400363233105E-09 -2.58324047810787E-08 -6.64814123066008E-08  9.48135170904051E-09 -1.33037380154810E-08
 -2.07587772682352E-08 -1.74319419619162E-08 -1.83435161978772E-08  1.68485237338654E-09 -3.06465532058290E-10
 -1.21129582855827E-07  4.92006216599550E-08  4.24123143604295E-09 -8.75654686525785E-09 -4.04141875070020E-08
 -1.32779401551839E-07  4.07700402850618E-08  6.57385901141766E-09  8.97821916014703E-09 -4.15530709529978E-08
 -9.88783310678586E-09 -1.08136160864682E-08 -2.12130275700515E-08 -1.01816141268701E-09 -1.79052370329886E-09
  9.61546754791146E-08 -7.11778858102497E-08  1.03501105104056E-10 -9.38997865175007E-09  3.82539222274647E-08
  1.92452840933279E-07 -5.33557142830662E-10  1.51012061216291E-08  3.75295302949069E-09  3.78430336228345E-08
  0.00000000000000E+00  0.00000000000000E+00  0.00000000000000E+00  0.00000000000000E+00  0.00000000000000E+00
  0.00000000000000E+00  0.00000000000000E+00  0.00000000000000E+00  0.00000000000000E+00  0.00000000000000E+00
  0.00000000000000E+00  0.00000000000000E+00  0.00000000000000E+00  0.00000000000000E+00  0.00000000000000E+00
  0.00000000000000E+00  0.00000000000000E+00  0.00000000000000E+00  0.00000000000000E+00  0.00000000000000E+00
  0.00000000000000E+00  0.00000000000000E+00  0.00000000000000E+00  0.00000000000000E+00  0.00000000000000E+00
  0.00000000000000E+00  0.00000000000000E+00  0.00000000000000E+00  0.00000000000000E+00  0.00000000000000E+00
  0.00000000000000E+00  0.00000000000000E+00  0.00000000000000E+00  0.00000000000000E+00  0.00000000000000E+00
  0.00000000000000E+00  0.00000000000000E+00  0.00000000000000E+00  0.00000000000000E+00  0.00000000000000E+00
  0.00000000000000E+00  0.00000000000000E+00  0.00000000000000E+00  0.00000000000000E+00  0.00000000000000E+00
  0.00000000000000E+00  0.00000000000000E+00  0.00000000000000E+00  0.00000000000000E+00  0.00000000000000E+00
  0.00000000000000E+00  0.00000000000000E+00  0.00000000000000E+00  0.00000000000000E+00  0.00000000000000E+00
  0.00000000000000E+00  0.00000000000000E+00  0.00000000000000E+00  0.00000000000000E+00  0.00000000000000E+00
  0.00000000000000E+00  0.00000000000000E+00  0.00000000000000E+00  0.00000000000000E+00  0.00000000000000E+00
  0.00000000000000E+00  0.00000000000000E+00  0.00000000000000E+00  0.00000000000000E+00  0.00000000000000E+00
  0.00000000000000E+00  0.00000000000000E+00  0.00000000000000E+00  0.00000000000000E+00  0.00000000000000E+00
  0.00000000000000E+00  0.00000000000000E+00  0.00000000000000E+00  0.00000000000000E+00  0.00000000000000E+00
  0.00000000000000E+00  0.00000000000000E+00  0.00000000000000E+00  0.00000000000000E+00  0.00000000000000E+00
  0.00000000000000E+00  0.00000000000000E+00  0.00000000000000E+00  0.00000000000000E+00  0.00000000000000E+00
  0.00000000000000E+00  0.00000000000000E+00  0.00000000000000E+00  0.00000000000000E+00  0.00000000000000E+00
  0.00000000000000E+00  0.00000000000000E+00  0.00000000000000E+00  0.00000000000000E+00  0.00000000000000E+00
  0.00000000000000E+00  0.00000000000000E+00  0.00000000000000E+00  0.00000000000000E+00  0.00000000000000E+00
  0.00000000000000E+00  0.00000000000000E+00  0.00000000000000E+00  0.00000000000000E+00  0.00000000000000E+00
  0.00000000000000E+00  0.00000000000000E+00  0.00000000000000E+00  0.00000000000000E+00  0.00000000000000E+00
  0.00000000000000E+00  0.00000000000000E+00  0.00000000000000E+00  0.00000000000000E+00  0.00000000000000E+00
  0.00000000000000E+00  0.00000000000000E+00  0.00000000000000E+00  0.00000000000000E+00  0.00000000000000E+00
  0.00000000000000E+00  0.00000000000000E+00  0.00000000000000E+00  0.00000000000000E+00  0.00000000000000E+00
  0.00000000000000E+00  0.00000000000000E+00  0.00000000000000E+00  0.00000000000000E+00  0.00000000000000E+00
  0.00000000000000E+00  0.00000000000000E+00  0.00000000000000E+00  0.00000000000000E+00  0.00000000000000E+00
  0.00000000000000E+00  0.00000000000000E+00  0.00000000000000E+00  0.00000000000000E+00  0.00000000000000E+00
  0.00000000000000E+00  0.00000000000000E+00  0.00000000000000E+00  0.00000000000000E+00  0.00000000000000E+00
  0.00000000000000E+00  0.00000000000000E+00  0.00000000000000E+00  0.00000000000000E+00  0.00000000000000E+00
  0.00000000000000E+00  0.00000000000000E+00  0.00000000000000E+00  0.00000000000000E+00  0.00000000000000E+00
  0.00000000000000E+00  0.00000000000000E+00  0.00000000000000E+00  0.00000000000000E+00  0.00000000000000E+00
  0.00000000000000E+00  0.00000000000000E+00  0.00000000000000E+00  0.00000000000000E+00  0.00000000000000E+00
  0.00000000000000E+00  0.00000000000000E+00  0.00000000000000E+00  0.00000000000000E+00  0.00000000000000E+00
  0.00000000000000E+00  0.00000000000000E+00  0.00000000000000E+00  0.00000000000000E+00  0.00000000000000E+00
  0.00000000000000E+00  0.00000000000000E+00  0.00000000000000E+00  0.00000000000000E+00  0.00000000000000E+00
  0.00000000000000E+00  0.00000000000000E+00  0.00000000000000E+00  0.00000000000000E+00  0.00000000000000E+00
  0.00000000000000E+00  0.00000000000000E+00  0.00000000000000E+00  0.00000000000000E+00  0.00000000000000E+00
  0.00000000000000E+00  0.00000000000000E+00  0.00000000000000E+00  0.00000000000000E+00  0.00000000000000E+00
  0.00000000000000E+00  0.00000000000000E+00  0.00000000000000E+00  0.00000000000000E+00  0.00000000000000E+00
  0.00000000000000E+00  0.00000000000000E+00  0.00000000000000E+00  0.00000000000000E+00  0.00000000000000E+00
  0.00000000000000E+00  0.00000000000000E+00  0.00000000000000E+00  0.00000000000000E+00  0.00000000000000E+00
  0.00000000000000E+00  0.00000000000000E+00  0.00000000000000E+00  0.00000000000000E+00  0.00000000000000E+00
  0.00000000000000E+00  0.00000000000000E+00  0.00000000000000E+00  0.00000000000000E+00  0.00000000000000E+00
  0.00000000000000E+00  0.00000000000000E+00  0.00000000000000E+00  0.00000000000000E+00  0.00000000000000E+00
  0.00000000000000E+00  0.00000000000000E+00  0.00000000000000E+00  0.00000000000000E+00  0.00000000000000E+00
  0.00000000000000E+00  0.00000000000000E+00  0.00000000000000E+00  0.00000000000000E+00  0.00000000000000E+00
  0.00000000000000E+00  0.00000000000000E+00  0.00000000000000E+00  0.00000000000000E+00  0.00000000000000E+00
  0.00000000000000E+00  0.00000000000000E+00  0.00000000000000E+00  0.00000000000000E+00  0.00000000000000E+00
  0.00000000000000E+00  0.00000000000000E+00  0.00000000000000E+00  0.00000000000000E+00  0.00000000000000E+00
  0.00000000000000E+00  0.00000000000000E+00  0.00000000000000E+00  0.00000000000000E+00  0.00000000000000E+00
  0.00000000000000E+00  0.00000000000000E+00  0.00000000000000E+00  0.00000000000000E+00  0.00000000000000E+00
  0.00000000000000E+00  0.00000000000000E+00  0.00000000000000E+00  0.00000000000000E+00  0.00000000000000E+00
  0.00000000000000E+00  0.00000000000000E+00  0.00000000000000E+00  0.00000000000000E+00  0.00000000000000E+00
  0.00000000000000E+00  0.00000000000000E+00  0.00000000000000E+00  0.00000000000000E+00  0.00000000000000E+00
  0.00000000000000E+00  0.00000000000000E+00  0.00000000000000E+00  0.00000000000000E+00  0.00000000000000E+00
  0.00000000000000E+00  0.00000000000000E+00  0.00000000000000E+00  0.00000000000000E+00  0.00000000000000E+00
  0.00000000000000E+00  0.00000000000000E+00  0.00000000000000E+00  0.00000000000000E+00  0.00000000000000E+00
  0.00000000000000E+00  0.00000000000000E+00  0.00000000000000E+00  0.00000000000000E+00  0.00000000000000E+00
  0.00000000000000E+00  0.00000000000000E+00  0.00000000000000E+00  0.00000000000000E+00  0.00000000000000E+00
  0.00000000000000E+00  0.00000000000000E+00  0.00000000000000E+00  0.00000000000000E+00  0.00000000000000E+00
  0.00000000000000E+00  0.00000000000000E+00  0.00000000000000E+00  0.00000000000000E+00  0.00000000000000E+00
  0.00000000000000E+00  0.00000000000000E+00  0.00000000000000E+00  0.00000000000000E+00  0.00000000000000E+00
  0.00000000000000E+00  0.00000000000000E+00  0.00000000000000E+00  0.00000000000000E+00  0.00000000000000E+00
  0.00000000000000E+00  0.00000000000000E+00  0.00000000000000E+00  0.00000000000000E+00  0.00000000000000E+00
  0.00000000000000E+00  0.00000000000000E+00  0.00000000000000E+00  0.00000000000000E+00  0.00000000000000E+00
  0.00000000000000E+00  0.00000000000000E+00  0.00000000000000E+00  0.00000000000000E+00  0.00000000000000E+00
  0.00000000000000E+00  0.00000000000000E+00  0.00000000000000E+00  0.00000000000000E+00  0.00000000000000E+00
  0.00000000000000E+00  0.00000000000000E+00  0.00000000000000E+00  0.00000000000000E+00  0.00000000000000E+00
  0.00000000000000E+00  0.00000000000000E+00  0.00000000000000E+00  0.00000000000000E+00  0.00000000000000E+00
  0.00000000000000E+00  0.00000000000000E+00  0.00000000000000E+00  0.00000000000000E+00  0.00000000000000E+00
  0.00000000000000E+00  0.00000000000000E+00  0.00000000000000E+00  0.00000000000000E+00  0.00000000000000E+00
  0.00000000000000E+00  0.00000000000000E+00  0.00000000000000E+00  0.00000000000000E+00  0.00000000000000E+00
  0.00000000000000E+00  0.00000000000000E+00  0.00000000000000E+00  0.00000000000000E+00  0.00000000000000E+00
  0.00000000000000E+00  0.00000000000000E+00  0.00000000000000E+00  0.00000000000000E+00  0.00000000000000E+00
  0.00000000000000E+00  0.00000000000000E+00  0.00000000000000E+00  0.00000000000000E+00  0.00000000000000E+00
  0.00000000000000E+00  0.00000000000000E+00  0.00000000000000E+00  0.00000000000000E+00  0.00000000000000E+00
  0.00000000000000E+00  0.00000000000000E+00  0.00000000000000E+00  0.00000000000000E+00  0.00000000000000E+00
  0.00000000000000E+00  0.00000000000000E+00  0.00000000000000E+00  0.00000000000000E+00  0.00000000000000E+00
  0.00000000000000E+00  0.00000000000000E+00  0.00000000000000E+00  0.00000000000000E+00  0.00000000000000E+00
  0.00000000000000E+00  0.00000000000000E+00  0.00000000000000E+00  0.00000000000000E+00  0.00000000000000E+00
  0.00000000000000E+00  0.00000000000000E+00  0.00000000000000E+00  0.00000000000000E+00  0.00000000000000E+00
  0.00000000000000E+00  0.00000000000000E+00  0.00000000000000E+00  0.00000000000000E+00  0.00000000000000E+00
  0.00000000000000E+00  0.00000000000000E+00  0.00000000000000E+00  0.00000000000000E+00  0.00000000000000E+00
  0.00000000000000E+00  0.00000000000000E+00  0.00000000000000E+00  0.00000000000000E+00  0.00000000000000E+00
  0.00000000000000E+00  0.00000000000000E+00  0.00000000000000E+00  0.00000000000000E+00  0.00000000000000E+00
  0.00000000000000E+00  0.00000000000000E+00  0.00000000000000E+00  0.00000000000000E+00  0.00000000000000E+00
  0.00000000000000E+00  0.00000000000000E+00  0.00000000000000E+00  0.00000000000000E+00  0.00000000000000E+00
  0.00000000000000E+00  0.00000000000000E+00  0.00000000000000E+00  0.00000000000000E+00  0.00000000000000E+00
  0.00000000000000E+00  0.00000000000000E+00  0.00000000000000E+00  0.00000000000000E+00  0.00000000000000E+00
  0.00000000000000E+00  0.00000000000000E+00  0.00000000000000E+00  0.00000000000000E+00  0.00000000000000E+00
  0.00000000000000E+00  0.00000000000000E+00  0.00000000000000E+00  0.00000000000000E+00  0.00000000000000E+00
  0.00000000000000E+00  0.00000000000000E+00  0.00000000000000E+00  0.00000000000000E+00  0.00000000000000E+00
  0.00000000000000E+00  0.00000000000000E+00  0.00000000000000E+00  0.00000000000000E+00  0.00000000000000E+00
  0.00000000000000E+00  0.00000000000000E+00  0.00000000000000E+00  0.00000000000000E+00  0.00000000000000E+00
  0.00000000000000E+00  0.00000000000000E+00  0.00000000000000E+00  0.00000000000000E+00  0.00000000000000E+00
  0.00000000000000E+00  0.00000000000000E+00  0.00000000000000E+00  0.00000000000000E+00  0.00000000000000E+00
  0.00000000000000E+00  0.00000000000000E+00  0.00000000000000E+00  0.00000000000000E+00  0.00000000000000E+00
  0.00000000000000E+00  0.00000000000000E+00  0.00000000000000E+00  0.00000000000000E+00  0.00000000000000E+00
  0.00000000000000E+00  0.00000000000000E+00  0.00000000000000E+00  0.00000000000000E+00  0.00000000000000E+00
  0.00000000000000E+00  0.00000000000000E+00  0.00000000000000E+00  0.00000000000000E+00  0.00000000000000E+00
  0.00000000000000E+00  0.00000000000000E+00  0.00000000000000E+00  0.00000000000000E+00  0.00000000000000E+00
  0.00000000000000E+00  0.00000000000000E+00  0.00000000000000E+00  0.00000000000000E+00  0.00000000000000E+00
  0.00000000000000E+00  0.00000000000000E+00  0.00000000000000E+00  0.00000000000000E+00  0.00000000000000E+00
  0.00000000000000E+00  0.00000000000000E+00  0.00000000000000E+00  0.00000000000000E+00  0.00000000000000E+00
  0.00000000000000E+00  0.00000000000000E+00  0.00000000000000E+00  0.00000000000000E+00  0.00000000000000E+00
  0.00000000000000E+00  0.00000000000000E+00  0.00000000000000E+00  0.00000000000000E+00  0.00000000000000E+00
  0.00000000000000E+00  0.00000000000000E+00  0.00000000000000E+00  0.00000000000000E+00  0.00000000000000E+00
  0.00000000000000E+00  0.00000000000000E+00  0.00000000000000E+00  0.00000000000000E+00  0.00000000000000E+00
  0.00000000000000E+00  0.00000000000000E+00  0.00000000000000E+00  0.00000000000000E+00  0.00000000000000E+00
  0.00000000000000E+00  0.00000000000000E+00  0.00000000000000E+00  0.00000000000000E+00  0.00000000000000E+00
  0.00000000000000E+00  0.00000000000000E+00  0.00000000000000E+00  0.00000000000000E+00  0.00000000000000E+00
  0.00000000000000E+00  0.00000000000000E+00  0.00000000000000E+00  0.00000000000000E+00  0.00000000000000E+00
* ORBITAL    1   15
 -1.24670730161514E-04 -9.39514797240222E-02 -6.37726397191120E-03  9.72924702399348E-08  1.00463730494500E-09
  3.49214496577288E-01 -4.45340678034486E-02  9.87380960794165E-05  4.43364750362574E-04 -2.13819142412084E-08
  3.09540930122715E-04  1.02632165145503E-03  2.07493822083677E-09 -1.56171775978482E-02 -6.39384271325123E-05
 -4.69568759207410E-02 -3.18702939576810E-03  1.94101898371745E-01 -2.67169544319866E-02  1.30791391807892E-02
  1.72926449440673E-03  4.99209918377090E-05  2.22292488530189E-04  1.71399113780189E-02 -4.00597606621244E-05
  5.11715573551997E-04  2.02113437057833E-04 -1.40607805881531E-02  6.39575599234179E-05  4.69571141746741E-02
  3.18710218138217E-03 -1.94102276843477E-01  2.67169945042003E-02  1.30794035017703E-02  1.72920042040895E-03
 -4.99231266805775E-05 -2.22292490249444E-04  1.71399205958824E-02 -4.00593619034829E-05 -5.11724647372230E-04
 -2.02112197404490E-04  1.40607597384101E-02  1.24636873486857E-04  9.39512855621322E-02  6.37717394342843E-03
  7.53241003658387E-08 -1.41813048209329E-08  3.49214457823710E-01 -4.45340926359037E-02 -9.87401126489515E-05
 -4.43364362294202E-04  1.76091605362826E-08  3.09544898346749E-04 -1.02630690536830E-03 -8.33937229025187E-11
  1.56171682426797E-02  6.39470091647868E-05  4.69569304133430E-02  3.18706407730715E-03  1.94101921480859E-01
 -2.67169415663644E-02  1.30790884656907E-02  1.72923130130802E-03 -4.99218810974843E-05 -2.22291458421339E-04
 -1.71399122789031E-02 -4.00611253590713E-05 -5.11717168578231E-04  2.02112762622315E-04  1.40607879220719E-02
 -6.39238394138794E-05 -4.69569166071594E-02 -3.18699314884842E-03 -1.94102247440704E-01  2.67170108723516E-02
  1.30794314785890E-02  1.72921886620311E-03  4.99286625755354E-05  2.22299659764819E-04 -1.71399159440300E-02
 -4.00604583342083E-05  5.11712257603822E-04 -2.02110807992532E-04 -1.40607560485521E-02  3.03937464045454E-01
 -1.09772691329160E-02  1.75279317746845E-09 -2.11121230570475E-02  1.25837706259031E-04  1.52001878138327E-01
 -5.49142929217671E-03 -7.39017096236696E-03 -8.31824423118194E-03  6.34226381455775E-05 -1.52002341562092E-01
  5.49141336579146E-03  7.39020777732008E-03 -8.31825734381601E-03 -6.34206956408806E-05 -3.03937445313703E-01
  1.09772834093395E-02  3.63521874594979E-09 -2.11121191717186E-02 -1.25833086161846E-04 -1.52001908728588E-01
  5.49141540437148E-03 -7.39017689267726E-03 -8.31824117624012E-03 -6.34195409878650E-05  1.52002282570062E-01
 -5.49143897094715E-03  7.39019529305641E-03 -8.31825379484722E-03  6.34221455217914E-05  4.43518526710045E-05
 -1.63321740713856E-04 -6.80046147571934E-04 -5.30365424779512E-09 -3.75833190287142E-09 -6.17716253574838E-04
 -2.64855028770047E-04  9.00359827801679E-04  7.46660403873792E-04  4.71605662710607E-10 -4.63431670500769E-04
 -1.17912491778466E-04  9.39084383438049E-11  7.58517082835227E-05  2.19154091022305E-05 -8.30332363752623E-05
 -3.40563859067297E-04 -9.94551848968828E-06  1.89136166778566E-04 -5.99014069252492E-04 -5.91229372416903E-04
  4.49629711480527E-04  3.72993408146907E-04  7.75055908921668E-08 -1.57419848268303E-04 -5.88797775852123E-05
 -1.76772792827288E-04 -7.59901679767341E-05 -2.19049631852989E-05  8.30937867221285E-05  3.40595494941076E-04
  9.92797665451342E-06 -1.89147218752703E-04 -5.99031269632619E-04 -5.91241195306705E-04 -4.49629235775039E-04
 -3.72992550968644E-04  7.97989793300259E-08 -1.57420303310619E-04  5.88766010231718E-05  1.76771413502456E-04
  7.59929378958126E-05 -4.43534336589698E-05  1.63312124347344E-04  6.80040570256585E-04 -2.90894534737962E-08
 -1.92158497286502E-08 -6.17730122961086E-04 -2.64865699218629E-04 -9.00362617431100E-04 -7.46662569651077E-04
 -5.07893487010573E-09 -4.63431687674443E-04  1.17913329235334E-04 -1.32879612817992E-09 -7.58548344371970E-05
 -2.19132605271711E-05  8.30461896016104E-05  3.40571476032778E-04 -9.97752494553905E-06  1.89111922498827E-04
 -5.99026235054882E-04 -5.91238122412947E-04 -4.49633130946416E-04 -3.72995994343963E-04 -7.45659785803513E-08
 -1.57420189711696E-04  5.88799603965489E-05 -1.76770879483291E-04  7.59927714531885E-05  2.19144088625183E-05
 -8.30405375933379E-05 -3.40569418196035E-04  9.95594379087969E-06 -1.89127686035133E-04 -5.99025907109264E-04
 -5.91236911417718E-04  4.49637208128849E-04  3.73000395804248E-04 -7.99802158942443E-08 -1.57421315285762E-04
 -5.88799205729775E-05  1.76772301455711E-04 -7.59920781451232E-05  1.13662892271581E-03  3.96370090015730E-04
  3.91659491374284E-10 -1.84308466371439E-04 -5.30572275623729E-04  5.68402757350747E-04  1.98404343031740E-04
 -1.18637929824020E-04  2.10875513415001E-05 -2.65415043771746E-04 -5.68409202779405E-04 -1.98405336663741E-04
  1.18640805783465E-04  2.10876391237371E-05  2.65418197494039E-04 -1.13664573337521E-03 -3.96383939837727E-04
  1.09277276142295E-09 -1.84311438608248E-04  5.30574864726179E-04 -5.68454633387964E-04 -1.98441521008866E-04
 -1.18644614503033E-04  2.10841490040907E-05  2.65418969985399E-04  5.68417639236697E-04  1.98413309394632E-04
  1.18638348482077E-04  2.10872353081409E-05 -2.65417235767030E-04  4.22444099401523E-06  1.60472040008931E-06
 -1.77072225486732E-06 -3.52495702642307E-09 -1.96324589631827E-09  5.58537403532318E-05  2.29170923004431E-05
  2.00206210469780E-05  4.28407121014988E-05  1.26043932256240E-09  7.80894759564407E-06 -1.91226879228894E-06
 -7.78023098981770E-11 -7.06595329285310E-06  2.15774408755795E-06  1.06437520877735E-06 -7.62904266166511E-07
  1.97840458411494E-05  2.11687831088644E-06  2.14052419505353E-05  1.91145019599244E-05  1.00509616618488E-05
  2.14167913890381E-05  3.35982208220856E-06 -7.48033201263437E-06 -9.65552980809201E-07  8.83123967765738E-06
  1.24403233791198E-06 -2.15675546656483E-06 -1.05771721657426E-06  7.68836043808931E-07 -1.97842207106519E-05
 -2.11735187984225E-06  2.14057530829743E-05  1.91152566879393E-05 -1.00489440443188E-05 -2.14145284266694E-05
  3.35914647548799E-06 -7.48087610947655E-06  9.62812142839762E-07 -8.83029721560497E-06 -1.24271150284353E-06
 -4.22414124068796E-06 -1.60072665362129E-06  1.77621581622136E-06  9.18605271092170E-09  5.86561125849221E-09
  5.58312794307585E-05  2.29014516169440E-05 -2.00196987588876E-05 -4.28395029376381E-05  1.99848040401477E-09
  7.80788766335387E-06  1.91112769292971E-06 -5.71674713756800E-11  7.06314386239521E-06 -2.15182740809986E-06
 -1.02916142109952E-06  7.82951456303140E-07  1.98138772027669E-05  2.13851395243094E-06  2.14244429547848E-05
  1.91278173402810E-05 -1.00504543235513E-05 -2.14158572496856E-05 -3.36154660999512E-06 -7.48057831724598E-06
  9.61742117392923E-07  8.82992418709887E-06 -1.24562825200682E-06  2.15239403509979E-06  1.03323292367845E-06
 -7.78449102990091E-07 -1.98002567845311E-05 -2.12837513067988E-06  2.14231051795574E-05  1.91265060244164E-05
  1.00520967972721E-05  2.14179984122048E-05 -3.35980452691833E-06 -7.48010605780151E-06 -9.62925207735132E-07
 -8.83085758025393E-06  1.24644116020711E-06 -1.36602138725429E-04 -1.17120074931542E-04  1.50396422175122E-10
  1.80153906517688E-05  8.21860261852641E-06 -6.83114506499397E-05 -5.85801934640775E-05  7.64509855400089E-06
  4.78003044326532E-06  4.12145341043591E-06  6.83095050814795E-05  5.85841779044294E-05 -7.64279241236520E-06
  4.77866065080601E-06 -4.12391272868878E-06  1.36571607256842E-04  1.17103476276006E-04 -6.38450749792957E-10
  1.80084596629546E-05 -8.22111621686735E-06  6.83518365219556E-05  5.86152269644025E-05  7.64815131395090E-06
  4.78244642489479E-06 -4.12308572777760E-06 -6.83296106651761E-05 -5.85943948999154E-05 -7.64746466049624E-06
  4.78083879911261E-06  4.12139554209637E-06 -6.07238426944303E-06 -3.62166214287427E-05 -1.79864790486794E-05
  8.25877987445283E-10  4.57759706464053E-10 -1.88500357186905E-05 -1.17567685052936E-05 -2.30088492210258E-07
  1.86090048103206E-06 -7.47348048108874E-10 -2.23245884102457E-07  1.35629384833046E-06  1.69673041096328E-10
  2.94229399244666E-06 -3.03123600455426E-06 -1.80796078796390E-05 -8.97691084807706E-06 -9.65663725810514E-06
 -6.03603281316917E-06 -2.09299100958699E-06 -1.27720498950354E-06 -1.15020762580379E-07  9.31468320767990E-07
 -1.13220953968004E-06 -4.76290496164345E-07  6.76324674577606E-07  1.46765664589902E-07 -9.78935159639513E-07
  3.03862823225125E-06  1.81211490104876E-05  8.99515496245590E-06  9.64831790562151E-06  6.03151581142223E-06
 -2.10265318730337E-06 -1.28307246880952E-06  1.14689327021792E-07 -9.30380681165998E-07 -1.13234004260764E-06
 -4.76629194813312E-07 -6.77494763803144E-07 -1.46246470859298E-07  9.81648086230553E-07  6.05729280637090E-06
  3.61276590879680E-05  1.79387545989191E-05  1.30896038937883E-08  8.91359545893025E-09 -1.88669193898649E-05
 -1.17689475026287E-05  2.30404059155184E-07 -1.85962628237586E-06  1.25410048833968E-09 -2.23827696851575E-07
 -1.34836222164802E-06 -1.94521517888686E-10 -2.94431069994558E-06  3.04308768339307E-06  1.81462352829779E-05
  9.00761913477600E-06 -9.64705648856988E-06 -6.03089640783359E-06 -2.12306097590788E-06 -1.29743714696309E-06
  1.14893442090168E-07 -9.30558263585859E-07  1.13177668364247E-06 -4.76028142987059E-07 -6.80127858578127E-07
  1.45977433209062E-07  9.83470864954985E-07 -3.02973806002505E-06 -1.80711924599234E-05 -8.97251404920638E-06
  9.66338564419504E-06  6.04053034890860E-06 -2.10161760005285E-06 -1.28323861297879E-06 -1.15049867593401E-07
  9.31238210964209E-07  1.13342000644501E-06 -4.75933377489857E-07  6.76406669059050E-07 -1.46260970760913E-07
 -9.79735276275038E-07  5.21498588415662E-05  4.24308328546928E-05  6.75100652072767E-10 -7.27663893622484E-06
 -2.80679082508492E-06  2.60387038084080E-05  2.11926319117077E-05 -3.03731491735578E-06 -2.00344642259235E-06
 -1.40469094923825E-06 -2.60567764281534E-05 -2.12072915838856E-05  3.04116411640599E-06 -2.00428808986903E-06
  1.40321408027893E-06 -5.21358557726944E-05 -4.24262145993593E-05 -1.00436078838251E-09 -7.27239241313870E-06
  2.80499198893711E-06 -2.60812797509172E-05 -2.12254799658707E-05 -3.04457425365195E-06 -2.00533786585433E-06
  1.40314031896032E-06  2.60536142798181E-05  2.12043572249653E-05  3.03915017211904E-06 -2.00463049286852E-06
 -1.40421760971788E-06  1.46070742689160E-06  7.95847119087010E-06  3.50667475170721E-06  1.75105739345799E-08
  1.24955167558295E-08  4.24388439011774E-06  2.94106746971815E-06  8.38867106363646E-07  1.36323383693824E-06
 -2.86630623968946E-10  6.88438516920881E-08 -4.03370540920472E-07  1.59588231097145E-10 -6.67565537132669E-07
  7.13944184994723E-07  3.88591699912435E-06  1.70974103252090E-06  2.41701319981145E-06  1.68094883928463E-06
  7.68980586919448E-08  4.23516626639326E-08  4.25954908682715E-07  6.84356784672297E-07  2.74687893115511E-07
 -1.72056952146439E-07 -1.96553946294830E-07  1.38979695055315E-07  1.88842759014579E-07 -7.13278533786582E-07
 -3.88197924479879E-06 -1.70708592227277E-06 -2.43903991458104E-06 -1.69584457494014E-06  8.04087137213674E-08
  4.60210685621905E-08 -4.25181712261130E-07 -6.83780438797877E-07  2.77758487116065E-07 -1.72235870723375E-07
  1.95974684791758E-07 -1.39795748838622E-07 -1.87525059802280E-07 -1.47805592740294E-06 -8.05909782129513E-06
 -3.55738045921686E-06  9.86708922152251E-09  6.29960780592373E-09  4.21027580272254E-06  2.91858638192979E-06
 -8.43303643182383E-07 -1.36881566478636E-06  2.57937315552081E-09  6.89365168025094E-08  4.08169503761317E-07
  1.87375671571578E-10  6.64662713717162E-07 -6.98673298738362E-07 -3.79890632257104E-06 -1.66634042086887E-06
  2.45762748496601E-06  1.70933227007814E-06  1.15143755083560E-07  6.98403628189009E-08 -4.24765374320846E-07
 -6.83861475134472E-07 -2.79507817776678E-07 -1.72070499225992E-07  1.90547605512105E-07  1.40405678900401E-07
 -1.91726343943469E-07  7.08898045818489E-07  3.85685552017450E-06  1.69607734053634E-06 -2.41442461081760E-06
 -1.67992493289953E-06  1.31625301478354E-07  8.07719316984198E-08  4.26159385709380E-07  6.84178091886464E-07
 -2.72388707080358E-07 -1.71823773460756E-07 -1.94438153347333E-07 -1.39191547011338E-07  1.94335662819083E-07
 -1.35983817014985E-05 -1.08615036807478E-05 -1.18318559002278E-09  1.69853352128886E-06  5.28825674256261E-07
 -6.76347242349903E-06 -5.40227189868671E-06  6.90916019235377E-07  4.87598792204079E-07  2.64393893509834E-07
  6.78675361467379E-06  5.42092303047243E-06 -6.93438886809406E-07  4.89984609547666E-07 -2.64019784027770E-07
  1.35910550806409E-05  1.08558907182711E-05 -6.97221171206692E-10  1.69852167912581E-06 -5.27560090479351E-07
  6.80650924993820E-06  5.43866821198916E-06  6.95443176336426E-07  4.90053285284990E-07 -2.63811959315252E-07
 -6.78086102788766E-06 -5.41423766688468E-06 -6.93412447400595E-07  4.85202086025943E-07  2.63768712375333E-07
  0.00000000000000E+00  0.00000000000000E+00  0.00000000000000E+00  0.00000000000000E+00  0.00000000000000E+00
  0.00000000000000E+00  0.00000000000000E+00  0.00000000000000E+00  0.00000000000000E+00  0.00000000000000E+00
  0.00000000000000E+00  0.00000000000000E+00  0.00000000000000E+00  0.00000000000000E+00  0.00000000000000E+00
  0.00000000000000E+00  0.00000000000000E+00  0.00000000000000E+00  0.00000000000000E+00  0.00000000000000E+00
  0.00000000000000E+00  0.00000000000000E+00  0.00000000000000E+00  0.00000000000000E+00  0.00000000000000E+00
  0.00000000000000E+00  0.00000000000000E+00  0.00000000000000E+00  0.00000000000000E+00  0.00000000000000E+00
  0.00000000000000E+00  0.00000000000000E+00  0.00000000000000E+00  0.00000000000000E+00  0.00000000000000E+00
  0.00000000000000E+00  0.00000000000000E+00  0.00000000000000E+00  0.00000000000000E+00  0.00000000000000E+00
  0.00000000000000E+00  0.00000000000000E+00  0.00000000000000E+00  0.00000000000000E+00  0.00000000000000E+00
  0.00000000000000E+00  0.00000000000000E+00  0.00000000000000E+00  0.00000000000000E+00  0.00000000000000E+00
  0.00000000000000E+00  0.00000000000000E+00  0.00000000000000E+00  0.00000000000000E+00  0.00000000000000E+00
  0.00000000000000E+00  0.00000000000000E+00  0.00000000000000E+00  0.00000000000000E+00  0.00000000000000E+00
  0.00000000000000E+00  0.00000000000000E+00  0.00000000000000E+00  0.00000000000000E+00  0.00000000000000E+00
  0.00000000000000E+00  0.00000000000000E+00  0.00000000000000E+00  0.00000000000000E+00  0.00000000000000E+00
  0.00000000000000E+00  0.00000000000000E+00  0.00000000000000E+00  0.00000000000000E+00  0.00000000000000E+00
  0.00000000000000E+00  0.00000000000000E+00  0.00000000000000E+00  0.00000000000000E+00  0.00000000000000E+00
  0.00000000000000E+00  0.00000000000000E+00  0.00000000000000E+00  0.00000000000000E+00  0.00000000000000E+00
  0.00000000000000E+00  0.00000000000000E+00  0.00000000000000E+00  0.00000000000000E+00  0.00000000000000E+00
  0.00000000000000E+00  0.00000000000000E+00  0.00000000000000E+00  0.00000000000000E+00  0.00000000000000E+00
  0.00000000000000E+00  0.00000000000000E+00  0.00000000000000E+00  0.00000000000000E+00  0.00000000000000E+00
  0.00000000000000E+00  0.00000000000000E+00  0.00000000000000E+00  0.00000000000000E+00  0.00000000000000E+00
  0.00000000000000E+00  0.00000000000000E+00  0.00000000000000E+00  0.00000000000000E+00  0.00000000000000E+00
  0.00000000000000E+00  0.00000000000000E+00  0.00000000000000E+00  0.00000000000000E+00  0.00000000000000E+00
  0.00000000000000E+00  0.00000000000000E+00  0.00000000000000E+00  0.00000000000000E+00  0.00000000000000E+00
  0.00000000000000E+00  0.00000000000000E+00  0.00000000000000E+00  0.00000000000000E+00  0.00000000000000E+00
  0.00000000000000E+00  0.00000000000000E+00  0.00000000000000E+00  0.00000000000000E+00  0.00000000000000E+00
  0.00000000000000E+00  0.00000000000000E+00  0.00000000000000E+00  0.00000000000000E+00  0.00000000000000E+00
  0.00000000000000E+00  0.00000000000000E+00  0.00000000000000E+00  0.00000000000000E+00  0.00000000000000E+00
  0.00000000000000E+00  0.00000000000000E+00  0.00000000000000E+00  0.00000000000000E+00  0.00000000000000E+00
  0.00000000000000E+00  0.00000000000000E+00  0.00000000000000E+00  0.00000000000000E+00  0.00000000000000E+00
  0.00000000000000E+00  0.00000000000000E+00  0.00000000000000E+00  0.00000000000000E+00  0.00000000000000E+00
  0.00000000000000E+00  0.00000000000000E+00  0.00000000000000E+00  0.00000000000000E+00  0.00000000000000E+00
  0.00000000000000E+00  0.00000000000000E+00  0.00000000000000E+00  0.00000000000000E+00  0.00000000000000E+00
  0.00000000000000E+00  0.00000000000000E+00  0.00000000000000E+00  0.00000000000000E+00  0.00000000000000E+00
  0.00000000000000E+00  0.00000000000000E+00  0.00000000000000E+00  0.00000000000000E+00  0.00000000000000E+00
  0.00000000000000E+00  0.00000000000000E+00  0.00000000000000E+00  0.00000000000000E+00  0.00000000000000E+00
  0.00000000000000E+00  0.00000000000000E+00  0.00000000000000E+00  0.00000000000000E+00  0.00000000000000E+00
  0.00000000000000E+00  0.00000000000000E+00  0.00000000000000E+00  0.00000000000000E+00  0.00000000000000E+00
  0.00000000000000E+00  0.00000000000000E+00  0.00000000000000E+00  0.00000000000000E+00  0.00000000000000E+00
  0.00000000000000E+00  0.00000000000000E+00  0.00000000000000E+00  0.00000000000000E+00  0.00000000000000E+00
  0.00000000000000E+00  0.00000000000000E+00  0.00000000000000E+00  0.00000000000000E+00  0.00000000000000E+00
  0.00000000000000E+00  0.00000000000000E+00  0.00000000000000E+00  0.00000000000000E+00  0.00000000000000E+00
  0.00000000000000E+00  0.00000000000000E+00  0.00000000000000E+00  0.00000000000000E+00  0.00000000000000E+00
  0.00000000000000E+00  0.00000000000000E+00  0.00000000000000E+00  0.00000000000000E+00  0.00000000000000E+00
  0.00000000000000E+00  0.00000000000000E+00  0.00000000000000E+00  0.00000000000000E+00  0.00000000000000E+00
  0.00000000000000E+00  0.00000000000000E+00  0.00000000000000E+00  0.00000000000000E+00  0.00000000000000E+00
  0.00000000000000E+00  0.00000000000000E+00  0.00000000000000E+00  0.00000000000000E+00  0.00000000000000E+00
  0.00000000000000E+00  0.00000000000000E+00  0.00000000000000E+00  0.00000000000000E+00  0.00000000000000E+00
  0.00000000000000E+00  0.00000000000000E+00  0.00000000000000E+00  0.00000000000000E+00  0.00000000000000E+00
  0.00000000000000E+00  0.00000000000000E+00  0.00000000000000E+00  0.00000000000000E+00  0.00000000000000E+00
  0.00000000000000E+00  0.00000000000000E+00  0.00000000000000E+00  0.00000000000000E+00  0.00000000000000E+00
  0.00000000000000E+00  0.00000000000000E+00  0.00000000000000E+00  0.00000000000000E+00  0.00000000000000E+00
  0.00000000000000E+00  0.00000000000000E+00  0.00000000000000E+00  0.00000000000000E+00  0.00000000000000E+00
  0.00000000000000E+00  0.00000000000000E+00  0.00000000000000E+00  0.00000000000000E+00  0.00000000000000E+00
  0.00000000000000E+00  0.00000000000000E+00  0.00000000000000E+00  0.00000000000000E+00  0.00000000000000E+00
  0.00000000000000E+00  0.00000000000000E+00  0.00000000000000E+00  0.00000000000000E+00  0.00000000000000E+00
  0.00000000000000E+00  0.00000000000000E+00  0.00000000000000E+00  0.00000000000000E+00  0.00000000000000E+00
  0.00000000000000E+00  0.00000000000000E+00  0.00000000000000E+00  0.00000000000000E+00  0.00000000000000E+00
  0.00000000000000E+00  0.00000000000000E+00  0.00000000000000E+00  0.00000000000000E+00  0.00000000000000E+00
  0.00000000000000E+00  0.00000000000000E+00  0.00000000000000E+00  0.00000000000000E+00  0.00000000000000E+00
  0.00000000000000E+00  0.00000000000000E+00  0.00000000000000E+00  0.00000000000000E+00  0.00000000000000E+00
  0.00000000000000E+00  0.00000000000000E+00  0.00000000000000E+00  0.00000000000000E+00  0.00000000000000E+00
  0.00000000000000E+00  0.00000000000000E+00  0.00000000000000E+00  0.00000000000000E+00  0.00000000000000E+00
  0.00000000000000E+00  0.00000000000000E+00  0.00000000000000E+00  0.00000000000000E+00  0.00000000000000E+00
  0.00000000000000E+00  0.00000000000000E+00  0.00000000000000E+00  0.00000000000000E+00  0.00000000000000E+00
  0.00000000000000E+00  0.00000000000000E+00  0.00000000000000E+00  0.00000000000000E+00  0.00000000000000E+00
  0.00000000000000E+00  0.00000000000000E+00  0.00000000000000E+00  0.00000000000000E+00  0.00000000000000E+00
  0.00000000000000E+00  0.00000000000000E+00  0.00000000000000E+00  0.00000000000000E+00  0.00000000000000E+00
  0.00000000000000E+00  0.00000000000000E+00  0.00000000000000E+00  0.00000000000000E+00  0.00000000000000E+00
  0.00000000000000E+00  0.00000000000000E+00  0.00000000000000E+00  0.00000000000000E+00  0.00000000000000E+00
  0.00000000000000E+00  0.00000000000000E+00  0.00000000000000E+00  0.00000000000000E+00  0.00000000000000E+00
  0.00000000000000E+00  0.00000000000000E+00  0.00000000000000E+00  0.00000000000000E+00  0.00000000000000E+00
  0.00000000000000E+00  0.00000000000000E+00  0.00000000000000E+00  0.00000000000000E+00  0.00000000000000E+00
  0.00000000000000E+00  0.00000000000000E+00  0.00000000000000E+00  0.00000000000000E+00  0.00000000000000E+00
  0.00000000000000E+00  0.00000000000000E+00  0.00000000000000E+00  0.00000000000000E+00  0.00000000000000E+00
  0.00000000000000E+00  0.00000000000000E+00  0.00000000000000E+00  0.00000000000000E+00  0.00000000000000E+00
  0.00000000000000E+00  0.00000000000000E+00  0.00000000000000E+00  0.00000000000000E+00  0.00000000000000E+00
  0.00000000000000E+00  0.00000000000000E+00  0.00000000000000E+00  0.00000000000000E+00  0.00000000000000E+00
  0.00000000000000E+00  0.00000000000000E+00  0.00000000000000E+00  0.00000000000000E+00  0.00000000000000E+00
  0.00000000000000E+00  0.00000000000000E+00  0.00000000000000E+00  0.00000000000000E+00  0.00000000000000E+00
  0.00000000000000E+00  0.00000000000000E+00  0.00000000000000E+00  0.00000000000000E+00  0.00000000000000E+00
  0.00000000000000E+00  0.00000000000000E+00  0.00000000000000E+00  0.00000000000000E+00  0.00000000000000E+00
  0.00000000000000E+00  0.00000000000000E+00  0.00000000000000E+00  0.00000000000000E+00  0.00000000000000E+00
  0.00000000000000E+00  0.00000000000000E+00  0.00000000000000E+00  0.00000000000000E+00  0.00000000000000E+00
  0.00000000000000E+00  0.00000000000000E+00  0.00000000000000E+00  0.00000000000000E+00  0.00000000000000E+00
  0.00000000000000E+00  0.00000000000000E+00  0.00000000000000E+00  0.00000000000000E+00  0.00000000000000E+00
  0.00000000000000E+00  0.00000000000000E+00  0.00000000000000E+00  0.00000000000000E+00  0.00000000000000E+00
  0.00000000000000E+00  0.00000000000000E+00  0.00000000000000E+00  0.00000000000000E+00  0.00000000000000E+00
  0.00000000000000E+00  0.00000000000000E+00  0.00000000000000E+00  0.00000000000000E+00  0.00000000000000E+00
  0.00000000000000E+00  0.00000000000000E+00  0.00000000000000E+00  0.00000000000000E+00  0.00000000000000E+00
  0.00000000000000E+00  0.00000000000000E+00  0.00000000000000E+00  0.00000000000000E+00  0.00000000000000E+00
  0.00000000000000E+00  0.00000000000000E+00  0.00000000000000E+00  0.00000000000000E+00  0.00000000000000E+00
  0.00000000000000E+00  0.00000000000000E+00  0.00000000000000E+00  0.00000000000000E+00  0.00000000000000E+00
  0.00000000000000E+00  0.00000000000000E+00  0.00000000000000E+00  0.00000000000000E+00  0.00000000000000E+00
  0.00000000000000E+00  0.00000000000000E+00  0.00000000000000E+00  0.00000000000000E+00  0.00000000000000E+00
  0.00000000000000E+00  0.00000000000000E+00  0.00000000000000E+00  0.00000000000000E+00  0.00000000000000E+00
  0.00000000000000E+00  0.00000000000000E+00  0.00000000000000E+00  0.00000000000000E+00  0.00000000000000E+00
  0.00000000000000E+00  0.00000000000000E+00  0.00000000000000E+00  0.00000000000000E+00  0.00000000000000E+00
  0.00000000000000E+00  0.00000000000000E+00  0.00000000000000E+00  0.00000000000000E+00  0.00000000000000E+00
  0.00000000000000E+00  0.00000000000000E+00  0.00000000000000E+00  0.00000000000000E+00  0.00000000000000E+00
  0.00000000000000E+00  0.00000000000000E+00  0.00000000000000E+00  0.00000000000000E+00  0.00000000000000E+00
  0.00000000000000E+00  0.00000000000000E+00  0.00000000000000E+00  0.00000000000000E+00  0.00000000000000E+00
  0.00000000000000E+00  0.00000000000000E+00  0.00000000000000E+00  0.00000000000000E+00  0.00000000000000E+00
  0.00000000000000E+00  0.00000000000000E+00  0.00000000000000E+00  0.00000000000000E+00  0.00000000000000E+00
  0.00000000000000E+00  0.00000000000000E+00  0.00000000000000E+00  0.00000000000000E+00  0.00000000000000E+00
  0.00000000000000E+00  0.00000000000000E+00  0.00000000000000E+00  0.00000000000000E+00  0.00000000000000E+00
  0.00000000000000E+00  0.00000000000000E+00  0.00000000000000E+00  0.00000000000000E+00  0.00000000000000E+00
  0.00000000000000E+00  0.00000000000000E+00  0.00000000000000E+00  0.00000000000000E+00  0.00000000000000E+00
  0.00000000000000E+00  0.00000000000000E+00  0.00000000000000E+00  0.00000000000000E+00  0.00000000000000E+00
  0.00000000000000E+00  0.00000000000000E+00  0.00000000000000E+00  0.00000000000000E+00  0.00000000000000E+00
  0.00000000000000E+00  0.00000000000000E+00  0.00000000000000E+00  0.00000000000000E+00  0.00000000000000E+00
  0.00000000000000E+00  0.00000000000000E+00  0.00000000000000E+00  0.00000000000000E+00  0.00000000000000E+00
  0.00000000000000E+00  0.00000000000000E+00  0.00000000000000E+00  0.00000000000000E+00  0.00000000000000E+00
  0.00000000000000E+00  0.00000000000000E+00  0.00000000000000E+00  0.00000000000000E+00  0.00000000000000E+00
* ORBITAL    1   16
  1.82222708985659E-08  3.56075449428574E-08  5.23435006252026E-08 -9.89708936197842E-02  1.71508905121357E-02
  2.53925065388020E-07 -4.29305218972037E-08 -7.71034482660592E-09 -6.47520982116055E-09  2.39557588271605E-02
  7.13381821955348E-10 -4.86839435439837E-09 -1.56647460048670E-04 -1.05723224384435E-08 -1.09115425901978E-04
 -8.13669976441811E-02 -5.52143315986923E-03  2.37184614808497E-01 -2.91143062048571E-02  1.94090523089120E-01
 -2.67137846953437E-02  8.63860031801877E-05  3.84537011502107E-04  5.72796142757292E-03  2.02153891795268E-04
  8.87263694135520E-04  1.93455295937889E-04  1.71418136775987E-02 -1.09141033444895E-04 -8.13670736713987E-02
 -5.52150291301415E-03  2.37184394677589E-01 -2.91142077707010E-02 -1.94090569670814E-01  2.67137408412213E-02
  8.63755834245562E-05  3.84525966268854E-04 -5.72793765755392E-03 -2.02153819415720E-04  8.87266837246180E-04
  1.93458355946210E-04  1.71418394648316E-02  3.04835804780012E-08  2.46332471521849E-07  9.40825638245949E-08
 -9.89708712843036E-02  1.71509001795750E-02  3.19931701566994E-07  1.43360060687817E-09  7.15070101102303E-09
  4.63558344203736E-09 -2.39557509712409E-02  3.68061965783642E-09 -9.92505282868722E-09 -1.56648132503797E-04
  1.48185772033200E-08  1.09135473193475E-04  8.13671173899152E-02  5.52149666060948E-03  2.37184558774150E-01
 -2.91143422771649E-02  1.94090635945946E-01 -2.67137107832851E-02 -8.63910996605873E-05 -3.84542750007234E-04
 -5.72794753094229E-03  2.02152401922471E-04 -8.87265447056498E-04  1.93453673150969E-04 -1.71418281645291E-02
  1.09089476560310E-04  8.13667763190719E-02  5.52135696140486E-03  2.37184293640270E-01 -2.91142784266606E-02
 -1.94090495553198E-01  2.67137931100347E-02 -8.63720008798703E-05 -3.84524911122812E-04  5.72792421438038E-03
 -2.02156377884614E-04 -8.87245935345357E-04  1.93459063072557E-04 -1.71418349552766E-02  2.06791561230170E-07
 -2.24127677873350E-08 -4.05136933313007E-03 -9.78752757479249E-09  4.24819236360464E-09  2.63233615053799E-01
 -9.50808306274585E-03 -1.68479728254066E-02 -7.38858820175842E-03  1.09937059045879E-04  2.63233310982753E-01
 -9.50812062918280E-03 -1.68479534626185E-02  7.38857228992986E-03  1.09936441289434E-04 -2.29549081249161E-07
  1.59363206556923E-08 -4.05137226488416E-03 -1.85367231458783E-08  1.45539435668692E-09 -2.63233660425904E-01
  9.50805479323080E-03 -1.68479769522274E-02 -7.38860111431654E-03 -1.09933020487187E-04 -2.63233361635385E-01
  9.50808330906794E-03 -1.68479575735345E-02  7.38857424070750E-03 -1.09930294326330E-04  1.50465019254417E-08
  8.35072767169713E-08  3.87090720217046E-08 -5.92937277823135E-04 -7.00285087047558E-04 -3.22685057341438E-08
 -2.14984488389844E-08  3.04370010544328E-09  2.61020835327073E-09  7.59551158554052E-05 -2.52384330298833E-10
 -4.24605886542602E-09 -5.54005004082741E-05 -1.07294359949345E-09  3.81675277808778E-05 -1.42813392497977E-04
 -5.89547524817056E-04 -6.10963854619142E-04 -3.73086371078549E-04 -1.03459094383083E-05  1.88778181200655E-04
  7.78976329720221E-04  6.46323234839904E-04 -7.58383451412627E-05 -1.76763880626770E-04 -1.02097946911586E-04
 -3.61561321840707E-04  6.84718497411587E-08  3.81863588086384E-05 -1.42710001419760E-04 -5.89502554070827E-04
 -6.11055646141172E-04 -3.73151671329977E-04  1.03784730021503E-05 -1.88754444010837E-04  7.78975998629453E-04
  6.46323509075179E-04  7.58413079714097E-05  1.76764589503805E-04 -1.02101252062325E-04 -3.61559886954082E-04
  6.80014487098400E-08 -2.25358142244892E-08 -1.26679795065713E-07 -5.95859270663209E-08 -5.92921341486607E-04
 -7.00275847386276E-04 -5.40482787477983E-08 -3.67740946487271E-08  4.96314232840721E-09  4.43700497617487E-09
 -7.59512205914881E-05 -5.78481201716605E-10  4.80165174351519E-09 -5.54005786710229E-05 -1.48378395144429E-09
 -3.81524620061644E-05  1.42901955444844E-04  5.89593735399329E-04 -6.10940383284893E-04 -3.73070024543254E-04
 -1.03264030330684E-05  1.88791360119132E-04 -7.78981298609682E-04 -6.46328240101187E-04  7.58358376007229E-05
 -1.76762795347506E-04  1.02093212885223E-04 -3.61561675336297E-04 -7.04670372009150E-08 -3.81954972635704E-05
  1.42656562183704E-04  5.89477025547204E-04 -6.11047451795177E-04 -3.73146309990339E-04  1.04034276618218E-05
 -1.88738343486260E-04 -7.78977687124850E-04 -6.46324653890970E-04 -7.58396799256653E-05  1.76763571865088E-04
  1.02104695379975E-04 -3.61560583358097E-04 -6.33942961770398E-08  2.71014333695422E-09  3.67604282649510E-09
  8.95669013199521E-05  2.14646645509330E-09 -1.08194437007750E-09  9.84661207009865E-04  3.43700074711009E-04
 -1.15898555594122E-04 -1.18626591232128E-04 -4.59733709581545E-04  9.84737549549793E-04  3.43753044973485E-04
 -1.15902785158056E-04  1.18631573981031E-04 -4.59734916357674E-04 -1.33499193001110E-08 -8.19163629089990E-09
  8.95661638508238E-05 -1.11823126117768E-10 -2.54616425821582E-09 -9.84651984016920E-04 -3.43689197226470E-04
 -1.15896992886333E-04 -1.18625576607823E-04  4.59735305372639E-04 -9.84718301393361E-04 -3.43736558796799E-04
 -1.15902290437714E-04  1.18629503664039E-04  4.59735244631700E-04  3.42082434004056E-09  1.92828141312943E-08
  8.13153505700336E-09  9.94255636612471E-06  1.78242253323973E-05 -2.08578145282003E-09 -1.34450936885041E-09
  1.21536544094004E-09  9.83885469895500E-10  6.98565096474948E-07  2.52904924103409E-10 -1.50378829101693E-09
 -1.26072926496672E-05  1.08923609432017E-09  3.73048311307098E-06  1.92621821228793E-06 -1.35803981356161E-06
  4.44205309753199E-05  2.16535588961989E-05  1.99071159905801E-05  2.22164997975515E-06  1.69505728518458E-05
  3.70970541808267E-05  5.13257078306197E-06  8.84451382022846E-06 -1.69960410793056E-06  2.71615765975011E-06
  3.36801494121050E-06  3.73595952972062E-06  1.95844761462886E-06 -1.34187889390025E-06  4.44123460458188E-05
  2.16480392504762E-05 -1.99220794447849E-05 -2.23227874360822E-06  1.69561346858660E-05  3.71023474871323E-05
 -5.13181234149809E-06 -8.84408407585606E-06 -1.70133979482710E-06  2.71672869567529E-06  3.36912757604566E-06
  9.38202768529096E-11  4.04224454286500E-10 -4.35626063946858E-10  9.92482559382194E-06  1.78119420383285E-05
  9.71107842305937E-10  3.95689570765416E-10 -4.88373193278482E-10 -1.82968937536833E-10 -7.01023577356255E-07
  8.20466145959709E-11  2.63910328041140E-10 -1.26075122619394E-05 -8.40756669133167E-10 -3.73684729675030E-06
 -1.96344862915515E-06  1.33829639317632E-06  4.44043756770002E-05  2.16423715871466E-05  1.99043136025199E-05
  2.21975072699488E-06 -1.69526234774443E-05 -3.70989162786050E-05 -5.13069563020216E-06  8.84477452704255E-06
  1.70102875555286E-06  2.71705308928233E-06 -3.36658940150349E-06 -3.73154203104382E-06 -1.93340866454425E-06
  1.35259023569584E-06  4.44194949877891E-05  2.16526480236366E-05 -1.99294390957787E-05 -2.23699066649959E-06
 -1.69558172529704E-05 -3.71020296715722E-05  5.13220672331576E-06 -8.84457543633835E-06  1.70037465962934E-06
  2.71688434456587E-06 -3.37062949792146E-06 -2.15740390432467E-09 -1.84832118594447E-09  3.75694053222066E-07
  4.52157085466653E-10 -7.82092655651941E-10 -1.18492182486708E-04 -1.01665380914425E-04  1.36429955339047E-05
  7.65773655020204E-06  7.12555765723133E-06 -1.18510143302229E-04 -1.01679154751504E-04  1.36455644766318E-05
 -7.65788174820097E-06  7.12399113065743E-06 -2.11545409621584E-09 -3.13690703417248E-09  3.77775835793145E-07
 -1.94240889208708E-11  4.96698095171359E-10  1.18483370000363E-04  1.01656800808408E-04  1.36421920186587E-05
  7.65668604317065E-06 -7.12458314172991E-06  1.18513009139737E-04  1.01678421924502E-04  1.36478606857653E-05
 -7.65817032729498E-06 -7.12350094436422E-06 -5.64507919887762E-10 -3.80231591505074E-09 -2.85639594493170E-09
  3.50319913655820E-06  2.22455637813807E-06 -9.99498966738624E-10 -1.00378494816877E-09  1.36598622465214E-09
  1.55293672924042E-09  3.27224579881994E-07 -8.53369796916358E-10  5.83266035603404E-10 -3.90651892804592E-07
 -4.55553259440515E-10 -5.26603062367159E-06 -3.14016595403040E-05 -1.55856584683999E-05 -1.33063924291247E-05
 -8.29214492502349E-06 -9.72460924193834E-06 -6.08710662112625E-06  2.17937134830182E-06  1.74378073517018E-06
 -2.29446914040588E-06  4.36157925912849E-08  1.17675909928730E-06 -3.12948238971400E-07 -1.13971353574749E-06
 -5.27929302653993E-06 -3.14789658981407E-05 -1.56252657019145E-05 -1.32810031281359E-05 -8.27394655545155E-06
  9.67341342051129E-06  6.05235941009199E-06  2.17666312657563E-06  1.74163874448230E-06  2.29249519294313E-06
 -4.40062308126500E-08  1.18013362078032E-06 -3.13428987340474E-07 -1.13336284376668E-06 -1.53213926846159E-09
 -9.05620636906307E-09 -4.64050249221743E-09  3.51265575257051E-06  2.22837969211159E-06  3.96922318920056E-09
  2.98012067290742E-09  1.48207919764103E-09  2.06410604292865E-09 -3.23114775689301E-07 -2.52153650972347E-10
  7.58600853781716E-10 -3.89701064393692E-07  5.77919673848313E-10  5.28299164931197E-06  3.14999927783057E-05
  1.56351075076818E-05 -1.32874201788593E-05 -8.27839833479225E-06 -9.67490369411217E-06 -6.05359168809974E-06
 -2.17887562466233E-06 -1.74312660666681E-06  2.29281191845644E-06  4.37358965378435E-08 -1.18170839116323E-06
 -3.14012218584038E-07  1.13354960779151E-06  5.26332676065998E-06  3.13858273441350E-05  1.55766832842298E-05
 -1.32981246074503E-05 -8.28685055039829E-06  9.72692169288808E-06  6.08846863276344E-06 -2.18278575499802E-06
 -1.74718445741412E-06 -2.29320134485331E-06 -4.43947268053438E-08 -1.17505723105552E-06 -3.13554472422087E-07
  1.13917649088300E-06  3.30737324955054E-09  3.02223574429115E-09 -2.51409922365855E-07  1.00713637305459E-09
  8.37752870551581E-10  4.52815417956643E-05  3.68432879697682E-05 -5.53721494612283E-06 -3.04950747402581E-06
 -2.35325213105266E-06  4.52475589466317E-05  3.68202542671144E-05 -5.53006992417983E-06  3.04779641977175E-06
 -2.35129794749704E-06  1.27653231795159E-08  9.21315775889193E-09 -2.53195164325968E-07  1.64110839330212E-09
 -6.51854966496270E-10 -4.52626042899868E-05 -3.68290867371631E-05 -5.53377584687488E-06 -3.05058041715399E-06
  2.35080594273998E-06 -4.52662444979648E-05 -3.68351187155823E-05 -5.53310797901633E-06  3.04622682365398E-06
  2.35312955489948E-06  3.52878747847931E-09  2.09399043782623E-08  1.15140451595687E-08 -1.33494904797749E-06
 -9.01917712676386E-07 -6.29503042375610E-09 -4.57903179555977E-09  2.09203593580196E-09  1.18268268133326E-09
 -3.03403785341612E-08 -9.70971033131599E-11 -5.48461524835866E-10 -2.73199255661045E-07 -1.95147354004141E-09
  1.24603234699011E-06  6.68693337876964E-06  3.00320568064473E-06  2.86375466746941E-06  1.99571336936008E-06
  2.45255658465004E-06  1.69300889851963E-06  4.18729044174612E-07  1.15888917894002E-06  5.11065119109073E-07
  1.62033331065366E-07 -3.21510246390657E-07 -1.37003477576232E-08  2.80984235491986E-07  1.26646359666218E-06
  6.80249816221460E-06  3.05935441864355E-06  2.84380596606776E-06  1.98256550704027E-06 -2.38076160724759E-06
 -1.64355777644205E-06  4.16530570008112E-07  1.15839476771969E-06 -5.10866346940020E-07 -1.61865058178848E-07
 -3.26052345293881E-07 -1.34218773300055E-08  2.74858694273694E-07 -2.86597927899569E-09 -1.55979133820589E-08
 -5.19936409500159E-09 -1.32128886819113E-06 -8.92522805190288E-07 -3.49325872409642E-08 -2.50183537517188E-08
  1.55676921969269E-09  3.39602760545155E-09  3.17942930406460E-08  6.83400659172261E-10 -1.37807031816681E-09
 -2.73165248593027E-07 -1.75763286371410E-09 -1.24185539954989E-06 -6.66233169948447E-06 -2.98791616950919E-06
  2.86798535448205E-06  1.99951927850450E-06  2.43571978858078E-06  1.68166653390037E-06 -4.20130986320823E-07
 -1.15979347675806E-06 -5.10226637679804E-07  1.62731709333536E-07  3.19491552168834E-07 -1.42974533770415E-08
 -2.77784704667330E-07 -1.26548238687570E-06 -6.79489130208627E-06 -3.05115886183018E-06  2.84958561326391E-06
  1.98661176597239E-06 -2.39591219958621E-06 -1.65423564284530E-06 -4.21926515524337E-07 -1.16293027376377E-06
  5.11478287873289E-07 -1.62357231054476E-07  3.27158625044937E-07 -1.42599825940500E-08 -2.74685016392532E-07
 -1.15745253418868E-08 -9.21129089227328E-09  8.50921946948924E-08  2.94265586198625E-09 -9.09384480752200E-10
 -1.18626823931273E-05 -9.42215695773480E-06  1.30044673808761E-06  6.99930232618109E-07  4.46330682871039E-07
 -1.18371785415044E-05 -9.40201398815993E-06  1.29678290203950E-06 -7.01744506923576E-07  4.47036619763169E-07
 -3.27608329492745E-08 -1.87536772224557E-08  8.43361497077257E-08 -4.96578674687893E-09 -5.60839361437713E-10
  1.18424782865965E-05  9.41055414215922E-06  1.29489964064310E-06  6.97607543577241E-07 -4.45614959668411E-07
  1.18530838798579E-05  9.41727083778692E-06  1.29887134340961E-06 -7.01976328170437E-07 -4.46378017129748E-07
  0.00000000000000E+00  0.00000000000000E+00  0.00000000000000E+00  0.00000000000000E+00  0.00000000000000E+00
  0.00000000000000E+00  0.00000000000000E+00  0.00000000000000E+00  0.00000000000000E+00  0.00000000000000E+00
  0.00000000000000E+00  0.00000000000000E+00  0.00000000000000E+00  0.00000000000000E+00  0.00000000000000E+00
  0.00000000000000E+00  0.00000000000000E+00  0.00000000000000E+00  0.00000000000000E+00  0.00000000000000E+00
  0.00000000000000E+00  0.00000000000000E+00  0.00000000000000E+00  0.00000000000000E+00  0.00000000000000E+00
  0.00000000000000E+00  0.00000000000000E+00  0.00000000000000E+00  0.00000000000000E+00  0.00000000000000E+00
  0.00000000000000E+00  0.00000000000000E+00  0.00000000000000E+00  0.00000000000000E+00  0.00000000000000E+00
  0.00000000000000E+00  0.00000000000000E+00  0.00000000000000E+00  0.00000000000000E+00  0.00000000000000E+00
  0.00000000000000E+00  0.00000000000000E+00  0.00000000000000E+00  0.00000000000000E+00  0.00000000000000E+00
  0.00000000000000E+00  0.00000000000000E+00  0.00000000000000E+00  0.00000000000000E+00  0.00000000000000E+00
  0.00000000000000E+00  0.00000000000000E+00  0.00000000000000E+00  0.00000000000000E+00  0.00000000000000E+00
  0.00000000000000E+00  0.00000000000000E+00  0.00000000000000E+00  0.00000000000000E+00  0.00000000000000E+00
  0.00000000000000E+00  0.00000000000000E+00  0.00000000000000E+00  0.00000000000000E+00  0.00000000000000E+00
  0.00000000000000E+00  0.00000000000000E+00  0.00000000000000E+00  0.00000000000000E+00  0.00000000000000E+00
  0.00000000000000E+00  0.00000000000000E+00  0.00000000000000E+00  0.00000000000000E+00  0.00000000000000E+00
  0.00000000000000E+00  0.00000000000000E+00  0.00000000000000E+00  0.00000000000000E+00  0.00000000000000E+00
  0.00000000000000E+00  0.00000000000000E+00  0.00000000000000E+00  0.00000000000000E+00  0.00000000000000E+00
  0.00000000000000E+00  0.00000000000000E+00  0.00000000000000E+00  0.00000000000000E+00  0.00000000000000E+00
  0.00000000000000E+00  0.00000000000000E+00  0.00000000000000E+00  0.00000000000000E+00  0.00000000000000E+00
  0.00000000000000E+00  0.00000000000000E+00  0.00000000000000E+00  0.00000000000000E+00  0.00000000000000E+00
  0.00000000000000E+00  0.00000000000000E+00  0.00000000000000E+00  0.00000000000000E+00  0.00000000000000E+00
  0.00000000000000E+00  0.00000000000000E+00  0.00000000000000E+00  0.00000000000000E+00  0.00000000000000E+00
  0.00000000000000E+00  0.00000000000000E+00  0.00000000000000E+00  0.00000000000000E+00  0.00000000000000E+00
  0.00000000000000E+00  0.00000000000000E+00  0.00000000000000E+00  0.00000000000000E+00  0.00000000000000E+00
  0.00000000000000E+00  0.00000000000000E+00  0.00000000000000E+00  0.00000000000000E+00  0.00000000000000E+00
  0.00000000000000E+00  0.00000000000000E+00  0.00000000000000E+00  0.00000000000000E+00  0.00000000000000E+00
  0.00000000000000E+00  0.00000000000000E+00  0.00000000000000E+00  0.00000000000000E+00  0.00000000000000E+00
  0.00000000000000E+00  0.00000000000000E+00  0.00000000000000E+00  0.00000000000000E+00  0.00000000000000E+00
  0.00000000000000E+00  0.00000000000000E+00  0.00000000000000E+00  0.00000000000000E+00  0.00000000000000E+00
  0.00000000000000E+00  0.00000000000000E+00  0.00000000000000E+00  0.00000000000000E+00  0.00000000000000E+00
  0.00000000000000E+00  0.00000000000000E+00  0.00000000000000E+00  0.00000000000000E+00  0.00000000000000E+00
  0.00000000000000E+00  0.00000000000000E+00  0.00000000000000E+00  0.00000000000000E+00  0.00000000000000E+00
  0.00000000000000E+00  0.00000000000000E+00  0.00000000000000E+00  0.00000000000000E+00  0.00000000000000E+00
  0.00000000000000E+00  0.00000000000000E+00  0.00000000000000E+00  0.00000000000000E+00  0.00000000000000E+00
  0.00000000000000E+00  0.00000000000000E+00  0.00000000000000E+00  0.00000000000000E+00  0.00000000000000E+00
  0.00000000000000E+00  0.00000000000000E+00  0.00000000000000E+00  0.00000000000000E+00  0.00000000000000E+00
  0.00000000000000E+00  0.00000000000000E+00  0.00000000000000E+00  0.00000000000000E+00  0.00000000000000E+00
  0.00000000000000E+00  0.00000000000000E+00  0.00000000000000E+00  0.00000000000000E+00  0.00000000000000E+00
  0.00000000000000E+00  0.00000000000000E+00  0.00000000000000E+00  0.00000000000000E+00  0.00000000000000E+00
  0.00000000000000E+00  0.00000000000000E+00  0.00000000000000E+00  0.00000000000000E+00  0.00000000000000E+00
  0.00000000000000E+00  0.00000000000000E+00  0.00000000000000E+00  0.00000000000000E+00  0.00000000000000E+00
  0.00000000000000E+00  0.00000000000000E+00  0.00000000000000E+00  0.00000000000000E+00  0.00000000000000E+00
  0.00000000000000E+00  0.00000000000000E+00  0.00000000000000E+00  0.00000000000000E+00  0.00000000000000E+00
  0.00000000000000E+00  0.00000000000000E+00  0.00000000000000E+00  0.00000000000000E+00  0.00000000000000E+00
  0.00000000000000E+00  0.00000000000000E+00  0.00000000000000E+00  0.00000000000000E+00  0.00000000000000E+00
  0.00000000000000E+00  0.00000000000000E+00  0.00000000000000E+00  0.00000000000000E+00  0.00000000000000E+00
  0.00000000000000E+00  0.00000000000000E+00  0.00000000000000E+00  0.00000000000000E+00  0.00000000000000E+00
  0.00000000000000E+00  0.00000000000000E+00  0.00000000000000E+00  0.00000000000000E+00  0.00000000000000E+00
  0.00000000000000E+00  0.00000000000000E+00  0.00000000000000E+00  0.00000000000000E+00  0.00000000000000E+00
  0.00000000000000E+00  0.00000000000000E+00  0.00000000000000E+00  0.00000000000000E+00  0.00000000000000E+00
  0.00000000000000E+00  0.00000000000000E+00  0.00000000000000E+00  0.00000000000000E+00  0.00000000000000E+00
  0.00000000000000E+00  0.00000000000000E+00  0.00000000000000E+00  0.00000000000000E+00  0.00000000000000E+00
  0.00000000000000E+00  0.00000000000000E+00  0.00000000000000E+00  0.00000000000000E+00  0.00000000000000E+00
  0.00000000000000E+00  0.00000000000000E+00  0.00000000000000E+00  0.00000000000000E+00  0.00000000000000E+00
  0.00000000000000E+00  0.00000000000000E+00  0.00000000000000E+00  0.00000000000000E+00  0.00000000000000E+00
  0.00000000000000E+00  0.00000000000000E+00  0.00000000000000E+00  0.00000000000000E+00  0.00000000000000E+00
  0.00000000000000E+00  0.00000000000000E+00  0.00000000000000E+00  0.00000000000000E+00  0.00000000000000E+00
  0.00000000000000E+00  0.00000000000000E+00  0.00000000000000E+00  0.00000000000000E+00  0.00000000000000E+00
  0.00000000000000E+00  0.00000000000000E+00  0.00000000000000E+00  0.00000000000000E+00  0.00000000000000E+00
  0.00000000000000E+00  0.00000000000000E+00  0.00000000000000E+00  0.00000000000000E+00  0.00000000000000E+00
  0.00000000000000E+00  0.00000000000000E+00  0.00000000000000E+00  0.00000000000000E+00  0.00000000000000E+00
  0.00000000000000E+00  0.00000000000000E+00  0.00000000000000E+00  0.00000000000000E+00  0.00000000000000E+00
  0.00000000000000E+00  0.00000000000000E+00  0.00000000000000E+00  0.00000000000000E+00  0.00000000000000E+00
  0.00000000000000E+00  0.00000000000000E+00  0.00000000000000E+00  0.00000000000000E+00  0.00000000000000E+00
  0.00000000000000E+00  0.00000000000000E+00  0.00000000000000E+00  0.00000000000000E+00  0.00000000000000E+00
[truncated: 28,524,049 more chars]
