# Supplementary material for: Exploiting Locality in Full Configuration Interaction Quantum Monte Carlo for Fast Excitation Generation
Source: J Chem Theory Comput. 2023 Dec 5;19(24):9118–35. doi: 10.1021/acs.jctc.3c00546 (PMC10753814; doi:10.1021/acs.jctc.3c00546)
Supplement: Supplementary file 1 — ct3c00546_si_001.zip [file ct3c00546_si_001.zip › SI/applications/10_benzene/10_benzene_3.0_Ang.FciInp]

Title

System read
    electrons 60
    nobrillouintheorem
    # Change accordingly for different PCHB samplers
    nonuniformrandexcits pchb \
        manual unif:full unif-full:full-full
    fcidump-name 10_benzene_3.0_Ang.FciDmp
    freeformat
endsys

calc
    definedet 1-6 13-18 25-30 37-42 49-54 61-66 73-78 85-90 97-102 109-114

    time 1400
    readpops

    totalwalkers 1e5

    methods
        method vertex fcimc
    endmethods

    target-shiftdamp 0.5
    proje-changeref 1.20
    truncinitiator
    addtoinitiator  3
    allrealcoeff
    realspawncutoff .30

    tau-values \
        start from-popsfile
    tau-search \
        algorithm conventional \
        stop-condition max-iter 50000 \
        maxwalkerbloom 2

    memoryfacspawn 10.00
    memoryfacpart 5.00
    startsinglepart 100

endcalc

logging
    highlypopwrite 50
    hdf5-pops
endlog
end
