# Supplementary material for: Exploiting Locality in Full Configuration Interaction Quantum Monte Carlo for Fast Excitation Generation
Source: J Chem Theory Comput. 2023 Dec 5;19(24):9118–35. doi: 10.1021/acs.jctc.3c00546 (PMC10753814; doi:10.1021/acs.jctc.3c00546)
Supplement: Supplementary file 1 — ct3c00546_si_001.zip [file ct3c00546_si_001.zip › SI/applications/FePor/3A2g_simple.xyz]

   29
FINAL HEAT OF FORMATION =     0.000000
Fe     0.000000     0.000000     0.000000
 N     1.406727     1.406727     0.000000
 N    -1.406727     1.406727     0.000000
 N     1.406727    -1.406727     0.000000
 N    -1.406727    -1.406727     0.000000
 C    -0.000000     3.400142     0.000000
 C    -0.000000    -3.400142     0.000000
 C     3.400142    -0.000000     0.000000
 C    -3.400142    -0.000000     0.000000
 C     1.222770     2.760387     0.000000
 C    -1.222770     2.760387     0.000000
 C     1.222770    -2.760387     0.000000
 C    -1.222770    -2.760387     0.000000
 C     2.760387     1.222770     0.000000
 C    -2.760387     1.222770     0.000000
 C     2.760387    -1.222770     0.000000
 C    -2.760387    -1.222770     0.000000
 H     0.000000     4.482672     0.000000
 H     0.000000    -4.482672     0.000000
 H     4.482672     0.000000     0.000000
 H    -4.482672     0.000000     0.000000
 H     2.181081     3.277651     0.000000
 H    -2.181081     3.277651     0.000000
 H     2.181081    -3.277651     0.000000
 H    -2.181081    -3.277651     0.000000
 H     3.277651     2.181081     0.000000
 H    -3.277651     2.181081     0.000000
 H     3.277651    -2.181081     0.000000
 H    -3.277651    -2.181081     0.000000
