# Supplementary material for: Exploiting Locality in Full Configuration Interaction Quantum Monte Carlo for Fast Excitation Generation
Source: J Chem Theory Comput. 2023 Dec 5;19(24):9118–35. doi: 10.1021/acs.jctc.3c00546 (PMC10753814; doi:10.1021/acs.jctc.3c00546)
Supplement: Supplementary file 1 — ct3c00546_si_001.zip [file ct3c00546_si_001.zip › SI/applications/FePor/tripl.inp]

&GATEWAY
    RICD
    Coord = 3A2g_simple.xyz
    basis = ANO-RCC-VTZP
    group = C1

&SEWARD

&RASSCF
    FileOrb = $CurrDir/$Project.InpOrb
    THRS = 1.0e-4 1.0e-1 5.0e-4
    spin = 3
    nActEl = 32 0 0
    INACTIVE = 53
    RAS2 = 34
    DMPOnly
