# Supplementary material for: Exploiting Locality in Full Configuration Interaction Quantum Monte Carlo for Fast Excitation Generation
Source: J Chem Theory Comput. 2023 Dec 5;19(24):9118–35. doi: 10.1021/acs.jctc.3c00546 (PMC10753814; doi:10.1021/acs.jctc.3c00546)
Supplement: Supplementary file 1 — ct3c00546_si_001.zip [file ct3c00546_si_001.zip › SI/applications/FePor/tripl.InpOrb]

#INPORB 2.2
#INFO
* RASSCF natural orbitals for root number  1 E=    -1951.325577387300
       0       1       0
     707
     707
*BC:HOST pcal029 PID 23393 DATE Tue Mar 10 12:24:16 2020
#ORB
* ORBITAL    1    1
  1.00000065688083E+00  1.35649398621339E-05  1.72943455002092E-05  7.15189844835371E-05 -5.86982471075700E-06
 -6.78294960226765E-07 -1.26857406254954E-12 -3.24652057152847E-11 -5.72076820725270E-11  3.98596413910152E-11
  5.51621426584326E-11 -4.19318770233329E-13  1.93180167631158E-12  2.48316760163411E-11  1.59072707921504E-11
  2.14153067176278E-11 -1.86453382379090E-12  7.34212429497935E-13  2.20927327955194E-12  3.05586043607503E-12
  5.00129398107383E-14 -7.05898439686013E-10 -1.41917834884627E-09 -9.84435721520751E-10 -4.27521244929280E-15
 -9.53620628180587E-13 -2.55358982299578E-13 -5.03598099558389E-06 -1.34642087209486E-05 -7.31132692680790E-06
 -5.71908477417428E-13 -7.21101928825040E-13  3.00911119271491E-13 -4.31339758167522E-06  5.50442934644270E-07
  6.43968692426427E-07  7.09991623150987E-12  9.94521605017358E-12  2.15422729091839E-13  8.00149393194035E-13
 -1.29656503332180E-12 -1.05793986839476E-12 -1.31488782596367E-12 -2.70273759264265E-12  6.51270986318818E-12
  9.12305553952441E-12  1.89333168849810E-13  3.03693256754397E-13  5.05572845022205E-12  6.30815245766655E-12
 -9.55883360864229E-12  9.82293336372080E-14  2.39371457157101E-11 -1.80619680311634E-13  1.32439141269743E-07
  1.03067160485308E-13 -2.88835142092735E-07  1.53111886761064E-14  1.05694031130078E-08  6.19252373023391E-07
  1.82111321114709E-06 -1.11835290357576E-06 -7.82141953746143E-07  1.45221636249118E-05  1.33474389060346E-05
  1.56219466392366E-06  1.41903146405905E-05  1.33366968784310E-05  1.64606340040217E-06  1.93639061241483E-11
  1.81240168911184E-11  2.33228696168441E-12  1.44194367852201E-06  1.42925038801172E-06  3.71331004189650E-12
  2.84518551900373E-12  1.31293753137415E-07  1.10859529891978E-07  7.09728243447568E-12  5.35002345195856E-12
  2.18574470621081E-07  9.93064567888298E-08 -4.71082554025560E-07 -1.52518831772407E-12 -1.56529249745596E-08
 -2.52397292037446E-12 -7.86760099244409E-09  7.83089955240654E-13  4.51353835006605E-07  6.20783145994954E-07
  1.83017134515100E-06 -1.11345920573702E-06 -7.81488921351037E-07 -1.45291627632640E-05 -1.33530881233627E-05
 -1.56237240724040E-06  1.41888304695829E-05  1.33358485996967E-05  1.64617002523175E-06  2.60983492657543E-11
  2.36869998577701E-11  2.73447181576540E-12 -1.44158355143061E-06 -1.42901873440932E-06  1.12638620403400E-11
  9.25538576302627E-12  1.30716527855416E-07  1.10541305284422E-07 -5.13617787539489E-12 -4.30859831678201E-12
  2.20015563911732E-07  1.00045745204159E-07 -4.71101759840026E-07  9.93376611435054E-13 -1.56343319571956E-08
 -3.41808465125239E-12  8.07397342192887E-09 -1.07843400862414E-12 -4.51436249567333E-07  6.20236245983009E-07
  1.82709376491645E-06 -1.11499782862106E-06 -7.81632674568861E-07  1.45281686248558E-05  1.33523500419669E-05
  1.56237497697368E-06 -1.41883625829363E-05 -1.33354120587862E-05 -1.64611372773434E-06  7.35715419617762E-12
  6.06186480647921E-12  3.74459795617645E-13 -1.44169059206087E-06 -1.42907202019805E-06 -2.56159396907565E-12
 -2.22739166208304E-12  1.30857297091034E-07  1.10594818997093E-07  2.35811922312786E-12  1.90963625747262E-12
  2.19901473537350E-07  9.99998112412745E-08  4.71077106846734E-07  8.29356312963492E-13  1.56207019235692E-08
 -9.57141340212014E-13 -8.05600422288680E-09 -2.17600349246939E-13  4.51398651376894E-07  6.18698516560537E-07
  1.81780763570165E-06 -1.12024509927180E-06 -7.82419239606446E-07 -1.45219914558516E-05 -1.33474169825846E-05
 -1.56227192441750E-06 -1.41895553023194E-05 -1.33361061943587E-05 -1.64605229726905E-06 -2.69360460831553E-12
 -3.16623908606779E-12 -5.29456234788444E-13  1.44213860822997E-06  1.42936755359351E-06 -1.33726259141409E-12
 -1.38696506989351E-12  1.31528087708361E-07  1.10986186903873E-07  5.63704276148772E-13  1.05135125367331E-13
  2.18679496931448E-07  9.93665948750181E-08  4.71034672515727E-07 -8.10749167170626E-13  1.56161782913678E-08
  7.71296407255459E-13  7.87560861692130E-09 -4.64407195880650E-13 -4.51316079721891E-07 -4.08738607477422E-06
 -2.47937714422171E-05 -1.46312321390784E-05 -2.11348732861302E-06 -1.12916590008299E-08 -7.05042933556691E-09
  2.74397916006819E-10  4.13174085267423E-06  3.73290125318325E-06  4.79647304094987E-07  1.50126128703786E-11
  1.21093908051267E-11  1.28549613022835E-12  2.50944025567315E-09  1.10031514298928E-09 -6.03221429867310E-12
 -4.00149749557040E-12  1.57959618745653E-06  7.46150401321053E-07  6.67529752027507E-13  1.88113694420277E-13
  1.27538747985767E-06  5.75664367267454E-07  2.55727092868136E-07 -4.26684487603472E-13 -3.97588202150543E-08
 -1.74521207242671E-12  3.23470739412263E-10  9.60091734531660E-13 -4.10696620478781E-11 -4.08750127798864E-06
 -2.47944473119853E-05 -1.46316409494576E-05 -2.11355735097365E-06  1.99865630238749E-08  1.25649820438180E-08
 -4.25132895954660E-10 -4.13328686570687E-06 -3.73400461508113E-06 -4.79692286626981E-07 -3.06959495753175E-12
 -2.35373630181521E-12 -1.74593774832673E-13  4.25154674510576E-09  1.83849020997431E-09  3.17693889795925E-13
  2.92192724455660E-13  1.57960857013700E-06  7.46155684238033E-07 -1.69851659525798E-12 -1.14139246153976E-12
  1.27519376115818E-06  5.75587832629469E-07 -2.55691144413646E-07 -2.78572953063323E-13  3.98258508081768E-08
  5.11825734147240E-13 -5.69389456326423E-10 -2.60158825061843E-14  3.51646097125440E-11 -3.97094026779654E-06
 -2.43011865261643E-05 -1.45307486716043E-05 -2.14279918983926E-06  4.29464860116892E-06  3.89669805348087E-06
  5.10665129592833E-07 -1.06371961119169E-08 -6.81772490130244E-09  1.47972418183156E-10  9.91512291249390E-12
  8.52360133895228E-12  1.59709665005796E-12  1.97366304095691E-09  8.35990371229590E-10  9.61811565476327E-12
  5.55348397848318E-12  1.57240529902963E-06  7.46138211447012E-07  1.76685840049680E-13 -3.59251565763322E-13
 -1.23762438311492E-06 -5.38240509605465E-07  1.59737444317905E-11 -2.38021190180451E-12  3.09374594896118E-10
 -1.44311140407427E-12 -4.69301193097165E-08  1.11041103156916E-12 -2.59112560347889E-07 -3.97279753652657E-06
 -2.43113772769352E-05 -1.45356915111241E-05 -2.14325329610827E-06 -4.29785244591188E-06 -3.89876190658765E-06
 -5.10619436596778E-07 -3.68596083066960E-10 -1.53433704819781E-10  5.35489354050922E-11 -2.94026333883870E-12
 -2.42880263415116E-12 -3.52086949629875E-13 -2.09040277190051E-10 -8.85188793847690E-11 -1.05203355309558E-11
 -6.33758731910216E-12  1.57306561494681E-06  7.46425697895423E-07  1.63712951537161E-12  9.80709251805126E-13
 -1.23687033482575E-06 -5.37913101392974E-07  1.97712416290940E-11 -2.42064037925192E-12  9.79777219104543E-12
  6.35138252031661E-13  4.70228256423372E-08 -9.63436454394498E-13  2.59255639753687E-07 -1.26537008370943E-06
 -6.98129614339579E-06 -3.26593822441083E-06 -4.66082400492054E-07 -1.17287116933454E-05 -8.27372986957250E-06
 -1.65200387051635E-07  2.90710567598020E-06  8.98897243722781E-07 -3.97571672233066E-07 -1.77873897938128E-11
 -1.29645861510238E-11 -6.36192222066519E-13  2.63233111645745E-06  1.36366234410610E-06  4.00187669209806E-12
  2.39804736743274E-12  4.21592953788987E-07  2.03570974784873E-07  3.22129135606891E-12  2.37420565193242E-12
  8.51786808521791E-07  2.66076857561499E-07 -3.01308391609169E-07  1.38551537121862E-12  1.13999171525087E-07
  2.50960754793402E-12  1.18714998064267E-07  6.02949552723923E-13  5.58632766809939E-07 -1.26839908058595E-06
 -6.99765415445508E-06 -3.27353677387694E-06 -4.66693150944251E-07  1.17148334463433E-05  8.26510673253194E-06
  1.65543406213989E-07  2.90147338524827E-06  8.95383082925573E-07 -3.97407444572419E-07 -2.95379097697905E-11
 -2.18818237966479E-11 -1.63869570159239E-12 -2.63571204177805E-06 -1.36518743427135E-06  1.15490124277334E-11
  6.40298906176956E-12  4.22492678730493E-07  2.03917386889662E-07 -3.09950940117337E-14 -6.25148651776882E-13
  8.49867034802127E-07  2.65224813048026E-07 -3.01479150315139E-07 -1.65549956448469E-12  1.14155360307707E-07
  4.82489223083064E-12 -1.18298304133822E-07  3.11320276092253E-12 -5.58664718539297E-07 -1.27023547638291E-06
 -7.00775726778479E-06 -3.27849154301953E-06 -4.67180335558594E-07 -1.17121809668505E-05 -8.26348156266304E-06
 -1.65622494221894E-07 -2.89795323191145E-06 -8.93144215674705E-07  3.97349756938500E-07  1.00235870790786E-12
  1.32183981845531E-12  7.61215766191993E-13 -2.63625093756216E-06 -1.36544293514830E-06 -4.94016993495623E-12
 -2.78442671027556E-12  4.23223476979578E-07  2.04252705158953E-07  1.90777075711131E-13  3.52845602165736E-13
  8.48982054101029E-07  2.64846565548973E-07  3.01686450002621E-07 -4.80054804930594E-13 -1.14258973200056E-07
 -1.41689490427470E-13  1.18244627621008E-07  1.60070045651541E-12  5.58679031630934E-07 -1.26227011913753E-06
 -6.96429696209620E-06 -3.25774806729433E-06 -4.65356200046845E-07  1.17314489743540E-05  8.27553940999732E-06
  1.65185472901470E-07 -2.90922246452741E-06 -9.00265067678578E-07  3.97584077644196E-07 -3.66276136270081E-12
 -2.56852715567753E-12 -2.37317299066556E-13  2.63182115051781E-06  1.36344286897028E-06  1.78092473878493E-13
  1.91497826749086E-13  4.20308949006647E-07  2.02981400433190E-07  1.75441603621318E-12  1.23358842418882E-12
  8.52548115569839E-07  2.66432634094362E-07  3.01012057683265E-07 -4.09029468453764E-13 -1.13956888566584E-07
  9.56129169101804E-13 -1.18770359229842E-07 -1.30596537573860E-13 -5.58592786268726E-07 -1.35317194680651E-06
 -7.35224695538363E-06 -3.67336471230481E-06 -5.39087141660589E-07  3.21418379608565E-06  1.32132901651412E-06
 -3.95972899174546E-07 -1.15903691873988E-05 -8.13754686804375E-06 -1.37840577199876E-07 -2.51851218609007E-11
 -1.85564176001157E-11 -1.13535757735669E-12  2.84602862903545E-06  1.49151159052216E-06  4.75195465555596E-12
  3.30218864879021E-12  5.48952468202400E-07  2.68795567347315E-07  6.53270565501350E-12  3.81248552351036E-12
 -1.03296487085434E-06 -3.60496607586527E-07 -5.90890123299257E-07  2.19312913047182E-12  1.09892008050841E-07
  4.11070473092303E-12  8.90318076998661E-08 -2.01469240924970E-12  3.51888824711356E-07 -1.35781567775234E-06
 -7.37798833566891E-06 -3.68597535489304E-06 -5.40264879743513E-07 -3.21919880723285E-06 -1.32434485033166E-06
  3.96171721549912E-07 -1.15917512787904E-05 -8.13838427160646E-06 -1.37787015432989E-07 -8.73284559803075E-13
 -5.64325108577733E-13  4.82744080564356E-13 -2.84656039370090E-06 -1.49176964852605E-06 -6.49598718562208E-12
 -3.48248307680596E-12  5.51004401805075E-07  2.69743412130071E-07 -1.07438011510493E-11 -6.27576479177399E-12
 -1.03432158145198E-06 -3.61098951055337E-07 -5.90995938068503E-07 -6.89679189052431E-13  1.09967923572011E-07
 -8.23150747854920E-15 -8.88268109330769E-08 -2.97142381391491E-12 -3.52374711937916E-07 -1.36063913779011E-06
 -7.39346454060877E-06 -3.69351712356182E-06 -5.40994275089653E-07  3.21359175390580E-06  1.32079603257424E-06
 -3.96056408210489E-07  1.15838653057874E-05  8.13342962545218E-06  1.37960046794046E-07 -2.94022020615312E-13
 -1.07354739053907E-12 -5.31078629910904E-13 -2.84806546583189E-06 -1.49243102131234E-06  3.95937471444898E-12
  1.93955694813431E-12  5.51999626130022E-07  2.70187199349361E-07  5.63313416664869E-12  3.46902488073884E-12
 -1.03270622672690E-06 -3.60371703289790E-07  5.91005305099830E-07  9.24482425046946E-13 -1.09754748633481E-07
 -1.65124690504186E-13  8.90078258503871E-08 -1.60447078640121E-12  3.52604147859000E-07 -1.35478641942202E-06
 -7.36100137210246E-06 -3.67752738889719E-06 -5.39467393464593E-07 -3.21084882447461E-06 -1.31916741860154E-06
  3.95941156174820E-07  1.15892574882683E-05  8.13696285805007E-06  1.37934348806871E-07 -4.63610467455335E-12
 -2.87524193427908E-12 -3.27874906485390E-14  2.84642337449890E-06  1.49170802654842E-06 -6.26768285484151E-12
 -3.60980402574485E-12  5.49546500661483E-07  2.69066539773142E-07  4.27007954187842E-12  2.44947476398323E-12
 -1.03212855333601E-06 -3.60143741955102E-07  5.90893271271291E-07  1.30182006882752E-12 -1.09886621949508E-07
  5.13740614590661E-13 -8.91485154085880E-08  8.57182252510951E-13 -3.52028440266838E-07  7.40984150975776E-06
  3.30916334958588E-06 -1.15745845924877E-06  1.89851985504172E-10  1.73922484358336E-10 -2.41353477118483E-06
 -1.11707775355807E-06  3.86524743783456E-13 -4.50692217761220E-13 -2.25393894795937E-11 -1.54455833640958E-13
 -1.43464151847188E-07  1.06577360138663E-13 -9.99242904403322E-08  7.40836678023400E-06  3.30882290569620E-06
 -1.15709368969632E-06 -4.67369065214876E-10 -3.76627956619890E-10  2.41315011707311E-06  1.11694304601611E-06
  1.35743951213483E-12  7.07614954093387E-13 -6.57879272207655E-11  2.93835626411704E-13 -1.43462403466648E-07
  8.57888837709870E-14 -9.99187107747912E-08  7.32048602642758E-06  3.34791774290301E-06 -1.08826694575891E-06
 -2.39937622643613E-06 -1.11339651745765E-06  4.48278730919776E-10  3.26521571639682E-10 -4.98946450552979E-12
 -3.09997148732249E-12 -6.33109599537846E-11 -3.95402735813027E-13 -1.54860531675720E-07  1.56140994945306E-12
  1.06576365302199E-07  7.31947002198757E-06  3.34747871201571E-06 -1.08814264018306E-06  2.39915242064797E-06
  1.11330753126963E-06 -1.05125418896947E-10 -7.24436125989742E-11  3.36175397881324E-12  1.60762738782507E-12
 -1.20488909805099E-11  4.02952235473284E-13 -1.54874194629153E-07  9.87749887093021E-13  1.06562956955677E-07
  7.00226281333446E-06  3.08007621547168E-06 -1.19533812993464E-06 -8.26158711074689E-07 -3.39032340934776E-07
 -8.24844992937238E-07 -2.04554074587072E-07  1.65928906070718E-12  2.10225979830300E-12 -1.29799058788399E-07
 -5.11406830474040E-13  1.40704249967544E-07 -3.60579917785732E-13 -8.98271438837369E-08  6.99502593474646E-06
  3.07718747499952E-06 -1.19417269541571E-06  8.24141121103323E-07  3.38020900186451E-07 -8.24031455440528E-07
 -2.04149536342542E-07  5.43514366369973E-12  4.56599776715180E-12  1.29847482892997E-07 -1.35614808934920E-12
  1.40746761312215E-07  6.08908874935462E-13 -8.99356063266422E-08  6.99793961446450E-06  3.07819676949550E-06
 -1.19474630900390E-06 -8.24973648808122E-07 -3.38418507897466E-07  8.24427113733769E-07  2.04294865036134E-07
 -3.72503811067176E-12 -1.99965061072486E-12  1.29828387597667E-07 -3.40520676960205E-13  1.40688499617268E-07
  8.98394120047440E-13 -8.98993674801059E-08  6.99706303301616E-06  3.07769735154056E-06 -1.19460743273243E-06
  8.24709806506187E-07  3.38289170892576E-07  8.24079731134005E-07  2.04185907099922E-07  3.85871081371144E-12
  2.46691990145802E-12 -1.29871428995373E-07  5.47610777437816E-13  1.40790442138469E-07  8.46271288160815E-13
 -8.98933006824486E-08  6.27283724643925E-06  2.72829319208058E-06 -1.13460147290950E-06 -7.48950294107712E-07
 -1.59307868437334E-07 -7.19897795792822E-07 -2.80427350268966E-07  1.61627944292780E-12  2.39585900785805E-12
 -1.30991120234578E-07 -8.37461632561728E-14  1.37615675316950E-07 -3.49357027606139E-13  8.34498337003276E-08
  6.27986482570373E-06  2.73157551303756E-06 -1.13557781848114E-06  7.50196467529093E-07  1.59966369495962E-07
 -7.21815094321849E-07 -2.81426172710047E-07 -1.30184878576253E-12 -4.57515304143304E-13  1.30935219654582E-07
  4.70470493838756E-13  1.37469180415215E-07  5.66988614586754E-13  8.34094580531138E-08  6.28024132980846E-06
  2.73175479452569E-06 -1.13563137244073E-06 -7.50097716050022E-07 -1.59840977071798E-07  7.21993160950428E-07
  2.81532811162908E-07  8.67822229898117E-13  7.32261890387793E-13  1.30934566123713E-07 -1.51227099375903E-13
  1.37455174057560E-07 -3.49085073450948E-13  8.33992786217569E-08  6.27706173038557E-06  2.73028697340888E-06
 -1.13516465289901E-06  7.49547216077821E-07  1.59600795307003E-07  7.21022177492023E-07  2.81014570024270E-07
 -2.08876428192264E-12 -8.23650354273368E-13 -1.30956939448199E-07 -1.60656224815084E-13  1.37557762030602E-07
 -6.44758479318677E-13  8.33969711786950E-08
* ORBITAL    1    2
  1.70030593907455E-05 -9.99935726449626E-01 -5.65788287831262E-04 -9.68201889719197E-05 -6.88883887483902E-05
  1.82844133066350E-05 -7.22198747448522E-11 -4.70265880241316E-10 -1.28963510497138E-09  2.86420026797976E-10
  4.73215946544285E-10 -7.67521549449297E-13 -2.59926939231081E-09 -1.17851636525169E-08 -2.24619499082942E-09
 -1.25938223158699E-09  2.07813218321267E-10  4.17854425612402E-11  1.59988052046531E-10  1.75006793429428E-11
 -1.17390574564387E-11  9.70778307114656E-08  6.15212671282626E-08  4.55856308958750E-08 -1.01174974861858E-10
 -4.15151436355682E-11 -3.79263203904290E-11 -7.64066411964408E-04 -1.33677468004525E-04  8.23686646992951E-05
  4.00843036434007E-11  8.93990724836114E-11  5.39397125150343E-11  2.56616051421701E-03 -5.49853608369882E-05
 -7.50729455481878E-05 -1.93622138659865E-10 -2.36757755625964E-10 -1.05796223027674E-11 -2.73688658889190E-11
  2.47977180885769E-10  3.56232309327929E-10 -6.70489054696191E-12 -9.96883439297621E-12  6.22677299150354E-11
  8.67069777467409E-11 -2.52054258371691E-12 -8.44262960989272E-12  2.75454666777088E-11  2.09538303360352E-11
  8.09158412856126E-10 -3.12207130889928E-12 -3.06291262349694E-09  3.73825863062835E-12  6.20463495670552E-05
 -6.88573496303093E-12  1.19735046454370E-04 -1.96051291693373E-12 -1.73923996070919E-04 -2.31268788703420E-05
 -3.66676991330490E-04 -6.90044384096236E-05 -3.21326711052740E-06  2.83658502575648E-04  6.25123460068440E-05
  9.47409228219803E-06  4.13678889518124E-04  8.92639020000005E-05  4.70794360716814E-07 -2.10581920916846E-10
 -2.68455415184073E-10 -5.51828406307270E-11 -3.08564322341679E-05 -1.71615406842049E-05 -2.26607630367034E-12
  8.58076099309521E-12  6.62860884271079E-06  5.90437184767174E-06 -5.75916115515057E-11 -3.00229122360344E-11
 -7.50174983158766E-05 -2.86308217651003E-05  8.86814714563353E-06  1.13468867723170E-11 -3.17975247983807E-06
  3.37886087068558E-11 -4.86839657585139E-06 -1.64101300681672E-11 -2.38951427183612E-07 -2.31606255537093E-05
 -3.66976268462493E-04 -6.90987832828614E-05 -3.22064681833029E-06 -2.83726549676246E-04 -6.24727773829437E-05
 -9.47230275671037E-06  4.13751879895455E-04  8.92400076829751E-05  4.69625908627268E-07 -3.89460762302915E-10
 -3.13807269714999E-10 -3.18942997096225E-11  3.08509114744265E-05  1.71587702480518E-05 -1.36995416588323E-10
 -1.03691054522003E-10  6.63777585462458E-06  5.91106039286300E-06  4.13069190448309E-11  2.95097000143986E-11
 -7.50181260404431E-05 -2.86316742380978E-05  8.86906404559176E-06 -1.64672369015800E-11 -3.17986198548247E-06
  4.19377972453726E-11  4.86819764075627E-06  1.45710646563730E-11  2.39941161670862E-07 -2.31479678177985E-05
 -3.66901765445860E-04 -6.90573814924800E-05 -3.21509100749700E-06  2.83758836000900E-04  6.24989959151644E-05
  9.47359625304183E-06 -4.13757941405711E-04 -8.92451296018199E-05 -4.69959382476651E-07 -3.39478209496545E-10
 -3.53631024848404E-10 -7.97196739372689E-11  3.08527517581153E-05  1.71597856601361E-05 -8.58707748019999E-12
 -2.11357190790342E-11  6.63290829700412E-06  5.90848891554246E-06 -5.37532850773769E-11 -2.69357841565960E-11
 -7.50145166004743E-05 -2.86299131288134E-05 -8.86844585084310E-06 -1.90306076690512E-11  3.18009647575248E-06
  3.89493381495108E-11 -4.86915097862896E-06 -1.10395319656082E-11 -2.39245860669358E-07 -2.31146720645032E-05
 -3.66605742167347E-04 -6.89655703815538E-05 -3.20827368870518E-06 -2.83677292560753E-04 -6.25281557840721E-05
 -9.47518846896466E-06 -4.13700953736031E-04 -8.92821948020484E-05 -4.71868184995992E-07 -1.26934682331949E-10
 -1.21283897204608E-10 -3.51648062323554E-11 -3.08583342904643E-05 -1.71626785086955E-05  7.30473547553980E-12
  7.76968871451600E-12  6.62417629276741E-06  5.90212929135782E-06  3.53111237341619E-11  2.55128707800423E-11
 -7.50180317988141E-05 -2.86311597277259E-05 -8.86760337769107E-06  2.16387267128944E-11  3.18042549043044E-06
  6.63709794454270E-12  4.86902913447058E-06 -6.88200458772040E-12  2.38311782840458E-07 -2.02797589955632E-05
 -7.60357087899299E-05 -5.63616624483124E-05 -6.57225693811610E-06  1.63852794285502E-08  1.38195268230761E-08
 -9.80320541018031E-10  1.48592454680306E-05  2.68620743102647E-05 -8.00902751524299E-07 -2.28432792379184E-10
 -1.84681761017644E-10 -2.19180618601037E-11 -5.42573159325466E-09 -2.73097081599648E-09  9.80664584813953E-11
  6.49031803439127E-11  4.21787749369556E-06  1.91286699645891E-06 -8.58490158280890E-11 -4.89990511701793E-11
 -1.86876397998312E-06  3.66561273085989E-07  3.24440185246157E-07  1.90773046030177E-11 -5.90478106809634E-07
  2.51252584153963E-11 -3.68852894807067E-10 -8.27681445340497E-12  6.52302840414687E-11 -2.02741471637616E-05
 -7.60050945973241E-05 -5.63467803896240E-05 -6.57078303511956E-06 -1.26365887339188E-08 -1.17248884127497E-08
  7.36986270757666E-10 -1.48438935780696E-05 -2.68508261450388E-05  8.01518472653755E-07  1.36528145146956E-10
  9.90166602252411E-11  3.29791834897373E-12 -3.47539908004589E-09 -1.80010288278036E-09 -9.07206650430456E-13
 -4.31129955260592E-12  4.21617495613173E-06  1.91211793929782E-06  5.24762005961051E-11  3.11018210559950E-11
 -1.86703758452315E-06  3.67118958718067E-07 -3.24209186991629E-07  7.21805168445665E-12  5.89972104797913E-07
 -2.36148012924823E-11  2.92947583826464E-10  1.83818350655944E-11 -5.75674670771270E-11 -3.81156337213361E-06
  2.75298851330538E-05  6.85431199477128E-06  3.02665875055211E-06 -6.13275658770206E-05 -2.92802415760926E-05
 -3.52498349620527E-06  1.89634329202648E-08  1.39797302411374E-08 -1.07609312731555E-09 -2.04919393349995E-10
 -1.72548147487871E-10 -3.48350712772689E-11 -5.65683347335827E-09 -2.87141878593059E-09 -7.34498861343966E-11
 -4.18494398322428E-11 -3.67104451685006E-06 -1.95358902067824E-06  2.74144084419599E-11  2.28673469387620E-11
 -1.39532415140200E-05 -6.64139395832185E-06 -1.57952664959959E-10  1.23708957054591E-11 -4.36463501438317E-10
  2.32295517517089E-11  1.41117024311086E-06 -1.56004308944885E-11  1.33242331890916E-06 -3.82369360466922E-06
  2.74623336541133E-05  6.82030088732422E-06  3.02315172369197E-06  6.13103993168878E-05  2.92686410247914E-05
  3.52489219210005E-06 -4.77349627027731E-08 -3.25213351415821E-08  1.38227983925494E-09 -4.45835456040033E-11
 -5.57124490113275E-11 -1.23914550526027E-11 -9.87972564762248E-09 -4.57943785786838E-09  8.23190154319031E-11
  5.14190105046364E-11 -3.66625360788083E-06 -1.95132544737112E-06 -5.06673286108434E-11 -3.27540801132382E-11
 -1.39506130894079E-05 -6.64036019539548E-06  3.92348041613675E-10  1.94707703595146E-11  1.30339253354546E-09
  4.68494991728192E-12 -1.41067714873811E-06  1.02939738039237E-11 -1.33160771190057E-06 -1.03004754322683E-05
  9.03144062632968E-05 -1.01840459578405E-05  6.41331003603993E-07 -5.57663455682231E-05 -4.58111238733216E-05
 -3.01204761166649E-06 -9.73445202891458E-05  3.26720237530188E-05 -7.72919243886479E-06  3.29191094638798E-10
  2.34064139622590E-10  1.69789836154391E-11 -4.85103156282801E-06  7.84121613352996E-06 -1.56810961995738E-11
 -1.73119805320880E-11  3.98423556676081E-06  4.14943103010858E-06 -9.66153411857986E-11 -6.22187335976352E-11
  1.74539091781023E-05  9.75533015125898E-06 -1.87786367680444E-06 -1.87615163957909E-11 -1.83791764860034E-07
 -3.77277455877532E-11 -8.40487704629945E-07  7.20208850977162E-12 -3.53756100360784E-06 -1.02765542695948E-05
  9.04763788908898E-05 -1.01129334536433E-05  6.49238828233083E-07  5.57973928953887E-05  4.58337661136122E-05
  3.01329671163654E-06 -9.74204838682557E-05  3.26367161873573E-05 -7.73055511716117E-06  2.53850205672809E-10
  2.08114849886557E-10  1.07360637230995E-11  4.87085456769857E-06 -7.83525585440923E-06 -1.91845870189019E-10
 -1.15552353874761E-10  3.97269819382403E-06  4.14464789594999E-06  1.81444757226445E-11  2.19211999916283E-11
  1.74447415246013E-05  9.75104393814211E-06 -1.87547815544645E-06  7.13883021031535E-12 -1.80981830785626E-07
 -4.34607727436024E-11  8.40102957531885E-07 -4.97272269681063E-11  3.54038198593088E-06 -1.02805370570615E-05
  9.04552033618355E-05 -1.01219305695644E-05  6.48997970019826E-07 -5.57809415476587E-05 -4.58229793004115E-05
 -3.01333037103967E-06  9.74085260838566E-05 -3.26440156832688E-05  7.73097154279412E-06 -5.67227470094021E-11
 -4.45073648067833E-11 -1.32097115265702E-11  4.86471489676829E-06 -7.83814454992504E-06  1.36091224640798E-10
  9.47650614261715E-11  3.97407405578320E-06  4.14505062440118E-06 -1.41249969551424E-12 -9.07402997507251E-12
  1.74455775318215E-05  9.75118384125112E-06  1.87552619574189E-06 -1.12327210082458E-11  1.81524255410378E-07
  1.81908847041896E-11 -8.40664307013279E-07 -3.50108215702117E-11 -3.53983027823383E-06 -1.03106663064953E-05
  9.02578802358949E-05 -1.02115828023431E-05  6.39015605832279E-07  5.57640380676450E-05  4.58089999746277E-05
  3.01167334754347E-06  9.73195456008867E-05 -3.26875590573230E-05  7.72988490524576E-06  2.95206116492496E-12
  2.01300526505251E-12 -1.08450776748602E-11 -4.84673419656468E-06  7.84335287501288E-06  3.51887889227604E-11
  2.27848877109400E-11  3.98878365618359E-06  4.15146889079799E-06 -1.50943917874616E-12  1.04121972348365E-12
  1.74588830371110E-05  9.75736129344722E-06  1.87851137395548E-06  1.02216919159655E-11  1.84724357740506E-07
  2.57749058245930E-12  8.40641948588878E-07 -7.07173669874910E-12  3.53706097341618E-06  8.84665264761330E-07
  2.15959878151530E-05  1.83430917039459E-05  4.86652226846653E-06 -4.96975931488308E-05 -4.30267648527159E-05
 -5.30814747695404E-07 -6.77514105008156E-06 -2.14584900155878E-05 -6.62225670957584E-06  2.81179693815380E-10
  1.96984281731231E-10  8.51223660228582E-12 -2.26033140689063E-05 -5.69093114281619E-06 -7.37884270592000E-11
 -4.98774972180882E-11 -1.33044417616090E-05 -5.19989957926770E-06 -9.45708637543619E-11 -5.42464328391810E-11
  1.77423049891176E-05  1.04324342419312E-05  6.61158687554608E-06 -2.03112394195306E-11 -1.10669245256071E-06
 -3.83691544204570E-11  3.22212178724210E-06  3.16328786851618E-11 -4.18444706455241E-06  9.30996203164819E-07
  2.18933330799119E-05  1.84770505873564E-05  4.88046014081467E-06  4.97828361507846E-05  4.30593095596719E-05
  5.32519391973751E-07 -6.82019280001649E-06 -2.14907921593426E-05 -6.62342535994646E-06  1.03949539913737E-10
  9.23741438777271E-11  1.12823008111010E-11  2.26266117548249E-05  5.69840070437554E-06  3.85496020123936E-11
  2.04456529810140E-11 -1.33263189353033E-05 -5.20943403114042E-06  1.07630094681394E-10  7.17030394752890E-11
  1.77511393080317E-05  1.04360502437433E-05  6.61482424371744E-06  1.11535169865786E-11 -1.10604502532363E-06
 -1.03657158089253E-11 -3.22505569868718E-06  2.70218373797101E-11  4.18918736144933E-06  9.03623996952073E-07
  2.17420276426061E-05  1.84031841458589E-05  4.87385561269029E-06 -4.97637266217402E-05 -4.30473720423913E-05
 -5.33099710178418E-07  6.80587377528098E-06  2.14803917295647E-05  6.62289524893028E-06  1.85799158082692E-10
  1.68019803984348E-10  1.65827548558362E-11  2.26201795849095E-05  5.69546109641501E-06  6.93516272879431E-12
  9.85918205784636E-12 -1.33142981650261E-05 -5.20387760233984E-06 -1.58108989691213E-10 -1.02488019640721E-10
  1.77472493372959E-05  1.04343246392040E-05 -6.61418264180848E-06 -1.02887584087590E-11  1.10635284844815E-06
 -2.39349372958057E-11  3.22428132564989E-06  4.16315227741227E-11 -4.18673546271371E-06  8.80053604346524E-07
  2.15715469625899E-05  1.83329714917340E-05  4.86641062106813E-06  4.96746172041204E-05  4.30130032142268E-05
  5.31746643028853E-07  6.77677483300076E-06  2.14592243842495E-05  6.62197048066402E-06  2.36953695439209E-10
  1.77572506393688E-10  1.68395908510066E-11 -2.25984146440912E-05 -5.68847580812220E-06  5.27916823964289E-11
  3.30491894199046E-11 -1.33022591222389E-05 -5.19905350562404E-06  2.81856837942145E-11  2.35990639903909E-11
  1.77354781478632E-05  1.04293438768621E-05 -6.61149286494878E-06 -6.86207719997840E-13  1.10673595172770E-06
 -3.48837560600351E-11 -3.22129876467703E-06  6.95231309244615E-12  4.18404741787884E-06  2.72471441041566E-05
  1.65742129646567E-05  2.51533947668180E-07  3.61955935446464E-10 -2.26350384010618E-11 -2.01066621396037E-06
 -1.36193077666040E-06 -2.10071028250838E-12  1.43665617523760E-11 -1.59801494080252E-10  8.58492535870860E-13
 -4.02557832172294E-07  2.64444910382288E-12 -1.97372112612477E-07  2.72548089778187E-05  1.65769211957252E-05
  2.50074506207820E-07  4.34851265883214E-10  5.14485736555789E-10  2.01220526197012E-06  1.36251572469884E-06
 -3.47283904724713E-11 -2.18832783115366E-11 -1.67467142787007E-11 -5.65987926631749E-12 -4.02531548026419E-07
 -3.01798941412365E-12 -1.97255835823150E-07  1.71597946524346E-05  8.65700702833389E-06 -8.33912378695664E-06
 -7.31805930070484E-06 -3.68160310785236E-06  4.72570335386433E-10 -1.43745661933688E-11  6.69242593431847E-11
  4.76205549605975E-11 -1.49436547116496E-10  3.74711875599670E-12  1.09023114686526E-06 -1.87504900832481E-11
 -4.04549027216576E-07  1.71626626954098E-05  8.65947728120179E-06 -8.33892974037955E-06  7.31878746875251E-06
  3.68203663047322E-06  1.26924544984536E-09  1.28656277301428E-09 -2.84174826136128E-11 -8.97775985734631E-12
  1.15301088427435E-11 -3.51117905558198E-12  1.09013481860961E-06 -9.96820680463176E-12 -4.04490689669325E-07
 -9.57849845209101E-05 -1.63819477086711E-05  3.57308899335681E-06  6.17681997454418E-06  1.32279837073365E-06
 -2.78427952872209E-06  7.78842435890256E-07 -3.12757809466598E-11 -3.85958584630180E-11 -3.85231750775343E-07
  6.29597550962212E-12  5.53324289874057E-07  4.78236508924124E-12 -1.91366958731390E-06 -9.57914530127137E-05
 -1.63768104533149E-05  3.57148122188994E-06 -6.16978064315182E-06 -1.31824257423896E-06 -2.78318800429868E-06
  7.80413952462038E-07  5.95936410458910E-12 -8.54966490326341E-12  3.85277384693867E-07  7.37998712152765E-12
  5.53703327124789E-07  6.08254942341299E-12 -1.91330903890794E-06 -9.58150436684238E-05 -1.63872665493504E-05
  3.57466171827158E-06  6.17660409842881E-06  1.32188735379392E-06  2.78131317999045E-06 -7.81282448924868E-07
  1.00803382431030E-10  5.40377742316846E-11  3.85368192535413E-07  8.11355897784688E-12  5.53831950426872E-07
 -2.29596415559021E-11 -1.91374034493710E-06 -9.57870843829825E-05 -1.63808218021062E-05  3.57419696404668E-06
 -6.17753692728192E-06 -1.32301435904871E-06  2.78511572336385E-06 -7.78266776003460E-07  8.11114883821500E-12
  7.82249517303270E-13 -3.85093501509820E-07  2.90996725602534E-13  5.53219577576468E-07  1.17447181490347E-15
 -1.91387833606794E-06  1.94596961774524E-05  2.18691260946177E-05 -2.57742669677009E-06 -3.89415142865458E-06
 -6.82520522662880E-07 -6.03670061494376E-06 -4.43016163526929E-06  2.31718662568312E-11 -4.48768346821202E-12
  1.56111527035538E-07 -5.35054240809855E-12  1.03352973053806E-06 -4.97180614711070E-12  1.91116720983109E-06
  1.94160498280288E-05  2.18581333650205E-05 -2.57431159408837E-06  3.88915995669463E-06  6.79137681287494E-07
 -6.03289220746499E-06 -4.42899614591033E-06 -1.23008094006266E-11 -1.66432016536771E-11 -1.55667170378430E-07
 -4.86533536681151E-12  1.03441108243756E-06 -1.00877740124233E-11  1.91141006642041E-06  1.94411670661952E-05
  2.18707581954632E-05 -2.57750470837241E-06 -3.89375774460343E-06 -6.81491775587159E-07  6.04012038296994E-06
  4.43272019773578E-06 -2.37045257747571E-12 -1.40443886939534E-11 -1.56061428247668E-07  9.03465474313690E-12
  1.03377275939999E-06  2.70490096684468E-12  1.91121749848142E-06  1.94469397586736E-05  2.18635135544597E-05
 -2.57597284700288E-06  3.89432512029860E-06  6.82947666189638E-07  6.03306249772963E-06  4.42818276877589E-06
 -3.15493885249122E-11 -2.77119051672868E-11  1.56068277151627E-07 -7.89331966498362E-12  1.03340872253911E-06
 -1.33298300875535E-12  1.91149449495485E-06
* ORBITAL    1    3
 -3.32087029798573E-10 -2.43685694999627E-09 -1.16285216732011E-08 -3.76419752457355E-08 -5.59445088041197E-10
  1.19713136830460E-09  9.99995022028255E-01 -2.40778164955593E-04  6.97604811153643E-05 -8.79505941854433E-05
 -6.68665484759787E-05  3.36291354433369E-04 -1.85064188109622E-08  4.01399248692686E-07  1.86230814368963E-08
 -8.30144903655567E-10  1.21254279018386E-09 -8.76719217694494E-12 -5.89788833769498E-11 -6.99495914916037E-12
  3.67935353473299E-12 -2.69264711447767E-10 -6.14348213297555E-10 -3.60078312208172E-10 -5.84621915598816E-12
 -2.13787000840991E-11 -1.79947701440278E-11  3.68695539172394E-09  7.62935341545870E-09  4.54728538283271E-09
  3.81407622855774E-11  1.23764337528369E-10  7.92281937228170E-11  2.33900260834401E-10  5.89797315997882E-10
  1.89129660124825E-10 -1.36488161545885E-07  1.63332306151515E-07  7.64132309934859E-12  9.29463882547674E-12
  1.31660252439984E-07 -1.14329929585521E-07  6.74723200235776E-12  1.06133994864449E-11 -1.91474824380221E-04
  1.49950729938231E-04 -6.75688840980689E-12 -5.17415534689549E-12  5.71797916811939E-04 -5.87846165746724E-04
  1.17043261854161E-11  2.36962755457344E-12 -5.15366290756510E-13 -8.61609605053440E-13 -1.05038024335845E-10
 -4.37621902676473E-12 -9.03477226765966E-12 -2.17692986980924E-12  2.29147646519725E-10 -3.96440982189174E-06
  1.91825738425139E-04 -4.87333647309254E-06  5.44079077519557E-07 -2.43082959095087E-04  5.58395902615396E-05
  3.58026078951487E-05 -1.90921632429315E-04 -1.78129404553467E-05 -2.76120365681437E-05 -2.10898582737860E-10
 -2.09634167311438E-10 -3.66020159712304E-11 -4.01723059869992E-05 -3.35092383330633E-05 -2.32675489868351E-11
 -1.68617062919222E-11 -1.41603547550356E-05 -1.44312802581235E-05 -5.12028923038536E-11 -3.73273037880537E-11
 -1.48980516181184E-04 -9.84863326524959E-05  1.36995496857599E-05 -3.99368893925981E-14  6.54955890643249E-06
  3.06628846295487E-11  2.98835701625151E-06  3.96107551523925E-13  1.09438933710743E-06  4.02303195511797E-06
 -1.91321135620119E-04  5.01412226713663E-06 -5.27503080127530E-07 -2.42948874875743E-04  5.57810480575076E-05
  3.58065178878079E-05  1.90923269596314E-04  1.80196268644798E-05  2.76278343465176E-05  4.17302081893613E-10
  4.20540459555930E-10  8.60229848598268E-11 -4.01139581067404E-05 -3.34678349233058E-05  5.75096979402999E-11
  3.93116507931052E-11  1.41543521970339E-05  1.44303965130539E-05 -7.56275971763864E-11 -5.88765221270157E-11
  1.48994077589945E-04  9.84983640049491E-05 -1.37000736806535E-05  1.03474875620038E-11 -6.55706987214570E-06
 -5.34283853411488E-11  2.99176256712004E-06 -8.92617122121010E-12  1.10023913381855E-06 -4.01981399536611E-06
  1.91341227446250E-04 -5.00169565282853E-06  5.29559787817671E-07 -2.42964493084811E-04  5.57660316488262E-05
  3.58043832609293E-05  1.90910526202672E-04  1.80110035795230E-05  2.76285636479017E-05  8.73449982633979E-11
  8.43913330620027E-11  1.32266578002468E-11  4.01100893380641E-05  3.34647939040119E-05 -1.78017487271085E-11
 -8.74973001336853E-12 -1.41564713378445E-05 -1.44317790483143E-05  5.90005798754692E-11  4.47472594878956E-11
 -1.48997588809439E-04 -9.85002830298425E-05 -1.36996207947459E-05  1.89161086214962E-12 -6.55680978316031E-06
 -1.45303266674174E-11  2.99222368058165E-06  1.25713502995292E-11  1.10092099314815E-06  3.96458449479547E-06
 -1.91823284555998E-04  4.87623297702115E-06 -5.43147279175285E-07 -2.43068262479494E-04  5.58541642498374E-05
  3.58049873018758E-05 -1.90922427208203E-04 -1.78120201363305E-05 -2.76109307742173E-05 -1.27341994555403E-10
 -1.06961896004198E-10  3.12649240481609E-13  4.01765370161741E-05  3.35124556561572E-05  9.18199150177142E-11
  7.79301885708230E-11  1.41594412805323E-05  1.44305225263537E-05  2.73357906727242E-11  2.39328047336977E-11
  1.48979602232080E-04  9.84858197502719E-05  1.36997339763861E-05  9.88759981146315E-12  6.54941478430990E-06
  1.97564231066806E-11  2.98791687338654E-06  3.78760827334829E-12  1.09377565781247E-06  4.89013982518640E-08
  2.65815088802585E-07  1.44548396503302E-07  1.50928983965968E-08 -2.37563806277936E-04 -1.42003969539888E-04
  2.14718527843003E-06 -8.35928047290000E-08 -6.77318369487400E-08 -3.16972320106159E-09 -8.24617942880037E-11
 -5.45427546206824E-11  1.28648170667948E-12  7.43409562540587E-05  3.52139167660846E-05  1.37311413670596E-11
  6.24091933781061E-12 -1.95495210960834E-08 -9.04145508019368E-09  1.17067009456917E-11  5.80587370154873E-12
 -7.52599234405111E-09 -4.88432326358416E-09 -1.18555855379131E-09  9.65528673068208E-13  1.24235722003036E-09
  1.30113833613198E-11  6.87578237464309E-06 -8.98577782706710E-12  8.11861828656776E-06 -4.13491914494150E-08
 -2.22055270650226E-07 -1.20860826154507E-07 -1.21055737520366E-08 -2.37584724081288E-04 -1.42017092680047E-04
  2.14765644906771E-06 -1.01009892264863E-07 -7.68218729965572E-08 -1.75379759557156E-09 -1.19842299418272E-10
 -9.78615923580981E-11 -1.06339036232712E-11 -7.43457262478339E-05 -3.52160041849610E-05 -4.33927860791166E-11
 -2.95369193597622E-11  1.51881179218803E-08  6.97421591809544E-09 -1.06428161645988E-13 -1.96246489011951E-13
 -1.50203974739284E-09  9.41869730918003E-10  3.77541037710598E-10  3.90016057125987E-12  2.06292803230257E-09
  1.72377425478968E-11  6.87643031549377E-06 -5.49270859259000E-12  8.11860718131823E-06  1.57917500981065E-04
  8.80386208450681E-04  4.79477460883785E-04  5.38825654997373E-05 -3.57655477808134E-04 -2.56717368017821E-04
 -1.22571526061222E-06  3.46193834499990E-08  2.81400779828263E-08 -9.88631422410157E-10 -1.28591197892668E-11
 -1.26450007951979E-11 -1.41061205220683E-12 -5.92632345266180E-09 -2.89055241284034E-09 -8.88359484644262E-11
 -4.92886185430971E-11 -5.99420644954116E-05 -2.69491838471434E-05  2.23640952067982E-11  1.82814193113101E-11
 -2.43367481193966E-05 -1.20735782800659E-05 -1.55538881430307E-09  2.51786445315292E-11 -1.43148431450455E-09
  3.22524605289504E-12  8.08488173446877E-06 -4.06310369119188E-12  3.73594605138724E-06 -1.57977018936906E-04
 -8.80718612078306E-04 -4.79645414852339E-04 -5.38998236579317E-05 -3.57744059677784E-04 -2.56777747924466E-04
 -1.22647572151075E-06  5.47659567391203E-08  4.09645635031917E-08 -1.32759895692031E-09  2.44474324461295E-10
  1.98952195880267E-10  2.48826781472172E-11  9.98643644192557E-09  4.64669738854928E-09  8.90460021859086E-12
  6.51149592521968E-12  5.99660838121093E-05  2.69607484549982E-05  8.67005860673187E-11  5.71639837406274E-11
  2.43509156579237E-05  1.20792219049595E-05 -1.58720589094104E-09  6.46845854967336E-12 -2.06188028535862E-09
 -2.82087413520190E-11  8.08740253561931E-06 -6.34605988036414E-12  3.74033479351642E-06  2.63257283021621E-05
  1.41017334144441E-04  1.42546498552994E-04  2.88072681860527E-05 -1.62298619782962E-04 -1.10394807149139E-04
 -2.71803929303139E-06  1.83104911302352E-04  3.68172600406997E-05 -3.01932415887928E-05  1.39979351567531E-10
  1.07219962983443E-10  5.28450183306975E-12  3.31385408297795E-05  1.69110699730623E-05 -4.12885611558248E-11
 -2.38774309481348E-11 -5.87282807172191E-07 -3.98407692549540E-06  3.63628758226249E-12 -2.27276645538358E-12
  7.39689772261326E-05  2.56510726036913E-05 -5.93241805257516E-06 -6.41562484246603E-12 -4.63167046727536E-06
 -2.07618139392705E-11  3.76375717990570E-06 -6.11065400432105E-12  2.02998856251706E-06 -2.64314344676632E-05
 -1.41694660267085E-04 -1.42879348911664E-04 -2.88449085024185E-05 -1.62440317077363E-04 -1.10499956499274E-04
 -2.72157576454190E-06 -1.82836548554714E-04 -3.66800690668708E-05  3.01979470343453E-05 -1.74030524707586E-10
 -1.31495797454300E-10 -4.88384985267698E-12  3.31307549954678E-05  1.69168854424245E-05  1.45227812892931E-10
  8.87761443996370E-11  6.40054591570406E-07  4.01012995302279E-06  5.91718389128196E-11  2.91221103903108E-11
 -7.39403606748621E-05 -2.56381349628780E-05  5.92548600477149E-06 -1.05706633162447E-12  4.62227898102495E-06
  2.67803455990783E-11  3.76769595286527E-06  3.39035013375615E-11  2.02560630270322E-06  2.64331838399111E-05
  1.41704431810767E-04  1.42884998566518E-04  2.88461333047142E-05 -1.62445931462252E-04 -1.10503207140408E-04
 -2.72128733410680E-06 -1.82862359674582E-04 -3.66953032305883E-05  3.01992165183146E-05  2.42512806331022E-11
  1.87264019168224E-11 -2.15385269126736E-12 -3.31294571266682E-05 -1.69157104075751E-05 -3.87130546581024E-11
 -2.64319244140130E-11 -6.39867012076154E-07 -4.00989231020319E-06 -3.23789103428420E-11 -1.69608777587541E-11
  7.39466552215938E-05  2.56406703067513E-05  5.92493521363293E-06 -3.49141381559242E-12  4.62334302220317E-06
 -2.79067784308157E-12  3.76789430694815E-06  1.23007314819332E-11  2.02656800702017E-06 -2.63320666188551E-05
 -1.41052104312677E-04 -1.42562870838131E-04 -2.88082864963038E-05 -1.62305758434839E-04 -1.10398974226143E-04
 -2.71767784970866E-06  1.83106667307164E-04  3.68183570283745E-05 -3.01931817926860E-05  2.13897082904080E-10
  1.50500117769363E-10  7.93051769251504E-12 -3.31385391655860E-05 -1.69116415960609E-05  7.98826414025819E-11
  4.39844524320002E-11  5.90614931089047E-07  3.98585365127955E-06  1.26288348045244E-11  1.01955296128637E-11
 -7.39708398657387E-05 -2.56520212731803E-05 -5.93222252795730E-06 -1.04064629315637E-11 -4.63144632971624E-06
 -3.64018814476669E-11  3.76377843474885E-06 -1.73400434912414E-11  2.02908579546659E-06 -6.87563366720448E-05
 -4.72983842807523E-04 -2.36835653579965E-04 -2.90696941532773E-05 -1.01603001345664E-04 -8.70043919252021E-05
  1.68934555460360E-05  2.85398953739484E-04  1.93606420495194E-04 -2.60226558977299E-06  1.97822237319242E-10
  1.33941170057633E-10 -1.72352930768687E-12 -3.64704279121896E-05 -2.97130142414568E-05 -4.91951412594062E-11
 -3.40880735593501E-11  1.68535543968514E-05  1.06246550865193E-05 -6.67233686448020E-11 -4.83557156551264E-11
  9.53379214340789E-05  4.25011771244571E-05  1.14629724702460E-05 -2.49917865776184E-11 -8.71159967806004E-06
 -3.01228378706893E-11  2.38188964681528E-06  1.01693827368040E-11 -1.35546216457267E-05  6.87460819864926E-05
  4.72892954515650E-04  2.36827369817305E-04  2.90733969205907E-05 -1.01721530618770E-04 -8.70423505286841E-05
  1.68992876297032E-05 -2.85439053329000E-04 -1.93632790564480E-04  2.60135260031584E-06 -3.37595388988947E-10
 -2.51343087632533E-10 -1.30154891201384E-11 -3.64927048715998E-05 -2.97202803430975E-05  6.79814083535948E-11
  5.06166396435568E-11 -1.68445129712322E-05 -1.06221752624657E-05 -1.12903557332981E-10 -6.67836705114600E-11
 -9.53691850287103E-05 -4.25141338157306E-05 -1.14631338589684E-05 -1.28237551380810E-11  8.71276709549597E-06
  4.18494022071486E-11  2.38570996577472E-06 -1.73643609315781E-11 -1.35598468380022E-05 -6.87134293182231E-05
 -4.72710559702857E-04 -2.36734356300126E-04 -2.90631134228363E-05 -1.01701784938464E-04 -8.70312456879848E-05
  1.68980571537755E-05 -2.85375132930253E-04 -1.93590284369699E-04  2.60129085296676E-06 -2.14936905944958E-10
 -1.63407851440384E-10 -1.95763708369502E-11  3.64977363684033E-05  2.97220284431285E-05 -8.07123652616867E-13
 -1.41489849089748E-14  1.68322277066339E-05  1.06163941940991E-05  2.86323468386410E-11  1.04981435320689E-11
  9.53601953098582E-05  4.25100025598126E-05 -1.14637596952754E-05 -1.45655262560854E-11  8.71118525464346E-06
  3.88291555147945E-11  2.38467748771789E-06 -1.02554454789221E-11 -1.35622124701990E-05  6.88000948935794E-05
  4.73227094606676E-04  2.36958008999400E-04  2.90825411033082E-05 -1.01637665716741E-04 -8.70243935161904E-05
  1.68952586961138E-05  2.85472372129288E-04  1.93654512726400E-04 -2.60274517037679E-06 -6.27764707658599E-11
 -4.91067324548741E-11 -4.14043024364791E-12  3.64623552830514E-05  2.97097502580488E-05 -6.80544624735559E-11
 -3.89047828730369E-11 -1.68703326863028E-05 -1.06324887365246E-05  5.95602982272693E-11  3.18222386006424E-11
 -9.53513463064075E-05 -4.25071338250970E-05  1.14621888701359E-05 -3.27613998615879E-12 -8.71329780817975E-06
  5.49616447522122E-12  2.38333113527427E-06  2.32831765521155E-11 -1.35513422909128E-05 -1.85411870841095E-08
 -3.03685672633876E-09  4.50990121479198E-09  6.41434472026931E-06  5.76826827258184E-06  8.09467806721536E-09
  3.48814608078443E-09  1.13852891933042E-11  9.26043731801290E-12 -2.27559692515188E-06 -1.78072082941952E-12
  9.38318566609617E-10  5.85837914636346E-13  1.17853763334864E-09 -3.02251516381064E-08 -1.36954832705482E-08
  4.59626047079747E-09  6.41473887321847E-06  5.76860883349415E-06 -6.42878218726430E-09 -2.41458180191337E-09
  6.96941238647406E-12  1.10900546587991E-11  2.27566148114854E-06  7.85792270634021E-13 -4.54909950530829E-10
  6.80330936101684E-14 -1.56889019446432E-10  8.24211221723759E-05  2.17201638562041E-05 -1.73306040780881E-05
 -1.30623906635166E-05 -3.38672097319031E-06 -9.98927974141978E-10 -1.11241793476161E-09  2.63359660412288E-15
  3.42951964921151E-12 -1.41448114102225E-10  2.78752904577999E-12  3.36794323943512E-06 -1.67766126003273E-12
  5.70930809320088E-07 -8.24198420797846E-05 -2.17218173953418E-05  1.73290377924907E-05 -1.30607474547959E-05
 -3.38607402770739E-06 -1.73074877489265E-09 -1.67272895007324E-09 -1.53220939359181E-11 -2.11988014409221E-11
  3.54057830675521E-11 -5.44701530041238E-13 -3.36849659738685E-06 -2.03468416952209E-12 -5.70901405347884E-07
 -1.51351869183345E-05 -2.02407797893803E-05  6.72175621990860E-06  1.33676589723066E-05  4.11313894695157E-06
  2.02533678233990E-05  1.21819381309346E-05 -3.40486517291074E-11 -2.38211866313260E-11 -2.02882551626759E-06
  6.39846025687681E-12  1.14790384159518E-06  7.90531535246172E-12  3.61808372828738E-08  1.51468717250157E-05
  2.02105900035822E-05 -6.72772131597935E-06  1.33663169506068E-05  4.11089051156086E-06 -2.02446636908752E-05
 -1.21782275028443E-05  3.64507638462833E-11  2.92760511703624E-11 -2.02823980023785E-06 -1.33454979365785E-11
 -1.14844905595027E-06  3.04660872219980E-12 -3.53393007040387E-08 -1.51641261264396E-05 -2.02189702789271E-05
  6.73008579361794E-06  1.33695787083419E-05  4.11223608784805E-06 -2.02481234872533E-05 -1.21795937077770E-05
 -1.44728854569105E-11 -6.78687605259173E-12  2.02858121925768E-06  2.19691621357324E-12  1.14881009444941E-06
  2.26159408009193E-12  3.53605764015091E-08  1.51401601672393E-05  2.02404186627718E-05 -6.72350013750599E-06
  1.33711514034156E-05  4.11526174728010E-06  2.02527901895024E-05  1.21817040778311E-05 -2.97721775205518E-11
 -2.29807099011924E-11  2.02882480252827E-06 -8.57706112559911E-12 -1.14780842006639E-06 -3.22864109194813E-12
 -3.57949938540736E-08  1.31669402662304E-04  3.96037475219961E-05 -1.45425650538400E-05 -1.00950792600528E-05
 -3.98861486001151E-06 -1.35453094285997E-05 -9.85709514095071E-06  1.06594760349058E-11 -6.42178926044235E-12
  1.61787955658162E-06 -3.81240080414628E-12  1.93957523585142E-07  6.10086235337761E-12  1.73091627333900E-06
 -1.31622423666018E-04 -3.95862620779067E-05  1.45448123114766E-05 -1.00897263746272E-05 -3.98371176942847E-06
  1.35529603377873E-05  9.86304786254771E-06  5.24557962945896E-12  1.63584870189287E-11  1.61780112705377E-06
 -5.21030295823903E-14 -1.94830190962100E-07  4.78158775301194E-12 -1.72998837469250E-06  1.31610049075268E-04
  3.95849347171224E-05 -1.45411194159857E-05 -1.00917685492591E-05 -3.98592981545188E-06  1.35467726743811E-05
  9.86002038810441E-06  7.34073901806835E-11  5.14792090968064E-11 -1.61770708515059E-06  1.19563106753883E-11
  1.94875333577918E-07 -1.12085063944732E-11  1.73068097841760E-06 -1.31701733877904E-04 -3.96126971739907E-05
  1.45498989416548E-05 -1.00958843899190E-05 -3.98755545847165E-06 -1.35576033909902E-05 -9.86327016947436E-06
  6.56880759015040E-12  2.76550080380738E-13 -1.61829725994059E-06  4.68058091177741E-12 -1.93626052332386E-07
 -2.46573845195769E-12 -1.72990067162801E-06
* ORBITAL    1    4
 -2.33822339101095E-10 -1.84325942776210E-09 -8.19967236636475E-09 -2.91529335559266E-08 -2.44861087389656E-09
  3.54917334939542E-09  3.36288489411476E-04 -6.01468092794240E-08 -7.14040215335434E-09 -2.98099083946116E-08
 -2.50280439596998E-08 -1.00000738267586E+00 -2.39048298906538E-05 -1.04359016826010E-03 -5.49170823887853E-05
  6.17627647156008E-06  3.20407754191460E-09 -4.16833232270969E-11 -1.97675312787411E-10 -3.73632121196948E-11
  1.42733536332796E-11 -1.26347229280402E-09 -2.65104776412407E-09 -1.66137343688255E-09 -2.22099094291193E-11
 -1.00165056476875E-10 -6.32499876549638E-11  2.32416757215711E-09  5.02646289240930E-09  3.25748253802377E-09
  1.45095469122394E-11  3.94232882549631E-11  2.95451032846339E-11 -3.67084130999475E-10 -5.61707670225443E-10
 -9.58396975471326E-11  4.04042005293865E-04 -4.52128621288768E-04  3.28975090060318E-13  1.71422730888840E-12
 -3.79759915271531E-04  3.17700189234571E-04  1.45790292841144E-11  2.38808273124334E-11 -6.95069681130653E-08
  5.71527972996190E-08  1.17788596402812E-13 -2.25479123481159E-12  1.93626082234810E-07 -1.92215259743401E-07
  6.90059130159880E-12 -5.50604311810155E-13  2.03420644819731E-11  3.19791090463724E-12 -3.05759300825495E-11
  3.25874824069924E-13  7.67682272268482E-11 -2.26731850983225E-13  2.08070058442567E-10 -6.55515770524752E-05
 -5.17544924735513E-04 -1.45521396024713E-04 -1.45326906183028E-05  5.15044223648098E-05 -1.10329604128854E-04
  1.66610495329882E-06 -1.03881119511767E-04 -2.75276799927028E-04 -2.38995943317411E-05  1.21542496206790E-10
  1.41297260360338E-10  4.06963697806339E-11  8.42318405445350E-05  5.97055123783917E-05 -1.83800204486108E-11
 -1.01431105110079E-11  4.97090703662066E-06 -2.10543367757696E-06  2.26454742195991E-12 -1.54219812717557E-12
 -2.10741007919330E-05 -1.85609631289302E-05  2.63432912029700E-07  5.77157538473756E-13  1.05817812499022E-05
 -1.28419821013660E-11  5.69575598780163E-06  1.77837274669100E-11  8.92672414978681E-06 -6.55319914335094E-05
 -5.17536894310364E-04 -1.45472401601754E-04 -1.45277476987285E-05 -5.16369473578184E-05  1.10350452736749E-04
 -1.64231475745789E-06 -1.03788455004517E-04 -2.75251036103166E-04 -2.38814009359578E-05  5.44013201000916E-10
  5.48986195835202E-10  1.05851359671388E-10 -8.42548452108835E-05 -5.97254141892777E-05  6.98201493492165E-11
  5.16615809907725E-11  4.97712790924597E-06 -2.09755508664359E-06 -1.12451448753751E-10 -8.11668082346701E-11
 -2.09751501324356E-05 -1.84954777706887E-05  2.54190685678510E-07  1.24851759318545E-11  1.05769194466449E-05
 -7.28777260200435E-11 -5.69325744116282E-06  2.12926442487648E-11 -8.92674897359155E-06  6.55323637613453E-05
  5.17533541268847E-04  1.45463510545149E-04  1.45241252526176E-05 -5.16447927479916E-05  1.10344411002549E-04
 -1.64248332303785E-06 -1.03798333300695E-04 -2.75254390802824E-04 -2.38787201264749E-05  1.06579796288553E-10
  9.74207951562703E-11  1.41054441846741E-11  8.42510171659434E-05  5.97224936736648E-05 -1.02318114890628E-11
 -1.12282117973390E-13 -4.97720386632003E-06  2.09788374311382E-06  4.58218407282290E-11  2.99347033977903E-11
  2.09692885649026E-05  1.84926226103377E-05  2.55475676893158E-07  2.79506881960523E-12  1.05770840160135E-05
 -1.68246089681204E-11 -5.69307580897277E-06  1.58055876503513E-12 -8.92646358471847E-06  6.55361925169731E-05
  5.17449656913459E-04  1.45462493665435E-04  1.45226459557302E-05  5.15252119232929E-05 -1.10312475694966E-04
  1.66705126216947E-06 -1.03856846271936E-04 -2.75253372439484E-04 -2.38963058957157E-05  1.22736503972105E-10
  1.21266984451533E-10  1.73548368256464E-11 -8.42247721173110E-05 -5.97007810500552E-05 -3.31095003747153E-11
 -2.29175101514198E-11 -4.96493434765353E-06  2.10894421753741E-06 -5.42355429773147E-12 -5.92573119323401E-12
  2.10713881473936E-05  1.85595906546366E-05  2.63894621257473E-07 -6.89344153542355E-12  1.05810123151335E-05
 -1.60023429617184E-11  5.69504459935795E-06 -8.67695436762412E-12  8.92733318788462E-06 -3.91032919228264E-05
 -2.11870240553382E-04 -1.32349955625548E-04 -1.42924914989376E-05 -8.37633351448249E-08 -5.11702794321790E-08
  8.79514555053444E-10  2.10161009496725E-04  1.63473282764553E-04  5.74621508423703E-06  3.44000305573009E-10
  2.77381304326084E-10  3.40948873389496E-11  2.47009797318566E-08  1.16686401428424E-08 -1.15330367527769E-10
 -7.62892487871284E-11  1.45440520401393E-05  6.36728465455371E-06  9.16509208261827E-11  5.21671048010062E-11
  1.07435812758480E-05  7.78738054512550E-06 -5.49576969063615E-06 -1.94694144340942E-11 -4.30322685430850E-06
 -4.31888347242139E-11  2.47452657296107E-09  4.20102368895429E-12  2.57584895572814E-09  3.89726970774792E-05
  2.11145585124666E-04  1.31987222820440E-04  1.42553954996414E-05 -9.53956424363733E-08 -5.79724338336189E-08
  1.44821796972387E-09  2.09872438502248E-04  1.63281893998596E-04  5.74680294044192E-06 -2.05930373108905E-10
 -1.54724056669176E-10 -1.25633476836134E-11 -2.91631210422981E-08 -1.37263651347706E-08 -2.27321016756417E-11
 -1.06691611708731E-11 -1.44971742745866E-05 -6.34543365027521E-06 -5.88733770017368E-11 -3.55813900500669E-11
 -1.07949312037371E-05 -7.80813531342497E-06 -5.50325775725772E-06 -1.60940041637363E-11 -4.29380127417038E-06
  3.12874972653724E-11  2.76671587952877E-09 -1.60665879888218E-11  2.68627543791642E-09  1.08685991021646E-07
  6.05310966614245E-07  3.09491419252256E-07  3.18341835775578E-08 -8.76346540055437E-08 -6.32732046686202E-08
 -7.36460586560421E-10  1.20778161622496E-04  6.66855798493037E-05 -1.34601166431974E-06 -3.00752152003763E-11
 -1.70518470734227E-11  4.04870663758622E-12 -3.29089249874305E-05 -1.40532990242899E-05 -4.35193597932430E-11
 -3.13276459697549E-11 -4.35635724484204E-08 -1.97149557584274E-08 -2.84687068379883E-11 -2.15740351566815E-11
 -6.47203709691997E-09 -4.11704946565823E-09  4.08421325707524E-06 -4.48915916110312E-12 -2.66614839233489E-06
  6.20116053219742E-12  4.27292355839064E-10  6.86315368061698E-12  7.39627932553725E-09 -6.56518607462295E-08
 -3.70105282226192E-07 -1.97012163681602E-07 -2.19984028665748E-08 -2.18737654371550E-07 -1.49211474725589E-07
  6.23288917484379E-11  1.20795882000606E-04  6.66964640687877E-05 -1.34651159405429E-06  8.54967248848903E-12
  2.37174995334524E-11  1.32449695830217E-11  3.29127071976885E-05  1.40549163070016E-05  6.77457805734755E-11
  3.88333796959292E-11  2.35110432110025E-08  1.05994470024410E-08  3.63910295886434E-11  2.73973919715253E-11
  2.71594616084735E-08  1.18241483081952E-08  4.08416661360346E-06  1.81350111226269E-11 -2.66663469856250E-06
  2.29669712409414E-12  6.52404137009706E-09  7.58650620894830E-12  1.43859885395328E-09  1.03809518091859E-04
  6.63264228665384E-04  3.36304590636405E-04  3.92145816585377E-05 -1.03856303895007E-04 -8.09009745241372E-05
 -4.35978808744808E-06 -3.30840523259256E-04 -1.90854227749266E-04 -6.25846203240310E-06 -2.92366074603551E-10
 -2.24148798930176E-10 -1.80440151869005E-11  7.08731345822713E-06  1.21713648258872E-05 -4.97950823100256E-11
 -2.06696920435586E-11 -5.35887608425130E-05 -2.72368428627772E-05  1.29540211386813E-10  7.92666703070433E-11
 -4.36417990531949E-05 -2.06032624540710E-05  6.88864022035607E-06  1.44509412224425E-11  1.18901070462154E-05
  2.96948496420796E-11  3.15433068456524E-06 -3.14600684999676E-11 -2.00236141858226E-06  1.03783689427196E-04
  6.63110549339196E-04  3.36185899958177E-04  3.91935502451802E-05  1.03740914136385E-04  8.08203107173281E-05
  4.35703015998874E-06 -3.30927004837342E-04 -1.90865170210549E-04 -6.23866506429358E-06 -3.51189679182081E-10
 -2.67494441299228E-10 -1.59659569081581E-11 -7.07154443403610E-06 -1.21616511958239E-05  1.45356738024000E-10
  9.27499652961210E-11 -5.35827997365864E-05 -2.72317153223563E-05 -2.10836763031222E-11 -2.64044977522706E-11
 -4.36835435978492E-05 -2.06170654222582E-05  6.89126770210048E-06 -8.12825062855690E-13  1.18920421073615E-05
  4.37191553352037E-11 -3.15170585848668E-06  1.84682816091536E-11  2.00291170279629E-06 -1.03690718214389E-04
 -6.62596015577145E-04 -3.35928779868299E-04 -3.91666638222162E-05  1.03575349304874E-04  8.07090506117776E-05
  4.35684022545219E-06 -3.31041421062316E-04 -1.90932201166369E-04 -6.23315732679980E-06  1.26658744634795E-10
  9.50864362396031E-11  8.29633743174826E-12  7.08757128519056E-06  1.21679614241158E-05 -8.52584193629853E-11
 -5.36968036693547E-11  5.35495139529652E-05  2.72167649980185E-05 -6.78148029442327E-11 -3.85651568582629E-11
  4.37327581943555E-05  2.06401437075446E-05  6.88500986269198E-06  8.99248458293401E-12  1.18965185881231E-05
 -1.88189022633242E-11 -3.14783473432802E-06  2.57869280892635E-11  2.00158439381313E-06 -1.03706345481903E-04
 -6.62692191631914E-04 -3.36018964114069E-04 -3.91853605192357E-05 -1.03714010938134E-04 -8.08026850070667E-05
 -4.35807951061499E-06 -3.30910430099277E-04 -1.90893888235021E-04 -6.25444170754315E-06 -4.49676601497973E-11
 -3.03446291460899E-11 -1.50087629298385E-12 -7.10252072189909E-06 -1.21774065746094E-05 -8.20209950597666E-11
 -5.34274503901920E-11  5.35496351255785E-05  2.72191032500486E-05  1.88188792791470E-11  6.80547430020098E-12
  4.36772452674397E-05  2.06200912838760E-05  6.88115864293120E-06 -4.59850688616504E-12  1.18929025599759E-05
  1.13259205885289E-11  3.15106801040923E-06  1.98857873252868E-11 -2.00084848838490E-06  7.43600468555500E-06
  7.20121324551904E-05  2.31349184611428E-06 -3.60516609736177E-06 -1.79773113989609E-04 -7.72263331731531E-05
  8.02189975806408E-06  6.85552227458760E-05  4.24375588555400E-05 -8.79633464528996E-07  2.28165912099325E-11
  2.65553812429567E-11  1.45450096816132E-11 -1.26651011185069E-05 -4.32164327675145E-06  5.34857180424064E-12
  2.42883886479512E-12 -8.56855201259099E-06 -2.16632348990074E-06  8.69824390243086E-11  5.92874529747927E-11
  5.12140210500172E-05  2.14908964514379E-05 -5.62852100381682E-07  8.07938278330260E-13 -1.49475923075082E-06
 -7.87445155283386E-12  5.20971385198110E-06 -8.80828228049851E-12 -5.97321481829548E-06  7.50117364364005E-06
  7.24185289990856E-05  2.52194607787990E-06 -3.58075306155939E-06  1.79622422492026E-04  7.71249565737810E-05
 -8.00985177862660E-06  6.82932080082960E-05  4.22632533713421E-05 -8.76466776228744E-07 -3.79475567877530E-10
 -2.73173719672826E-10 -4.82341200611111E-12  1.26485377650746E-05  4.30644986549331E-06  7.21412293010621E-12
  1.11942459371684E-11 -8.58515755433409E-06 -2.17597354731663E-06 -1.94943141604719E-10 -1.12708393486576E-10
  5.11328746157094E-05  2.14546932239827E-05 -5.71202242205101E-07 -1.89462586729614E-11 -1.48662942039294E-06
  5.73600521087837E-11 -5.20550404525794E-06 -4.65725437527286E-11  5.96497820500851E-06 -7.49199558408612E-06
 -7.23685543748322E-05 -2.49752272287851E-06  3.58346868295829E-06  1.79598076876847E-04  7.71049065760456E-05
 -8.01219770488876E-06  6.82599087477874E-05  4.22438722740642E-05 -8.75012103014769E-07 -1.32262042291987E-10
 -1.00778091838450E-10 -9.49976884879893E-12 -1.26604664720992E-05 -4.31178622725886E-06 -5.02253808631995E-12
 -7.38943231311633E-12  8.58242310065221E-06  2.17521641384779E-06  5.45616922765437E-11  3.21654324979145E-11
 -5.11383426950911E-05 -2.14580557339187E-05 -5.71300444600489E-07 -1.90663533732272E-12 -1.48486967004838E-06
  1.97877313081933E-11 -5.20494640810677E-06 -1.73982674021310E-11  5.96384377754077E-06 -7.41576575103311E-06
 -7.19022811578260E-05 -2.26192601135654E-06  3.60941044055593E-06 -1.79735383031213E-04 -7.71983464813770E-05
  8.02366531347132E-06  6.85411965701163E-05  4.24310271551803E-05 -8.78090668765979E-07  1.05935956465280E-11
  1.21214743498891E-11  4.67595553185765E-12  1.26688510080094E-05  4.32317097004148E-06  2.60880564160329E-11
  1.21327495932551E-11  8.56095018543078E-06  2.16352702490308E-06 -5.59336880714833E-11 -3.41113332101710E-11
 -5.12180221713358E-05 -2.14938468798994E-05 -5.63224734866366E-07 -1.73819570554249E-11 -1.49358993834419E-06
 -7.43279562596450E-12  5.20861611590583E-06 -9.03669271171784E-12 -5.97121634100112E-06 -1.33099002792736E-04
 -6.14769379069068E-05  1.86338987105339E-05  3.07736410581116E-09  2.59536646617778E-09  3.06011288760901E-05
  1.34025446542761E-05 -3.04180188648223E-11 -3.21252532575650E-11 -8.91698437600394E-10  5.99582257945057E-12
 -4.65492695505882E-07 -3.21528289399035E-12  8.84498499304571E-08  1.32977929712470E-04  6.14416808293143E-05
 -1.86080769137361E-05  2.21155648867769E-09  2.10162585237128E-09  3.05689273257470E-05  1.33903928045950E-05
  4.87664036903720E-11  3.55843861084867E-11  7.96213035387955E-10  9.58669668182136E-12  4.65297688918722E-07
  2.43755221957005E-12 -8.67045973674906E-08 -1.21856494913198E-07 -5.17956579239426E-08  1.94091314623408E-08
  3.83703009948570E-08  1.74218638634757E-08 -1.59602399874012E-06 -4.67546895162190E-07  2.74985045965951E-11
  1.22833704714695E-11  8.77893991094575E-07  6.18924126563940E-12  2.85732321357558E-09 -6.31805571473433E-12
 -2.14513684841579E-09 -1.34543984192084E-07 -4.93376254536665E-08  2.36693918566828E-08 -3.34412571110058E-08
 -1.35688355085934E-08 -1.59640325247498E-06 -4.67903049679476E-07  1.94993408258452E-11  7.99644156831226E-12
 -8.77919122114281E-07 -3.96743582675079E-12 -4.63037253253040E-10  4.59815969866222E-12 -1.77852467808772E-09
  4.31941013548842E-06  4.50651574817894E-05  9.98979233588419E-06 -3.96356736022402E-06 -4.51045138786502E-06
 -6.16805933544030E-06 -2.53690044037148E-06  3.96038565683202E-11  3.62780266863076E-11  4.37449096210325E-07
 -3.64071954783237E-12  6.20881063778514E-07 -6.70594736334591E-12 -3.41637953961714E-07  4.33445463968338E-06
  4.50784088028772E-05  9.98661650273960E-06  3.97228216883455E-06  4.51272959134993E-06 -6.17976004565473E-06
 -2.54442454222558E-06  3.54127180524577E-11  2.89529162655086E-11 -4.38987077008719E-07 -1.36349794309917E-11
  6.20001281897294E-07  7.33318779421936E-12 -3.41481825190067E-07 -4.44821506905303E-06 -4.51315339538837E-05
 -9.97200504269127E-06  4.00547853111002E-06  4.52916468081798E-06 -6.19254114302790E-06 -2.54819565929728E-06
 -4.27291366744205E-11 -2.65620183794344E-11  4.41575529157371E-07 -6.81624890758099E-13 -6.18518370661466E-07
  1.11589657281468E-11  3.39955577978652E-07 -4.44623967228800E-06 -4.51248017117292E-05 -9.97340279846636E-06
 -4.00161380662781E-06 -4.52940249505247E-06 -6.18337863958183E-06 -2.54222563994855E-06 -3.08853098948677E-12
  1.54200006074775E-12 -4.40343203284267E-07  4.70901999187976E-12 -6.18958055247723E-07 -5.00619758809911E-12
  3.40036119609055E-07 -2.79665905986635E-05 -1.55701459660113E-05 -7.23604292337585E-06 -2.34257852172065E-07
  1.66880118156181E-06 -1.02652260799355E-05 -7.63061479764286E-06 -6.74924025687441E-11 -3.52456500103301E-11
 -1.31395352970463E-07  1.44979488770539E-11  4.21393733657890E-07  2.72831640129741E-12 -7.50622284615172E-07
 -2.80455259459672E-05 -1.55989120113266E-05 -7.22753527779868E-06  2.31115840042419E-07 -1.66831547462985E-06
 -1.02529760702685E-05 -7.62125397791405E-06  2.86684453241979E-11  3.59297448628694E-11  1.32495315278053E-07
 -5.06588921809604E-13  4.21007005050554E-07  1.29599262733986E-11 -7.51483838056851E-07  2.79987862482092E-05
  1.55925780938698E-05  7.24179200809606E-06  2.45341854628083E-07 -1.66169230059555E-06 -1.02648421593197E-05
 -7.62537031636629E-06  2.51137933826124E-11  2.06621029706708E-11 -1.30988190354637E-07  1.76390644999954E-12
 -4.19746264352893E-07 -5.99278707433610E-12  7.51412355115832E-07  2.79322898175573E-05  1.55681951453208E-05
  7.24818622426524E-06 -2.48918893159450E-07  1.66166873518977E-06 -1.02723827124495E-05 -7.63194920251267E-06
 -1.14229237849536E-11 -9.39253729140641E-12  1.29745852468205E-07 -1.62607611587671E-12 -4.20023192370028E-07
  1.81348804628986E-12  7.50154023689461E-07
* ORBITAL    1    5
  4.98290432432731E-10  3.39120934639894E-09  1.70074020119582E-08  5.32486733558756E-08  6.96085228633294E-10
 -1.34223209765906E-09  1.62750624694600E-09  6.85947668745388E-09  3.29795182154873E-08  7.23914534105614E-09
  4.85674333216204E-09 -3.45853041805399E-09 -4.44861948028546E-09 -2.29077656955176E-08 -5.77377976458662E-09
 -4.26138020683138E-09 -9.99998583862933E-01 -8.35461087242288E-05  8.16892227459865E-05  4.44139341391464E-05
 -1.43396066289767E-05 -9.07573361513347E-09 -1.97296299443529E-08 -1.26593067239763E-08  3.37974299756459E-11
  5.64626492394047E-12  1.07248007596288E-11 -3.92488606648876E-09 -8.09468359179598E-09 -4.75513456557815E-09
 -2.12143931434269E-11 -6.05793915210132E-11 -4.59831072965803E-11  1.71906307533156E-10  1.55378777492725E-10
 -1.80879735163247E-10 -4.16015763692214E-10 -6.67791170278632E-10 -6.70569036387261E-09  1.93254983028320E-09
  6.91485516272293E-10  1.01409613085916E-09  1.97033702322538E-04 -2.14538933354107E-04 -7.27144521614844E-10
 -1.08697262744029E-09  3.73993722241204E-04 -2.47304039354741E-04  7.52047542092921E-11  1.52224072428231E-10
  3.40062368089344E-11 -1.01627164182886E-12  1.89300093931847E-10 -1.27818187365101E-12  4.56359099563161E-11
 -7.08161694693282E-13  2.60191271836946E-11  2.70596111828644E-12 -2.21641744019924E-10  1.77460028968792E-08
  1.05411207711287E-07  5.98238053963190E-08  8.61808751076223E-09  4.38998294086733E-08  3.12280142969008E-08
 -1.25698458823084E-09 -9.73488795279864E-10  1.91287876393736E-09  1.71268501728539E-09 -3.32096282290446E-05
 -2.53093579079431E-05 -7.53886206498055E-06 -1.12489080970280E-09 -4.28861387374602E-10  5.67501847635932E-06
  3.73767818273092E-06 -6.15847943271978E-09 -3.00437165049693E-09  4.13473573238759E-05  3.73041296898701E-05
  1.19703001357641E-08  6.33088521183339E-09 -4.96565602686139E-10 -1.15177836836083E-05 -1.67899985255255E-10
  9.81103801704712E-06 -9.55607417709702E-10 -8.63356938451520E-06  1.72268299162919E-09 -7.17848256706734E-09
 -4.08987101682876E-08 -2.06780090462324E-08 -1.79083192414003E-09 -1.02760954484028E-07 -7.97905931322453E-08
 -1.59641410609723E-09 -1.24090640136443E-07 -9.70224983966256E-08 -2.73075836312476E-09 -3.32072782172067E-05
 -2.53090475839704E-05 -7.53886808427335E-06  3.03706216852308E-09  2.47372540788278E-09  5.67512160586337E-06
  3.73775004310772E-06  3.08088339343777E-09  1.66552296318524E-09 -4.13474496691006E-05 -3.73041957082261E-05
  3.54488264898316E-08  1.75256072870286E-08  1.40918188842569E-09  1.15178225722815E-05  3.23183800359115E-09
  9.81101276062075E-06  2.72011051619744E-09 -8.63355197522961E-06  3.88832437315141E-10  5.43676020576593E-08
  3.16770090989250E-07  1.72175740478269E-07  2.16847120906302E-08  2.05759252386536E-08  2.28201598845888E-08
  4.54507720650616E-09 -1.74233818196620E-07 -1.40430045678615E-07 -6.10952163635452E-09 -3.32071853727719E-05
 -2.53089397073931E-05 -7.53882741906035E-06  5.52729067360311E-09  3.02856811993914E-09 -5.67521234632633E-06
 -3.73779819658786E-06 -2.01285075177584E-08 -1.02743091974745E-08  4.13473517771732E-05  3.73041274814796E-05
 -2.33179144732105E-08 -1.14310431649040E-08  2.66104314378009E-09  1.15178334426535E-05  4.69897122412065E-09
  9.81100451740437E-06 -1.48867652050441E-09 -8.63360259504061E-06  2.51474110707618E-09 -4.16291842520883E-08
 -2.40952890431089E-07 -1.29171717996944E-07 -1.60014156711100E-08  1.58085213401539E-07  1.18522401794951E-07
 -4.43211396876026E-10 -5.30737848502878E-08 -4.08471648405432E-08 -8.67272060946649E-10 -3.32100732636283E-05
 -2.53097641320208E-05 -7.53890889192259E-06  7.85907669187668E-09  3.73618363152319E-09 -5.67491419721761E-06
 -3.73760092692494E-06  1.64984954698382E-08  8.65984142882729E-09 -4.13472590984429E-05 -3.73040599037867E-05
 -3.78496528564917E-08 -1.92941337490547E-08 -2.23343205639147E-09 -1.15177681811068E-05  1.13328119011129E-09
  9.81109324918812E-06 -4.27485086252132E-09 -8.63356658384097E-06  4.07588072362508E-09  2.45927509553741E-08
  1.32172152636331E-07  6.20223871867144E-08  5.55620145598874E-09  1.22599679807553E-07  7.79993452819469E-08
 -1.93747912368453E-09 -4.03870588992080E-08 -2.49817916660218E-08  1.10595750174375E-09  8.32045976934622E-06
  1.18013750413447E-06 -1.15913706091304E-06 -1.95007575539217E-08 -7.80154641343926E-09  1.85074511651523E-06
  1.94944397920346E-06 -6.14556300521235E-09 -2.42836792199752E-09 -1.57124671814299E-10 -4.56606762522471E-11
  6.81704413808137E-09  2.64162920388310E-09 -1.42297658783151E-09  3.79290716241603E-11  8.72923933099368E-10
  1.76826353246321E-07 -3.94419631978867E-09  2.80217111505314E-06  1.05170304408778E-10  3.75304216655539E-08
  2.11894572800486E-07  1.09237040379010E-07  1.18089242728860E-08  5.51796442598441E-08  3.56660377420794E-08
 -4.81086475428716E-10  4.89357729218959E-08  3.75075911431947E-08  2.97282309173373E-09  8.32033995904728E-06
  1.18007039185916E-06 -1.15912242464876E-06  5.37824128232066E-09  1.84426257479034E-09 -1.85082959824024E-06
 -1.94949380709418E-06 -1.82506865936302E-08 -9.18251604004768E-09 -1.09546120921868E-11 -4.30870351658252E-11
 -1.05268595991269E-09 -1.97270466470478E-09  3.67590181434507E-09 -5.21484433050408E-12 -1.38090664722617E-09
  1.76838182252329E-07 -1.55423333270464E-09  2.80216135168504E-06  1.21808789005561E-09 -8.10022201792966E-08
 -4.52019068334841E-07 -2.27393582560447E-07 -2.29667143798986E-08  9.11687475583948E-08  5.85883864277250E-08
 -1.34151346556127E-09 -2.65540245762504E-07 -1.66088907159308E-07  6.06489543316260E-09 -1.91757073785081E-05
 -1.60012894109021E-05  9.23620009749010E-07  5.54305974684345E-08  2.36086249747931E-08 -2.98927020180136E-11
  2.18056020886364E-11  3.36465929427634E-08  1.59688004024395E-08  4.87591637164665E-06  1.31061105168473E-06
  2.68328888300441E-08  1.25165386394646E-08  2.92817599564697E-10 -1.03577069322749E-12  7.14911265010371E-09
  1.29162675375704E-06 -2.66220233765810E-09  1.56201896403612E-06 -6.42287693759566E-09  8.19738379573535E-08
  4.50189934176558E-07  2.19904378750939E-07  2.10041382498060E-08  1.55560238213864E-07  9.98796093799721E-08
 -2.12068372831171E-09  4.71658976783326E-08  3.03280580330757E-08 -3.98431051496833E-10 -1.91758883368991E-05
 -1.60014354369558E-05  9.23602405432626E-07 -2.52735536102924E-10 -1.33289031873731E-09 -2.16607000688690E-10
 -1.69905014153859E-10 -2.81874544690576E-08 -1.25790858632199E-08 -4.87595788573726E-06 -1.31063951366223E-06
 -3.37093882054989E-08 -1.38544125826045E-08 -7.84391359487892E-10 -3.07238343880108E-11 -1.98368575507684E-09
  1.29165036017501E-06 -4.51660222895400E-09  1.56201379909578E-06 -5.09286052879854E-09 -4.77049748229461E-08
 -2.63204536985589E-07 -1.28561281224159E-07 -1.17293423283538E-08  6.49640093184167E-08  4.58509036402033E-08
  1.34292775158124E-09 -5.99831949354754E-08 -3.73404061878544E-08  1.57129773049960E-09 -5.36524357922701E-06
 -5.76079085277291E-06 -4.35592782540036E-06  1.26145060283940E-08  5.93546654344226E-09 -3.34438471495100E-06
 -1.51717353183136E-06  1.93781766233245E-08  8.89703589849298E-09 -5.61392178841467E-06 -1.80285395697145E-06
 -1.88954809169951E-08 -8.43562315524156E-09 -3.90057629907073E-09  5.97257735843844E-06  2.29766638728485E-09
  8.69033544907945E-07 -1.81899200362423E-09 -4.99773161979038E-07  5.60486844926528E-10  7.24756927064998E-08
  4.01716881674019E-07  1.95491224497387E-07  1.66511788029132E-08 -4.08831548017904E-08 -2.59253461455016E-08
  8.31789377333645E-10 -9.15566163575057E-08 -5.80098775209043E-08  2.20516413037793E-09 -5.36359393908700E-06
 -5.76089577065168E-06 -4.35591552699263E-06  4.19665550219534E-09  1.65310082776528E-09 -3.34447365694260E-06
 -1.51717908971996E-06 -3.76424643847869E-08 -1.83607055201809E-08  5.61384794151166E-06  1.80282836113092E-06
 -2.81676278317737E-08 -1.35239241353048E-08  9.06207124368006E-09 -5.97260416896965E-06  3.77845757763834E-09
  8.69038483716831E-07  1.99149798752834E-09 -4.99807894063026E-07  1.63215193692066E-09 -9.12682760795702E-08
 -5.08647345792984E-07 -2.51023723024019E-07 -2.23320082584878E-08  3.04717384634272E-08  2.06540681072412E-08
  4.08676520482204E-10 -1.67579468859682E-07 -1.06976622655725E-07  3.31196544055741E-09 -5.36351146322279E-06
 -5.76084487859270E-06 -4.35591869033852E-06 -3.11507640224952E-08 -1.48119695312813E-08  3.34427464335685E-06
  1.51706534340194E-06  4.25831376653265E-08  1.98807531324732E-08 -5.61396045751809E-06 -1.80289351846938E-06
  3.62471602840490E-08  1.59783535468481E-08  7.72983663150404E-09 -5.97257375880007E-06  6.39594344687466E-09
  8.69040773148999E-07 -6.36405568635470E-10 -4.99706782284535E-07  3.93060085644724E-09 -3.16678677502711E-08
 -1.80294255057091E-07 -9.58552209550563E-08 -1.16581422723316E-08  1.17030178743042E-08  1.11977983691064E-08
  2.12481236144890E-09 -3.53723327582876E-08 -2.57657033324591E-08 -1.12195228797071E-09 -5.36502537332834E-06
 -5.76062850697955E-06 -4.35591963649778E-06 -5.30551299104286E-09 -2.65763184998440E-09  3.34457670391134E-06
  1.51729146320772E-06  1.49594411078133E-08  7.86115100749234E-09  5.61384735976457E-06  1.80282593447095E-06
 -2.03461471251078E-10 -5.22799734688745E-10  2.51692221069692E-09  5.97258538469084E-06  1.15718640148837E-09
  8.68990513795157E-07 -6.93223478023426E-10 -4.99812254361400E-07 -2.48589535038513E-09  9.06813069715718E-08
  4.97504831429022E-07  2.43615724177173E-07  2.40532721405433E-08  2.03385517517668E-07  1.26365249443894E-07
 -5.40416492515264E-09 -2.02025326205866E-07 -1.28930846570895E-07  3.31052109535345E-09 -7.94767306233124E-06
  2.52641712010476E-06  5.74451661548360E-06 -3.08095777149713E-08 -1.32098539217521E-08 -8.66313497692809E-06
 -6.53702656030176E-06 -3.30022975139459E-08 -1.52320235880357E-08  1.88133174869314E-05  7.22649546042580E-06
 -5.43504875605104E-08 -2.32748709233032E-08 -1.27533549917688E-10 -8.47449821926141E-07  5.05199738586128E-09
  2.02111776637131E-07 -6.72897391538894E-09 -6.16440749328346E-06 -7.29751091889159E-09 -1.03531127389993E-07
 -5.80037221090789E-07 -2.92460611499423E-07 -2.90933418122146E-08 -2.81410677639628E-08 -2.13621833357826E-08
 -1.31851179445496E-09  9.31804348125855E-08  6.55232721557988E-08  1.71634960200474E-09 -7.94561827865377E-06
  2.52668952466783E-06  5.74455889945630E-06 -2.11192459817170E-08 -9.80525819608093E-09 -8.66333608349810E-06
 -6.53714983716498E-06  4.75549926639891E-08  2.27380030516173E-08 -1.88134075634860E-05 -7.22658768060040E-06
 -5.76757612523228E-09 -2.65825448278227E-09 -1.62801350917880E-09  8.47507890568002E-07 -2.48419043415705E-09
  2.02046730410962E-07  1.32857961528677E-09 -6.16443721460577E-06 -1.07488069659996E-08 -1.23275925386528E-08
 -5.90015153912669E-08 -1.70935755148692E-08  2.38631601378834E-09  1.48610457673656E-08  4.31711174375009E-09
 -3.20297366997524E-09 -4.27383098970101E-08 -2.69321852177448E-08  7.78058632964146E-10 -7.94587456707686E-06
  2.52649305619859E-06  5.74454672923409E-06 -2.92327788780932E-08 -1.43787528714274E-08  8.66321915635369E-06
  6.53707944522444E-06  1.77524765517287E-09 -6.87079063800545E-10  1.88131929734267E-05  7.22645431541706E-06
  4.75015946265284E-09  3.19817332817311E-09  1.53922373859977E-09  8.47500560456542E-07  1.94158728511277E-09
  2.02064706808427E-07 -5.71764134231057E-10 -6.16438180208606E-06  4.89252110554865E-11  4.33043060588779E-08
  2.42402066935884E-07  1.16107676346943E-07  7.65722417356170E-09  2.06681455094161E-07  1.26392747634762E-07
 -7.35792836138904E-09 -1.76152796159178E-07 -1.12346139759314E-07  3.14586288810175E-09 -7.94765228986551E-06
  2.52644127835648E-06  5.74452038344419E-06  1.53168565013596E-08  6.80096991425195E-09  8.66310973679380E-06
  6.53701915411890E-06 -3.06744909136481E-08 -1.50646211067895E-08 -1.88130586820803E-05 -7.22633250364644E-06
  6.45820925691142E-08  2.90862160550519E-08 -1.38092232675376E-09 -8.47462683125599E-07  5.75682913752068E-09
  2.02110256971742E-07 -8.11100572365210E-09 -6.16435488614353E-06  8.84272804835244E-09  1.15075269031689E-08
  4.48399537615708E-09 -1.75391713126941E-09 -7.95131728219754E-09 -5.68565255271513E-09 -2.07141163103654E-09
 -4.65105989429292E-10  2.75276500936693E-06  2.54831245253899E-06  1.15204547902858E-09 -9.80784360859694E-07
  1.53378541935023E-10 -2.36125677985855E-12 -2.57797569302206E-10 -2.96773858977368E-08 -9.10740196063555E-09
  5.45139201517150E-09 -4.56330620845861E-09 -3.41222706702516E-09 -7.76115118568019E-09 -2.49380931684959E-09
  2.75272819775594E-06  2.54829827203872E-06 -3.39918838531570E-10  9.80776784162295E-07  1.14408619790155E-10
  3.48734871195612E-12  7.11408036963355E-10  2.75131682850098E-08  1.49441591340283E-08 -3.81339906006330E-09
 -7.87317441291814E-09 -3.99832028544856E-09  6.04749842525464E-09  4.57465670171126E-09  2.88109206629439E-06
  2.21822527496974E-06 -8.51040706417544E-10 -1.80257938796560E-12 -1.09346117758664E-09 -1.54975682411453E-07
 -1.38927729609102E-10  6.17903412126448E-08  2.39381525306443E-08 -9.48564105298955E-09  1.62826113074836E-08
  6.56002127255493E-09 -7.42259562513793E-09 -5.19621829567419E-09  2.88112771490917E-06  2.21824921921685E-06
 -7.79212645043000E-10  1.81916000703260E-11  8.87584209692578E-11  1.54983661388244E-07  1.41302929024870E-09
  6.77857162734931E-08  2.85353199468586E-08 -1.08007996228787E-08 -2.46798121475370E-08 -1.28276800351367E-08
 -7.83588367654103E-09 -2.75757705528901E-09  6.04434383798951E-06  6.07297307249444E-06  1.70838293568828E-09
 -1.40383168901601E-06 -1.08956867937507E-09  3.49732930934927E-07  1.53779597118166E-09 -1.19484196982158E-07
 -4.75710453249001E-08  2.00089284335088E-08 -3.73571204112414E-08 -1.87967910871183E-08  1.67258846191259E-08
  8.45026480255628E-09  6.04443077650460E-06  6.07299133226684E-06  1.25634502472362E-09 -1.40384949428927E-06
  2.08002114967392E-09 -3.49733712767810E-07 -1.76137645160156E-09  1.22667917501691E-08  1.15484844009619E-08
 -2.02438209760252E-10 -2.84581118753364E-09 -1.76647848667676E-09  9.03719456803430E-09  5.58228130713272E-09
  6.04436198097346E-06  6.07294857168004E-06 -3.63913898085764E-10  1.40382822825020E-06 -1.42324721382620E-09
  3.49740300613493E-07 -8.97284124364029E-10  6.60952751340279E-08  2.72203128099083E-08 -1.03922679885727E-08
  1.58093577467994E-08  9.31241779852860E-09  9.92726638670864E-09  4.73284059504678E-09  6.04427248468234E-06
  6.07292116854165E-06 -4.80454539571772E-10  1.40380282608548E-06 -6.47634543553535E-10 -3.49743993501763E-07
  5.43407031163196E-10 -1.00007785447169E-07 -4.24007726408584E-08  1.53551613370914E-08  6.34366610973089E-09
  5.37062564927007E-10  3.46433980048502E-08  1.86379930587582E-08 -5.00782477593413E-07 -6.08987151072518E-07
 -1.39036358899231E-09 -1.89582227971108E-07  1.36373234305788E-09 -5.39486234553223E-07  2.33429711918212E-09
  9.11916592707292E-08  3.62905700768239E-08 -1.58127680436702E-08  1.04528827016780E-08  3.48499548475075E-09
 -3.40831495940871E-08 -1.86279473234892E-08 -5.00760271977883E-07 -6.09037884550601E-07 -1.36649245884672E-09
 -1.89587317032104E-07 -2.24926701122902E-09  5.39501543925868E-07 -2.10223918226838E-09 -6.06354534212829E-08
 -2.12257865581720E-08  1.00737849057022E-08 -3.65966260195639E-09 -3.58917837415103E-09 -2.02162873839693E-08
 -1.05133819996093E-08 -5.00630019855934E-07 -6.08953105568339E-07 -3.18537478469426E-10  1.89618754590015E-07
 -2.40764860564720E-10 -5.39504410083272E-07  2.28819322964405E-09 -1.34611799739741E-07 -5.59294703893780E-08
  2.14340391362015E-08 -2.14179073479439E-08 -1.21125569325978E-08 -3.42773549070618E-08 -1.54760876727973E-08
 -5.00659649838194E-07 -6.08925131286565E-07 -8.14808852830182E-10  1.89623919518498E-07  2.20765321904901E-09
  5.39485902253310E-07  1.28225786622712E-09
* ORBITAL    1    6
 -5.46698706710522E-06 -3.89877279576717E-05 -2.06607500765586E-04 -3.27268446135529E-04  2.02794739899010E-05
  6.74053190835156E-06 -2.02424302221275E-10 -5.00638418853091E-09 -8.74234679373599E-09 -1.93301576244816E-09
 -1.13281723250844E-09 -3.26715069671768E-10 -7.52158490586645E-09 -1.17492189539873E-08 -2.27891443221494E-09
 -1.09289184485297E-09  2.70842783529439E-12 -3.68165823949127E-12 -2.20468387426558E-11 -3.05439899950922E-12
  1.39671107476675E-12  1.49633743522368E-04 -1.05880635485740E-03 -6.44542815429275E-04  4.93522321215244E-12
 -5.51520572892937E-12 -5.89208759639147E-12 -1.00894665136224E-05  4.66607545629008E-05  2.75793678815225E-05
  3.00313147363054E-12  7.90506475195975E-12  6.43783399100612E-12 -2.83962897224793E-06 -1.24815823614101E-07
  3.63865761198531E-09  1.05658088307017E-10  8.35938549929800E-11 -1.48259004196772E-12 -2.88647345089615E-12
 -8.34264106961544E-11 -5.64281527185209E-11  4.11427206276878E-13  1.19989917581449E-12 -2.38504303641218E-11
 -1.24484962177805E-11 -3.44477690247401E-13 -7.70395451537527E-13  5.60925849640051E-11  1.08580380398815E-10
  5.81051854269995E-07 -3.95353158325632E-15 -1.03984519120718E-05 -4.35885009928796E-13  6.01489458375110E-07
 -6.64877725499904E-13 -4.71112011585727E-08 -9.61012305604872E-13 -8.47028644813927E-07 -5.39127889129193E-01
 -6.14023413848259E-04 -1.04311091885751E-03 -4.52522144010401E-04 -2.57457256820477E-03 -1.49395184002038E-03
 -5.21924933038890E-04 -2.55791488856598E-03 -1.48924784667607E-03 -5.21704571629142E-04  1.17035419238594E-10
  1.12475230413539E-10  9.68326448612747E-12  1.14030454430053E-04  7.46898648768449E-05  3.31205373063758E-11
  1.95800764254888E-11  2.58545186143319E-04  3.80565849919319E-05  3.78993277053444E-11  2.54624608345197E-11
 -2.49203636101532E-06 -1.57635009905207E-06  7.52547831148002E-05 -5.17570397637320E-12  6.26712898712134E-05
 -1.87065207690953E-11  6.22895286954166E-05  1.27973839437880E-12 -7.52914330133633E-05  4.58889365806476E-01
  7.06106610634402E-04  9.46883958085990E-04  3.87645314454444E-04 -2.15627814040447E-03 -1.29466915582113E-03
 -4.46928847233436E-04  2.14657228039445E-03  1.29066025183807E-03  4.46808110425286E-04  3.56960723495010E-12
 -7.89697550270359E-12 -1.14899994335841E-13  9.38965339550486E-05  6.00722088351092E-05 -7.42611206698118E-12
 -4.89200625937086E-12 -2.25917166595744E-04 -3.41588477900685E-05  5.12787876746190E-12  3.33604809544924E-12
  2.08431008920418E-06  1.38535861253294E-06 -6.51802972025724E-05 -1.49269725497295E-12 -5.39053988564711E-05
  1.57772858608208E-12  5.35489168626588E-05 -8.71740454883776E-15 -6.51979725367567E-05  4.58892023305599E-01
  7.06096725340624E-04  9.46882233185520E-04  3.87646431124578E-04  2.15629063253712E-03  1.29467371985486E-03
  4.46929864373523E-04 -2.14658401240506E-03 -1.29066702383003E-03 -4.46811849966456E-04 -1.18550583347300E-10
 -1.07296548203858E-10 -8.49485222622152E-12  9.38951512739461E-05  6.00712257555684E-05  2.90603395321472E-11
  1.91063535929019E-11 -2.25917822647922E-04 -3.41587179825628E-05 -2.99332912700669E-11 -2.02434376041837E-11
  2.08710389264241E-06  1.38682375459555E-06  6.51800245329438E-05 -4.31955537540350E-12  5.39055911748437E-05
  1.67338336115836E-11 -5.35491404459929E-05 -2.43965074258004E-13  6.51988599474973E-05 -5.39116849881825E-01
 -6.13988453630955E-04 -1.04307173337528E-03 -4.52509744356664E-04  2.57450516438630E-03  1.49391459385636E-03
  5.21914566301136E-04  2.55786019955457E-03  1.48922046037640E-03  5.21694293005204E-04  1.67020893670808E-10
  1.47572547454173E-10  1.21562463766849E-11  1.14028807199999E-04  7.46889000982944E-05 -4.11386727561774E-11
 -2.77988756513989E-11  2.58537790044194E-04  3.80545637918631E-05 -4.09631568338000E-11 -2.73317427464004E-11
 -2.49066362206797E-06 -1.57558287289041E-06 -7.52528599366072E-05 -5.94652015601833E-12 -6.26701775367510E-05
 -2.30197657053775E-11 -6.22882226299200E-05 -8.07488566454563E-13  7.52897219849058E-05  3.55923867268887E-05
  1.80271967501769E-04  8.84455190870781E-05  8.13403754504557E-06  1.16838402943688E-03  7.53482466769649E-04
 -2.93600027667408E-05 -2.98140526607349E-05 -1.59880437831057E-05  5.19226411240757E-06 -2.99171667995906E-11
 -2.22995053807527E-11  8.23598348412956E-13 -3.26609246108453E-04 -1.39006842452212E-04  5.57430116730285E-12
  1.77415277215150E-12 -8.22550315662208E-06 -3.09849012153828E-06 -3.40601631936411E-11 -1.96986329608659E-11
  1.81088065065595E-06  1.09843289528495E-06 -1.04500673796690E-06  7.67606632376733E-12  1.67225760161090E-07
  4.73653178319970E-12 -2.11700604926987E-05 -3.51101671319190E-12 -3.22075545850176E-05  3.55866549204826E-05
  1.80242860591451E-04  8.84316929717842E-05  8.13297808950872E-06 -1.16834097504705E-03 -7.53453330001009E-04
  2.93600171895273E-05  2.97967570262071E-05  1.59786714418516E-05 -5.19074192322319E-06 -2.19032064306126E-11
 -1.28899281590132E-11  3.82544525422742E-14 -3.26598275923255E-04 -1.39001806811992E-04 -5.69618995860052E-13
  1.14383523518917E-13 -8.22481460626491E-06 -3.09838233142000E-06  2.00937001670724E-11  1.23979762592384E-11
  1.79972291905429E-06  1.09282383256231E-06  1.04532527134004E-06  3.72896095374627E-12 -1.66635001075173E-07
  2.78371904419709E-12  2.11686139181705E-05 -9.24267300304665E-13  3.22064994486055E-05  3.56841448328699E-05
  1.81558346762361E-04  8.86216061734648E-05  8.11760640438823E-06 -3.11360094818057E-05 -1.61989710185868E-05
  5.19675658097375E-06  1.17852381804968E-03  7.58362978714322E-04 -2.96901902160824E-05  6.96764099820980E-12
  3.94834842500186E-12  4.93432156658579E-13 -3.28499541595655E-04 -1.39842248711245E-04 -1.83644572566475E-11
 -1.10641693085687E-11 -8.26867527608300E-06 -3.10932012778086E-06 -1.31662474757929E-12 -1.01643071023865E-12
 -2.10545733068812E-06 -1.13727941627386E-06  3.21145507970510E-05  3.65632540281449E-12 -2.14484734514605E-05
 -8.17959205339125E-13  1.80111278895368E-07 -1.16474420749339E-13  1.07487455472345E-06  3.57053526562364E-05
  1.81679943043751E-04  8.86854556421387E-05  8.12504250237474E-06  3.11657765187908E-05  1.62219070591010E-05
 -5.19488706676725E-06 -1.17843379946846E-03 -7.58304453134141E-04  2.96890331491599E-05 -1.56193127927994E-15
  4.61698287218771E-12  2.67630963615310E-12 -3.28478648942667E-04 -1.39833037738433E-04  6.73905637154312E-12
  4.04788194221149E-12 -8.27832168444191E-06 -3.11420862903899E-06  6.12886754090897E-12  5.00929237420428E-12
 -2.10131320036482E-06 -1.13455559355246E-06 -3.21134376398792E-05  1.28784114513331E-12  2.14458425195065E-05
 -7.46979994680560E-13 -1.80961396056861E-07  1.50852843676465E-13 -1.07680808540728E-06  1.94667690205168E-04
  9.54124666379500E-04  6.09658514245272E-04  6.48996536504559E-05  1.06833182373716E-03  7.20457847627025E-04
 -4.10826935918634E-06 -1.58001191127079E-03 -1.30007946796080E-03 -8.82783165183627E-06 -1.53545524836323E-11
 -5.09813788076421E-12  3.82625678845074E-13 -6.33266812558913E-05 -8.71757996336033E-05  7.18016433169147E-11
  3.96729842915621E-11 -6.50509320889279E-06 -1.86414013414434E-05 -1.93806369633218E-11 -8.86114760846992E-12
 -4.00071483665003E-04 -2.36406846717813E-04 -1.45345392213492E-05  3.21807418265605E-12  2.30968788026880E-05
  3.98846144288864E-12 -1.38223808427720E-05  2.39743191006236E-11  3.76972002001461E-05 -1.59046229314062E-04
 -7.99361050981406E-04 -5.14785122471356E-04 -5.59358706805152E-05  9.27518200122836E-04  6.09703623595095E-04
 -1.15767406705561E-05  1.42130571216587E-03  1.15058863028956E-03  9.34103849627538E-06  1.22124271370112E-11
  3.57266704336319E-12  3.02170591901801E-12 -5.99233907256789E-05 -7.49282076574769E-05 -1.37507972251023E-11
 -7.46552079630894E-12  9.54676056411967E-06  1.89862538712469E-05 -5.35891688163457E-12 -1.85543190804957E-12
  3.60134578269187E-04  2.10244980929604E-04  1.27145733496950E-05 -7.15517318604111E-14 -2.23330486332276E-05
 -1.27340537873563E-12 -1.14525385966160E-05 -3.39083479446472E-12  3.03784088876176E-05 -1.59068637159213E-04
 -7.99483627517196E-04 -5.14847845615340E-04 -5.59425465543513E-05 -9.27553290612227E-04 -6.09727966264094E-04
  1.15762732848248E-05 -1.42128061912615E-03 -1.15057689608907E-03 -9.34259691350842E-06  4.86844531761512E-11
  3.92441033581202E-11  1.35178687623054E-12 -5.99116193836482E-05 -7.49228974269572E-05  4.95407831812999E-11
  2.82116915737780E-11  9.55552831480602E-06  1.89906539345520E-05  9.51145735401271E-12  2.94625345772791E-12
  3.60121332070320E-04  2.10239106314731E-04 -1.27129821299523E-05  4.39756304415843E-12  2.23318390329681E-05
 -1.10177671158126E-11  1.14542157740352E-05 -1.53257584676203E-11 -3.03777659854685E-05  1.94673484098182E-04
  9.54159973954148E-04  6.09672190883716E-04  6.49009777715268E-05 -1.06829581803254E-03 -7.20434259190182E-04
  4.10770339202134E-06  1.57996441766402E-03  1.30004260494508E-03  8.82820580454105E-06 -6.12144657169407E-11
 -4.57610718636911E-11 -4.55477747796823E-13 -6.33277200747399E-05 -8.71746741460794E-05 -7.42268277551701E-11
 -4.28430950575387E-11 -6.50833755232832E-06 -1.86425974948777E-05  1.98600474814600E-11  8.80017210908505E-12
 -4.00062363621982E-04 -2.36401904055725E-04  1.45332587787440E-05  4.22961186182380E-12 -2.30959593175525E-05
  1.36016706267759E-11  1.38217977316738E-05  2.31088725544286E-11 -3.76965071311909E-05  1.95247117736348E-04
  9.51593539448902E-04  6.09796575781313E-04  6.49933345350955E-05 -1.58362134179832E-03 -1.30679853832187E-03
 -8.29123219705866E-06  1.07268210529346E-03  7.23057135675427E-04 -4.34375815319914E-06 -7.46289184566999E-11
 -5.06536871341209E-11 -1.97544006100234E-12 -6.35426351034925E-05 -8.72074125808483E-05 -1.53792157267558E-11
 -6.42910132938719E-12 -6.70474017432181E-06 -1.86500766400218E-05  6.27351374402548E-11  3.50483935492198E-11
  4.02357723628084E-04  2.37699520716369E-04 -3.75086901420645E-05  4.47450280213025E-12 -1.40189172221534E-05
  1.52120662713779E-11  2.33881718076025E-05 -2.03686732315567E-11  1.46616043543729E-05 -1.59315939589936E-04
 -7.97455177677502E-04 -5.14623515758471E-04 -5.59766248557304E-05 -1.42772031454337E-03 -1.15612619904376E-03
 -8.93430773157325E-06 -9.31747897578679E-04 -6.12105809940313E-04  1.17978577439492E-05  8.06097465140946E-12
  4.56092371121362E-12  2.33639940280185E-12 -6.00007763809138E-05 -7.49393127055477E-05  4.69178718190671E-12
  1.63068272203840E-12  9.90631533611292E-06  1.90246341097674E-05  8.19270078002641E-12  4.01075177764518E-12
 -3.62597340612352E-04 -2.11392934168746E-04  3.02289310307846E-05  5.18191703569703E-13  1.16265856175176E-05
 -1.94703148004122E-12  2.26577351775313E-05  2.72824820352103E-12  1.27389935873768E-05 -1.59270234021789E-04
 -7.97201662579161E-04 -5.14497101252914E-04 -5.59634993898487E-05  1.42777768526043E-03  1.15616110417456E-03
  8.93215586210869E-06  9.31774504773854E-04  6.12122440252752E-04 -1.17986286832523E-05  5.67119096034824E-11
  3.73771108770243E-11  9.97702803504248E-13 -6.00060191724492E-05 -7.49425625819230E-05 -1.51744892306075E-11
 -6.35308241796515E-12  9.88817794736484E-06  1.90160820720390E-05 -5.32307099181284E-11 -3.04581900886900E-11
 -3.62621495739514E-04 -2.11404418024075E-04 -3.02301006287426E-05  3.17500791626228E-12 -1.16264566022355E-05
 -1.09198703337178E-11 -2.26596239233205E-05  1.64732196475154E-11 -1.27425225531923E-05  1.95241584028275E-04
  9.51564811772885E-04  6.09777080562518E-04  6.49909220714375E-05  1.58356512961778E-03  1.30675526871165E-03
  8.29118916301293E-06 -1.07265277876516E-03 -7.23039314454770E-04  4.34241604825594E-06 -8.66501427440461E-11
 -6.02432955652041E-11 -1.35491491415698E-13 -6.35462558032081E-05 -8.72079443929257E-05  1.05272143789714E-11
  3.82554723778342E-12 -6.70345161440344E-06 -1.86491048482099E-05 -6.44023814106898E-11 -3.69285113475138E-11
  4.02347936471661E-04  2.37694369917415E-04  3.75084165027499E-05  5.71700274925318E-12  1.40183371773252E-05
  1.59900438960914E-11 -2.33869571297160E-05 -2.03437810491499E-11 -1.46610805742971E-05 -1.30045127315683E-05
 -6.36521125624405E-06  2.79810479888129E-06  3.92877597512454E-06  8.52432850037937E-06  2.43083786799290E-06
  1.90956240187643E-06  4.36439661015877E-12  3.12747185283599E-12  6.48918784474642E-06 -5.52817147806401E-13
 -8.91843209389834E-08  1.17841400718250E-12 -4.78375810376161E-07 -1.30310087546627E-05 -6.37369240609418E-06
  2.80274336621097E-06 -3.93034702742441E-06 -8.52536128493015E-06 -2.43876920057331E-06 -1.91270013925484E-06
  5.32298377880207E-12  3.12938388312393E-12  6.48871559778635E-06  1.47048217546743E-12 -8.90338803398001E-08
 -3.27829638818673E-13 -4.77645320586301E-07 -1.35983999336613E-05 -6.17364569412580E-06  2.79381851637018E-06
  2.36593396619413E-06  1.85923004883231E-06  3.98917172058080E-06  8.51109967605006E-06 -6.50064039199578E-13
 -6.20946380885462E-13  6.48926533503942E-06  1.75687538407252E-13 -8.68803951220171E-08  1.86414700904294E-13
  4.80407251783128E-07 -1.36189641819803E-05 -6.18160076642270E-06  2.79669570444965E-06 -2.37271363470085E-06
 -1.86222548145972E-06 -3.99166670084936E-06 -8.51272897457492E-06  2.55834560408215E-12  4.90375810615066E-13
  6.48862761459413E-06  1.18356825077600E-13 -8.65021567888221E-08  6.55538181755649E-13  4.79720389763329E-07
  4.02059508924921E-04  3.88997103784728E-05 -6.65010556404560E-05 -1.21789072816447E-04 -6.79602412842803E-05
  6.24290923728380E-05  4.36128754696841E-05 -2.22376937845979E-11 -7.99995714379623E-12 -1.07966401065291E-05
  7.00910020240907E-13 -5.61761525700353E-06  7.54356117337474E-12  1.33184915353564E-05 -3.67480406040092E-04
 -4.53658169671670E-05  6.19717075825352E-05 -1.07436974586198E-04 -5.99721400484867E-05 -5.01123287451014E-05
 -3.66510294513617E-05  2.14553680463388E-12  1.91092986601388E-13 -9.66886756092890E-06  8.69940729199955E-14
  3.96261179653690E-06  7.24159748419745E-13 -1.06537829214113E-05 -3.67373596312686E-04 -4.53253097456264E-05
  6.19527511753781E-05  1.07408863945494E-04  5.99584349157393E-05  5.01276609069963E-05  3.66579339491115E-05
 -1.41428745633952E-12 -4.37871874668139E-12 -9.66998266282191E-06 -2.27364595448942E-12  3.96189308711901E-06
 -1.22369678765508E-12 -1.06525336682360E-05  4.02037310500829E-04  3.88923196400717E-05 -6.64980503490396E-05
  1.21782351349120E-04  6.79566265065572E-05 -6.24272813273258E-05 -4.36116789777295E-05  4.51604796850279E-13
  4.71172101895796E-12 -1.07961911545037E-05  3.41706135949436E-12 -5.61744917228891E-06 -1.94114176067643E-12
  1.33177080467287E-05  4.06898165955166E-04  3.98559080391817E-05 -6.72253054267431E-05  6.20236064736781E-05
  4.34110942043934E-05 -1.22874452735734E-04 -6.84325053115880E-05  8.80973342187894E-12  1.02484298436379E-11
 -1.07300330346268E-05  1.08691807268900E-12 -5.63564803147964E-06 -3.80508727625839E-12 -1.33859824675520E-05
 -3.70682559072663E-04 -4.65130415353257E-05  6.24379522612142E-05  4.98061683427322E-05  3.65062859483953E-05
  1.08169596367224E-04  6.03373924432286E-05 -2.72642359108417E-12 -2.83674622210464E-12 -9.62125095751729E-06
 -4.94020859653333E-14  3.97098515139765E-06 -5.16737593410130E-13  1.06792002903357E-05 -3.70803113059470E-04
 -4.65586655641122E-05  6.24588363675366E-05 -4.97907596286638E-05 -3.64997453421616E-05 -1.08202307271412E-04
 -6.03537897698351E-05 -3.20787418391738E-12 -5.20982628467926E-12 -9.62007041987099E-06  8.07153341552911E-13
  3.97208337812202E-06  2.80956187708631E-12  1.06808059862982E-05  4.06893549034785E-04  3.98573197627735E-05
 -6.72241192183655E-05 -6.20204313102140E-05 -4.34092824190677E-05  1.22872840092186E-04  6.84314534408258E-05
  6.43168513430366E-12  8.55631860845936E-12 -1.07294889994516E-05 -7.32772178666563E-13 -5.63562125074606E-06
  4.04436417837260E-12 -1.33855583399609E-05
* ORBITAL    1    7
 -2.32594364966457E-11 -1.56040075526161E-10 -1.68326732618526E-09  1.13271651208322E-08  4.07585104065936E-09
 -1.27710108200185E-09 -3.78210808350173E-05 -8.96712575380823E-04 -1.56176145638539E-03 -2.61460543856944E-04
 -1.08568097282061E-04 -3.79261441120802E-05 -8.65130483339355E-04 -1.54353845688590E-03 -2.57524549028411E-04
 -1.06346235007148E-04  8.95332204533623E-13  3.69816424939139E-12  4.02700204121902E-12  2.22388809934261E-13
 -5.94182943139487E-13 -6.00659691309782E-09 -1.84191987107597E-09 -1.54977223961623E-09 -4.77399547563660E-12
 -3.99251712413875E-11 -3.26983233589639E-11 -1.73792364677531E-09 -8.22149686892661E-10 -7.44781232161723E-10
 -1.71997811399059E-11 -3.97503056504730E-11 -2.96989444109366E-11 -1.22023424160516E-10  1.97503384994869E-11
  3.34175948692117E-11  6.56692449913587E-06  3.20658020072868E-06  1.38093427040675E-12  2.52976521322404E-12
  4.80027428733553E-06  1.15153417691068E-05 -6.05698912471677E-13 -6.53388187266386E-13  5.00587961247224E-06
  1.00134992509757E-05  4.43044206426540E-13  1.28475284255319E-12 -7.07495663175330E-06 -2.45718093084644E-06
 -4.78218590950126E-12 -1.36647715197017E-13  1.49008938665140E-10 -1.50697007352384E-13  2.51279643259344E-11
 -9.11049533924832E-14  7.08587440916210E-12 -1.19681517754750E-13 -1.41391453654640E-10 -7.07953420403115E-01
 -4.70232746203316E-04 -1.45125482331723E-03 -6.20416921688160E-04 -3.73970280345489E-03 -1.95561641058900E-03
 -6.81207051398742E-04 -3.70975212116563E-03 -1.95075728707514E-03 -6.80922403471475E-04  1.83308385994913E-10
  1.81706534154038E-10  2.25450035137913E-11  8.51743777102554E-05  6.22341874417487E-05  4.29201182561796E-11
  2.42415136109928E-11  3.73376640152260E-04  7.33865316089361E-05  4.89095920010139E-11  3.19020942765031E-11
 -4.16780900138865E-06 -2.29116508038306E-06  1.06519498871995E-04 -6.06846174063700E-12  7.58516124504443E-05
 -2.77293875844327E-11  7.54442502094107E-05  1.48311342727165E-12 -1.06533838214676E-04  2.61933929960267E-03
  2.56146572338271E-06  5.41574934468846E-06  2.29876271984951E-06 -2.81831332425597E-04 -2.08852778041910E-04
 -3.14647548206590E-05 -2.53991802944394E-04 -1.93679879474844E-04 -2.64481106854371E-05  7.15682883719385E-12
  1.19925902336228E-12  1.13142214735128E-12  2.22364405575795E-07  1.81178273733963E-07 -2.49597949918983E-12
 -2.03293000753466E-12 -1.22053789086106E-06 -1.77320691442318E-07 -2.85509092415046E-12 -1.85428693451165E-12
  1.28319277339473E-04  5.96062924540215E-05 -1.98208498550589E-06 -7.97829250734585E-15  1.08023664532538E-05
 -1.63774514095418E-13  1.14671420589442E-05  2.02425823850864E-12  1.17878216611303E-06 -2.63084763895793E-03
 -2.26018205247116E-06 -5.26141371246352E-06 -2.28297583508738E-06 -2.81811224596505E-04 -2.08821692932415E-04
 -3.14730181245378E-05 -2.54011872962760E-04 -1.93710544982121E-04 -2.64397606240241E-05 -1.05570844395712E-11
  4.08135934384042E-12  8.26779352387376E-13 -2.17883244817923E-07 -1.79080452892098E-07 -2.44576518135227E-12
 -1.86325521066799E-12  1.20712239159722E-06  1.68278796510137E-07 -2.47745653630600E-13 -3.38656034069600E-13
 -1.28319536363370E-04 -5.96064893994144E-05 -1.98168176403727E-06  1.43141824247606E-13  1.08034453792397E-05
 -6.19344622172119E-13  1.14660980227308E-05 -1.54228469351073E-12  1.17910585400531E-06  7.07958053124298E-01
  4.70215762740862E-04  1.45125235165914E-03  6.20420005831267E-04 -3.73970426020962E-03 -1.95561510715224E-03
 -6.81210981854866E-04 -3.70976122589314E-03 -1.95076154873772E-03 -6.80926297705103E-04 -2.22187430640307E-10
 -2.26988333286376E-10 -2.47100769773281E-11 -8.51754682524004E-05 -6.22349470727529E-05  5.37962337038253E-11
  3.64770073554859E-11 -3.73376621925651E-04 -7.33855212601233E-05  5.50764003671166E-11  3.58916863782795E-11
  4.16633083813490E-06  2.29042054228122E-06  1.06519883468351E-04  7.28361131706841E-12  7.58519723489231E-05
  3.35035846710015E-11  7.54443852147854E-05  6.75147972461917E-14 -1.06534124065971E-04  3.32614066059870E-04
  1.73740804088571E-03  8.65142928923893E-04  8.31580864527183E-05  6.34479074391188E-04  4.27403168167248E-04
 -1.65124285931636E-05 -3.17703572411231E-04 -1.62072109882114E-04  4.70716010128465E-05 -4.18701206240890E-11
 -3.00747637559136E-11  2.18677001722322E-12 -1.98088614293635E-04 -8.55404664489182E-05  7.35743099668766E-12
  1.83274076201803E-12 -9.41438880903035E-05 -3.88663785770074E-05 -4.83547637796860E-11 -2.82699488614330E-11
  6.14349954045174E-05  3.24064303109368E-05 -1.83097803558002E-05  1.02261220138396E-11  4.52974337701956E-06
  6.41678416073008E-12 -1.08918370300541E-05 -4.83646535263583E-12 -2.26828990066169E-05 -3.32580163914306E-04
 -1.73721996824717E-03 -8.65046728481335E-04 -8.31473964108697E-05  6.34567948051264E-04  4.27459471796623E-04
 -1.65142403814268E-05 -3.17646436272486E-04 -1.62030441046390E-04  4.70734865737517E-05  1.43591511900621E-11
  6.48369310485519E-12 -4.12995687486508E-12  1.98108082040332E-04  8.55489850292663E-05 -5.86321719439082E-12
 -6.19155266341270E-12  9.41317637850663E-05  3.88605560098128E-05 -1.99912261873673E-11 -1.15811947772238E-11
 -6.14355892038339E-05 -3.24078364775747E-05 -1.83078878900435E-05 -3.34165883500090E-12  4.52831085419399E-06
 -2.18931488183727E-12 -1.08939595277990E-05  1.27333747664683E-12 -2.26829794954432E-05  3.35920551815536E-04
  1.75791189671961E-03  8.73703808911024E-04  8.38830827230752E-05 -3.25087568969850E-04 -1.64626428197401E-04
  4.74748109339945E-05  6.38821288178962E-04  4.27681698573557E-04 -1.66039767699745E-05  2.22644592020637E-11
  1.84743780392232E-11  5.15727331790490E-12 -1.97856993465472E-04 -8.55137967273626E-05 -1.70908982131559E-11
 -1.02686419211519E-11 -9.52349224396147E-05 -3.93088363035441E-05 -9.68426816953504E-12 -8.26745715307007E-12
 -6.32861709362889E-05 -3.29899377259023E-05  2.23368297394209E-05  3.22146083083792E-12 -1.10257814191933E-05
 -3.11987684697022E-12  4.62256327762989E-06 -1.86584286788864E-13  1.85813707768733E-05 -3.35880186507475E-04
 -1.75768843386117E-03 -8.73590335563010E-04 -8.38706360696319E-05 -3.25016550306771E-04 -1.64575410308987E-04
  4.74767734222325E-05  6.38904320189932E-04  4.27734681693900E-04 -1.66054447473393E-05  2.32260732384454E-11
  2.13115158309012E-11 -3.65623250960732E-12  1.97874415961310E-04  8.55213900844110E-05 -1.37938075238045E-11
 -8.35511542705298E-12  9.52209239170680E-05  3.93022068070483E-05 -1.49795629711544E-12 -3.18341643637055E-12
  6.32829955171347E-05  3.29896159030481E-05  2.23367688465232E-05 -1.96077918721784E-12 -1.10277846760928E-05
 -5.06295617090146E-12  4.62064431409600E-06 -2.27433947278226E-12  1.85792636378963E-05  3.06434443584718E-04
  1.42243770369281E-03  8.79785511694900E-04  8.21563390406538E-05  1.26390653690581E-03  9.15310770659415E-04
  1.61470645183073E-05 -1.88827249451195E-03 -1.61401265789965E-03  2.66409823964963E-06 -2.09903605830500E-11
 -5.95246539383159E-12  3.04936913641285E-12 -1.20223099970069E-04 -1.43974918306767E-04  1.02198341320116E-10
  5.69536552174596E-11 -2.66364877461441E-05 -3.25606166613137E-05 -2.87100709273858E-11 -1.38946538375799E-11
 -4.65547602826835E-04 -2.79732453592993E-04 -1.52201289205731E-05  3.89965156661381E-12  2.92190490216543E-05
  5.19796619428726E-12 -1.52845295974141E-05  3.29465635823242E-11  4.45132338714309E-05  6.75774762940428E-05
  2.93226162387806E-04  1.28637381826752E-04  5.38874165987541E-06 -3.71398181141214E-06 -4.54059931704713E-05
 -2.43226654081065E-05 -1.69413258597384E-04 -1.31289995168916E-04  2.08280080553081E-05  6.79793577052331E-12
  3.69118883033014E-12  5.45622586178687E-12  2.36364717597443E-05  1.52618634656574E-05 -1.23128953561490E-11
 -7.73750515460773E-12 -1.49467837191319E-05 -2.62123802377792E-06 -8.31558733447161E-12 -3.47696910443834E-12
 -2.49031990029332E-05 -9.18777369858424E-06  1.10939593845581E-06 -1.57954553026243E-12  4.08491007337896E-06
 -7.30394019858073E-13  3.66124915094854E-06 -1.79326454374489E-12  6.43860328907002E-06 -6.76328757655891E-05
 -2.93536054360327E-04 -1.28785774777705E-04 -5.40183264036337E-06 -3.63076599031696E-06 -4.53475359304860E-05
 -2.43210449246610E-05 -1.69457007598677E-04 -1.31311762959343E-04  2.08294834403119E-05 -1.84640244886839E-11
 -8.07240804401219E-12 -4.09401553348142E-12 -2.36592244227881E-05 -1.52711303201503E-05 -7.93025458965623E-12
 -4.73835882567092E-12  1.49715699249974E-05  2.63214063013718E-06 -5.45825125547052E-12 -2.07142603649970E-12
  2.49029771582238E-05  9.18554190452838E-06  1.11354142994120E-06 -2.95187503605665E-13  4.08748427147775E-06
  2.33747849446704E-12  3.65930455495640E-06  1.48680903767943E-12  6.44211114284681E-06 -3.06437381068242E-04
 -1.42245681765301E-03 -8.79799814048914E-04 -8.21589383796798E-05  1.26391653888709E-03  9.15315309641479E-04
  1.61460311806603E-05 -1.88828375700966E-03 -1.61402300368865E-03  2.66333123249430E-06  1.12534771425114E-10
  6.88479660063070E-11 -2.53729276096385E-12  1.20214126655820E-04  1.43970940547722E-04  1.03131178195518E-10
  5.86643854230577E-11  2.66372560411072E-05  3.25613347198524E-05 -2.18963768346313E-11 -9.59929021183691E-12
  4.65545224195240E-04  2.79731329294346E-04 -1.52206671439094E-05 -6.46428688076503E-12  2.92189939543192E-05
 -1.91516548921413E-11 -1.52846820199880E-05 -3.14112098008502E-11  4.45125112527915E-05  3.07661006653491E-04
  1.41491702640262E-03  8.80124161228226E-04  8.23170758912963E-05 -1.88519910781667E-03 -1.62333899793532E-03
  3.47811943347485E-06  1.26688325860456E-03  9.17686976996921E-04  1.60198481938400E-05 -1.11480314083198E-10
 -7.42831514566381E-11  8.53926412626222E-13 -1.21399223042441E-04 -1.44411338341515E-04 -1.53045009607925E-11
 -6.43338913232025E-12 -2.66932076080165E-05 -3.25924045737705E-05  8.57422879440791E-11  4.80011168206690E-11
  4.67294963016111E-04  2.81206837728679E-04 -4.41414515489078E-05  6.52168359261108E-12 -1.55064685372740E-05
  2.09743094275150E-11  2.94913576563052E-05 -2.70731980163831E-11  1.55382947182360E-05 -7.08125038290617E-05
 -3.10198107241250E-04 -1.38396332839767E-04 -6.40904275225216E-06 -1.83603898834206E-04 -1.43526420624828E-04
  2.07359737966777E-05 -1.01292388523595E-05 -5.10076346735745E-05 -2.44308581057459E-05 -2.69535853596924E-11
 -1.79943254990603E-11 -4.49744758940361E-12 -2.48390746802545E-05 -1.64529057201422E-05  3.42777841453809E-12
  2.55272842607056E-12  1.54332176488451E-05  2.99953127897909E-06 -1.73485594128697E-12 -1.80090442747776E-12
 -2.81542829884913E-05 -1.12328595511564E-05 -6.23386215425778E-06 -1.96614899119424E-12  3.73911804940808E-06
  4.00698526149315E-12  4.28890230635411E-06  5.09425816648489E-13 -1.11788295214829E-06  7.07547739345748E-05
  3.09874230983155E-04  1.38239873821744E-04  6.39479066161946E-06 -1.83561838806481E-04 -1.43505574579735E-04
  2.07347088359218E-05 -1.02184973999761E-05 -5.10698871403437E-05 -2.44323381889434E-05 -1.17872397526217E-11
 -6.64577376738325E-12  2.96949387790277E-12  2.48147931278270E-05  1.64428780735899E-05 -1.18389628607456E-11
 -6.13863891856515E-12 -1.54076589938955E-05 -2.98818451800266E-06 -6.40220141186291E-12 -4.53450938334823E-12
  2.81546491413614E-05  1.12351436608196E-05 -6.23052698216816E-06 -1.76266145902905E-12  3.74118728614158E-06
  1.01289040846632E-12  4.28631565288505E-06  1.52138646014077E-12 -1.11375177926404E-06 -3.07664297040461E-04
 -1.41493835953713E-03 -8.80140148740079E-04 -8.23201448138336E-05 -1.88519977207558E-03 -1.62334294208746E-03
  3.47688488321530E-06  1.26687395100034E-03  9.17679134156439E-04  1.60190886674139E-05  9.89115571582065E-11
  6.69385767660381E-11 -2.71001184004700E-12  1.21393866444855E-04  1.44408963872772E-04 -2.92137498092001E-11
 -1.36857998779212E-11  2.66934587587449E-05  3.25928937881136E-05  1.01966769074022E-10  5.80884995506136E-11
 -4.67288602743241E-04 -2.81203839831559E-04 -4.41408489237456E-05 -5.21783124606954E-12 -1.55059886671026E-05
 -1.94419268828870E-11  2.94910038909295E-05  3.11030850230935E-11  1.55391859052166E-05 -1.06330383069630E-04
 -5.32081687830335E-05  1.85506973584951E-05  5.45768103162350E-06  7.18752460511109E-06  1.34316842082893E-05
  1.11599112750484E-05  5.80298470150792E-12  3.74170059047798E-12  3.93370567614326E-06 -7.31927151826956E-13
  3.69816402712716E-07  1.75329634961304E-12 -6.00455473942462E-06  1.06325966878500E-04  5.32081329356228E-05
 -1.85493294794326E-05  5.45586203192935E-06  7.18574073364526E-06  1.34289854035335E-05  1.11586186579963E-05
 -8.56772031594821E-12 -3.43392096130468E-12 -3.93373310208394E-06 -2.09399694782254E-12 -3.69646065514283E-07
  3.16006427428241E-13  6.00500413550654E-06 -1.08688370105535E-04 -5.34433105729325E-05  1.84396123731734E-05
  1.31694132257735E-05  1.10457871719245E-05  5.52768281191936E-06  7.09070458264427E-06  4.66634473108871E-14
 -1.95768286065038E-12  3.87858093734298E-06  2.36432656727430E-13  3.91201058164561E-07  1.64219579501385E-13
  6.07181186862567E-06  1.08689732503551E-04  5.34427569654122E-05 -1.84405111917656E-05  1.31679885791200E-05
  1.10446709111173E-05  5.52559153791054E-06  7.08877177876011E-06 -1.24196125901805E-11 -6.05843133471707E-12
 -3.87862837189424E-06  8.63552721875958E-14 -3.90893429942800E-07 -3.10945313963633E-12 -6.07229266206508E-06
  6.16276243253203E-04  1.00541979319216E-04 -7.98222135452962E-05 -1.82922690322792E-04 -1.01455996581000E-04
  9.34902319870424E-05  5.75550804762187E-05 -3.11691733100280E-11 -1.21620257557330E-11 -1.01308750540250E-05
  6.44211719540101E-13 -9.74650680697720E-06  1.03086857196918E-11  2.33588900268402E-05  1.63428145209490E-04
  1.08219140793145E-04  2.07635197984711E-06  4.97245465436796E-05  2.35866553160515E-05 -2.01413643454678E-05
 -1.33765480668323E-05 -1.49878078254069E-12 -1.70884151718523E-12 -4.84276876268895E-06  5.38332438916073E-13
 -3.79236179542557E-06  3.86091134475994E-13  2.78163838742780E-06 -1.63427149208854E-04 -1.08218187047346E-04
 -2.07611702188280E-06  4.97248641668007E-05  2.35867382879320E-05 -2.01351599993441E-05 -1.33726467930722E-05
  3.30149156413238E-12  3.10724175165267E-12  4.84220017372666E-06  5.04084655510479E-13  3.79114111798600E-06
 -2.33557307732107E-13 -2.78233678356124E-06 -6.16259221098012E-04 -1.00537662348651E-04  7.98179277519137E-05
 -1.82917346815564E-04 -1.01453594584850E-04  9.34917893039804E-05  5.75555572581321E-05  1.69148884725235E-12
 -4.97246071089112E-12  1.01308965308923E-05 -4.68105298767853E-12  9.74654020373149E-06  3.01434233686814E-12
 -2.33582319669252E-05  6.27680623433450E-04  1.04179772970996E-04 -8.09561442457005E-05  9.26597697264363E-05
  5.70488760290900E-05 -1.85434775350841E-04 -1.02585877937865E-04  1.00672474571796E-11  1.22798662061114E-11
 -1.00090939990049E-05  1.63710813984093E-12 -9.80689000407084E-06 -5.16574454349529E-12 -2.35223126550313E-05
 -1.68477059084723E-04 -1.09525798759879E-04 -1.57148083836949E-06 -1.93020667517852E-05 -1.28630039151969E-05
  5.09520034328525E-05  2.42983398810567E-05  4.02203401939258E-12  3.74777629894639E-12  4.77862604723596E-06
 -4.65570775345326E-13  3.84414146198168E-06  2.89508150986424E-13  2.94217622191932E-06  1.68478914764710E-04
  1.09530431614609E-04  1.57334213549359E-06 -1.93076158372760E-05 -1.28665070715894E-05  5.09516367282056E-05
  2.42985412955230E-05 -1.97081282906665E-12 -1.26904843319934E-12 -4.77917826871451E-06  1.02261813684240E-13
 -3.84529131073862E-06  4.64652462119351E-13 -2.94140877973962E-06 -6.27673799964876E-04 -1.04175595624277E-04
  8.09556442594787E-05  9.26597354055118E-05  5.70486290244551E-05 -1.85433304407292E-04 -1.02585238152107E-04
 -6.57245824351995E-12 -9.33248293740845E-12  1.00090826341296E-05  1.58421289879585E-12  9.80711639342852E-06
 -5.93608664845014E-12  2.35219402144617E-05
* ORBITAL    1    8
 -1.79386017023183E-10 -1.27627550732767E-09 -6.80003285934660E-09 -1.05571371127916E-08  5.75719507949680E-10
  2.88927900266477E-10 -3.75422733572989E-05 -8.90069503826388E-04 -1.55023501265607E-03 -2.59530032559757E-04
 -1.07766436320194E-04  3.82085668714889E-05  8.71558626855173E-04  1.55505312630473E-03  2.59440087143965E-04
  1.07135505303012E-04 -4.03325014987066E-12 -7.10630674377718E-12 -2.22873925483196E-11 -5.59463577179599E-12
  2.49755170427554E-12  9.57683691837316E-10 -3.35714653930016E-10 -2.33738022392310E-10  1.66687745263599E-12
  1.78005376257784E-11  1.36053153380741E-11 -4.09947064842025E-10  1.47299046460166E-09  8.87122309353924E-10
 -1.11568954371120E-11 -2.11265250042646E-11 -1.74323250620368E-11 -1.10903587889517E-10 -4.86452006686990E-11
 -7.44285538072158E-11 -6.61318398189551E-06 -3.22894412409675E-06 -2.80765668163756E-13  1.46700982093158E-12
 -4.83735642650536E-06 -1.16018602059343E-05  1.35581708235788E-13  2.87979196483528E-12  4.96950617498980E-06
  9.93977891187160E-06 -7.24725165945736E-13 -1.27932815940856E-12 -7.02156914180450E-06 -2.43836611030190E-06
  8.24336059838728E-12  7.42064080078401E-13 -3.60296028144566E-11 -4.91669963431267E-13  2.20105474778881E-11
  5.67573161010435E-13  1.14147346666614E-11  1.48674346375051E-13 -3.44507720126720E-11  2.62288435137601E-03
  1.13909512340922E-06  5.44727643504095E-06  2.31141116422543E-06 -2.54110564323700E-04 -1.94335455004296E-04
 -2.64196715207398E-05  2.81497389543258E-04  2.08164812638436E-04  3.14918268392115E-05  8.13721555959711E-12
  1.48302541963487E-11  2.66103217114450E-12 -4.13139640474092E-07 -2.82190252025492E-07  2.56385468316854E-12
  2.17766736684167E-12 -1.55657588009742E-06 -3.72696252999153E-07  1.80967780515405E-12  7.00864201736759E-13
 -1.28292284320106E-04 -5.95914518966055E-05  1.19135297076469E-06 -1.22492137413239E-13 -1.13655858645192E-05
 -1.88691047407328E-12  1.09074476495958E-05 -1.22211012526732E-12  1.96902130251020E-06  7.07955217273106E-01
  4.70355945816386E-04  1.45125959252480E-03  6.20423613511406E-04 -3.73766194191991E-03 -1.95414311993271E-03
 -6.80998446641855E-04  3.71160837909326E-03  1.95224650317368E-03  6.81137907343120E-04  2.19722187950137E-11
 -2.74645814291199E-11 -7.34024734028473E-12  8.51722940100431E-05  6.22358414378375E-05 -5.00706526252780E-12
 -2.67517469296069E-12 -3.73379763993889E-04 -7.33860728244646E-05  4.99786367217918E-12  2.12611197878209E-12
  3.22134926157331E-06  1.85102774820852E-06 -1.06508980872552E-04 -4.78537475228150E-13 -7.59331220444202E-05
  3.89367799067859E-12  7.53615287279400E-05 -5.64177680825823E-13 -1.06545881713214E-04 -7.07956264795236E-01
 -4.70342763949534E-04 -1.45125586367779E-03 -6.20424158601409E-04 -3.73768257855870E-03 -1.95415648895111E-03
 -6.80999665794685E-04  3.71159658220025E-03  1.95223496876359E-03  6.81138743680712E-04  1.60014860211815E-10
  1.85459219137412E-10  1.82041814912217E-11 -8.51731432636405E-05 -6.22365478146444E-05 -4.57015913501523E-11
 -2.98526288373083E-11  3.73379558989130E-04  7.33858649683059E-05  4.63875604995062E-11  3.14780294071297E-11
 -3.22708474394245E-06 -1.85399337343579E-06 -1.06508768025545E-04  6.26632427195645E-12 -7.59327275742334E-05
 -2.81659709524950E-11  7.53620573193176E-05  1.46350711351299E-13 -1.06545936170260E-04 -2.62732109613497E-03
 -1.12708119497823E-06 -5.44833754372919E-06 -2.31449585316152E-06 -2.54092091944802E-04 -1.94327140304600E-04
 -2.64156848174914E-05  2.81517709500707E-04  2.08175040574194E-04  3.14960537607871E-05  1.06906133139203E-11
  6.35343409004478E-12  1.53328472506896E-12  4.12513567587088E-07  2.81808463180436E-07  4.29532665741898E-13
  1.17168814634975E-12  1.55768583616463E-06  3.72533436396365E-07 -1.49423751524744E-14 -3.98762291879195E-13
  1.28292186896405E-04  5.95913494364622E-05  1.19110568428949E-06  5.66547488618852E-14 -1.13660040794268E-05
 -6.86224896272147E-13  1.09070671414777E-05  7.42621845391933E-13  1.96943913436350E-06 -3.35076235724891E-04
 -1.75026959908081E-03 -8.71547946771233E-04 -8.37738110327741E-05  6.29836649145822E-04  4.24274942813912E-04
 -1.63914756587668E-05  3.20028991123674E-04  1.63250718742290E-04 -4.74226922376563E-05 -8.32365036951212E-12
 -1.28125724546025E-12 -5.84181534069160E-13 -1.96631736678240E-04 -8.49107841846085E-05  1.34952942800680E-13
  3.11385079947326E-13  9.48412957206136E-05  3.91544831731068E-05 -5.66969734680898E-12 -2.52767951102778E-12
 -6.18842874532915E-05 -3.26446484974019E-05  1.84456136450301E-05  8.09783981721561E-13 -4.56232337519180E-06
 -1.67874593745403E-13 -1.08122304781730E-05 -8.27100485156482E-14 -2.25149860810903E-05  3.35073436516098E-04
  1.75025347846560E-03  8.71540338187071E-04  8.37731185391160E-05  6.29797769537955E-04  4.24250515874703E-04
 -1.63906037227438E-05  3.20009612848987E-04  1.63238430128907E-04 -4.74225893817522E-05  1.81607657603523E-11
  7.83087068260291E-12  3.69592025636034E-12  1.96623214325870E-04  8.49071256322729E-05  7.38269046677153E-12
  6.27379626646253E-12 -9.48406440699026E-05 -3.91541748631490E-05 -1.61982258488053E-11 -9.22210847244958E-12
  6.18786057450616E-05  3.26421980684271E-05  1.84455507159960E-05 -2.79907773626328E-12 -4.56164590465631E-06
 -1.04574519090693E-12 -1.08111471693984E-05 -4.18054814338332E-13 -2.25148419970679E-05  3.33402813134522E-04
  1.74473441314793E-03  8.67146925677546E-04  8.32521703742706E-05 -3.22617761946535E-04 -1.63357726734847E-04
  4.71249636275895E-05 -6.43641959153464E-04 -4.30899356219614E-04  1.67297454393105E-05  2.49531278293314E-11
  1.66878105511712E-11  4.57131492682182E-12  1.99343072036744E-04  8.61559363283848E-05  1.54195722942715E-11
  8.88351232984700E-12 -9.45188490466333E-05 -3.90124158790015E-05 -1.01846615565534E-11 -8.23388327720790E-12
 -6.28074016263200E-05 -3.27412977958125E-05 -2.25020527812153E-05 -2.62897872681027E-12  1.11091236105941E-05
 -2.59568165060690E-12  4.58623251943052E-06 -2.06428896343213E-13  1.84426176893554E-05 -3.33411658180162E-04
 -1.74478464792232E-03 -8.67172168734734E-04 -8.32547716814168E-05 -3.22639876625114E-04 -1.63372860788579E-04
  4.71245200524234E-05 -6.43637253461812E-04 -4.30896720029686E-04  1.67295000998558E-05  3.57002858201653E-11
  3.57011478803113E-11  3.35327616006296E-13 -1.99342480478230E-04 -8.61557349107457E-05  7.98692463840559E-12
  4.00083757562594E-12  9.45224061977094E-05  3.90141026986823E-05  8.90548409360963E-12  4.88097504506257E-12
  6.28124752605798E-05  3.27434924874008E-05 -2.25022050567379E-05  1.43621577040798E-12  1.11089934673757E-05
 -7.46018025248806E-12  4.58699332644820E-06 -2.51642177584810E-12  1.84432128547708E-05 -6.98650653291196E-05
 -3.03864265395437E-04 -1.35197165703936E-04 -5.99942344063929E-06 -1.30066997180599E-05 -5.21383641652960E-05
 -2.44419969747335E-05  1.83473676116195E-04  1.43285203801309E-04 -2.08504690190469E-05 -2.88795622171214E-11
 -8.98953120507380E-12 -9.77006746949889E-13  2.45553416475544E-05  1.63411790295941E-05  8.83434804334791E-12
  5.26962823801417E-12  1.51519229093406E-05  2.86535500349939E-06 -2.17959566772206E-12 -1.12183456978121E-12
  2.83673482926542E-05  1.12662008069475E-05 -9.97644503375892E-07  4.04923552937942E-13 -4.30428142881224E-06
  2.11350672938755E-12  3.77209159963357E-06  1.99579783806255E-12  6.11044802078076E-06 -3.06928147673685E-04
 -1.42459816465235E-03 -8.80726379136781E-04 -8.21945155292365E-05  1.26394739819034E-03  9.15658807504570E-04
  1.63283736243534E-05  1.88961998303394E-03  1.61503337903314E-03 -2.81770793999148E-06  3.10970025456387E-11
  6.68216408332562E-12 -2.32801540467187E-13 -1.20407603650524E-04 -1.44092893729032E-04 -1.54746838303893E-11
 -7.31230099405828E-12  2.67418312221781E-05  3.25773571433550E-05 -2.73027269145640E-12 -9.41773115870885E-13
  4.65745755086593E-04  2.79807455304185E-04  1.52138833777424E-05  9.94517651178447E-13 -2.92507741753337E-05
 -1.76873613127081E-12 -1.53112198683636E-05 -4.28181779006491E-12  4.44655298020885E-05  3.06936347720056E-04
  1.42464218166460E-03  8.80748667690817E-04  8.21970073962312E-05  1.26392384158369E-03  9.15644333287377E-04
  1.63290323783766E-05  1.88958454996776E-03  1.61501284695702E-03 -2.81631643877520E-06 -1.04116056965589E-10
 -6.36235515039166E-11  1.23794935018901E-12  1.20411118988239E-04  1.44094801681657E-04 -8.49492190547384E-11
 -4.76976027990980E-11 -2.67436670237202E-05 -3.25780958337737E-05 -1.45354036487787E-11 -4.94670276468409E-12
 -4.65734709564668E-04 -2.79802607212965E-04  1.52135007943110E-05 -6.99634941552156E-12 -2.92494716043856E-05
  1.76228615144113E-11 -1.53106328321498E-05  2.57168173279321E-11  4.44659421161882E-05  6.98629940589917E-05
  3.03851243177595E-04  1.35192372101486E-04  5.99923221237098E-06 -1.30201608569158E-05 -5.21469474952169E-05
 -2.44416723337152E-05  1.83485013343407E-04  1.43295513050305E-04 -2.08501739281053E-05  9.07213477603225E-12
 -3.19905171841250E-12  2.73012709352344E-12 -2.45545407060642E-05 -1.63414972058855E-05  4.32245995519721E-12
  2.52645746228131E-12 -1.51496505292313E-05 -2.86428608492876E-06 -7.13417798833951E-12 -3.89185096608025E-12
 -2.83701427338527E-05 -1.12679508848408E-05 -9.96962244890602E-07  1.01439883989838E-12 -4.30431770510524E-06
  1.70443089586534E-13  3.77240409161353E-06 -1.02498263361766E-12  6.10998499499924E-06  6.84999570370775E-05
  2.99525236834879E-04  1.31782541529039E-04  5.79032803157289E-06 -1.69590461469648E-04 -1.31473680204332E-04
  2.07099432474584E-05  7.08505460526090E-07  4.41919913019804E-05  2.43144930025587E-05 -5.26205145592391E-12
 -9.60625908929169E-12  2.60186313849563E-12 -2.39428646405557E-05 -1.53850576075983E-05  8.93279050036665E-12
  4.93112828428892E-12 -1.52186669859414E-05 -2.75016565427476E-06 -1.94462527068150E-12 -1.56917567776006E-12
  2.46862879968881E-05  9.14782523565896E-06  6.55943095074369E-06  1.72980884950660E-12 -3.62286977664851E-06
  1.58283298890934E-12  4.06843044246413E-06  5.41741002983661E-13 -1.22995060523763E-06 -3.07166117472357E-04
 -1.41277970937070E-03 -8.79186947641582E-04 -8.22800813890251E-05 -1.88389003504591E-03 -1.62232592244271E-03
  3.32314970775404E-06 -1.26685290814975E-03 -9.17341521931760E-04 -1.58379296281123E-05 -1.51402912095345E-12
 -1.36410536101778E-11 -2.20026702788798E-12 -1.21212935136978E-04 -1.44288624769811E-04  1.92485137418573E-11
  1.05602944611954E-11  2.65868225021830E-05  3.25750461305677E-05  2.31123506943032E-11  1.15872623902665E-11
 -4.67095058990527E-04 -2.81130549548389E-04  4.41872145848074E-05 -2.41831684497256E-12  1.54798064488607E-05
  1.08424838356805E-12  2.94598379025275E-05  6.75522938117111E-12  1.55464199783920E-05  3.07174978787152E-04
  1.41282777005600E-03  8.79211091629916E-04  8.22824318037358E-05 -1.88390197434492E-03 -1.62233418696832E-03
  3.32352997125924E-06 -1.26683800691739E-03 -9.17331957764516E-04 -1.58380898162471E-05 -1.20365676123371E-10
 -7.35588137104780E-11  8.13540888717899E-13  1.21215379541956E-04  1.44289684554709E-04  1.36047176447426E-11
  4.60722426634312E-12 -2.65900823139821E-05 -3.25765453104980E-05  8.45666759990605E-11  4.73741595075239E-11
  4.67097943138220E-04  2.81131819912488E-04  4.41870460460776E-05 -7.03546358628924E-12  1.54793320580633E-05
  1.96809969217200E-11  2.94602295221770E-05 -2.52637716525183E-11  1.55457737451796E-05 -6.84942573887562E-05
 -2.99495630995030E-04 -1.31766762097785E-04 -5.78877825174118E-06 -1.69590701235425E-04 -1.31470728385359E-04
  2.07103885042647E-05  7.28006560432688E-07  4.42036942944354E-05  2.43138556952177E-05 -4.36553719779558E-11
 -2.29206614472978E-11 -2.90982165583234E-12  2.39357942630294E-05  1.53812125954746E-05 -1.07935134391769E-11
 -6.29386908480027E-12  1.52177135948125E-05  2.74964697042748E-06  1.92057923251121E-12  4.78956914025706E-13
 -2.46869318096065E-05 -9.14760103124981E-06  6.55925531955018E-06  2.43518051527063E-12 -3.62358644010748E-06
  3.93502812440282E-12  4.06857596481030E-06  1.52217683491072E-12 -1.23032558390686E-06  1.07145578306945E-04
  5.36156463659854E-05 -1.86923606885892E-05  5.41479182917811E-06  7.13271880255459E-06 -1.35374058704306E-05
 -1.12453481279001E-05 -9.33880576271306E-13 -2.74691038725188E-13  3.90489196571814E-06  1.54821711047746E-13
 -3.72449305873563E-07  1.14112777270967E-13  6.04926602213035E-06 -1.07168025249322E-04 -5.36233551821578E-05
  1.86966795466643E-05  5.41577264360113E-06  7.13340927108642E-06 -1.35437411273072E-05 -1.12480326144036E-05
  3.46281177455125E-12  7.01860738813426E-13 -3.90461709202813E-06  5.05076860243049E-13  3.72595020831000E-07
  2.58798566800292E-13 -6.04880838029960E-06 -1.07917467735429E-04 -5.30574064954933E-05  1.83087838540870E-05
  1.30791109823126E-05  1.09668515023599E-05 -5.56964165287369E-06 -7.14338680325732E-06  2.12842398033142E-12
 -4.32684210980779E-13 -3.90701669152601E-06 -2.99408709330807E-13  3.88232780426913E-07 -2.42895316968509E-13
  6.02660286097935E-06  1.07904247499506E-04  5.30514888148140E-05 -1.83070568010642E-05  1.30758376223798E-05
  1.09652920252266E-05 -5.56988822716781E-06 -7.14356670046820E-06 -1.06201601985296E-11 -6.59771801153114E-12
  3.90697630864549E-06 -2.22295490230831E-13 -3.88239582543888E-07 -2.66893978585750E-12 -6.02676262861516E-06
 -1.68097899569372E-04 -1.09006389456387E-04 -1.46810876560461E-06  5.11077973500103E-05  2.43521726812767E-05
  1.94598906588503E-05  1.29546488359095E-05  4.98630014484376E-13  1.15137568138096E-12 -4.76833126586243E-06
 -4.95990384157827E-13  3.86488325199684E-06  7.44833700831756E-14 -2.95625756287198E-06 -6.17540974406934E-04
 -1.01372648701099E-04  7.98156149970798E-05 -1.83312862370083E-04 -1.01642984251868E-04 -9.33350424896793E-05
 -5.74537035743063E-05  3.20740110547502E-12  5.64818539942179E-13 -1.00943627769749E-05  9.21855154403696E-14
  9.77570724844038E-06  1.21882157458859E-12 -2.33802431976687E-05  6.17526448496880E-04  1.01365775281776E-04
 -7.98135040304831E-05 -1.83309202657095E-04 -1.01641116518233E-04 -9.33375522130688E-05 -5.74545408038670E-05
 -1.27429368377157E-12  4.99235726306821E-12  1.00947260850946E-05  3.55039297486327E-12 -9.77550721162913E-06
  2.40777958491197E-12  2.33801697584222E-05  1.68101313076579E-04  1.09005805864258E-04  1.46719062844235E-06
  5.11089943475972E-05  2.43526819745002E-05  1.94588557727624E-05  1.29541562735890E-05 -1.35110848379295E-12
 -1.07523730743951E-12  4.76818779157726E-06 -4.04815333525923E-13 -3.86486014658331E-06  1.28200711615144E-13
  2.95638910235995E-06  1.63917642306001E-04  1.08793238983487E-04  2.15793695452889E-06 -2.00052250584669E-05
 -1.32944857253974E-05 -4.96004633924244E-05 -2.35492503062425E-05 -9.08146854851612E-14  1.98029019909592E-14
  4.85401744998912E-06 -1.84752114007546E-13 -3.77290268105329E-06  3.07912109848582E-14 -2.76839775039595E-06
 -6.26367954776206E-04 -1.03339621948447E-04  8.09597292191143E-05  9.28114442986358E-05  5.71482957689682E-05
  1.85042208426959E-04  1.02398104640800E-04  2.32936290661293E-12  1.55649940457007E-12 -1.00452254407400E-05
 -9.38612940904469E-13  9.77811259545181E-06 -7.07365066960567E-13  2.34997141937284E-05  6.26378763618538E-04
  1.03344780335249E-04 -8.09608339081186E-05  9.28095820481207E-05  5.71472705210802E-05  1.85044228953021E-04
  1.02398973047476E-04  4.64598036659315E-12  8.61562439231225E-12  1.00450113102647E-05 -1.36382498974799E-12
 -9.77818481008414E-06 -4.39297289918948E-12 -2.34997521458070E-05 -1.63895400904876E-04 -1.08785044199532E-04
 -2.16115958519046E-06 -2.00025831400374E-05 -1.32931003647319E-05 -4.95954931941831E-05 -2.35471602608005E-05
  2.28087915053156E-12  2.88358750215668E-12 -4.85386882644331E-06  3.27572310189431E-13  3.77271111028701E-06
  3.64327777932225E-14  2.76825154160080E-06
* ORBITAL    1    9
  6.79813304978510E-05  4.84797218870371E-04  2.56900490923023E-03  4.07061525097198E-03 -2.52241711833233E-04
 -8.38439827221081E-05 -2.77722373819756E-10 -6.12482901952174E-09 -1.00131243754162E-08 -1.05125813526716E-09
  6.50271026111271E-11 -8.29087268302885E-11 -1.92925580972260E-09 -4.79565877225584E-09 -5.92853057151548E-10
 -1.01316341683109E-10 -4.06813179147741E-12  9.75230532159143E-12  5.34809522614283E-11  1.08614897566605E-11
  7.96430104224521E-13  1.19364705413832E-05 -8.51666505195317E-05 -5.18376438086090E-05 -3.18291083899290E-12
 -1.67379520044744E-11 -1.38750315333476E-11  1.24263107694665E-04 -5.80318343123167E-04 -3.43029835148234E-04
  1.31141338430569E-11  1.18218955415613E-11  7.20435532949440E-12  3.70689883678212E-05  1.53598788000806E-06
 -2.52871360115406E-08  6.45146340755833E-11  8.22972228111832E-11  1.39139527278222E-12  2.66580995111212E-12
  8.01622220304853E-11  1.19487963691222E-10 -1.82876608861559E-12 -1.49303245857067E-12  4.31189236301785E-11
  7.98037550159393E-11  1.09194975934181E-12  1.88565548914703E-12 -1.74502744498020E-10 -1.78951345496634E-10
  4.66118915415823E-08 -8.35702646396394E-13 -8.36001268795818E-07  3.61624319917711E-13 -7.47580900245628E-06
  3.63376545708432E-13  5.84634853164269E-07  1.41630036731857E-12  1.05299453287585E-05  4.58721403932462E-01
 -6.23921736617940E-04  5.18721502263233E-04  3.69648634198751E-04  2.40997003809341E-03  1.12710175594599E-03
  4.27339859244349E-04  2.36785138858285E-03  1.12312646639172E-03  4.26704850493370E-04  3.59777907538813E-11
 -9.70347347837012E-11 -9.31602022088665E-12 -1.16804265541476E-04 -8.54719403751996E-05 -2.50276408196236E-11
 -1.69445440005885E-11 -1.83436214847483E-04 -2.13545407426784E-05 -2.96854473553146E-11 -2.18824080607490E-11
  2.30646746528064E-06  1.05566537952938E-06 -5.69957429540240E-05  4.29385609819318E-12 -4.98162830396661E-05
  1.59705189546829E-11 -4.96887882345268E-05 -7.38482181871762E-13  5.71100931861857E-05  5.38982608734698E-01
 -5.17663367365054E-04  6.78721379508265E-04  4.37211866832870E-04 -2.79028876176462E-03 -1.35133969109252E-03
 -5.05257391983509E-04  2.74603144221237E-03  1.34668521520912E-03  5.04592016114385E-04 -1.42499408996354E-10
 -5.69539470896813E-12  2.68982506894982E-13  1.33519888879487E-04  9.63082661443291E-05 -5.75304688021899E-12
 -8.91544516400662E-13 -2.22392160386402E-04 -2.71588507685462E-05  5.57489117562775E-12  1.38314613702904E-12
  2.67375263650935E-06  1.29260493681427E-06 -6.82896021599568E-05  6.58487446703028E-14 -5.91904137014567E-05
  2.80399312178046E-12  5.90033721213811E-05 -4.44443422364101E-13 -6.84084728097069E-05  5.38978914968091E-01
 -5.17638949445923E-04  6.78728983104328E-04  4.37210781727269E-04  2.79028703159885E-03  1.35134486363058E-03
  5.05254907034661E-04 -2.74600456415110E-03 -1.34666762328158E-03 -5.04587544969531E-04 -1.60391513521478E-10
 -1.52223868024660E-10 -1.56092517487566E-11  1.33521340954368E-04  9.63091308418178E-05  3.72460232351377E-11
  2.48159411095983E-11 -2.22392113346624E-04 -2.71595039307118E-05 -3.94525591913457E-11 -2.58467880254005E-11
  2.67493972755449E-06  1.29339538263506E-06  6.82897657771201E-05 -5.17213625409729E-12  5.91898972232408E-05
  2.33525722551120E-11 -5.90034116716431E-05 -2.10312973449804E-13  6.84078836221185E-05  4.58727185668425E-01
 -6.23935584285469E-04  5.18722152987646E-04  3.69651696045401E-04 -2.41000353463333E-03 -1.12712039207091E-03
 -4.27345878083117E-04 -2.36787851807062E-03 -1.12314030566239E-03 -4.26710474628908E-04 -1.68303446409727E-10
 -1.45624645431432E-10 -1.28641046191043E-11 -1.16803010048142E-04 -8.54711449969610E-05  3.93919032068095E-11
  2.68067542232148E-11 -1.83438236601769E-04 -2.13545679719365E-05  3.78976702135476E-11  2.60112383611841E-11
  2.30777318825310E-06  1.05631302169483E-06  5.69964585912131E-05  5.17034065908962E-12  4.98168053438197E-05
  2.23884758649274E-11  4.96895422329555E-05 -3.73128220806124E-13 -5.71108433098608E-05 -4.42432008789249E-04
 -2.24090072768267E-03 -1.09939215745082E-03 -1.01102568417547E-04  9.39752308824309E-05  6.06021832384903E-05
 -2.36207808085031E-06  3.70591694457535E-04  1.98664302759000E-04 -6.45682725544744E-05  3.21413412113907E-11
  2.39373440109949E-11 -1.76019511285712E-15 -2.62702540652929E-05 -1.11806035253661E-05 -5.24385826484381E-12
 -1.84565654173208E-12  1.02227161864622E-04  3.85023758991884E-05  3.82926013914397E-11  1.93437773953982E-11
 -2.24707454086051E-05 -1.36372601945005E-05  1.29871161722411E-05 -8.09407000749278E-12 -2.07390415766425E-06
 -4.98248429120005E-12 -1.70263324320330E-06  3.23103924711401E-12 -2.59010079611116E-06 -4.42447678523332E-04
 -2.24098931083509E-03 -1.09943850090364E-03 -1.01107824236867E-04 -9.39947342500853E-05 -6.06152271901562E-05
  2.36181317479720E-06 -3.70629537841457E-04 -1.98690705393492E-04  6.45677440175739E-05  1.70139722915476E-11
  5.41603141101749E-12 -5.18244518765844E-12 -2.62742338318453E-05 -1.11825350712803E-05 -8.61113677026561E-12
 -8.45925423857876E-12  1.02233606937353E-04  3.85055089072409E-05  4.67213006894524E-12  1.84533018517227E-12
 -2.24722713884894E-05 -1.36374071432868E-05 -1.29882840488321E-05  6.35444070700914E-13  2.07518022285222E-06
 -2.05110737743827E-12  1.70346388724859E-06  1.61710033508135E-12  2.59022463183659E-06 -4.43909540149608E-04
 -2.25878545256899E-03 -1.10253968687109E-03 -1.00999358873440E-04  3.87436563853825E-04  2.01551278380599E-04
 -6.46255994542090E-05  9.47576078662899E-05  6.09698651502158E-05 -2.38733649150573E-06 -6.43990216236117E-11
 -2.75444633237287E-11 -6.84881310988076E-12 -2.64102248331226E-05 -1.12423485206318E-05 -1.63160102526683E-12
 -2.83629693204430E-12  1.02905042647870E-04  3.87068493356708E-05  1.42847379873902E-11  1.13154457370355E-11
  2.62346259869751E-05  1.41650586720464E-05  2.58215772459901E-06 -1.29158795656619E-13 -1.72402813951913E-06
  4.33674149450008E-12 -2.24721189307063E-06  6.50691179553379E-13 -1.33820464267585E-05 -4.43942097328625E-04
 -2.25896687926562E-03 -1.10263267291287E-03 -1.01009386950267E-04 -3.87481134542300E-04 -2.01582001886964E-04
  6.46253322947889E-05 -9.47965851542780E-05 -6.09957917322939E-05  2.38727105078931E-06  1.20599451291792E-10
  5.64966227734968E-11  5.62308096094927E-13 -2.64183492192142E-05 -1.12460237379340E-05 -8.64828378831038E-12
 -4.00122949384816E-12  1.02917981503914E-04  3.87130513465786E-05  7.83006584958874E-12  2.82228232643118E-12
  2.62355073573479E-05  1.41647278330570E-05 -2.58259769417207E-06 -1.20942802763388E-12  1.72539990464599E-06
 -1.10115694567296E-11  2.24835023384866E-06 -4.19632953065060E-12  1.33844382006737E-05 -2.07387036242300E-04
 -8.92586376949952E-04 -5.45047090289414E-04 -5.09092369406111E-05 -7.95047086243015E-04 -6.35002598498860E-04
 -4.70659378313644E-05  8.66354273576141E-04  8.31024605957139E-04 -3.93082549114513E-06  9.33367760016703E-11
  5.16192658620522E-12 -2.13436081628094E-13  1.63289654322482E-05  6.96744938839354E-05 -7.42041963756768E-11
 -3.81609240734197E-11 -1.94893034462392E-05 -3.62866404505869E-06  2.14725003703771E-11  9.87895667332533E-12
  2.17784538231843E-04  1.44717986812717E-04  1.02118515886032E-05 -3.64704842907219E-12 -2.93413237466427E-06
 -5.16093102223036E-12  1.37130038130519E-05 -2.31499548326972E-11 -4.27491850716218E-05 -2.35837460872947E-04
 -1.03367742100006E-03 -6.35497167232835E-04 -6.06300003497627E-05  9.55606747864596E-04  7.42006172496111E-04
  4.58046946029253E-05  1.10774316002465E-03  1.02809284916890E-03 -2.46846074239806E-06 -7.70011991293119E-11
  2.43577674085349E-12 -2.15699830658387E-12 -2.62321226263916E-05 -8.27041734486676E-05  9.58640158630800E-12
  2.48308996815877E-12 -1.81945368959610E-05 -6.01000622270711E-07  6.58141730736717E-12  2.81105594179932E-12
  2.78918278931872E-04  1.80636290253196E-04  1.24022906035946E-05  1.16759129161318E-12 -6.58728030917486E-06
  8.08735925045495E-13 -1.57478315022387E-05  6.36203003040486E-13  4.82222289786581E-05 -2.35809209177344E-04
 -1.03352095057258E-03 -6.35417075744215E-04 -6.06215127922737E-05 -9.55608152074307E-04 -7.42006260068782E-04
 -4.58042918988560E-05 -1.10775399400392E-03 -1.02809553603956E-03  2.47021241947930E-06  9.65658882232310E-11
  5.14379264283007E-11 -2.98386362823057E-12 -2.62351718649356E-05 -8.27056183065742E-05  6.87368390475996E-11
  3.93930946455590E-11 -1.82053109666967E-05 -6.06370667156167E-07  1.20648771555800E-11  5.40118680969666E-12
  2.78927167796927E-04  1.80640175960403E-04 -1.24039957678701E-05  5.05031210119285E-12  6.58789082813199E-06
 -1.33218377103783E-11  1.57473941902450E-05 -2.10452107790631E-11 -4.82228235353655E-05 -2.07385576436431E-04
 -8.92575273416207E-04 -5.45041786042886E-04 -5.09084580205769E-05  7.95071923768443E-04  6.35020584429582E-04
  4.70664984793808E-05 -8.66358268618638E-04 -8.31029715118728E-04  3.93091805377563E-06  5.12870729028093E-11
  4.70338850272078E-11 -3.53806700112708E-12  1.63302224638241E-05  6.96761014399952E-05  6.39720237207748E-11
  3.67960379802292E-11 -1.94906055313889E-05 -3.62911265172311E-06 -9.10019546602019E-12 -3.51755797507454E-12
  2.17789033907992E-04  1.44720972133061E-04 -1.02118915895813E-05 -5.14030038103344E-12  2.93399288434918E-06
 -1.29318863940226E-11 -1.37136830843205E-05 -2.04283100156033E-11  4.27497275229743E-05 -2.09295436125949E-04
 -8.89007626433058E-04 -5.46928052450698E-04 -5.12324381761310E-05  8.48554557494462E-04  8.37856290672724E-04
 -4.69088474649041E-06 -7.95452131986299E-04 -6.36025432729927E-04 -4.69943977662328E-05  1.26462080981360E-10
  5.70141500588503E-11 -9.11793923059458E-13  1.71231169873857E-05  6.97697015956642E-05  3.39950744697053E-12
 -8.73115762659343E-13 -2.05185473249168E-05 -3.82324494126615E-06 -5.63097340312710E-11 -2.74039658187561E-11
 -2.16429113869380E-04 -1.45484646247980E-04  4.25146307934412E-05 -6.61584901505956E-12  1.38405699991842E-05
 -1.64485487357323E-11 -2.69634624012116E-06  1.74924947379545E-11 -1.08462884555637E-05 -2.37767820087789E-04
 -1.02944604707363E-03 -6.37234873739370E-04 -6.09489177982110E-05 -1.09073111356094E-03 -1.03592298496515E-03
  3.30567418601466E-06 -9.56639724633262E-04 -7.43393631651691E-04 -4.56982086192836E-05 -5.69213359855277E-11
 -2.11986291435459E-11 -3.34970723553566E-12 -2.70696760822882E-05 -8.28118663797768E-05  1.33210276475464E-11
  1.01413058289138E-11 -1.92033223244763E-05 -8.03522111799865E-07  4.76265380936828E-12  6.47717476516143E-12
 -2.77948396145204E-04 -1.81602808219640E-04  4.79614458841407E-05 -3.60466415338537E-12  1.59025206098476E-05
  4.53920531771323E-12  6.39885785055964E-06  3.30278192101170E-12  1.30545209366901E-05 -2.37809089877887E-04
 -1.02967801059476E-03 -6.37350527028674E-04 -6.09607540377415E-05  1.09070393325067E-03  1.03590486117938E-03
 -3.30439611130229E-06  9.56616208338493E-04  7.43377210312082E-04  4.56979576973494E-05  4.55184773209538E-11
  6.10061121398337E-11 -2.52566877425520E-12 -2.70656736029170E-05 -8.28088990494755E-05 -6.84593831059276E-12
 -1.03840706512609E-12 -1.91851170322795E-05 -7.94795780819133E-07 -6.49854189592665E-11 -3.68435142836010E-11
 -2.77934656290805E-04 -1.81595872250080E-04 -4.79603330512522E-05  6.22958169633669E-12 -1.59026207473205E-05
 -1.55662946799136E-11 -6.39808977081824E-06  1.92476048588537E-11 -1.30508087654623E-05 -2.09293000079602E-04
 -8.88989702006131E-04 -5.46918573824139E-04 -5.12309318298245E-05 -8.48566653569594E-04 -8.37866785164361E-04
  4.69135225517319E-06  7.95481945364371E-04  6.36047295879340E-04  4.69952287326792E-05  9.18524070271645E-11
  3.42874012086752E-11 -2.00823115137173E-12  1.71244131165738E-05  6.97712186866538E-05 -2.77345098743129E-11
 -1.54010131676087E-11 -2.05203626388227E-05 -3.82401315639607E-06  7.27479471197032E-11  4.27990971610540E-11
 -2.16435910727581E-04 -1.45488577653288E-04 -4.25152925793476E-05 -2.29641044717010E-12 -1.38414286023226E-05
 -1.14456511790727E-11  2.69647275693573E-06  2.30674324840276E-11  1.08462928595345E-05  1.61697310862685E-04
  7.91090060834513E-05 -3.48004789211172E-05  3.16364836134186E-07  6.85681093616490E-07 -3.02210048245335E-05
 -2.37394222943384E-05 -6.24919316437296E-12 -4.68165108602046E-12  5.21721813240655E-07  8.91331091841706E-13
  1.10977079021063E-06 -1.02108474002209E-12  5.94961162790886E-06  1.61687333647973E-04  7.91051049939992E-05
 -3.47984917698334E-05 -3.15084431605230E-07 -6.84668567058547E-07  3.02186517807756E-05  2.37383416711543E-05
 -1.00438456994631E-11 -4.15705462794613E-12  5.21891685292837E-07 -2.35659016672286E-12  1.10969900731905E-06
 -1.26789264380048E-13  5.94960407733655E-06  1.69195281085732E-04  7.68319593591814E-05 -3.47396257751043E-05
 -2.94390149556279E-05 -2.31299335489575E-05  3.20861830584869E-07  6.84517278034323E-07 -3.94173728331695E-12
  2.99075290602054E-13  5.21738722711012E-07  3.55699304217392E-13  1.07870551719980E-06  3.28167959813665E-13
 -5.97546753056612E-06  1.69210592870711E-04  7.68376154785284E-05 -3.47421128694272E-05  2.94434351710157E-05
  2.31318942821415E-05 -3.18843887764896E-07 -6.83090313008292E-07 -1.55671712372193E-11 -1.02286983797497E-11
  5.22118066304066E-07 -1.18856383892149E-13  1.07846073668012E-06 -4.29947028067269E-12 -5.97523570692244E-06
 -1.84015398830168E-04  4.36276793260204E-05  2.30302954270760E-05  8.00465936102910E-05  4.45329468832292E-05
 -7.20507875622644E-05 -4.00613207757348E-05  2.31376694000621E-11  7.59917332490123E-12  6.18566394655037E-06
 -8.88979767562641E-13  9.90378818368874E-06 -7.04194861080750E-12 -1.56066598548324E-05 -2.45783177323036E-04
  3.68888703168174E-05  3.33449437322120E-05 -9.84557080502031E-05 -5.48087096540708E-05 -8.11076430612324E-05
 -4.65188835783310E-05 -3.03748281239980E-12 -1.04855844486603E-12 -7.83159441543325E-06  2.01124320107752E-13
  1.06739450679514E-05  2.24443141815643E-13 -1.75325113788913E-05 -2.45848839075701E-04  3.68627840207436E-05
  3.33561321584821E-05  9.84740332655018E-05  5.48181266534647E-05  8.10985764526471E-05  4.65149903410984E-05
  2.59203359503818E-12 -2.71317702798126E-12 -7.83088827137059E-06 -2.99371835074702E-12  1.06743762970255E-05
 -2.11418767659735E-12 -1.75334078886272E-05 -1.84011100436938E-04  4.36304485348952E-05  2.30293278375868E-05
 -8.00454260701691E-05 -4.45327086548352E-05  7.20520215277798E-05  4.00619574683133E-05 -4.59203966637620E-13
 -4.07629208730082E-12  6.18574186380453E-06 -3.18873623327663E-12  9.90380491923228E-06  1.95789549217733E-12
 -1.56066128530911E-05 -1.93765414606119E-04  4.48441328069964E-05  2.45300670983451E-05 -7.14844205103714E-05
 -3.97311668439195E-05  8.21367384113667E-05  4.51565311218264E-05 -6.30373694978122E-12 -9.35116873987347E-12
  6.07465004581627E-06 -8.33725831454977E-13  9.96199314529938E-06  2.90745802807847E-12  1.58607283476707E-05
 -2.56385577804485E-04  3.78575973650598E-05  3.49735312333077E-05  8.04601351485602E-05  4.61502418050808E-05
  1.00749952351111E-04  5.55289502011039E-05  2.52636214928752E-12  3.50906430334032E-12 -7.70945556795747E-06
 -7.06114544922565E-13  1.07360996053805E-05 -5.16245497461999E-13  1.77968900990564E-05 -2.56289824957963E-04
  3.78935012761728E-05  3.49572797535395E-05 -8.04711568565511E-05 -4.61548213850726E-05 -1.00723458614772E-04
 -5.55158772187315E-05 -5.54410300469684E-12 -7.14855227289894E-12 -7.71038148065626E-06  9.33142006125330E-13
  1.07352294298269E-05  3.59744508849878E-12  1.77955404333428E-05 -1.93765546445654E-04  4.48448842985580E-05
  2.45296125649342E-05  7.14858173989807E-05  3.97320766370590E-05 -8.21378102379988E-05 -4.51575160504083E-05
 -1.06698138916439E-12 -4.40205468357078E-12  6.07452696320130E-06  1.73143406597902E-12  9.96212184935211E-06
 -4.20423770833883E-12  1.58609416749158E-05
* ORBITAL    1   10
  7.25845239330192E-06  5.22689042199794E-05  2.49780314174905E-04  9.15265046395424E-04  9.72232391696643E-05
 -4.25590523975537E-05  7.32276181814858E-10  1.10469306112096E-08  6.87182106629677E-08  1.65294968254098E-08
  1.18021934751578E-08  2.51185688958508E-09  4.75090549395586E-08  2.64749773102351E-07  7.29093649392376E-08
  5.42911705647311E-08  3.47921300289437E-12  3.61073964648977E-12 -5.09882528010409E-12 -1.53272547081689E-12
 -5.87139167291993E-13  9.49508108207422E-05  1.92035134529429E-04  1.22287942072289E-04 -2.08784957204576E-12
 -1.79924279038278E-12 -3.82692641518814E-12 -7.33979712030367E-05 -1.36624399391181E-04 -8.71066904044360E-05
 -1.80005166119038E-12 -2.45229456565231E-12 -3.69350346253105E-12 -8.48027754883506E-06 -5.46074791433315E-05
 -4.52795718420233E-05  1.60463911889179E-09  1.83208332544369E-09  8.47893062521351E-13  8.21756607457904E-13
 -6.53267000925720E-09 -8.76874482889513E-09 -2.87251848995001E-13 -2.49451115504619E-13 -6.79615674438693E-10
 -9.27304542230153E-10  7.18318931267395E-13  1.42871991237818E-12 -1.96505034641784E-09 -1.94964716765817E-09
 -1.37682690989117E-06  3.13534083443582E-13 -1.89440744896199E-06 -1.20738203950489E-13  1.25304529483960E-06
 -2.89490332681924E-13  2.87191615394847E-06 -3.53188045862652E-13 -3.14702104608438E-06  3.15740421873928E-04
  9.45178275920022E-04  6.17688028437610E-04  9.57162446467120E-05 -3.56352838794521E-04 -3.29590597532447E-04
  2.01058035705658E-05  7.51709940067559E-04  9.30293455175065E-04  4.57885527447598E-05  4.90883178962156E-11
  4.77991322633308E-11  5.90419035389028E-12 -4.00083198242069E-05 -4.00372528317864E-05  1.59197732245143E-11
  1.48002351791696E-11  1.40677994249550E-05 -1.03321222428874E-05  6.10564395651012E-12  3.25269836698486E-12
 -1.56366507868202E-04 -1.60950815109782E-04  6.43292308783423E-06 -1.32192836604149E-12 -8.87759670238029E-07
 -6.62814049638125E-12  1.21031169563539E-06 -2.92755999178278E-12  2.62311753426575E-06  1.55815992772567E-04
  7.29224597868364E-04  4.04025124436514E-04  4.98853661913215E-05  5.84654375459380E-05  3.15051268998102E-05
 -1.50595117006903E-05  3.10392730550353E-04  2.87358787552747E-04 -2.41960716389963E-06  6.30963899318459E-12
  5.36467881631302E-12  4.28326380135865E-13  2.42212964243106E-05  1.50653575728502E-05  1.70617682282940E-12
  1.01893182878485E-12 -2.54893147984996E-05 -1.47408750436007E-05 -1.48610370133596E-12 -1.03406431188402E-12
 -6.88707273249112E-05 -5.13154854953050E-05 -2.91867396116439E-06  1.84416731808899E-13 -4.30314123444293E-06
 -4.76756340817601E-13  1.26166353725616E-06 -4.70872118824031E-13 -1.04139912494331E-05  1.55702756800719E-04
  7.28836333062835E-04  4.03809668576144E-04  4.98656864479798E-05 -5.83385889468162E-05 -3.14110436004282E-05
  1.50392690011214E-05 -3.10058593875008E-04 -2.87014416728805E-04  2.42811721493323E-06  2.06941179958198E-13
  7.05191487875704E-13 -2.14042938583696E-13  2.42014105352303E-05  1.50504045222195E-05 -9.85882320435586E-13
 -4.90951946684337E-13 -2.54827421107390E-05 -1.47315842989065E-05 -3.59935758110736E-14 -1.49262956040649E-14
 -6.87983955923235E-05 -5.12563988718017E-05  2.91919671779082E-06 -5.82947831973504E-14  4.30158741229588E-06
 -9.30137148706853E-14 -1.26270983509988E-06 -2.98021324638041E-13  1.04090640821508E-05  3.15460441746104E-04
  9.44365951871049E-04  6.17143424329972E-04  9.56328873368090E-05  3.55963643617029E-04  3.29236687345658E-04
 -2.00883439698771E-05 -7.51032678871294E-04 -9.29450694816797E-04 -4.57462949187147E-05  3.22333254351127E-12
  2.40173985095935E-12 -1.06548263764324E-12 -4.00009358316570E-05 -4.00203886918968E-05  1.40662266745934E-12
 -1.52405665414189E-13  1.40606868548404E-05 -1.03162130624704E-05 -2.60755102310167E-12 -1.76493779266633E-12
 -1.56220140874516E-04 -1.60802525047675E-04 -6.42919932489842E-06  1.35985901814232E-13  8.89501849111352E-07
  7.11635469503314E-14 -1.20566878803657E-06 -3.98432355933003E-14 -2.61901484759562E-06 -1.28623053251849E-02
  8.05863641680813E-04  3.23281448155563E-04 -2.23405430472210E-05  1.38061744259479E-03  8.42283652725185E-04
 -1.32556133671418E-04 -7.87830601059457E-04 -6.19777044099969E-04  1.09437454986657E-05  4.08510653411969E-11
  3.05235363600506E-11  7.14654333630682E-13 -4.47557209029581E-04 -2.26100255236594E-04 -1.56847688960111E-11
 -9.14192147913262E-12 -8.10894644389372E-05 -4.71148929279603E-05  2.54906365019063E-11  1.38188101799598E-11
  2.77537723224617E-04  1.56513493109432E-04 -1.76771028896918E-05 -6.72278575921107E-12  2.20128603021251E-05
 -7.06561181877244E-12 -3.94996066119278E-05  4.43946373523199E-12  1.08001363429122E-05 -1.28493268527249E-02
  8.04766411648471E-04  3.22818477349472E-04 -2.23314879619757E-05 -1.37959796483379E-03 -8.41662374040747E-04
  1.32453394827602E-04  7.86996256028111E-04  6.19128169180564E-04 -1.09309257104653E-05 -3.33784258057696E-11
 -2.41589879978108E-11  3.47301625894757E-13 -4.47222225145200E-04 -2.25930250145022E-04 -5.87150841272530E-12
 -3.63777809457941E-12 -8.09921716263635E-05 -4.70610212682766E-05  1.75732180102449E-12  1.32844518621597E-12
  2.77253523609815E-04  1.56354010044773E-04  1.76565809783604E-05  8.42750915036889E-13 -2.19904007320291E-05
  5.12992165962469E-12  3.94705566385069E-05 -1.70981783224624E-12 -1.07920043041415E-05  1.92070140082702E-03
 -1.55805551356334E-04 -1.06700964386250E-04 -1.32117198307222E-05  6.82066840702165E-05  6.32204299765229E-05
  1.40716106123985E-06  5.56759315239311E-05  3.88217378387586E-05  1.51018390777135E-05 -3.19181640828141E-12
 -2.36198573156581E-12  4.92333936488187E-13  2.32276953371318E-05  1.54905671865130E-05 -7.97955377631311E-12
 -4.45294896481004E-12  4.35666314002925E-05  2.41924111154890E-05 -6.56474103362669E-13 -5.80390453108595E-13
  3.90727820389511E-05  2.34993727899450E-05  1.36179830575035E-06  1.58988550404359E-12  3.81121430888246E-06
  7.78428502890279E-13 -5.85670897693023E-06  5.26520770567113E-13 -1.44101091621923E-05  1.91956673339673E-03
 -1.55831150006934E-04 -1.06702748785281E-04 -1.32120381703951E-05 -6.81255367510957E-05 -6.31523449095368E-05
 -1.40416371482450E-06 -5.55319450536533E-05 -3.87455603182595E-05 -1.50946868495949E-05  1.97246577203613E-12
  1.23199805583247E-12  1.66310464751981E-14  2.32271312915578E-05  1.54825197194282E-05  5.28518804546163E-13
  2.80269241641680E-13  4.35498667088413E-05  2.41831984300116E-05  3.82359550277690E-13  2.72199850642580E-13
  3.90540195533542E-05  2.34886381309478E-05 -1.36017434374817E-06  6.94298683103629E-14 -3.80790275091593E-06
 -3.13845802289767E-13  5.85258033339405E-06  1.15355978336297E-13  1.44031910440267E-05 -6.86845261504652E-01
 -5.41417463560596E-03 -1.47036124173247E-03 -4.48972132416172E-04  4.17706733204073E-04  8.40427751306268E-05
 -2.10070132206761E-04  6.91556040943415E-04  4.46179806425239E-04  3.51366034549563E-04 -8.80455926359869E-11
 -5.80705828659355E-11  2.18187027616777E-12  3.31068203150432E-04  2.71415722206599E-05  1.22981954115930E-11
  6.09645640670900E-12  7.34228937890133E-04  1.20024380633395E-04  1.32433427646667E-11  7.17036507543494E-12
 -9.90380790573760E-05  7.52709253157223E-06 -5.12039708238878E-04  5.23354070899513E-12 -7.31254095785090E-06
  1.53402947152932E-11 -2.13505892554186E-05  2.55493557250612E-12  8.72289358312991E-05 -1.30559363205356E-01
 -5.67030908305813E-04 -1.08342864106464E-04 -8.48566469685558E-05  7.94418085757804E-04  5.02581271223517E-04
  2.53377800747039E-06  5.58766130202919E-04  3.36803677518965E-04  4.78807828176161E-05 -2.07890647650981E-12
 -3.33596631709244E-12 -1.11084482534257E-12  1.26015001878736E-04  8.25697890104585E-05  3.96132481078266E-12
  2.54733935275916E-12  1.13332263222283E-04  1.74359730517125E-05 -1.21949236085937E-12 -1.07485286561144E-12
  1.98872209451874E-04  1.04156127890094E-04 -8.27136937128402E-05  3.98346499703840E-13 -1.93527872244844E-05
  4.27618970373798E-13 -2.50788345498151E-05  1.80793318425843E-13 -1.23930767663813E-05 -1.30364855800254E-01
 -5.65969853261617E-04 -1.08102674827294E-04 -8.47297203903199E-05 -7.93891650484157E-04 -5.02231452395210E-04
 -2.50725491590398E-06 -5.58302283476931E-04 -3.36520428708997E-04 -4.77931471954132E-05  1.23007343984776E-11
  9.24909213080983E-12  3.59426122825174E-13  1.25955288124521E-04  8.25062436291026E-05 -4.74957104466452E-12
 -2.77291696869285E-12  1.13153884230262E-04  1.74085437058473E-05 -7.62562339821155E-12 -4.41575627052341E-12
  1.98735812419636E-04  1.04075296982834E-04  8.25845652127815E-05  1.90381117822624E-12  1.93377568985109E-05
 -1.74446478501624E-12  2.50631078153131E-05  1.70638390062521E-12  1.23717035193235E-05 -6.86211828628054E-01
 -5.40940953211869E-03 -1.46911698618998E-03 -4.48570042630083E-04 -4.17349126734361E-04 -8.39693711871413E-05
  2.09884878790677E-04 -6.90912801465122E-04 -4.45771558490961E-04 -3.51045460665432E-04  1.47826678191766E-11
  1.02177070412093E-11  1.08262528619553E-12  3.30771644818778E-04  2.71210506039974E-05 -7.62214989106101E-12
 -2.79584616577452E-12  7.33563886976398E-04  1.19917164321356E-04  1.18209903032486E-11  5.97510488170352E-12
 -9.89608079972744E-05  7.51387210832637E-06  5.11574528249643E-04 -2.49549188136415E-12  7.30429326213671E-06
 -1.88568100615656E-12  2.13318331557126E-05  2.93758305335434E-12 -8.71467439485937E-05  1.13341701721293E-01
  1.60315920775581E-03  5.83915532520019E-04  1.11625693544858E-04 -4.48983120736039E-04 -2.90794005208227E-04
 -5.87314508110110E-05  3.55159432595186E-04  2.69009900752693E-04  4.14743584383277E-05 -7.16823987874595E-12
 -5.01864435675649E-12 -2.14802877541911E-13  4.78893073041453E-05  5.09597890072633E-05 -5.17121617781901E-12
 -2.61870126003972E-12 -1.89325232194866E-04 -4.84165590922673E-05  1.55167046956073E-11  9.89139063070265E-12
  9.68528249542439E-05  5.60892499648741E-05  2.36894434230164E-05  1.17337764410491E-12 -1.34288518528421E-06
  5.69166209768321E-13  9.04329691289783E-06 -3.93694929150891E-12 -1.16785307503668E-04  1.34657141946627E-02
  6.11395166289347E-04  2.87830764797235E-04  4.21442410734332E-05 -7.94195070415358E-05 -4.84675158681164E-05
  8.89143672933154E-06  1.23110195583681E-04  9.38773430198847E-05  1.01673763454624E-05 -4.02797950123401E-12
 -2.62178151875118E-12 -7.62814878936853E-14 -3.55177246590871E-05 -2.17176812401730E-05 -2.61677350490991E-14
  3.16345976886431E-14 -4.20290452052999E-05 -1.42689239353074E-05 -6.11126712953670E-13 -4.42020221687125E-13
  8.91916825449339E-07  4.21959215602063E-06  1.87695938440701E-06 -3.05644355300522E-13 -4.08208628724088E-06
  3.97872610516378E-13  1.95837981886457E-06 -3.54952070536110E-13  2.00489595644911E-05  1.34379096947983E-02
  6.10954902381454E-04  2.87646799433553E-04  4.21054416337101E-05  7.96012920853346E-05  4.85845297475804E-05
 -8.87826508398169E-06 -1.22869337063351E-04 -9.37160469426549E-05 -1.01610628223668E-05 -3.86911533654552E-12
 -1.72686080833225E-12  5.28740308777866E-13 -3.54715827661630E-05 -2.16907428929895E-05 -2.86967654943222E-12
 -1.47249569921944E-12 -4.19792053461703E-05 -1.42562688714731E-05 -2.00805811754354E-12 -1.21230005149115E-12
  8.37989284666427E-07  4.19198426370936E-06 -1.86941396881252E-06 -4.44705727149964E-13  4.07805776490355E-06
  3.32720404088424E-13 -1.96338644995991E-06  3.66583630961521E-13 -2.00145916650034E-05  1.13240695970888E-01
  1.60176386924048E-03  5.83401195188242E-04  1.11522893334434E-04  4.48465188149979E-04  2.90458423729465E-04
  5.86801135056955E-05 -3.54766236383944E-04 -2.68721693606021E-04 -4.14384734732309E-05 -4.48484638742169E-12
 -2.81784294066415E-12 -4.34734606415076E-13  4.78143322871860E-05  5.08996159719468E-05  4.46605031134655E-14
 -3.22352768560366E-13 -1.89161813894029E-04 -4.83768419080917E-05 -2.01466377972796E-12 -1.20187940740916E-12
  9.67312771560918E-05  5.60229187083027E-05 -2.36689811315597E-05 -1.52153909327669E-13  1.33963035440468E-06
  5.11362389560621E-13 -9.03222566679746E-06 -7.85171586752118E-13  1.16679182008561E-04  7.44505383176193E-04
  1.87001286228643E-04 -1.61005279606253E-04  1.65269020312366E-05 -1.51621664616779E-05 -1.62654408326689E-04
 -7.38565498862424E-05 -1.59435195208192E-12 -2.37371407168713E-12  4.96083615901456E-08  1.07204869016817E-13
  1.73555483721122E-05 -9.09824968099524E-13 -6.12172079866558E-06  7.43784356661742E-04  1.86809479766630E-04
 -1.60857087302615E-04 -1.65138313970057E-05  1.51508378610777E-05  1.62503191860347E-04  7.37885306966376E-05
  5.70027811383238E-12  3.32008016122450E-12  4.95309002104945E-08  1.95249053810526E-12  1.73374309431212E-05
 -9.71025842521914E-15 -6.11581033110159E-06  4.57528144621749E-05  7.13132972366087E-05  1.98956268005022E-05
 -6.97619573643632E-06 -3.07132326253108E-06 -1.13637595759789E-05 -2.99045481700305E-06  1.19509252873844E-12
  6.80371942365129E-13  1.81882586520449E-06  3.00178878892996E-13 -2.76345249532282E-06 -2.89908022239890E-13
  8.54483358155950E-07  4.58331220252185E-05  7.13497451724967E-05  1.98843315421862E-05  6.99414914753495E-06
  3.08219686171442E-06  1.13588126599620E-05  2.99215499485644E-06 -8.67470634428340E-13 -5.22522302787157E-13
  1.81783076118794E-06 -1.41375018351233E-13 -2.76207729071746E-06 -2.80434574967103E-13  8.54630301708302E-07
  1.62236507553488E-03  9.29601316618023E-04 -2.97302668622627E-04 -2.12090840721822E-04 -1.20429410147250E-04
 -3.35176342176132E-04 -2.70375712981757E-04  1.93316849280536E-11  1.17581985913564E-11 -7.46541865383864E-06
 -4.58967362635839E-12  1.53660184180827E-05 -5.65894269197899E-12  1.50561038594162E-05  8.47683956157566E-04
  4.77209239816708E-04 -1.03473150430840E-04  1.55633361925028E-04  7.59436803961128E-05 -1.12589219716621E-04
 -8.43327839188653E-05 -1.50112091550791E-12 -7.75044517150462E-13 -3.02421589130136E-07 -1.98828507252987E-14
  1.01413881670767E-06 -2.12378947668276E-13  6.06486126048009E-06  8.46901352055816E-04  4.76800269548819E-04
 -1.03343094266364E-04 -1.55485065076702E-04 -7.58676762886245E-05  1.12479459069176E-04  8.42454686146823E-05
 -1.08786910318807E-12 -1.01557316520546E-12 -3.03708458586116E-07  3.51391674188153E-14  1.01008507912077E-06
  2.27509699942968E-13  6.05684434621518E-06  1.62098124420316E-03  9.28838217322843E-04 -2.97021976441381E-04
  2.11905054602499E-04  1.20322586551017E-04  3.34888353282502E-04  2.70139265599425E-04  6.16949217123271E-13
 -1.40864064709697E-13 -7.45742330770991E-06  3.17674943709973E-13  1.53512164194556E-05 -6.99068796700531E-14
  1.50415566796749E-05 -9.59528017240853E-04 -4.91071358351853E-04  1.47172405478614E-04  1.55596679325856E-04
  1.05890885113392E-04  1.26432863433162E-04  5.60221628273524E-05 -4.85955532519023E-12 -2.32094306960965E-12
  1.13468668485062E-05  1.25535263259044E-12  6.60985102550585E-06 -2.72308198864879E-13  1.37467234353922E-05
 -5.24469405442453E-04 -3.14511449532690E-04  4.03726010456147E-05 -7.11790223591899E-05 -4.15788033270263E-05
  9.39805770098610E-05  5.04759681154377E-05  9.89982900272452E-13  8.94732508176381E-13 -3.39555736267273E-06
 -3.92741911691547E-14  4.86281611891731E-06  1.25037433905949E-13  3.70738269449854E-06 -5.24057090019108E-04
 -3.14300483309078E-04  4.03159428607062E-05  7.11167059260565E-05  4.15409627808998E-05 -9.38981175517626E-05
 -5.04333418634929E-05  7.79885937508836E-14  7.91190478579779E-14 -3.39169463103725E-06 -3.05953462823985E-14
  4.85786939127112E-06 -1.01797341840692E-14  3.70147579743737E-06 -9.58701163722260E-04 -4.90686084898938E-04
  1.47023502848192E-04 -1.55464149105404E-04 -1.05800111121015E-04 -1.26316152864888E-04 -5.59721853575166E-05
  1.85796110886359E-13  2.61685865230504E-13  1.13360165258557E-05 -1.87230196864889E-14  6.60444693780819E-06
  1.64490262332800E-13  1.37334504885315E-05
* ORBITAL    1   11
  3.46397778725771E-09  2.49555019940567E-08  1.19236660908748E-07  4.36528711082596E-07  4.62020806550630E-08
 -2.03589845773554E-08 -1.54858115163958E-06 -2.34834155454997E-05 -1.45622764624951E-04 -3.49131572983541E-05
 -2.48960444761140E-05 -5.29141313556801E-06 -1.00027880830343E-04 -5.57268160290833E-04 -1.53352690973703E-04
 -1.14158179448062E-04 -1.38710333122127E-12 -7.33507637359364E-13  4.43299880701151E-12  1.73624651793790E-13
  8.26171261916418E-13  4.49335229585341E-08  9.08123905349094E-08  5.77881880188172E-08  2.38772755451061E-12
  4.49219489167749E-12  4.69527949443015E-12 -3.49583077547935E-08 -6.51277819925821E-08 -4.15157692286739E-08
  1.82993321690348E-12  3.42781793118687E-12  2.28438757613155E-12 -4.00045840802853E-09 -2.58013317408345E-08
 -2.13831317695204E-08 -3.36660411207855E-06 -3.84079121699671E-06 -1.01135647938405E-12 -5.98037205244754E-13
  1.37781916318044E-05  1.84935636510556E-05  4.57971925249176E-13  1.70949241577414E-13  1.46982129098994E-06
  2.00498395099075E-06  2.15249087347300E-14  4.40174251219741E-13  4.16604013718295E-06  4.14087196772724E-06
 -6.58189755613924E-10 -4.52678060286494E-13 -8.93499308929010E-10  8.51867540525990E-14  5.94511805285338E-10
  1.10963590141151E-13  1.34662625047290E-09  1.56754125225425E-13 -1.50420508723660E-09 -2.96163960395500E-04
 -8.61318322074920E-04 -5.76291858734808E-04 -8.79424777509193E-05  4.10264302428982E-04  3.72996217129693E-04
 -1.84772217592392E-05 -7.16656637091334E-04 -8.90641780027015E-04 -4.45894232001632E-05 -4.88271447415779E-11
 -4.64361871068091E-11 -5.73231516076560E-12  7.69341079061615E-06  1.76560386023840E-05 -1.41600514175516E-11
 -1.35320272228173E-11 -7.37807630691793E-06  1.67806684343343E-05 -5.67508926977312E-12 -2.95435431836580E-12
  1.54642626143302E-04  1.56516965645800E-04 -3.89056397499497E-06  1.09230926683687E-12 -1.78946521523517E-06
  6.50504419135117E-12 -4.91699292507816E-06  2.90792147152689E-12 -4.40130233203258E-06 -1.17190750039234E-04
 -3.95728466419670E-04 -2.19731302043145E-04 -1.97454770903651E-05 -1.34865381849571E-04 -1.00203966317922E-04
  2.12639751287361E-05 -3.47767854573325E-04 -3.59922761716892E-04 -8.99022603994999E-06 -7.20008417791721E-12
 -7.13877378111589E-12 -5.28444209816962E-13 -2.04208481645153E-05 -1.54757611255538E-05 -2.15260399169303E-12
 -1.32303387047502E-12  6.13068486701132E-06  9.43979997918241E-06  1.12986573292615E-12  9.36024744355098E-13
  7.58536851340788E-05  6.21594337471876E-05 -6.41477586125705E-07 -8.34401572625526E-14  1.54885824853601E-06
  6.83567318445105E-13  1.16141275529344E-06  6.22450503484732E-13  5.02427780018779E-06  1.17341781388803E-04
  3.96441566091940E-04  2.20126419223607E-04  1.97945175891296E-05 -1.34916604651970E-04 -1.00230558402712E-04
  2.12781128958330E-05 -3.48067634021708E-04 -3.60198928205979E-04 -8.98814850467460E-06  3.33029807285897E-12
  3.54261871162484E-12  4.08699542114030E-13  2.04447829686201E-05  1.54905996987573E-05  6.15392396758882E-13
  2.12086772563406E-13 -6.15632122808405E-06 -9.45449050233132E-06  1.89920739598997E-12  1.29089645526801E-12
 -7.59187986185963E-05 -6.22077489350829E-05 -6.38550342861443E-07  7.75774170963147E-14  1.55313335621275E-06
 -3.61335386278014E-13  1.16009273467051E-06  3.70344086112076E-15  5.03435805041497E-06  2.96464274100983E-04
  8.62220561047865E-04  5.76880810818932E-04  8.80336249452185E-05  4.10591295462911E-04  3.73300056387058E-04
 -1.84965921712598E-05 -7.17362176087978E-04 -8.91518390851864E-04 -4.46329193040559E-05  7.62072976040870E-12
  7.59698776233961E-12  5.34858460218821E-13 -7.73137079206310E-06 -1.76939634237170E-05  1.85372590747707E-12
  1.26945839602158E-13  7.39109212914053E-06 -1.67905959309630E-05 -2.60409602846133E-12 -1.73610192930320E-12
 -1.54787753939195E-04 -1.56667939428852E-04 -3.89672503630355E-06  1.23013875067097E-13 -1.78876262881538E-06
 -2.72578920943231E-13 -4.91785154068210E-06 -1.58350039793845E-13 -4.40386091632892E-06  1.37049639515543E-02
 -1.10727584723952E-03 -4.63318106044921E-04  1.21645659987960E-05 -1.04769627581970E-03 -6.38385739287587E-04
  1.07463997586202E-04  8.69822813962055E-04  6.77368390207264E-04 -1.36787055601744E-05 -3.96480226923604E-11
 -3.01687964660371E-11 -8.46194732153473E-13  3.47397220562005E-04  1.76837690676677E-04  1.52347375215773E-11
  8.92372000644756E-12  9.92750255182009E-05  5.52650722578120E-05 -2.45604853650562E-11 -1.32616051831317E-11
 -2.97822694397551E-04 -1.67408186439999E-04  2.10241363808376E-05  6.49057486974762E-12 -2.34725368558852E-05
  6.79685200038412E-12  2.99722560316603E-05 -4.28015730622424E-12 -8.46757847299424E-06 -1.37171198580818E-02
  1.10806594215410E-03  4.63638592776039E-04 -1.21840068892252E-05 -1.04898608170081E-03 -6.39172261142139E-04
  1.07589537448886E-04  8.70576528636228E-04  6.77960858147438E-04 -1.36887067436587E-05 -2.99621578789830E-11
 -2.11886431823038E-11  6.69322645625969E-13 -3.47818329931042E-04 -1.77050836620331E-04 -5.56995361521977E-12
 -3.31460508356811E-12 -9.93537715223723E-05 -5.53106680721490E-05  2.23456691936825E-12  1.62330610471595E-12
  2.98085582601609E-04  1.67556288068442E-04  2.10412189672243E-05  8.44746589469422E-13 -2.34936352756498E-05
  4.64464778006369E-12  3.00092011998711E-05 -1.67922558176322E-12 -8.47771125436907E-06 -1.18883466377939E-03
  7.48202988846246E-06  1.53719700163766E-05  1.42456937663885E-06 -9.43356321683944E-05 -7.71843488684184E-05
 -2.92459781883499E-06 -1.31947442322298E-04 -6.77393368566184E-05 -7.89257045382479E-06  4.78500337648960E-12
  3.16858161694479E-12 -5.48261664726716E-13 -4.75904480097289E-06 -1.02565043708215E-05  6.06301468903698E-12
  3.39524154947711E-12 -1.98043418668507E-05 -1.06899597120619E-05 -1.58145715916417E-13  1.54505174178019E-13
 -2.22331984076178E-05 -1.23889570246520E-05 -1.78605511070627E-06 -1.15089610466223E-12 -4.01057603382852E-06
 -9.34053143881737E-13  4.57859748189222E-06 -6.51206495278490E-13  7.54888367016446E-06  1.19064561694988E-03
 -7.64876697507113E-06 -1.54820389704433E-05 -1.43788449579556E-06 -9.44056517297750E-05 -7.72472174222968E-05
 -2.92561739076749E-06 -1.31989194780727E-04 -6.77691886515237E-05 -7.90716478326329E-06  1.16871512848587E-12
  1.03463602588859E-12  1.66461510508200E-13  4.78316867886851E-06  1.02720731295230E-05  1.41288645504322E-12
  9.13870420622842E-13  1.98464862079717E-05  1.07131805833099E-05 -2.44569618593049E-13  3.32265689282677E-14
  2.22727319061741E-05  1.24124009588988E-05 -1.78742327216520E-06  9.35577893085521E-14 -4.01446094769904E-06
 -2.61915589493155E-13  4.58425691590406E-06  1.73128416080812E-13  7.56273163032706E-06  6.68043927766421E-01
  4.98273747605991E-03  1.29075763050700E-03  4.21864779510767E-04 -3.49232078361750E-04 -5.96738235001787E-05
  1.94887359141626E-04 -6.91005147383517E-04 -4.38550008717635E-04 -3.37835907630459E-04  8.40839489023298E-11
  5.58486072217498E-11 -2.06383849535403E-12 -3.06822200992591E-04 -1.89101450083113E-05 -1.14560104920050E-11
 -5.70053156220161E-12 -6.98577766460466E-04 -1.11767058786438E-04 -1.30312847324394E-11 -7.06129622096523E-12
  7.70135353180322E-05 -1.60762228710769E-05  4.90085330327770E-04 -4.91120701412644E-12  9.06593771407111E-06
 -1.47669950356397E-11  1.89521594749118E-05 -2.24177086532522E-12 -8.66598248929651E-05  2.05644480027783E-01
  1.12227626272412E-03  2.53441190173846E-04  1.33953638994425E-04 -5.54469208427073E-04 -3.68946938783472E-04
 -2.83509561497972E-05 -4.79056737743203E-04 -2.92120087742268E-04 -9.28015419705553E-05  4.05127815380931E-12
  4.22638050077613E-12  1.42782291076527E-12 -6.23116282354684E-05 -6.67261565848531E-05 -4.60730553776986E-12
 -2.89651572000883E-12 -1.88645536846878E-04 -2.89857984417933E-05  1.29756548549749E-12  1.19292419513607E-12
 -1.40809512540526E-04 -8.39157036345194E-05  1.36712990599473E-04 -4.08956462097574E-13  1.54442790915183E-05
 -5.96282411152358E-13  1.65595683834821E-05 -3.53542972188969E-13  2.25363221172002E-05 -2.05766475695357E-01
 -1.12285926669347E-03 -2.53569501953686E-04 -1.34035721014302E-04 -5.55207341065900E-04 -3.69412729746384E-04
 -2.83527098942663E-05 -4.79585617149396E-04 -2.92439136029937E-04 -9.28461453179591E-05  1.17465343361442E-11
  8.01902582661404E-12 -7.24114422876597E-14  6.24288161784460E-05  6.68031738464929E-05 -3.97445415946197E-12
 -2.24935482947299E-12  1.88755532438665E-04  2.90040994689926E-05 -6.27856643393587E-12 -3.48878736398353E-12
  1.40997425249732E-04  8.40139907070252E-05  1.36790935313002E-04  1.55791286121555E-12  1.54626922412923E-05
 -1.73724367948836E-12  1.65829667380087E-05  1.46029735507535E-12  2.25480468681287E-05 -6.68694748591206E-01
 -4.98784780742426E-03 -1.29214065140400E-03 -4.22289209775771E-04 -3.49625347361496E-04 -5.97519192634323E-05
  1.95086356483406E-04 -6.91654971785273E-04 -4.38969379254075E-04 -3.38168975031459E-04  1.29078349893235E-11
  9.09093098897278E-12  1.32735755306653E-12  3.07133535344177E-04  1.89347019155088E-05 -7.95365725165503E-12
 -2.98529951104294E-12  6.99271448852770E-04  1.11879735763964E-04  1.13226264023166E-11  5.79632036945273E-12
 -7.71093322546241E-05  1.60825165959603E-05  4.90569926040639E-04 -2.33523872893467E-12  9.07258102130364E-06
 -1.70102608984071E-12  1.89722553167307E-05  2.89801473209096E-12 -8.67426276629210E-05 -1.06484577600838E-01
 -1.51764960380794E-03 -5.65633202480599E-04 -1.10856621525643E-04  5.34264365822422E-04  3.46117970861986E-04
  5.42081430940181E-05 -3.98412346799987E-04 -2.93232762392920E-04 -3.79173141827697E-05  7.25090600494422E-12
  5.57955178330216E-12  2.58201400541284E-13 -7.64453965693851E-05 -6.23101475656198E-05  4.68804193429047E-12
  2.36812184614698E-12  1.75428200541602E-04  4.33569165932651E-05 -1.46875723886488E-11 -9.49885538774855E-12
 -1.25297256409098E-04 -6.86568952884737E-05 -2.16363544927517E-05 -1.05161692505812E-12  2.96132414024323E-06
 -6.70040898022077E-13 -1.13203077944091E-05  3.71467659688189E-12  1.12620182439807E-04 -2.93784322420981E-02
 -4.74475651822750E-04 -1.98238925039707E-04 -4.10879855008048E-05 -1.93223530994375E-04 -1.24409247425775E-04
 -1.39154814550174E-05 -2.53923473393348E-04 -1.70297103199552E-04 -6.79160982528160E-06  2.30138764150101E-12
  1.17744174842430E-12  1.00314609451992E-13  4.79507181983358E-05  2.81211734472883E-05  1.11236046451501E-12
  6.37553820782905E-13  5.34949546365241E-05  1.37394935016150E-05  2.06326265772053E-12  1.34421883164398E-12
 -5.65786479637126E-05 -2.89408655302581E-05 -7.97484889491016E-06 -7.70725970852642E-14  4.28041310071864E-06
 -3.40658609115376E-13  5.36740476832939E-06  3.44621754073009E-13 -3.65713369502455E-05  2.93907990691815E-02
  4.75038204980968E-04  1.98504221248543E-04  4.11270981641070E-05 -1.93141287660567E-04 -1.24359108451256E-04
 -1.39239921490834E-05 -2.54037823413537E-04 -1.70384198161755E-04 -6.80098011488807E-06 -1.40700620400366E-12
 -1.14944353850629E-12 -4.10003888340112E-13 -4.79846112490106E-05 -2.81417336580739E-05  1.58446451698238E-12
  7.13900292234657E-13 -5.35331830678652E-05 -1.37524034729970E-05  2.58257498474531E-12  1.58345224884436E-12
  5.65780424617034E-05  2.89442188402283E-05 -7.97640676112836E-06 -8.15833622306932E-14  4.28426947444387E-06
  3.42781179485124E-13  5.36528595925469E-06 -6.65367357343055E-13 -3.65897795414072E-05  1.06591981181988E-01
  1.51916067403121E-03  5.66182377862616E-04  1.10962069979170E-04  5.34673032648183E-04  3.46382565916075E-04
  5.42639496010344E-05 -3.98731897948353E-04 -2.93476678729733E-04 -3.79568254860624E-05 -4.23415085342739E-12
 -2.51472585097858E-12 -1.59628024392399E-13  7.64882055502542E-05  6.23572663890234E-05  7.34739584510455E-13
  2.00301762648821E-13 -1.75606278286333E-04 -4.34020986911743E-05 -3.31644929947070E-12 -1.86339130708754E-12
  1.25385751233736E-04  6.87086344881246E-05 -2.16586332881764E-05 -3.19312462799138E-13  2.96202253266164E-06
  4.90202968648573E-13 -1.13283217364446E-05 -9.58686684989246E-13  1.12730618033023E-04 -7.64553741667774E-04
 -2.04141565609199E-04  1.56960543031951E-04 -1.40269040396673E-05  1.17777052740609E-05  1.60899971001189E-04
  7.24630165677243E-05  1.45905359111787E-12  2.24487680050431E-12 -4.92151778607476E-08 -3.74962946166231E-14
 -1.89678679086290E-05  8.74484627008470E-13  6.34262718593056E-06  7.65257993277812E-04  2.04319093395345E-04
 -1.57112547178156E-04 -1.40432545645448E-05  1.17916307508272E-05  1.61053549163788E-04  7.25327989569880E-05
  4.74799102016672E-12  2.73465816761797E-12  4.92396308467758E-08  1.65719801674201E-12  1.89843232079306E-05
  7.63874905404732E-15 -6.34838584189976E-06  8.64160589563179E-05  3.89804632825835E-05 -1.21356302734516E-05
 -1.96539995468244E-05 -1.17564894062680E-05  4.89674634019653E-06 -2.05532705401276E-06 -1.29298942851356E-12
 -8.96849599596448E-13 -1.06742354477347E-06 -2.33714310890775E-13  1.42158399225315E-06  2.61711888348926E-13
  2.91892878700790E-07 -8.63768974439215E-05 -3.89150357503859E-05  1.21547713815025E-05 -1.96484969696215E-05
 -1.17540641495106E-05  4.90720402095719E-06 -2.05272374829894E-06 -7.38990578896287E-13 -3.97036994869003E-13
  1.06911917468902E-06 -1.60602709262007E-13 -1.42418221544331E-06 -2.69243883292865E-13 -2.91214187329242E-07
 -1.46648180574198E-03 -8.06898484331101E-04  2.97457941437007E-04  1.98708610202506E-04  1.14017713310665E-04
  3.04475633539572E-04  2.49834930507685E-04 -1.86941727696732E-11 -1.12461881158012E-11  8.27349629284942E-06
  4.42461134308803E-12 -1.56113038846376E-05  5.47764673764286E-12 -1.55433846780987E-05 -8.33336145666310E-04
 -4.34200705957247E-04  1.38814954873984E-04 -1.57897250106973E-04 -8.07849673660302E-05  1.17307909958175E-04
  9.28849584002533E-05  1.24475276794492E-12  5.34685376973300E-13 -1.30056823219719E-06  6.33840482455384E-14
 -4.17275252213377E-06  1.70388391944803E-13 -8.53442471586241E-06  8.34138429346287E-04  4.34651208923019E-04
 -1.38913193041949E-04 -1.58045496310106E-04 -8.08572362658760E-05  1.17414554792506E-04  9.29645852935330E-05
 -1.38599574040018E-12 -9.87165633308608E-13  1.30013299187837E-06 -3.94181229410347E-14  4.17350891985242E-06
  4.12537520968128E-13  8.54020165970222E-06  1.46801817752072E-03  8.07777289281122E-04 -2.97740296726071E-04
  1.98910762305494E-04  1.14132453810855E-04  3.04792226782523E-04  2.50090406532914E-04  5.70323532033128E-13
 -2.01885456687963E-13 -8.28044703114887E-06  3.69153966472584E-13  1.56259858403925E-05 -5.47658399909294E-14
  1.55578105740169E-05  8.78042951866999E-04  4.08554399308336E-04 -1.58150001552370E-04 -1.39915969611156E-04
 -9.55711152779940E-05 -1.26014566830373E-04 -5.45296606025257E-05  4.28126866687578E-12  2.02763675799553E-12
 -1.13914206815785E-05 -1.12135598544462E-12 -5.82107216386821E-06  3.17828562811647E-13 -1.41377043757448E-05
  4.37664724760491E-04  2.23487105977485E-04 -6.03292869923231E-05  6.70974612446592E-05  4.07715609704492E-05
 -8.68475018450497E-05 -4.47029158088897E-05 -9.88994504004347E-13 -7.91463603856597E-13  4.05860483331560E-06
  2.02344339822982E-14 -5.29366014877190E-06 -2.93524950297049E-13 -6.15239505923018E-06 -4.38156589209633E-04
 -2.23781472012948E-04  6.03673613087166E-05  6.71639245365674E-05  4.08102362810429E-05 -8.69360246512305E-05
 -4.47504716251423E-05  3.95736701543062E-13  3.40217950295244E-13 -4.06177306026781E-06 -1.20621115618722E-13
  5.29821869963053E-06 -1.87130442172711E-13  6.15591481055997E-06 -8.78938725162899E-04 -4.09013161425201E-04
  1.58287792246884E-04 -1.40060362705931E-04 -9.56696665675719E-05 -1.26132703982579E-04 -5.45823107873837E-05
  1.99530378164795E-13  2.13548595427237E-13  1.14022411733245E-05 -5.79763569867099E-14  5.82717040177222E-06
  2.19944571185202E-13  1.41507636895887E-05
* ORBITAL    1   12
  4.87976008742463E-06  3.51391894470075E-05  1.67960521598089E-04  6.15168604741783E-04  6.53796170172446E-05
 -2.86096752921518E-05 -1.29034609902699E-10 -1.99076500299940E-09 -1.27027236759879E-08 -3.08340193773111E-09
 -2.21949520554084E-09  1.32413405602752E-10  2.52213183153579E-09  1.40195480432893E-08  3.85538095935435E-09
  2.86648371946008E-09  7.48699769400127E-13 -1.31144047696543E-13 -4.92448856516764E-13 -4.40666862209956E-13
  9.31455021168938E-14 -1.36056123316589E-04 -2.75404239376764E-04 -1.75391855679390E-04 -3.59174141981518E-13
  1.47130070649318E-12 -1.08801799789679E-12 -4.93553786748810E-05 -9.18381533804464E-05 -5.85564105691272E-05
  1.12738365396749E-12  3.94560295472938E-13  2.45943523634871E-12 -5.86862914970294E-06 -3.75946309843976E-05
 -3.11775790951555E-05  6.45088217775584E-11  7.45373507437253E-11  8.00248302280917E-14  6.83529275501890E-14
 -3.59344392894357E-10 -4.79320841069059E-10 -2.81783032696992E-13  1.42415339386454E-13  1.13143782590274E-10
  1.55370347919756E-10 -7.71270477069320E-13 -6.08168022646171E-13  3.88948352765813E-10  3.88520908293063E-10
  2.03563972681554E-06  2.29042634852657E-13  2.71723286164373E-06  2.99097180335474E-14  8.41747305653502E-07
  1.01803373976855E-13  1.97895349042927E-06 -1.60922415986959E-13 -2.11480394450089E-06  4.37989154662420E-05
  4.07894606552514E-04  1.90171974556145E-04  1.60758225909957E-05  7.62334410831105E-05  9.62452069899568E-05
  8.63458785364597E-06  3.83749426032446E-05 -5.56961819608121E-05 -2.04350362830676E-05 -1.24664864056390E-11
 -1.17802179463452E-11 -1.95316580085262E-12 -1.02575842142209E-05 -6.06945136361157E-07 -3.55558249006827E-12
 -3.11242294636897E-12 -3.22105138986225E-05 -1.15891351061404E-05 -6.25365301069893E-13 -4.65223906634063E-13
 -1.28754584644752E-05  7.95112289756476E-06 -5.47468610929832E-06  4.52103094858176E-13 -4.22498298024267E-06
  1.75533203593594E-12 -1.75987003489414E-06  4.14508937945747E-13  1.00192091304530E-05  2.73038745372553E-04
  7.17052205565319E-04  4.96328007860211E-04  8.17586003599919E-05  3.67019246802163E-04  3.51881248463341E-04
 -1.49236147013971E-05  6.87528538937973E-04  8.86827883680395E-04  4.96350459494956E-05  8.71855905741293E-12
  7.67353559691079E-12  6.85397914028021E-13  3.29141138138001E-05  3.64265133697982E-05  4.30028148659740E-12
  2.20754221874838E-12  2.45472746033258E-05 -5.25289641621927E-06 -8.52332347019312E-13 -9.74372238584943E-13
 -1.42179929137961E-04 -1.54073292876607E-04  7.97391520486668E-06  2.75932848327523E-13  6.92377739758526E-07
 -1.38735759815221E-12 -1.77034944273121E-06 -1.28184940730646E-12  1.12514114276003E-06  2.73013895911308E-04
  7.16989932727357E-04  4.96281596802283E-04  8.17503884015356E-05 -3.66970714853338E-04 -3.51836088746796E-04
  1.49229537377562E-05 -6.87464444630448E-04 -8.86744048789885E-04 -4.96304121755001E-05  3.92386066521718E-12
  6.87203476312063E-12  4.17879574078247E-13  3.29147600966088E-05  3.64255464005458E-05 -6.12688189160314E-13
  4.73813426568132E-15  2.45452177829340E-05 -5.25194400787263E-06  1.67249749791497E-12  1.22601082205294E-12
 -1.42164639271204E-04 -1.54057571908357E-04 -7.97341282437037E-06  2.63704593865086E-13 -6.92095981967557E-07
 -1.20316837302620E-12  1.76966218241365E-06 -3.19740369346470E-14 -1.12513429766100E-06  4.38047783749857E-05
  4.07903103220674E-04  1.90183607063845E-04  1.60793494744359E-05 -7.62261196637903E-05 -9.62347243783541E-05
 -8.63320711592647E-06 -3.83749097288800E-05  5.56837165692465E-05  2.04332501127332E-05  5.08851187349549E-13
  1.11238833538369E-12  7.66348327193771E-13 -1.02556128895461E-05 -6.06308661063607E-07  6.72108087870070E-13
  4.92546506395127E-13 -3.22089599650820E-05 -1.15889935529346E-05 -8.26226937247682E-13 -1.96766707760142E-13
 -1.28746194014105E-05  7.94889556148978E-06  5.47431262599837E-06  1.16351614614585E-13  4.22445161574593E-06
 -1.52507282242931E-13  1.75978181020542E-06  2.69461342943993E-13 -1.00189936787177E-05 -8.76632642642866E-03
  5.49334788865172E-04  2.20739931333397E-04 -1.50875108436872E-05 -2.00875436703974E-03 -1.22539212945035E-03
  1.93313864338691E-04 -5.36381622179962E-04 -4.22044010626227E-04  7.43039822415550E-06 -1.41292061025104E-11
 -1.04051216665988E-11 -1.25668233501279E-13  6.52093068078557E-04  3.29511760381053E-04  4.29918410619083E-12
  2.61447653668388E-12 -5.55082519664653E-05 -3.22442582993796E-05 -9.21241727157060E-12 -5.35384585240024E-12
  1.89081738937960E-04  1.06642506531637E-04 -1.21399018520644E-05  1.87152140904557E-12  1.50199412361229E-05
  2.72710274741953E-12  5.75897990904536E-05 -1.55674948894084E-12 -1.57530059127488E-05 -8.76563184986757E-03
  5.49265232444037E-04  2.20709416705293E-04 -1.50876866987919E-05  2.00855180794744E-03  1.22526833946040E-03
 -1.93293403261031E-04  5.36338726910038E-04  4.22010033376400E-04 -7.42994709383754E-06  2.18866570271667E-11
  1.46184558813008E-11 -3.01751562983484E-13  6.52026462386595E-04  3.29477882183815E-04  9.69956286443987E-13
  7.09998492334329E-13 -5.55019333946403E-05 -3.22407792757333E-05 -6.66629370552467E-12 -3.47991265965033E-12
  1.89067740911754E-04  1.06634580869145E-04  1.21385068958021E-05 -1.73927410290908E-12 -1.50188381960068E-05
 -3.12227175009027E-12 -5.75840006515565E-05  2.27324371417695E-13  1.57514545501034E-05  1.40951443086783E-03
 -1.12604356890319E-04 -7.52178827453383E-05 -8.79707749669282E-06  5.28717688387011E-05  4.80950621612934E-05
  8.62425155536852E-07 -5.05215436666478E-05 -3.79195175287608E-05 -2.49211405228302E-05  1.60013177247824E-12
  5.89231593884593E-13 -3.43149355024324E-13 -4.37088382054107E-05 -2.75425573672510E-05 -5.89945616265457E-13
 -3.04502014982230E-13  3.03103388947560E-05  1.68459776992278E-05 -7.96674234646564E-13 -3.35484031573291E-13
  2.88795405784216E-05  1.72806204065123E-05 -2.22021841945477E-06  2.15257567239083E-13 -6.42216998647332E-06
 -2.17836603594232E-13 -4.16583027894192E-06 -2.49340869042693E-13 -9.95026024390432E-06  1.40977409819692E-03
 -1.12582945867471E-04 -7.52091847424260E-05 -8.79605271401172E-06 -5.28850895663805E-05 -4.81067476782023E-05
 -8.62900695891655E-07  5.05316515357883E-05  3.79252977338972E-05  2.49217604166940E-05 -1.10883563655916E-12
 -4.49344614432854E-13  3.09079921251184E-13 -4.37088625503770E-05 -2.75430771418328E-05  2.37274716249894E-13
 -6.12389993847809E-14  3.03125849954680E-05  1.68473035334852E-05  8.00058850355498E-14  7.00393885133353E-14
  2.88828898973298E-05  1.72826489150512E-05  2.22034621697025E-06  3.83115531733582E-14  6.42230624128624E-06
  6.79978373532710E-14  4.16657760006525E-06  3.98869405290178E-14  9.95138984126166E-06  1.27542072604617E-01
  1.49601643870184E-03  4.54189043960030E-04  8.36416128220162E-05 -1.00990553173645E-03 -5.68945484926348E-04
  7.89041339827260E-05  3.24305970517652E-04  1.83945180198794E-04 -8.54181518247698E-05  2.63578661111056E-11
  1.87838559331547E-11  3.00094633235548E-13 -2.63199666021010E-04 -9.86894582283805E-05 -1.00135234783111E-13
 -1.65529040272014E-14 -1.64397342582529E-04 -2.80443647925793E-05 -4.78333257394035E-12 -3.02249262074971E-12
  2.50170067804429E-04  1.08003342595634E-04  1.10761451396868E-04 -2.18489213746303E-12 -1.77416464656772E-05
 -4.16073761893796E-12  3.51194378333981E-05  8.55878243554743E-14 -2.07314531277453E-05 -6.84524213626754E-01
 -5.58238134680793E-03 -1.53518041678404E-03 -4.47994520810603E-04 -7.49680910586796E-04 -2.81238458979913E-04
  2.23929197243070E-04  5.29104540974379E-04  3.50596691614565E-04  3.57513578742346E-04 -6.06539884735926E-12
 -2.03087289099335E-12 -2.15711653143911E-12 -4.01952607635833E-04 -6.03856870665472E-05  2.50888029682980E-12
  1.02709518003606E-12  7.42764784809178E-04  1.22059300138770E-04  1.36683964299895E-12  3.68805582770309E-14
 -1.81458479247976E-04 -3.15442856370682E-05 -5.16400579557142E-04 -4.24656537826000E-13 -4.54230883649429E-07
  7.65101563949190E-13  3.25367244129056E-05  9.44003428473466E-13 -8.86947523025016E-05 -6.84457595213917E-01
 -5.58183903057835E-03 -1.53503307678494E-03 -4.47951763337046E-04  7.49601522836593E-04  2.81206652301231E-04
 -2.23907493627627E-04 -5.29056005981064E-04 -3.50565195454238E-04 -3.57479166088719E-04 -6.08193183474912E-12
 -5.23053552482014E-12 -2.69015906355279E-12 -4.01912278971354E-04 -6.03793588055531E-05 -1.26546259979993E-12
 -9.06177587543219E-13  7.42691948409538E-04  1.22047125011992E-04  3.36781691482505E-12  2.50312797855537E-12
 -1.81438918634359E-04 -3.15401953845907E-05  5.16350388043407E-04 -1.25352253280087E-12  4.54280231162140E-07
  5.47357977193025E-13 -3.25333540691380E-05  4.05832043991133E-13  8.86856916614030E-05  1.27519879511259E-01
  1.49580162770356E-03  4.54128942376228E-04  8.36279397003707E-05  1.00982050012551E-03  5.68900658785662E-04
 -7.88940346459172E-05 -3.24282680993871E-04 -1.83931929798673E-04  8.54052597705347E-05 -1.32057118565864E-11
 -9.60918974567387E-12 -3.48461683429174E-13 -2.63173318178148E-04 -9.86812914467954E-05  5.45950300535781E-12
  2.91632557500562E-12 -1.64371356554943E-04 -2.80402065887869E-05 -7.58376840138863E-12 -4.12685852490556E-12
  2.50144685472104E-04  1.07993121403068E-04 -1.10743394917604E-04  1.65520430845122E-12  1.77399162996102E-05
  2.09520881931140E-12 -3.51163008527473E-05 -1.74798265186505E-12  2.07282358938667E-05 -3.23401055785951E-02
  2.56658695981580E-06  7.25098036576361E-05 -7.46006100280547E-08  2.55347013306870E-04  1.62572749749749E-04
  1.49797743739508E-05  8.62879224910824E-06  4.10414271281460E-06 -6.64389026991225E-06  2.89434466987611E-12
  2.58197653795767E-12  6.44874029999429E-14  2.35619662490698E-05  4.87379018612199E-06  3.84606946099423E-13
  1.67945603481048E-13  3.18845614822397E-05  4.09424542332557E-06 -3.23319709050844E-12 -2.08405327415464E-12
 -3.29275938747630E-05 -1.57280172060440E-05 -7.59973446188071E-06 -5.24928456875758E-13 -4.36699064369219E-06
 -5.00744990873168E-13 -5.35406949609528E-06  8.19224251351121E-13  2.61648410929055E-05  1.25323591621342E-01
  1.55311622167834E-03  5.33471605375920E-04  1.09030126371173E-04  5.16999469408165E-04  3.33816143300885E-04
  6.42638719571217E-05  3.19766432268985E-04  2.46167361107993E-04  4.35415355104777E-05 -2.02962068151962E-12
 -1.58237903651357E-12 -2.36280762765775E-13 -3.14409046154839E-05 -4.49989269042101E-05 -8.63105061376577E-13
 -5.28361928761797E-13 -1.96241216182632E-04 -4.78614266329812E-05 -2.19767680066040E-12 -1.32013782112748E-12
  1.00219448279971E-04  5.76655306253593E-05  2.58104509314114E-05 -4.29724741553529E-13  6.47652139391084E-07
  3.79858919239197E-13 -1.03839137001740E-05 -4.79706836040196E-13  1.24135621006960E-04  1.25311322871276E-01
  1.55295828115128E-03  5.33416310955395E-04  1.09019132119292E-04 -5.16934797958083E-04 -3.33774583556931E-04
 -6.42579242856351E-05 -3.19726001842143E-04 -2.46137043043257E-04 -4.35371608252199E-05 -7.42959636182653E-12
 -3.98543666122028E-12  5.05437937981885E-14 -3.14347663010938E-05 -4.49930469395772E-05 -1.99566056230761E-13
 -1.35838319506617E-13 -1.96221997895209E-04 -4.78568310912965E-05  2.08154771474206E-12  1.52691355258393E-12
  1.00205107088228E-04  5.76577752081838E-05 -2.58080379616884E-05 -7.49602372570309E-13 -6.47994534728769E-07
  1.46695066234271E-12  1.03825011820063E-05 -5.65818875309211E-13 -1.24123269689344E-04 -3.23358088775658E-02
  2.62216640945038E-06  7.25280138229614E-05 -7.12800875001723E-08 -2.55343870303721E-04 -1.62570660128982E-04
 -1.49773560187465E-05 -8.63935962700819E-06 -4.11248010495565E-06  6.64225865650791E-06 -8.01275536446639E-13
  1.65181082480518E-13  4.34241984891116E-13  2.35652463121299E-05  4.87648885480003E-06  5.47572763237492E-13
  3.25181652648785E-13  3.18782079827049E-05  4.09273435336556E-06 -6.13711427892938E-13 -3.99298376594032E-13
 -3.29282614302322E-05 -1.57277802156487E-05  7.59926434001085E-06  4.16220083988198E-14  4.36709709017229E-06
  1.12268951372419E-13  5.35441150484370E-06 -1.60606762432612E-13 -2.61608983198726E-05  5.05980640170494E-04
  1.26592197627309E-04 -1.09671879830515E-04 -2.43129000071073E-05  2.20064487907318E-05 -1.10569944656243E-04
 -5.02077359226267E-05  7.38480555409220E-13  7.77071569116673E-13 -3.19971590542403E-08 -3.26974639324290E-13
  1.18267072241148E-05  5.64808067450606E-13 -4.15667343595294E-06  5.05950065800706E-04  1.26584868593459E-04
 -1.09665323060399E-04  2.43105005196357E-05 -2.20040732646029E-05  1.10564160927135E-04  5.02051071105105E-05
 -7.28561090994877E-12 -3.60563612662291E-12 -3.19191351806283E-08 -2.52439283856908E-12  1.18256594059891E-05
  3.03092123791602E-13 -4.15649464025541E-06  2.50078481024968E-05  4.69955569053100E-05  1.48653897009322E-05
 -3.40730961308672E-06 -1.48338397007406E-06  1.69126708518936E-05  4.02341087563149E-06  8.37072097324242E-14
 -7.17392776538888E-14 -2.64709293937332E-06  7.20557114929639E-14 -2.02288989801541E-06 -1.10214053825122E-13
  5.30675900867520E-07  2.49899262074191E-05  4.69878811666699E-05  1.48681568166640E-05  3.40303745515396E-06
  1.48086907872227E-06 -1.69131122183649E-05 -4.02333276034827E-06  1.90584226189189E-14 -1.07505961265733E-13
 -2.64717807922173E-06 -6.23954519010212E-14 -2.02313441326111E-06  4.19224560518538E-14  5.30598977617424E-07
  2.77480602991888E-04  1.50528720633436E-04  5.20442673140979E-06 -8.45181030367475E-05 -3.47811925006416E-05
  9.73897553966227E-06  1.48937963503295E-05 -5.71453859054886E-12 -3.97857349805684E-12  3.24577150567072E-06
  9.77208726873715E-13 -4.90593684330776E-06  1.45357965702167E-12  5.98852105372383E-07  1.41485313038367E-03
  8.13030193486141E-04 -2.79337123012886E-04  1.67423511940857E-04  9.96673569763704E-05 -3.16171829362425E-04
 -2.57370113604351E-04  1.55453928142315E-12  1.43923021812885E-12  8.23823430978071E-06 -3.71978434633500E-13
  1.59507116226144E-05  6.35344398414283E-14  1.39099366086144E-05  1.41472283163672E-03  8.12958305345211E-04
 -2.79309000173547E-04 -1.67407745437801E-04 -9.96578235663959E-05  3.16142055542359E-04  2.57345823733654E-04
 -2.86998777602924E-12 -2.42158066758534E-13  8.23727697555740E-06 -7.32818116516858E-13  1.59492091801854E-05
  1.00051447873258E-12  1.39084847280075E-05  2.77501237391743E-04  1.50539982642859E-04  5.19709906174174E-06
  8.45193080220523E-05  3.47828757392768E-05 -9.72974783477857E-06 -1.48866576764021E-05  2.08296936498162E-12
  1.51096393010825E-12  3.24563441113038E-06  8.58183153314205E-14 -4.90551735515413E-06  5.39766413201778E-13
  5.99256438598410E-07 -1.89713064511699E-04 -1.46310335598640E-04 -1.44432630022012E-05  1.50718010414343E-05
  2.75268250313608E-06  5.22452743483598E-05  3.25100797227789E-05  9.29488609255551E-13  4.30207028488240E-13
 -8.30764397682253E-07 -1.29844225433402E-13  2.72042199688357E-06  9.33957750480731E-15 -1.38453174457894E-06
 -8.40081863153064E-04 -4.13266585222172E-04  1.45298615349802E-04 -1.42878325301104E-04 -1.00484382740679E-04
  1.00702841598277E-04  4.15427633468847E-05 -2.51635434215889E-13 -8.17612182484551E-14 -1.09166478413650E-05
  1.11515447229578E-13  4.94901046028079E-06  6.73130356084592E-14  1.34293551336367E-05 -8.40000805875959E-04
 -4.13229834957286E-04  1.45282872492367E-04  1.42864671731371E-04  1.00474620711901E-04 -1.00692770194182E-04
 -4.15388645672401E-05  1.17987436051541E-12  1.01085477136226E-12 -1.09155480754024E-05  1.81488592010719E-13
  4.94864579458399E-06 -3.08175704542856E-13  1.34280154120466E-05 -1.89748077874053E-04 -1.46322286024391E-04
 -1.44349394856450E-05 -1.50767774338304E-05 -2.75592026631384E-06 -5.22516765507023E-05 -3.25126771305406E-05
 -4.57434361078026E-13 -4.03380433188248E-13 -8.30833081692847E-07  1.34066724371076E-13  2.72039150874409E-06
 -3.30689361772401E-14 -1.38391763053493E-06
* ORBITAL    1   13
 -2.48227308481973E-10 -1.78737821433468E-09 -8.55546183229341E-09 -3.15738218447405E-08 -3.54915788947779E-09
  1.47666999373250E-09 -2.82376173180115E-06 -4.25481601686317E-05 -2.64243150056597E-04 -6.30676802355212E-05
 -4.48966337001687E-05  2.77335860824364E-06  5.24950360000221E-05  2.92059208716880E-04  8.04621062438255E-05
  5.99128926529993E-05  2.51238643399088E-12 -4.77865314315933E-12  2.48211752480140E-12 -8.21361272673087E-13
 -2.15671715167865E-13  6.44523857691937E-09  1.29847800482482E-08  8.27961622866806E-09  7.62541355719409E-14
 -1.37327822201106E-14 -1.55165909899993E-13  2.50638753257212E-09  4.67240855810442E-09  2.98542413789665E-09
  2.23004675562052E-12  3.98278409026347E-12  3.69084671349179E-12  4.18934791269141E-10  2.09915040477100E-09
  1.63933761333131E-09  1.71728286460077E-06  1.96864545031578E-06  4.45064691610586E-13  4.90667335762347E-13
 -7.25097195594179E-06 -9.73180715133134E-06  1.81664804762188E-13 -5.12235865551558E-14  2.51694938613657E-06
  3.45375261528017E-06 -5.24539702066524E-14  7.19562000189165E-13  7.75667429959534E-06  7.70539886043588E-06
 -1.04422653990586E-10 -2.28276713974556E-13 -1.30695709044611E-10  2.82625155226117E-14 -4.06604949560747E-11
  1.48539255510891E-13 -1.01071936416334E-10 -1.55615256640680E-13  1.16816252583595E-10 -5.67499390503300E-05
 -9.79895984105386E-05 -1.20481582512443E-04 -3.51734368879023E-05  1.20826279480527E-04  1.37861454879587E-04
  1.32970618206590E-05 -6.80774516594531E-05 -1.70272741140735E-04 -1.89431955685133E-05 -1.79129869782568E-11
 -1.80898447420553E-11 -2.74301718116505E-12 -1.96746699199912E-05 -6.94427804571728E-06 -6.14820768602008E-12
 -5.11399367024925E-12 -1.24523942844630E-05 -1.97900371381541E-07 -1.54000980330311E-12 -1.00025793095824E-12
  1.44876476039209E-05  3.20277059415415E-05 -1.93886605534919E-06  5.69137734096674E-13 -3.04683586553092E-06
  2.45812063692264E-12 -1.94440228524299E-06  7.10751447982896E-13  3.06295157933342E-06  2.72541770533370E-04
  7.55175828627729E-04  5.35885422742186E-04  9.11026173729361E-05  4.13459455709053E-04  3.94808420806082E-04
 -7.20230326817209E-06  6.33818158712079E-04  8.34104742066203E-04  4.72620527215112E-05  8.58264239172975E-12
  8.71626709709972E-12  1.05916738589387E-12 -4.65300546912713E-06  1.05222821495700E-05  3.52057334414301E-12
  1.75587266860344E-12  1.29415518320766E-05 -1.35399964304319E-05 -3.85819342101819E-13 -5.87183834450296E-13
 -1.37235369342683E-04 -1.48739162821623E-04  4.32461660547564E-06  1.35098841505877E-13  3.12132042648388E-06
 -1.61947212447130E-12 -5.11131682699127E-06 -1.19813874914309E-12 -1.95469440933395E-06 -2.72568556431015E-04
 -7.55243339412118E-04 -5.35933039296161E-04 -9.11105945671339E-05  4.13491092259907E-04  3.94839482556458E-04
 -7.20394333128997E-06  6.33877809395561E-04  8.34186132781671E-04  4.72665954733602E-05 -4.33336590145499E-12
 -8.35089358447021E-12 -9.52867569424793E-13  4.64965072498268E-06 -1.05260011585965E-05  3.84023730197476E-13
 -6.03925674759013E-14 -1.29443461048447E-05  1.35403723389181E-05 -8.73797761286155E-13 -7.79945347476664E-13
  1.37247666717641E-04  1.48753618716746E-04  4.32540532579268E-06 -2.30582232903837E-13  3.12161572484886E-06
  1.23677106315146E-12 -5.11138388578419E-06  1.07721027800388E-13 -1.95456131223670E-06  5.67427080781774E-05
  9.79314172530686E-05  1.20452743657025E-04  3.51704131403137E-05  1.20838814979423E-04  1.37875364666104E-04
  1.32982029397610E-05 -6.80705067489157E-05 -1.70276231802070E-04 -1.89452677507263E-05  2.55118313325199E-12
  2.36721666319127E-12  8.81246249258061E-14  1.96764983776013E-05  6.94482850712956E-06 -5.66408034048787E-13
 -4.93262361758211E-13  1.24567740830212E-05  1.99666972564103E-07  4.76139174542298E-13 -3.45980952013318E-14
 -1.44860475335240E-05 -3.20284373264848E-05 -1.93967167345845E-06 -1.66526344830630E-13 -3.04742066524455E-06
 -4.57486240716860E-14 -1.94470056300218E-06 -3.78647940053297E-13  3.06396648151554E-06 -7.25309421837643E-03
  5.84553984052792E-04  2.44760532656606E-04 -6.40610362157523E-06 -1.96557722924647E-03 -1.19788270715870E-03
  2.01947235725905E-04 -4.60422489643017E-04 -3.58602703586089E-04  7.18061796323390E-06 -1.80537689825126E-11
 -1.32112169041336E-11 -1.78276974299203E-13  6.52521663982360E-04  3.32282056731037E-04  6.02790049586696E-12
  3.60085416212502E-12 -5.26683451071794E-05 -2.93170266290901E-05 -1.19344788279100E-11 -6.83371912951226E-12
  1.57513148401258E-04  8.85388164745127E-05 -1.11983683861988E-05  2.60413003825197E-12  1.24522557614433E-05
  3.46281363954895E-12  5.63574047873375E-05 -2.05107097988024E-12 -1.59315276794960E-05  7.25398004698705E-03
 -5.84560697969410E-04 -2.44758000941361E-04  6.41022949826450E-06 -1.96575896443475E-03 -1.19799301450723E-03
  2.01966452963439E-04 -4.60468066171562E-04 -3.58639134432358E-04  7.18158289942590E-06 -2.56136423378507E-11
 -1.71996578256476E-11  3.84991485448551E-13 -6.52583657500347E-04 -3.32313694795575E-04 -1.48550645389663E-12
 -1.02896273548891E-12  5.26703578415086E-05  2.93185478206800E-05  7.78829143374252E-12  4.22118368581812E-12
 -1.57530071786476E-04 -8.85485148282270E-05 -1.11989334141658E-05  1.97415734422403E-12  1.24535676512884E-05
  3.71782598267274E-12  5.63625852293797E-05 -4.09541306820202E-13 -1.59330436846357E-05 -2.45035029500302E-03
  3.17341207655058E-05  3.62132988321065E-05  2.45061148626322E-06 -1.91240031786147E-04 -1.55921165453527E-04
 -5.26031706873372E-06  5.55187459731607E-05  2.71581678852901E-05  5.62344744314264E-06  1.19153963167861E-12
  6.74409573823554E-13 -2.65105046184051E-13  7.20841201613750E-06  7.80286702890626E-06  4.72134372886525E-12
  2.59308274808007E-12 -3.88160148794498E-05 -2.09762850416178E-05  8.40020335703910E-13  6.19710832596871E-13
 -4.66375361477218E-05 -2.60102538718972E-05  1.05708978089151E-06 -1.06262074504265E-12  2.52344562516052E-06
 -2.91250829913951E-13  8.98252867623272E-06 -6.12046445017533E-14  1.45258089533387E-05  2.45020342975249E-03
 -3.18005508754852E-05 -3.62454963234133E-05 -2.45402882283525E-06 -1.91248356962263E-04 -1.55926294929680E-04
 -5.26066592804098E-06  5.55074573705099E-05  2.71509810000382E-05  5.62139992452565E-06  1.83237413096477E-12
  1.86001257094369E-12  4.29417951152795E-13 -7.20548377517475E-06 -7.80068362263763E-06 -6.72510288079237E-13
 -5.08479384070250E-13  3.88185427930859E-05  2.09773137712434E-05  3.21997195786280E-13  2.71100119498984E-13
  4.66356481156755E-05  2.60088619256920E-05  1.05692347829010E-06 -1.42065924870733E-13  2.52296670903760E-06
 -2.92478605649032E-13  8.98240745615302E-06 -4.78449649949116E-14  1.45257868545914E-05  2.04172281814421E-01
  2.02297246678021E-03  5.70313507258221E-04  1.24426671915287E-04 -8.98483841513765E-04 -4.81203139212187E-04
  9.76110778483283E-05  1.06293790175880E-04  5.30778481782251E-05 -1.16710186725122E-04  3.71479401977960E-11
  2.51784485992965E-11 -1.05064318157440E-13 -2.81262061397885E-04 -9.25314397902067E-05 -1.77038951254464E-12
 -8.62732693277449E-13 -2.45702817634470E-04 -4.08537446424156E-05 -5.80797739414173E-12 -3.55140686229053E-12
  2.20383146991513E-04  8.95784858070373E-05  1.67081875777907E-04 -2.75332883826154E-12 -1.23646480733210E-05
 -5.86709640911267E-12  3.26481191999680E-05 -2.79837223493039E-13 -3.15381261532365E-05 -6.66420162602287E-01
 -5.25974447100143E-03 -1.39042434264630E-03 -4.18781433940524E-04 -7.88153170398217E-04 -3.16248212666902E-04
  2.15876703943350E-04  5.15939861037448E-04  3.35639967302636E-04  3.44580980461031E-04 -6.71592178344397E-12
 -2.31224886551081E-12 -2.18541325528867E-12 -4.09938917345913E-04 -6.68266786621856E-05  2.45156130659275E-12
  9.90937075433329E-13  7.15698383166064E-04  1.15555726543608E-04  1.23336772731263E-12 -4.86523807288195E-14
 -1.85773475596661E-04 -3.62550175154967E-05 -4.98986095953830E-04 -5.19406413581056E-13 -6.55620493133639E-07
  8.19929014274630E-13  3.39280344564841E-05  1.01642007933983E-12 -8.93627595686049E-05  6.66489137058005E-01
  5.26024034188155E-03  1.39054595583926E-03  4.18823307063130E-04 -7.88212303762365E-04 -3.16265995467593E-04
  2.15899078353850E-04  5.15994496270796E-04  3.35675959210283E-04  3.44616900621826E-04  6.96252050014996E-12
  5.61766684311884E-12  2.45101769469019E-12  4.09975282685208E-04  6.68309631576315E-05  1.31430231071544E-12
  8.34604303671465E-13 -7.15768367570273E-04 -1.15565734860567E-04 -3.54130627268804E-12 -2.60393663950826E-12
  1.85791342623432E-04  3.62580613251826E-05 -4.99037236892309E-04  1.44158256101647E-12 -6.55638817607717E-07
 -6.81525829685440E-13  3.39309291414378E-05 -2.37013923937953E-13 -8.93715258438993E-05 -2.04185536538145E-01
 -2.02312256764503E-03 -5.70358854195911E-04 -1.24435546842605E-04 -8.98583447339783E-04 -4.81259136594680E-04
  9.76190414736702E-05  1.06332287234495E-04  5.30997835213682E-05 -1.16719278027441E-04  1.43409710205247E-11
  1.02518915642693E-11  4.43185755627015E-13  2.81286622607198E-04  9.25403448303588E-05 -7.33074858270335E-12
 -3.88600807726387E-12  2.45719120305651E-04  4.08563283465459E-05  9.60005848911951E-12  5.17821330978299E-12
 -2.20409973222339E-04 -8.95900075074881E-05  1.67093086150939E-04 -1.99577707991294E-12 -1.23666867778807E-05
 -2.19275488649208E-12  3.26515572199272E-05  2.28913854775010E-12 -3.15401756172104E-05 -4.05494244411704E-02
 -4.77138832415303E-04 -1.48770186880846E-04 -2.79579771980062E-05  1.36489213120869E-04  8.90399730437150E-05
  2.17107867409631E-05  2.86089730018082E-05  1.41867433425851E-06 -1.81302709951436E-05 -4.36908495496731E-14
  4.47106948834919E-13 -4.56605162995625E-14  5.58939871927584E-06 -9.19730469017561E-06  2.08842612596538E-12
  1.02465284429066E-12  5.78571478118215E-05  1.33189748338024E-05 -6.99737597656472E-12 -4.39303741878386E-12
 -1.85411935319642E-05 -1.28200428018095E-05 -5.47262799647217E-06 -3.45588922862621E-13 -2.92961092583186E-06
  3.32286325646520E-14 -1.42777108751789E-06  1.80558580024703E-12  3.47601393870002E-05  1.18496619354444E-01
  1.58092560471456E-03  5.66039870924006E-04  1.12018111946397E-04  5.23381495429065E-04  3.39386928947352E-04
  6.09715264988690E-05  3.03535402082077E-04  2.37480256236952E-04  4.39956838140310E-05 -2.79160734715480E-12
 -2.33024441655760E-12 -3.80458799077106E-13 -5.50697052678465E-05 -5.57664346090529E-05 -7.40487184708982E-13
 -3.51675729921633E-13 -1.85583803686120E-04 -4.45711438504305E-05 -2.26061013010313E-12 -1.30495883614458E-12
  1.11607703431180E-04  6.34263020542164E-05  2.19694497179182E-05 -5.24151985004914E-13 -4.12880266075753E-07
  4.70181285494940E-13 -1.01425495952890E-05 -5.06762334515108E-13  1.18279060778561E-04 -1.18508845474020E-01
 -1.58102618673224E-03 -5.66066040237042E-04 -1.12026089019945E-04  5.23435986254246E-04  3.39421884117801E-04
  6.09776591469472E-05  3.03584583233915E-04  2.37516157873086E-04  4.39998680193484E-05  8.24807383066725E-12
  4.13190857003444E-12 -5.58383443661057E-13  5.50753532724112E-05  5.57719025420759E-05  1.28030093235723E-12
  5.97794764821755E-13  1.85599147146021E-04  4.45739735828079E-05 -1.19402545187977E-12 -9.26427758254512E-13
 -1.11619671541240E-04 -6.34329951681537E-05  2.19717479113390E-05  9.05349844096306E-13 -4.13266791357668E-07
 -1.49085852699336E-12 -1.01436293977161E-05  3.59145352604655E-13  1.18290516119073E-04  4.05528769765366E-02
  4.77189992318590E-04  1.48788634203685E-04  2.79608420707643E-05  1.36513919187931E-04  8.90558371231487E-05
  2.17124424272365E-05  2.86163828434446E-05  1.42398702092048E-06 -1.81306550330777E-05 -1.38567706167265E-12
 -1.13475681763394E-12 -1.76569291935860E-14 -5.59152561407206E-06  9.19709472337758E-06 -8.43276656902213E-13
 -6.41272209230914E-13 -5.78638878387689E-05 -1.33209804889574E-05  5.42297154451009E-13  3.60241731381824E-13
  1.85431371728597E-05  1.28209878384270E-05 -5.47361172508502E-06  4.25748960466682E-14 -2.93014264956500E-06
  2.12131472539238E-15 -1.42831244159717E-06  1.51727684726135E-14  3.47633282517755E-05  4.04763178407752E-04
  1.08287032246991E-04 -8.30228262113077E-05 -2.64211188907845E-05  2.21526247046236E-05 -8.52023733220916E-05
 -3.84113718548375E-05  9.38992774900608E-13  1.11473228903491E-12 -7.51611556216960E-08 -3.25212985108159E-13
  1.00320630339541E-05  6.67188782195271E-13 -3.35227944114114E-06 -4.04821093211182E-04 -1.08304099400647E-04
  8.30343337225090E-05 -2.64245324300962E-05  2.21541311005363E-05 -8.52155839135522E-05 -3.84174769681349E-05
  7.87833638537878E-12  3.90697919708941E-12  7.50339702440109E-08  2.75723122350210E-12 -1.00330440942684E-05
 -3.62544076394822E-13  3.35282175737609E-06  1.74706933332109E-04  7.64586118816181E-05 -2.53689701443438E-05
 -3.95305961431830E-05 -2.32557538962345E-05 -2.77766960056673E-06  1.24197605823755E-06 -1.10082909860750E-12
 -5.28778480845705E-13  5.63272100643836E-07 -1.82190422403575E-13  2.97948865448958E-06  2.89347984809662E-13
  6.51444480166828E-07 -1.74696376460132E-04 -7.64568894770516E-05  2.53658892575972E-05 -3.95270679006153E-05
 -2.32540294749074E-05 -2.77596873275707E-06  1.24242545448428E-06 -4.40671995909231E-13 -3.59048432768665E-13
 -5.62986217138975E-07 -6.01236858617828E-14 -2.97952211645381E-06 -1.32117696613227E-13 -6.51257015966765E-07
  4.71860580046661E-06 -2.62839210650405E-05  3.49492941539081E-05 -5.43152781022311E-05 -1.94606176471862E-05
  6.56228432610006E-05  5.76578594732788E-05 -8.21015780781585E-12 -5.48082949805489E-12  4.09634060808562E-06
  1.59728778047473E-12 -5.43140057421441E-06  2.04741933967253E-12 -3.38521503942169E-07  1.21528280716942E-03
  6.83980214209716E-04 -2.66566325771777E-04  1.34459237521990E-04  8.35050332187831E-05 -2.89268072169416E-04
 -2.39319490119434E-04  1.63514448296463E-12  1.61207194663252E-12  9.24924368491906E-06 -3.84477484536339E-13
  1.58680411638893E-05  5.46548848162094E-14  1.31556201760711E-05 -1.21541824492995E-03 -6.84056655496731E-04
  2.66594542829875E-04  1.34474273299987E-04  8.35139756303526E-05 -2.89299407236914E-04 -2.39345151681230E-04
  2.85189275947568E-12  2.59670583170931E-13 -9.25010057562175E-06  6.96836855980014E-13 -1.58697701225155E-05
 -9.95692197290425E-13 -1.31569350022303E-05 -4.73606161514070E-06  2.62752539788713E-05 -3.49504157446243E-05
 -5.43212927574861E-05 -1.94627145500442E-05  6.56247291516989E-05  5.76598357660107E-05 -1.67206186513928E-12
 -1.33454287886452E-12 -4.09660607196284E-06  8.01356795738074E-14  5.43188280100707E-06 -5.27680951475709E-13
  3.38599653046218E-07  8.06548794472814E-05  1.45094573347468E-05 -3.66692047488499E-05 -1.59115271356924E-05
 -1.72066149014410E-05  1.67880078158241E-05  1.56090150272434E-05  3.29286948245413E-12  1.78789860546820E-12
 -2.83844739278545E-06 -6.76269897971825E-13  2.52186230315383E-06 -1.34420545460329E-13 -2.29215612305035E-06
 -7.83772702169985E-04 -3.53206497544841E-04  1.54131579215982E-04 -1.27720893776990E-04 -9.13006477245715E-05
  9.61207186223722E-05  3.72153046479824E-05 -3.04818292817616E-13 -3.04037859684661E-14 -1.10889594774644E-05
  1.33427450155451E-13  3.19224479943883E-06  2.66929023571262E-14  1.30971789556330E-05  7.83850439057169E-04
  3.53243067004322E-04 -1.54146265591658E-04 -1.27734973313249E-04 -9.13106142851902E-05  9.61290982757382E-05
  3.72184510745587E-05 -8.84933134916824E-13 -7.35134697850906E-13  1.10900894332077E-05 -2.28405290131198E-13
 -3.19268994237841E-06  2.45375899679578E-13 -1.30983880200354E-05 -8.06522421231978E-05 -1.45037477629832E-05
  3.66722554443865E-05 -1.59120646255755E-05 -1.72074129980594E-05  1.67891197237722E-05  1.56101508721629E-05
  1.57826234776992E-13  1.50776559251766E-13  2.83834041326457E-06 -4.62149642120706E-14 -2.52193936285081E-06
 -1.62501581935461E-14  2.29245101287169E-06
* ORBITAL    1   14
 -1.16247895040195E-05 -8.37892881198142E-05 -3.94704928877283E-04 -1.48693660559102E-03 -1.53044921284775E-04
  6.84012038518596E-05  1.05126126722333E-09  1.89928732268123E-08  1.11048029753279E-07  2.93205127053696E-08
  2.15575602682770E-08  5.41212161653401E-11  6.89529537680300E-10  4.05042628447316E-09  8.94240922196199E-10
  6.16886259311101E-10 -5.09114710818612E-12  2.10018715520847E-12  8.48603948071813E-12  3.99824769829847E-12
 -1.77375397863226E-12 -5.64343050752728E-05 -1.10593948305729E-04 -7.02091646439450E-05  9.96620532370117E-13
  3.21976860772542E-12  2.76261664139268E-12  1.15496538593163E-04  2.20487987757238E-04  1.40063531811376E-04
  2.63647323230582E-12  3.49762492676488E-12  2.07890035294677E-12 -1.13769851449583E-05 -4.58015776890251E-05
 -3.81068588724064E-05  6.07909151910631E-11  5.25400556764144E-11 -6.79346266007789E-13 -6.67224985848728E-13
 -8.09452576144928E-11 -1.13091322296979E-10 -8.70940492510133E-13  1.64100810000507E-13 -2.67774356130288E-09
 -3.43720591255815E-09 -4.07780177412337E-13  5.60464591735748E-13 -1.08366940098929E-09 -1.12174169108165E-09
 -3.96560468896228E-07  1.56983266737163E-13  1.08358919579576E-06  1.13052244431889E-13 -2.10789439111087E-06
 -6.71231979690566E-14  2.63356083242535E-06 -7.43881432640663E-14  5.16604045987440E-06 -4.27898668591864E-04
 -1.42969182884093E-03 -8.89782199029910E-04 -1.31072055924987E-04 -6.44791153012018E-04 -8.03176900348553E-04
 -4.41657714080834E-05  9.46276434980501E-05  9.27023287795850E-06 -3.48203541110841E-05 -4.08940503106546E-11
 -4.32160204645381E-11 -6.02534347950778E-12  5.59630320469197E-05  5.13445095017760E-05 -5.94766942987690E-12
 -4.22710143593271E-12 -8.06198199360151E-07  1.93043723400898E-05 -1.21858862728355E-11 -9.72496186110843E-12
 -1.09387830298102E-04 -1.06905304121751E-04  5.21094697344774E-06  9.62127120423100E-13  1.92852004223698E-07
  6.46081913973377E-12  2.68593583487465E-06 -2.29109811677776E-12  2.01375880005387E-06 -3.35511132735467E-04
 -1.30083190348585E-03 -7.65745197617232E-04 -1.04574721297668E-04  4.99875827718504E-04  5.69548759542542E-04
  2.27368177163890E-05  2.88774109002713E-05 -2.52933069374577E-05 -2.56367235469680E-05 -1.47659622934215E-11
 -9.72291725556748E-12 -1.80027976531748E-13 -4.69985162406764E-05 -3.70790253962278E-05 -1.73329227757617E-12
 -1.06364617490727E-12  2.13358440584082E-05  2.16907852226806E-05  5.85593085227172E-12  3.65317344879486E-12
 -8.43424401162413E-05 -7.55855195486159E-05  9.84586441691377E-06 -3.25547614611939E-13  1.75551334766932E-06
  1.79540716997489E-12 -4.35542837673679E-06 -1.82324335838230E-12  3.03451764088320E-06 -3.35424841054873E-04
 -1.30057556113568E-03 -7.65578732638550E-04 -1.04550524587033E-04 -4.99742937800590E-04 -5.69381662762502E-04
 -2.27290593963389E-05 -2.88349098903699E-05  2.53073904128861E-05  2.56260539032635E-05 -7.94270924572727E-12
 -8.16825077967256E-12 -8.31875823434928E-13 -4.69946384909550E-05 -3.70730690912788E-05  2.16056969029615E-12
  1.34361782487308E-12  2.13371845265197E-05  2.16857446635587E-05  3.65182501526281E-13 -1.53893863352298E-13
 -8.43157896462651E-05 -7.55609533665930E-05 -9.84447659446836E-06 -2.39268967528761E-13 -1.75658278894802E-06
  8.14977424524279E-13  4.35602789543074E-06  3.15479916297491E-13 -3.03528995423432E-06 -4.27994493333602E-04
 -1.42998151858211E-03 -8.89970621476172E-04 -1.31099920244713E-04  6.44934803138996E-04  8.03361758138994E-04
  4.41757498647306E-05 -9.46670782350590E-05 -9.28274270196244E-06  3.48310332210911E-05 -9.39297039603613E-12
 -8.97530135504472E-12  2.68205478096049E-13  5.59663517384369E-05  5.13504506362913E-05  2.93829665606847E-12
  2.50290263463022E-12 -8.07078336250522E-07  1.93102510814734E-05  4.69682990156899E-12  2.91262039707578E-12
 -1.09414608547045E-04 -1.06931456662400E-04 -5.21239915945884E-06  2.83984871018481E-13 -1.91813784133925E-07
  1.45872009842728E-12 -2.68528452228868E-06 -1.30113402542584E-12 -2.01449619645657E-06  2.39767142944313E-03
 -1.05866734079039E-04  1.25662292516545E-05  2.50204635153288E-05 -2.22275239307732E-04 -1.37696424337259E-04
  1.26252154965702E-05  2.10643083859221E-04  1.54593398526141E-04 -5.91087749553175E-06 -5.41438313928720E-12
 -3.66193155151359E-12 -6.42967065119665E-14  5.43964483515210E-05  2.58756540527789E-05  3.14379535329986E-12
  1.93989546195476E-12 -2.35334010057185E-05 -1.23238264749708E-05 -2.42826769486840E-12 -1.36266362497394E-12
 -5.60740556713201E-05 -2.98423868347551E-05 -1.12020204257317E-05  8.53878846611316E-13 -1.01941326632328E-06
  8.11245843566253E-13  4.04302730252400E-06 -4.86434449089120E-13 -9.68519425348847E-07  2.39768709158214E-03
 -1.05796224254188E-04  1.26011943207357E-05  2.50240380422650E-05  2.22513694876691E-04  1.37838125034909E-04
 -1.26439755165374E-05 -2.10620663523463E-04 -1.54578589097109E-04  5.91084668626086E-06 -1.16367212469824E-11
 -8.57411528858699E-12 -4.89867251373864E-13  5.44601245573687E-05  2.59059358783658E-05 -3.89873575395715E-12
 -2.29681483614325E-12 -2.35380916668305E-05 -1.23259360115965E-05  6.32431413873841E-12  3.53510914012565E-12
 -5.60696136930562E-05 -2.98405714510366E-05  1.12029887991149E-05  1.26871360535782E-12  1.01882058675729E-06
  1.35175972640306E-12 -4.04741039114679E-06 -7.95787805250081E-13  9.69487384978886E-07  1.47282122346904E-02
 -9.20881623681927E-04 -3.48137781564740E-04  3.42932609064100E-05  9.47104213779720E-04  7.41082493426569E-04
 -1.45735324311395E-05 -6.01451252546056E-04 -3.67242428771825E-04  5.50341150595749E-05 -2.43106792349468E-11
 -1.73045442985170E-11 -1.56230104193008E-12  1.89267850157952E-04  9.50268072268774E-05 -1.87264220851868E-11
 -1.04651649922633E-11  8.39666827124056E-05  4.88511466676040E-05  5.00812426098882E-12  2.92032884963826E-12
  3.29910788032018E-04  1.85213819794214E-04  4.45086918780108E-06  5.17892693078332E-12  1.64864841244854E-05
  4.84632970155877E-12 -2.50993109432858E-05  1.45303108867266E-12 -1.67014826183768E-05  1.47325461668194E-02
 -9.21225226353157E-04 -3.48273511812913E-04  3.43003255278119E-05 -9.47373637886541E-04 -7.41291909407317E-04
  1.45793387310844E-05  6.01518598855538E-04  3.67283905699378E-04 -5.50383703761565E-05  4.99894128065500E-11
  3.66090981487682E-11  1.22943612385371E-12  1.89286489336933E-04  9.50357492249887E-05  8.69897281034701E-13
  7.21592532392070E-13  8.39937223814246E-05  4.88662460642033E-05  5.89342015247488E-12  3.21039556914067E-12
  3.30007911279582E-04  1.85268556952688E-04 -4.45127030529322E-06 -4.22972124522424E-13 -1.64883661029803E-05
 -7.54320788292311E-12  2.51060847834987E-05 -1.83452196354997E-12  1.67068467031893E-05  9.40858246415290E-02
 -1.04177448461551E-04 -2.07131069895215E-04  1.61874385530208E-05 -3.60625882408693E-04 -2.24911569410587E-04
  1.64288496513348E-05  9.21408870638168E-05  6.56663945293748E-05 -4.43242967305591E-05  2.49028358997185E-11
  1.46358532410607E-11 -9.51398806447986E-13 -1.26486231888046E-04 -4.87917304190244E-05 -1.09801272768033E-11
 -6.32445269565971E-12 -2.96971779007410E-05  1.29626599886068E-05 -7.35315335803235E-13 -1.08570414310386E-12
  8.29716397627991E-05  3.39875007791104E-05  3.74909243805615E-05 -1.77967435762285E-12 -2.64437840139110E-06
 -3.25098255819754E-12  5.37246276735228E-06 -2.72754391480343E-12 -3.82584036997174E-06  5.68577401910801E-02
 -3.77171532606842E-04 -2.76157316912389E-04 -6.19945776492602E-06  8.66939896671531E-05  6.53477313400576E-05
  7.12082420847241E-08 -1.13846247269761E-04 -6.35715765900059E-05 -2.20758480346950E-05  3.53085660347743E-13
  1.49351939918088E-12  1.12628438515187E-13  5.51824392411870E-05  2.04157264658813E-05 -1.60547292647302E-12
 -9.86273168788193E-13 -3.50357601903682E-06  1.30054896226990E-05  1.11595131358295E-12  9.32405475816763E-13
 -7.81161830883887E-07 -2.02077455611091E-06  1.71881313125778E-05  4.56550020791604E-13  3.83562080927595E-06
  1.81446845610872E-13  1.26943543998295E-07 -4.96362893364851E-13  2.37183247199474E-06  5.68322459897665E-02
 -3.77275742015579E-04 -2.76155549036966E-04 -6.20576933387120E-06 -8.64882319664827E-05 -6.52232965344343E-05
 -8.08855090199681E-08  1.13933911767882E-04  6.36277200068401E-05  2.20619640695965E-05  7.50223203085655E-12
  5.09807394643755E-12  8.40131034213645E-13  5.51231386593687E-05  2.03917657489871E-05  4.07368454764518E-12
  2.39093950124697E-12 -3.48557263292235E-06  1.30060956660085E-05  3.05511897330894E-14 -2.74799560839478E-13
 -8.30306387809142E-07 -2.04230589461924E-06 -1.71757916772448E-05  1.76028791802956E-13 -3.83869173839202E-06
 -9.64152942108637E-13 -1.31958741975447E-07 -8.43911383791361E-13 -2.36973948795343E-06  9.41114920035388E-02
 -1.04083629641150E-04 -2.07138112274888E-04  1.61933613762604E-05  3.60768699063467E-04  2.24994827686452E-04
 -1.64379831523422E-05 -9.22244217835012E-05 -6.57200439561234E-05  4.43379499129480E-05  1.91344946651420E-11
  1.41785496181520E-11  8.00904506948714E-13 -1.26534956083667E-04 -4.88112087975314E-05 -7.87715252813051E-13
 -1.05854418516237E-12 -2.97153306124245E-05  1.29618499565015E-05  3.57053653846941E-12  2.41559986510059E-12
  8.30183700247338E-05  3.40077890283987E-05 -3.75035742093241E-05 -1.42272493240086E-12  2.64730847177552E-06
 -2.77646586972807E-12 -5.37517836125612E-06  3.13535933660446E-13  3.82777566168546E-06  5.93822498262480E-01
  4.24588617210361E-03  1.07838282601604E-03  3.70679997724524E-04 -7.02154409896586E-04 -4.40852524822933E-04
 -2.95516057424266E-04 -1.31120475791324E-04  5.41285569958116E-05  1.65734447979342E-04  6.42946496657735E-11
  4.44666804730780E-11 -2.03915640267513E-12 -2.43581746696371E-04 -6.01860603335467E-06 -3.74530459505043E-12
 -2.75382095103277E-12 -6.03434600468390E-04 -9.19198077615729E-05 -1.13251780079996E-11 -5.16467881382581E-12
 -2.63195923758155E-05  3.40627192312571E-05  7.14148091679770E-05 -2.79153167659747E-12  8.61653125788740E-06
 -1.13108789661773E-11  1.11855290963605E-05  2.94914014221729E-12 -4.27415439866912E-04  3.69209275106175E-01
  2.30711017204853E-03  5.37087955260197E-04  2.25585135432276E-04  7.19125531986622E-04  4.41815389384255E-04
  1.72404683659679E-04  4.22798663819698E-04  3.30890553327321E-04  8.03688192957345E-05 -1.45949068107045E-11
 -1.15998045666233E-11 -2.24708529865750E-12  4.46147678358079E-05 -4.57372780089542E-05  1.21879566849028E-11
  8.08986532471804E-12 -3.57855264020235E-04 -5.31337217387630E-05  1.34192558073080E-11  8.18896962664750E-12
  1.15340315463376E-04  8.28584041402770E-05  4.23591417812776E-05 -2.19112147119055E-12 -1.09917921639083E-05
  1.00737559468024E-12 -1.82292320790270E-05  3.79306221891535E-12  2.56790162221336E-04  3.69074541319914E-01
  2.30632314007927E-03  5.36923450100273E-04  2.25506680105560E-04 -7.18962201930324E-04 -4.41715477051758E-04
 -1.72339052279203E-04 -4.22745621534389E-04 -3.30831965961775E-04 -8.03364661866353E-05 -6.62400840504507E-12
 -1.87916018945473E-12  4.22322702796700E-13  4.45796081402217E-05 -4.57295986617183E-05 -3.18741028667573E-12
 -6.75447118852126E-13 -3.57730586038449E-04 -5.31174995545324E-05 -6.28500286461356E-12 -2.88716417289296E-12
  1.15331746080868E-04  8.28436644266369E-05 -4.23432006511743E-05 -4.72269609881952E-13  1.09912080465572E-05
  1.07948057215093E-12  1.82257679027689E-05  2.01838189421381E-12 -2.56697339880480E-04  5.93971957198469E-01
  4.24682736704432E-03  1.07859356923117E-03  3.70768140323621E-04  7.02312892526360E-04  4.40949557734300E-04
  2.95589686287927E-04  1.31147184383311E-04 -5.41409546415699E-05 -1.65772877302991E-04 -1.39459096864795E-11
 -1.47878423961888E-11 -3.05416340778190E-12 -2.43640832732168E-04 -6.01907986014973E-06 -1.05210685526828E-11
 -7.44254037443994E-12 -6.03577127957693E-04 -9.19392132835878E-05  1.26124683906482E-11  7.40530132291585E-12
 -2.63230500509304E-05  3.40729402530056E-05 -7.14327556761856E-05  8.20534171184755E-13 -8.61854672016498E-06
  1.55527185644825E-12 -1.11883886178454E-05  4.34103730313959E-12  4.27519667714322E-04 -3.36865054114914E-04
 -1.58032879933236E-04  3.61484838079129E-05  2.51359507429412E-06  3.47929524511467E-06  6.98442571839009E-05
  3.15699076852435E-05 -5.38233873223989E-13 -1.77017369670473E-13 -7.91232001154118E-07  1.19564752825691E-13
 -3.11883023880687E-06  1.42077910009535E-13  3.34702701619600E-06 -3.36858435721284E-04 -1.58028992714828E-04
  3.61481971009050E-05 -2.51362442762527E-06 -3.48182469188944E-06 -6.98428655783182E-05 -3.15692887056095E-05
  4.49220086036350E-13  7.73475776915621E-13 -7.91839442529796E-07 -5.19553791160042E-14 -3.11878836613702E-06
 -2.77945319729740E-13  3.34692178102757E-06 -9.41601571608855E-04 -2.59460626034536E-04  1.92140588111115E-04
  2.04771163828279E-04  9.29060975277111E-05 -5.52569911161643E-06  6.92238914108249E-06  5.29969293483954E-12
  3.88182765345236E-12 -2.81573261023216E-07  8.04589035483788E-13 -2.04184015415273E-05 -1.48846784602770E-12
 -7.92617209163252E-06 -9.41847877899182E-04 -2.59523474871804E-04  1.92192048647792E-04 -2.04822320616729E-04
 -9.29283691314355E-05  5.52562267974957E-06 -6.92325459510972E-06 -1.20347389026379E-11 -7.54887892012478E-12
 -2.81630692395010E-07 -6.38897807421066E-13 -2.04246279336534E-05 -3.42622899300082E-12 -7.92826384075709E-06
  4.89153222984741E-04  2.37972369320756E-04 -4.99000959820047E-05 -6.98799503090746E-05 -2.68056952188139E-05
 -5.81384438736891E-05 -2.47708871915298E-05  1.15853052550346E-13 -2.58037989201360E-13 -8.92918238213366E-06
  8.82403777197996E-13 -1.15771343489559E-05  6.18905041648621E-13  8.31515800265351E-06  4.13892201815844E-04
  2.27195160772808E-04 -3.18362296238640E-05  6.41067347515999E-05  3.08449001880606E-05 -5.38475834325302E-05
 -2.39220189090713E-05  1.03366226491925E-12  2.19038168865976E-13  6.62742632337359E-06  1.60949912283290E-13
 -8.76147906200229E-06  5.78328019564803E-13  5.30658662955623E-06  4.13738926603196E-04  2.27126750719382E-04
 -3.18173803599187E-05 -6.40770939251890E-05 -3.08328164418995E-05  5.38307882800410E-05  2.39145099471669E-05
 -6.12319619730400E-13 -8.99424219497761E-13  6.62567000553578E-06 -2.35937314007780E-13 -8.75840005251415E-06
 -2.20012736696898E-13  5.30427245263928E-06  4.89242750565616E-04  2.38012912174102E-04 -4.99100388975790E-05
  6.98901476989461E-05  2.68075188048499E-05  5.81462376347304E-05  2.47741823540809E-05 -5.90798817565371E-12
 -4.36464456951959E-12 -8.93196866369820E-06 -7.67150743883296E-13 -1.15796285962828E-05 -9.06230269831522E-13
  8.31692531374245E-06 -1.38017057253840E-03 -8.00114096393683E-04  2.46065355719403E-04  2.76029643431817E-04
  2.27144630270931E-04  1.94262015776794E-04  1.09501563781945E-04 -1.58300333761001E-11 -9.38471071807136E-12
  2.79148750795600E-06  4.49433253018650E-12 -1.54526816019734E-05  3.72829643848317E-12  1.09819649003305E-05
 -1.11096413488229E-03 -6.31906635750974E-04  1.78343561102103E-04 -1.92483665345728E-04 -1.56391045669026E-04
  1.75184907121215E-04  9.15641731475685E-05  9.26399167289447E-13  1.45266676040756E-12 -5.85299235543520E-07
 -2.38687886714380E-13 -9.04787598591177E-06 -6.78997940123503E-13  8.56336971087562E-06 -1.11063570090926E-03
 -6.31722708824770E-04  1.78283382931930E-04  1.92422977100165E-04  1.56340820000347E-04 -1.75132572589471E-04
 -9.15346443897228E-05  3.36472990594267E-12  1.62253569931649E-12 -5.84407269978946E-07  8.72435721834865E-13
 -9.04441406093775E-06 -4.53060355119614E-13  8.56029975389699E-06 -1.38047613701652E-03 -8.00291191947289E-04
  2.46124300578340E-04 -2.76091430505794E-04 -2.27197542319955E-04 -1.94302794521101E-04 -1.09525033620941E-04
  4.70751207712476E-12  3.81645002618233E-12  2.79284224335964E-06  9.36223226796836E-13 -1.54568304884884E-05
 -9.54394643125693E-14  1.09846299222826E-05
* ORBITAL    1   15
  1.59060311302129E-09  1.14665683408121E-08  5.40272655445438E-08  2.03654994522940E-07  2.11465291003191E-08
 -9.37165103320119E-09  7.08812664158433E-06  1.27939180616896E-04  7.53440540554802E-04  2.01453620312443E-04
  1.49122529039958E-04  1.05372538596825E-06  1.76992510129541E-05  1.09964694007856E-04  2.71848174568443E-05
  1.96948232052388E-05  3.62737456141720E-12  1.29836376554629E-12 -4.30819687636347E-12 -4.07440665520402E-12
  3.09902787892992E-12  1.49823814935884E-08  2.94451247508998E-08  1.87192916204472E-08 -1.29866593733240E-12
 -3.77013285397801E-12 -4.02613478532924E-12 -1.57788535572857E-08 -3.01390699114019E-08 -1.91623303856636E-08
 -4.85803844466156E-12 -8.95093071413691E-12 -8.35915752035554E-12  1.54648713956031E-09  6.20531937750914E-09
  5.15180916867056E-09  2.28962208634343E-06  2.29534536370720E-06  3.68822596650448E-15 -4.26360726774789E-13
 -1.66151271520129E-06 -2.26722367031750E-06 -1.45795487792926E-13  2.12988733368140E-12 -1.82809372077807E-05
 -2.35264471498149E-05  1.13125732762660E-12  3.58276924730131E-13 -7.37894452741292E-06 -7.69743146683857E-06
  1.08201188105444E-10  2.37471652772284E-14 -2.90841735454986E-10 -2.43131127812136E-13  2.87371344590323E-10
 -2.49537348719324E-14 -3.77454709675981E-10 -3.33106131820323E-13 -7.07202492644718E-10  3.63541297971622E-04
  1.07015627587547E-03  7.08113995936891E-04  1.07612309438028E-04  5.81994960014964E-04  7.40532533527874E-04
  3.99478196435340E-05 -2.19564994752068E-04 -1.04299197553808E-04  3.74143680943797E-05  4.71793515761318E-11
  4.74094308390081E-11  7.17547488645575E-12 -9.64208793833986E-06 -2.16242809639853E-05  6.23773895319945E-12
  4.34537634225370E-12  7.61413520506411E-06 -2.08355435087575E-05  1.15679606554357E-11  9.41179793019888E-12
  1.16706027146444E-04  1.08299023470519E-04 -4.17196777918613E-06 -8.96291715583352E-13  5.65838960515637E-06
 -6.90362826207701E-12  2.11704450968337E-06  2.15884705792654E-12 -3.05544826600639E-06 -2.48630088262144E-04
 -7.54041163758695E-04 -4.80981939207710E-04 -6.74546332719102E-05  4.49496480393369E-04  5.23520455768559E-04
  2.02668218102088E-05  1.63656789425542E-04  6.62135848518174E-05 -3.47974716256333E-05 -1.17431551995199E-11
 -1.05079805580963E-11 -8.41319554325113E-13 -1.36842131688412E-05 -1.82452920229247E-05 -1.70050322871904E-12
 -1.08367916500023E-12 -1.58427283493672E-06  1.53727815323545E-05  5.26560420522083E-12  3.21503886373785E-12
 -9.59615854316284E-05 -7.94593273385765E-05  4.74266542150313E-06 -2.76776921135222E-13 -3.85025461423371E-06
  2.00795310843356E-12  2.45938363240733E-07 -1.75210207179352E-12 -2.27682666935008E-06  2.48714060628363E-04
  7.54404458026593E-04  4.81188581466103E-04  6.74815070283459E-05  4.49615819929993E-04  5.23647344250699E-04
  2.02701687673511E-05  1.63647337435900E-04  6.61956738057952E-05 -3.48034784719711E-05  7.39407861583281E-12
  8.78061724574696E-12  1.34539514923997E-12  1.36965793838072E-05  1.82538977669040E-05 -7.85930469186211E-13
 -3.17900452467460E-13  1.57399043714994E-06 -1.53798336825048E-05 -6.23708719658489E-13 -5.58475828444503E-14
  9.59805586934251E-05  7.94756888638653E-05  4.74616549009542E-06 -9.30782317530644E-14 -3.84931940238376E-06
 -9.05703135442574E-13  2.44478503704254E-07 -2.27769971403771E-13 -2.27506600257846E-06 -3.63415592800912E-04
 -1.06976456229284E-03 -7.07863180702488E-04 -1.07573985318317E-04  5.81792998791479E-04  7.40279065112896E-04
  3.99334405812597E-05 -2.19516902629072E-04 -1.04282218689823E-04  3.74036052981788E-05 -1.24984816910798E-11
 -1.31992286900239E-11 -1.45860870360146E-12  9.62600898475941E-06  2.16085414852026E-05  3.09974756359815E-12
  2.35719986512145E-12 -7.61022594058209E-06  2.08310583712997E-05  4.23753688127775E-12  2.57608949558553E-12
 -1.16669257101871E-04 -1.08264191509618E-04 -4.17140023440170E-06  3.54021071229245E-13  5.65795310446262E-06
  1.64578788535253E-12  2.11776161670262E-06 -1.19957027946997E-12 -3.05414299648579E-06 -4.10364306355679E-04
  7.54697489129700E-05  2.57279698080949E-05 -1.60356565817937E-06  8.98105861121269E-04  5.32697118267793E-04
 -6.74724383586297E-05 -1.81113750530523E-05 -1.24288654071284E-05  2.37526370875717E-06  4.28594292808937E-12
  3.43418134203124E-12  4.47754463055672E-13 -2.41642253341781E-04 -1.13917108810534E-04 -2.65591866107298E-12
 -1.68971008713406E-12  2.21727384110819E-06  1.08607273331608E-06  4.90074894447215E-12  2.68352249917680E-12
  1.10152845805369E-05  6.23581425083570E-06  2.05229794239429E-06 -1.51653610015916E-12 -4.69467456316240E-07
 -9.10290598281306E-13 -1.66547029100629E-05  4.99670276762106E-13  3.92996566437829E-06  4.09733002692134E-04
 -7.53654028057974E-05 -2.56942711528471E-05  1.60047428873697E-06  8.97937616803346E-04  5.32593210320831E-04
 -6.74640366648008E-05 -1.80312005932236E-05 -1.23719634675076E-05  2.37347164065282E-06 -6.81789948407249E-13
 -1.13925894373267E-12 -6.13110194509565E-13  2.41600845788787E-04  1.13897805513528E-04 -7.60062696335464E-13
 -4.90504516418834E-13 -2.21532778956460E-06 -1.08471739666912E-06  5.63341777311783E-12  3.09294320072024E-12
 -1.09952844311281E-05 -6.22574879144649E-06  2.05002136378490E-06  1.32419273712415E-12 -4.70255489188640E-07
  3.44486026346466E-14 -1.66512886486181E-05 -3.60733372827219E-13  3.92902365647619E-06 -1.46771646595457E-02
  1.26601858253218E-03  5.16364193362313E-04 -1.70625736685236E-05 -9.44900315505596E-04 -7.32802701094434E-04
  1.85611851699367E-05  5.04523855089799E-04  3.06180515101904E-04 -5.04033774990656E-05  2.29771831971158E-11
  1.70504475984329E-11  1.78008468232432E-12 -1.64002613400083E-04 -8.28707476005008E-05  1.87407705033910E-11
  1.04619489133464E-11 -1.01602178288418E-04 -5.64636395545200E-05 -4.98302241006214E-12 -3.00466515719337E-12
 -3.32940156942517E-04 -1.86959284063132E-04 -3.87461982139098E-06 -5.20722361445403E-12 -1.39269930068293E-05
 -4.82552888718152E-12  2.41817853726742E-05 -1.37771842536732E-12  1.93895076134586E-05  1.46731538406308E-02
 -1.26576018184683E-03 -5.16265640395942E-04  1.70535575005873E-05 -9.44642485679915E-04 -7.32600980347023E-04
  1.85572122502249E-05  5.04182040435260E-04  3.05970385812711E-04 -5.03746645563822E-05  4.80337805321508E-11
  3.50471896181738E-11  7.15439015831975E-13  1.63899392133725E-04  8.28192910788197E-05  1.24846535996493E-13
  2.23836167222903E-13  1.01578581277127E-04  5.64499736666345E-05  5.88164153174903E-12  3.06439071869720E-12
  3.32849516783479E-04  1.86908436398708E-04 -3.87222153558979E-06 -5.03447330093051E-13 -1.39175917636394E-05
 -7.26082567461322E-12  2.41749473196425E-05 -1.71757078524031E-12  1.93848936471589E-05 -9.89878207152395E-02
 -1.89445971534569E-04  1.07546866070641E-04 -1.70154687333370E-05  7.28056705490328E-04  4.40457474985661E-04
 -3.41629383744925E-05 -3.82520153774282E-04 -2.46631769435930E-04  5.35181066130703E-05 -2.72135079393470E-11
 -1.72935452464977E-11  9.32550505024272E-13  2.20114790535746E-04  8.95792839576003E-05  1.12660098612331E-11
  6.56070874155560E-12  5.14603609628661E-05 -5.92984816820775E-06  1.18452584997016E-12  1.33842525820626E-12
 -1.96873033187502E-04 -8.64638741583535E-05 -4.36303922964659E-05  2.02420742791852E-12  1.26036307678733E-05
  3.73599943359291E-12 -1.66242192068432E-05  2.72190976468503E-12  6.43761241445004E-06  7.23874191243108E-02
  2.40851406089085E-04 -4.53442352700391E-05  1.00853902848325E-05  6.74736635172212E-04  4.04668004715685E-04
 -3.27068568471776E-05  3.07426590193301E-04  1.94961430992065E-04 -4.15318525898576E-05  5.56310850259459E-12
  3.54947608084476E-12  4.11861864963069E-13  1.88795023012633E-04  7.68616783347412E-05 -1.16823164938925E-12
 -5.79597132584516E-13 -4.50424020288321E-05  2.03180531331563E-06  1.04564677960432E-12  7.82418879613186E-13
  1.69214115091722E-04  7.50179847508213E-05  3.43375075596185E-05  9.27114061773882E-13 -1.15359663213098E-05
 -3.86377127708220E-13 -1.70815106649842E-05 -4.65386122608060E-13  4.96307240561026E-06 -7.23972986989001E-02
 -2.40722209899849E-04  4.54217357640775E-05 -1.00811447681779E-05  6.74713476841762E-04  4.04659728702223E-04
 -3.27033784708566E-05  3.07356085576754E-04  1.94919406537234E-04 -4.15341949429085E-05 -9.97682435101655E-12
 -6.30772306918171E-12 -4.64306543519323E-13 -1.88797705725639E-04 -7.68623761018350E-05 -1.22781029564831E-12
 -7.66530236843897E-13  4.50408615735285E-05 -2.03457387756980E-06  2.37939378260406E-12  1.43827748354634E-12
 -1.69199025303626E-04 -7.50110529206483E-05  3.43390501138957E-05 -9.99561708499635E-13 -1.15336366641154E-05
  1.47637039068215E-12 -1.70804175884504E-05  2.49517814054061E-13  4.96369759126303E-06  9.89570808948100E-02
  1.89430192756878E-04 -1.07502434407516E-04  1.70078592469635E-05  7.27850102893828E-04  4.40328955327002E-04
 -3.41551944999096E-05 -3.82444440745464E-04 -2.46581944237720E-04  5.35024450989197E-05  1.52417912927697E-11
  9.84647621914871E-12 -8.64299593580741E-15 -2.20056444694801E-04 -8.95558325605848E-05  1.35755600825643E-12
  1.76867424777041E-13 -5.14498286310413E-05  5.92552935257382E-06  4.54174840224840E-13  5.22668262493565E-13
  1.96830942763266E-04  8.64459034424758E-05 -4.36178081897174E-05 -7.93581763082656E-13  1.26013090798020E-05
 -2.09355163366501E-12 -1.66196791954714E-05 -3.46376786362339E-13  6.43652120511162E-06 -5.86180220547914E-01
 -4.02023477236366E-03 -9.80910942512878E-04 -3.57959525440054E-04  5.91383525608660E-04  3.67153440521754E-04
  2.91872840656787E-04  1.64812994108157E-04 -2.14418246756965E-05 -1.58472446271344E-04 -6.34268822003449E-11
 -4.39260757592025E-11  2.33786725515467E-12  2.46081654236477E-04  8.59342249638393E-06  3.73534347358175E-12
  2.62469311657951E-12  5.85924748627131E-04  8.80474321884554E-05  1.16620880320478E-11  5.44034512862455E-12
  4.41756919290858E-05 -2.54011733429122E-05 -7.29361000586187E-05  2.83282745208698E-12 -9.66505895544167E-06
  1.11378894607095E-11 -9.43026541317257E-06 -3.02085634181654E-12  4.16561505958482E-04  3.77478401851767E-01
  2.34060641456028E-03  5.47015001984510E-04  2.34076650342084E-04  5.41597449362285E-04  3.31002354162037E-04
  1.81093107651440E-04  3.08451134090350E-04  2.56672248590547E-04  8.23691806213779E-05 -1.46343680283414E-11
 -1.23527221377131E-11 -2.75224234502646E-12  6.20320300529049E-05 -3.87045276125082E-05  1.13999018880353E-11
  7.68404443708369E-12 -3.61474783383540E-04 -5.33966911744889E-05  1.31338411429511E-11  7.92178322654067E-12
  7.16221870444355E-05  6.42646010316471E-05  4.47249236246099E-05 -2.01898897945112E-12 -7.66764356702865E-06
  1.03662715357952E-12 -1.39044715942320E-05  3.77157625508457E-12  2.60258540424250E-04 -3.77551259929525E-01
 -2.34096669408974E-03 -5.47079704033356E-04 -2.34118454143501E-04  5.41808085902857E-04  3.31130658440773E-04
  1.81124528504374E-04  3.08644852877473E-04  2.56802702348578E-04  8.23801627587167E-05  6.15802200502932E-12
  2.63663441600915E-12 -1.19176999274366E-13 -6.20187334856161E-05  3.87237263102679E-05  3.38266291093672E-12
  9.28772278267517E-13  3.61540407417501E-04  5.34056171669803E-05  6.53243187538772E-12  2.96826897328775E-12
 -7.16741155313093E-05 -6.42944797807957E-05  4.47329292913691E-05  5.33096951413355E-13 -7.67322732329267E-06
 -1.14088194178613E-12 -1.39107227292722E-05 -2.02409176781571E-12  2.60307151444951E-04  5.85990739158061E-01
  4.01875032196801E-03  9.80505259911853E-04  3.57835716960576E-04  5.91202910525971E-04  3.67038722470641E-04
  2.91776999415096E-04  1.64711700933802E-04 -2.14585328208398E-05 -1.58416255338709E-04 -1.60358137519375E-11
 -1.62467797980877E-11 -3.79745796750030E-12 -2.45990198302789E-04 -8.58500185076890E-06 -1.03943566147449E-11
 -7.41947955861302E-12 -5.85723545315374E-04 -8.80144347204386E-05  1.30450520166844E-11  7.62141368332166E-12
 -4.41502315013224E-05  2.53981161352446E-05 -7.29128349317420E-05  9.47343568015309E-13 -9.66053275698096E-06
  1.81908898266033E-12 -9.42817465427197E-06  4.38354584418907E-12  4.16422564761562E-04  1.45570243680050E-05
 -3.60930551211887E-06 -5.62435084283873E-06  4.15581993359750E-06 -6.09726244871491E-06 -2.38555205049562E-06
  2.96039005106964E-07  3.36804644259602E-13 -4.86212691765563E-14  1.31094456175844E-06 -1.25383559589570E-13
  6.96769557145664E-07 -2.22884296307333E-13 -3.20025463076699E-07 -1.44579070429746E-05  3.65677183142469E-06
  5.61426624242485E-06  4.15658402126682E-06 -6.09554604085963E-06 -2.36482876890106E-06  3.05362241954591E-07
 -6.84025544011011E-13 -2.46875931441690E-14 -1.31070695160899E-06 -4.64084004966768E-13 -6.95920857181253E-07
 -2.57536595871624E-13  3.18960274266286E-07  8.33828808655395E-04  2.11559935801609E-04 -1.75014900068170E-04
 -1.74682801372043E-04 -7.65635881152850E-05  6.31747404898365E-06 -5.39713412843636E-06 -5.44678743161631E-12
 -4.08181753770701E-12  9.99084071698808E-08 -7.47928189713633E-13  2.11053165758641E-05  1.49458107195025E-12
  7.22514322859068E-06 -8.33575270108407E-04 -2.11491829095505E-04  1.74962324283219E-04 -1.74627445519858E-04
 -7.65384810863177E-05  6.31620130594356E-06 -5.39245543263132E-06 -1.15397279190334E-11 -7.05041004864784E-12
 -9.95602407284955E-08 -5.83086657761315E-13 -2.10997319729168E-05 -3.30252962871386E-12 -7.22301178659343E-06
 -5.62053389803471E-04 -2.34668451865420E-04  7.84890776787851E-05  1.05899550826269E-04  4.12591440070547E-05
  5.63255384638116E-05  2.42335474900043E-05  7.61775466868644E-13  8.22051738393175E-13  7.91892247219380E-06
 -1.02169945165884E-12  1.14048112520324E-05 -7.45050093856091E-13 -1.03197236992308E-05  5.20187989387715E-04
  2.36735469845496E-04 -6.36657082742819E-05  1.13141532658582E-04  5.06738282278408E-05 -5.22582676945671E-05
 -2.30531338780059E-05 -5.65052278800755E-13 -9.85430394998993E-13  5.14181921872095E-06  3.08563320232854E-13
 -9.72798275597963E-06  4.33041482077913E-13  8.29211432745043E-06 -5.20285651276357E-04 -2.36796607288947E-04
  6.36698201007306E-05  1.13154628766567E-04  5.06809437692547E-05 -5.22724238516334E-05 -2.30599382886456E-05
  1.20124613358463E-12  1.42642271244070E-12 -5.14355849009930E-06  1.46694215910916E-13  9.72987619465635E-06
  1.40599596900873E-13 -8.29293522096772E-06  5.61844996014056E-04  2.34574412338136E-04 -7.84634524115126E-05
  1.05860128481743E-04  4.12421858511837E-05  5.63013760371457E-05  2.42230267002974E-05 -5.30057949948750E-12
 -3.73601391049506E-12 -7.91701881689364E-06 -8.02677975960356E-13 -1.14007633400416E-05 -7.67371471154735E-13
  1.03161579174674E-05  1.28465794506172E-03  7.21378427669849E-04 -2.48718461278877E-04 -2.56940907006311E-04
 -2.12753233384133E-04 -1.94729645462967E-04 -1.13433723868094E-04  1.52106123669513E-11  8.94024635789387E-12
 -4.09295958646467E-06 -4.38824322236395E-12  1.47799073869376E-05 -3.67384005243691E-12 -1.21184374413392E-05
 -1.08074523746881E-03 -5.91306671935914E-04  1.89608635490336E-04 -1.83363082290426E-04 -1.48339766579321E-04
  1.91160677148293E-04  1.05179283388181E-04  2.00441163694365E-12  2.21416581326031E-12 -1.89838424940719E-06
 -2.78651698906254E-13 -8.58459024206264E-06 -4.96858863467333E-13  1.02624123945314E-05  1.08100986065831E-03
  5.91458347102847E-04 -1.89646923677800E-04 -1.83405284571449E-04 -1.48373966077625E-04  1.91203078682673E-04
  1.05200258859226E-04 -3.88994260174306E-12 -2.08416605927331E-12  1.89830044389214E-06 -8.71532714939298E-13
  8.58630620578329E-06  5.05542962905992E-13 -1.02642690000539E-05 -1.28420855633119E-03 -7.21120385677008E-04
  2.48638018260743E-04 -2.56850984141031E-04 -2.12680682294308E-04 -1.94661152745095E-04 -1.13393863681681E-04
  5.51213163998310E-12  4.48823571924376E-12  4.09222486430586E-06  1.08902102394152E-12 -1.47753744751213E-05
 -1.75557932750924E-14  1.21146403731313E-05
* ORBITAL    1   16
  2.77357176402425E-06  1.99909820151353E-05  9.42014409250951E-05  3.54647468701111E-04  3.65276977345555E-05
 -1.63183297875536E-05 -2.66308088162272E-10 -4.82377935955843E-09 -2.90313422099941E-08 -7.96605726858518E-09
 -5.98339538555028E-09  1.61236174176102E-09  2.72006036148465E-08  1.67754907977011E-07  4.14633543164188E-08
  2.99961944587763E-08  1.03039503533947E-12  4.93688232969404E-13 -5.99211547417764E-13 -2.15888609961421E-12
  1.42436000672385E-12 -2.45575259682178E-04 -4.81549183606993E-04 -3.05727275952314E-04  1.26600663194279E-12
  2.41316974015577E-12  4.15165455876892E-12 -2.75609704888058E-05 -5.25954237418829E-05 -3.34138584516661E-05
  8.96664924386383E-13  2.69050550970645E-12  1.66750872283246E-12  2.58209536179427E-06  1.02454587329529E-05
  8.52705205875477E-06  3.40137203735716E-09  3.41274189681629E-09  3.61034221732793E-13  5.88682384933859E-13
 -2.61277243272095E-09 -3.56662055136465E-09  1.92410640047649E-13  5.54546833964300E-13  6.84107232143208E-10
  8.80884603979646E-10 -5.48129139827244E-13 -2.37995151038687E-15  3.15043498266083E-10  3.34617314706536E-10
 -1.64036375715172E-06 -4.63641229287909E-14  4.71864585531150E-06  8.98717628907965E-14  5.02355105419002E-07
 -2.49317727187336E-14 -5.91369514624501E-07  2.81401991810558E-13 -1.23184749328021E-06 -1.10184707582067E-04
  4.49292313076840E-05 -7.27496135061256E-05 -2.96032381176431E-05 -1.72320066428747E-04 -3.35394104764506E-04
 -3.80344843505518E-05  1.21514048887112E-04  6.74206577514950E-05 -1.34558640219162E-05 -2.50136420361446E-11
 -2.33898841005470E-11 -3.09111782613479E-12  7.24963037655799E-06  2.05254676552181E-05 -2.23494096625111E-12
 -2.02388515701097E-12 -5.06742073587494E-05 -1.00841476123144E-05 -7.42041574451955E-12 -6.03340515718781E-12
 -3.01408269917460E-05 -4.43599330447291E-05 -1.18584193422305E-05  7.62999719791068E-13 -3.66644628387734E-06
  3.50455516735224E-12 -4.44806800016683E-06 -1.63113198714944E-12  1.11445374525473E-05  2.92453328032255E-04
  6.06765186228628E-04  4.67980620856286E-04  8.58734911294705E-05 -4.36386722381164E-04 -6.53260060526576E-04
 -5.39734950830371E-05 -1.41716724825952E-04 -5.37605299572476E-05  2.79297754322751E-05  2.27146947576656E-11
  1.97701744165609E-11  2.14050277722140E-12  3.18073068251576E-05  4.16253821983726E-05  2.43385235531651E-13
  1.09503546571344E-13  4.57954788402204E-05  2.99084872734097E-07 -1.07777934903179E-11 -6.46299204193929E-12
  7.35566238142370E-05  8.52714567480641E-05  8.37230687180082E-06  6.87072544291212E-13  3.17125637955762E-06
 -3.56728848997797E-12 -2.80637306117966E-06  2.73533426069247E-12  1.08005152832487E-05  2.92257073522615E-04
  6.06221445532346E-04  4.67594318595910E-04  8.58066033826518E-05  4.36158594957365E-04  6.52898004867309E-04
  5.39415514493102E-05  1.41630418429407E-04  5.37115745599652E-05 -2.79225750695242E-05  1.84695280177337E-12
  3.19527588943584E-12  9.25509825088413E-14  3.18125748216847E-05  4.16187793701740E-05 -3.98128614707325E-13
 -2.21210545222069E-13  4.57858575412423E-05  3.08653029315345E-07 -1.58864984672946E-12 -2.14455678902893E-13
  7.35206661064051E-05  8.52245830399622E-05 -8.37165720045314E-06  1.19451410299327E-13 -3.16818227489274E-06
 -3.53730855330297E-13  2.80345644926330E-06 -2.96728024634460E-13 -1.07991361148641E-05 -1.10334118564191E-04
  4.45193772124953E-05 -7.30460901128489E-05 -2.96563198974561E-05  1.72466448011743E-04  3.35657284493601E-04
  3.80617977900947E-05 -1.21562802528573E-04 -6.74520326355412E-05  1.34574806575990E-05 -7.27912090183140E-13
 -1.62155907240796E-12  4.42411112481061E-13  7.24305971823647E-06  2.05291151331583E-05 -2.91697718015574E-13
  2.47865147539603E-13 -5.06822540849592E-05 -1.00770947612382E-05  1.97939287610083E-12  1.16245511405439E-12
 -3.01595901401815E-05 -4.43923652917231E-05  1.18597248590514E-05  2.83221358663362E-13  3.66854133788357E-06
  5.55691336003058E-13  4.45079220736999E-06 -3.12465359381882E-13 -1.11451449659479E-05 -6.65991786984348E-04
  3.13191166260966E-05 -3.00828739409544E-07 -6.03197186344258E-06 -1.00998241765367E-03 -6.25116603579856E-04
  5.96370722662164E-05 -5.56223530243192E-05 -4.11622657131766E-05  1.47326689554351E-06 -3.37813359697432E-12
 -3.30823018473847E-12 -5.45641279403814E-13  2.51756397865839E-04  1.20308236508119E-04  1.27931195777435E-12
  9.42679745785871E-13  4.84045863612345E-06  2.49594561255279E-06 -4.45186484363617E-12 -2.35482778088829E-12
  1.53744434652349E-05  8.25552263859834E-06  2.47527455863762E-06  1.24022824964188E-12  4.16750824036385E-07
  8.52171977034564E-13  1.89721737011419E-05 -4.51106683936724E-13 -4.60037154854767E-06 -6.64487931258505E-04
  3.10990900579287E-05 -3.74745897830817E-07 -6.02603300549802E-06  1.00987808734484E-03  6.25054190101976E-04
 -5.96301251879760E-05  5.55635131106164E-05  4.11201533575328E-05 -1.46588107428292E-06  4.41578675341678E-12
  2.84714687826235E-12 -2.33984469621948E-13  2.51728578874922E-04  1.20295241593860E-04  5.23019732811308E-13
  3.70269455627136E-13  4.83506679349715E-06  2.49361015171963E-06  4.74670768327760E-12  2.62972949154685E-12
  1.53377161560590E-05  8.23437458165194E-06 -2.46942328992297E-06  1.02332200711474E-12 -4.17936139606084E-07
 -7.83204360639653E-13 -1.89700117194367E-05  1.47741741189379E-13  4.59965260569366E-06 -3.42338314969995E-03
  2.13641020456423E-04  8.03643144731674E-05 -8.11999118533174E-06 -2.20553246099396E-04 -1.72498091969146E-04
  3.41359334278252E-06 -2.57698765690293E-03 -1.57369010200760E-03  2.34945480167909E-04 -5.83645137132935E-12
 -7.08078066360576E-12 -8.76674153753172E-13  8.09224707399532E-04  4.06128361378138E-04  5.12457748231370E-12
  3.67758596055399E-12 -1.92423398314304E-05 -1.12049663940484E-05  3.71185733152607E-12  2.47357103983025E-12
 -7.67026244448650E-05 -4.30489542461935E-05  1.89966717800487E-05 -6.13777132685774E-13  7.04169722775086E-05
  1.47914158086092E-12  5.81181063708382E-06  1.05918456379036E-12  3.78042587440120E-06 -3.42450527022597E-03
  2.13783513901833E-04  8.04273616932789E-05 -8.11873911269625E-06  2.20642583633374E-04  1.72565945390185E-04
 -3.41481349752911E-06  2.57848910845137E-03  1.57460078403599E-03 -2.35093843658303E-04 -2.40547539222304E-12
 -1.53094685862766E-12 -4.95923547121936E-14  8.09710880942097E-04  4.06373545428931E-04  2.24859084047921E-12
  2.11368709940890E-12 -1.92530140447538E-05 -1.12106899728376E-05  6.70811794526668E-13  6.96942804259954E-13
 -7.67307509165929E-05 -4.30643709475345E-05 -1.90081524617825E-05  5.61548958523457E-13 -7.04582334516207E-05
  1.72419389101529E-13 -5.81418807228921E-06 -3.65761797311136E-14 -3.78224801282935E-06  7.03926369556288E-02
  7.17733637646785E-04  2.26252667777875E-04  5.21949695762043E-05 -5.61496803864963E-04 -3.21928056446601E-04
  3.68999818307680E-05  4.46059215277474E-04  2.77472890109129E-04 -4.46069040747084E-05  1.42663858154343E-11
  9.75000647130679E-12 -5.54326930976820E-13 -1.40253105158043E-04 -5.52295040096055E-05 -3.68101733220998E-12
 -2.01212457257195E-12 -6.17404229694815E-05 -4.70873655105288E-06 -1.40234429252306E-12 -1.13723649211039E-12
  1.76436631622823E-04  7.58748955169227E-05  4.36389433966719E-05 -1.22604076818220E-12 -1.43802904230311E-05
 -1.98053640739039E-12  1.21567165530176E-05 -8.23098473275736E-13 -3.54784608423323E-06 -1.12361038387619E-01
 -6.54247866503731E-04 -1.26259899041511E-04 -5.89062368355806E-05 -6.62827242573859E-04 -3.86255287566105E-04
  4.24607746717136E-05 -4.30863093368292E-04 -2.71624406056521E-04  6.33931241683700E-05 -4.55672290281778E-12
 -3.93153500969371E-12 -5.46436595322710E-13 -1.84375206182009E-04 -7.09461357667779E-05  2.48047811615391E-12
  1.60553488042551E-12  7.64409677547192E-05 -2.32461198062351E-07 -1.52406077777606E-12 -1.32528958800728E-12
 -1.94843564427034E-04 -8.24380467939710E-05 -6.12865925400014E-05 -1.44654033525140E-12  1.38853116740993E-05
  3.28593850485252E-13  1.33466614474843E-05  6.41258033930575E-13 -5.81180560050302E-06 -1.12304181286180E-01
 -6.54194843521539E-04 -1.26321479588060E-04 -5.88864309309807E-05  6.62697450155106E-04  3.86175214565133E-04
 -4.24525379397166E-05  4.30726987718122E-04  2.71531797288863E-04 -6.33661375432383E-05 -8.61796205483092E-12
 -4.13701097533644E-12  1.49227887448263E-13 -1.84309270085812E-04 -7.09210904482696E-05  1.10145873859481E-12
  7.31388156677658E-13  7.64141569286700E-05 -2.29227280001269E-07  3.57314420870163E-12  2.02752401973519E-12
 -1.94785791888959E-04 -8.24146126488947E-05  6.12611107838289E-05 -1.22246094180645E-12 -1.38825860410744E-05
  1.14752017119040E-12 -1.33461121574653E-05 -3.71064918911348E-13  5.80785887630494E-06  7.04325905672152E-02
  7.17729134407907E-04  2.26198955625940E-04  5.22111249451177E-05  5.61463442347657E-04  3.21910096855235E-04
 -3.69004184463725E-05 -4.46129595775992E-04 -2.77523416517784E-04  4.46243841170071E-05  5.64002563612537E-12
  4.07910408435767E-12  4.72838324883778E-13 -1.40272451208228E-04 -5.52354686398374E-05 -4.72091238169179E-13
 -6.12173439548384E-13 -6.17572657534767E-05 -4.70637979976499E-06 -1.90250096289899E-13  1.35242577956935E-13
  1.76459182447169E-04  7.58827908419168E-05 -4.36560299340173E-05 -2.44207480442380E-13  1.43807329885957E-05
 -9.63533115668664E-13 -1.21528854040808E-05  5.87844366008358E-14  3.55066200207583E-06  3.67030901130450E-01
  3.37473345479865E-03  9.67774103258773E-04  2.40294610650373E-04  2.11494601671541E-04  1.11017459884743E-04
 -2.08256976724327E-04 -1.22243194899799E-03 -6.39376474363605E-04  1.53611328913789E-04  2.23740472829923E-11
  1.44709373040812E-11 -1.04382520353750E-12 -3.92202617948732E-04 -1.15710768989595E-04  4.66496874220132E-12
  1.85145181561911E-12 -4.11533181485988E-04 -6.56633858391700E-05 -1.35254304349546E-11 -6.96691309523296E-12
 -3.15191925093737E-04 -1.18899132965200E-04  4.85857700189877E-05 -9.84085532905184E-14  4.21654187609900E-05
 -3.80443074758034E-12 -1.87054156780893E-05  3.36786878907753E-12 -2.84051850890045E-04 -5.91147094940289E-01
 -4.88894212722830E-03 -1.33839599421482E-03 -3.78425767819807E-04 -1.17406020188927E-04 -9.31509561512846E-05
 -3.17121017056389E-04  1.15897474850187E-03  5.52818154888393E-04 -2.10763853007375E-04 -1.66968872355620E-11
 -1.33379148696367E-11  1.11601026518558E-12 -4.60451170390148E-04 -1.07104835224569E-04 -1.03893363681928E-12
 -8.38335984727949E-13  6.34399375533592E-04  9.90634056207130E-05 -1.15912130174056E-11 -7.24875811317326E-12
  2.95378779467393E-04  9.21513480931193E-05 -7.49810546572466E-05 -1.81077555833502E-12 -4.16821662790068E-05
  3.57998522983860E-12 -1.19021859559798E-05 -3.62220316071253E-12 -4.42906448926773E-04 -5.90805715556176E-01
 -4.88623539045159E-03 -1.33769850989220E-03 -3.78221971103827E-04  1.17302027937959E-04  9.30786891230112E-05
  3.16940860031084E-04 -1.15824592447041E-03 -5.52457460816499E-04  2.10643112406869E-04  1.08566857427189E-11
  6.31576092311693E-12 -2.79338008380423E-13 -4.60161431175235E-04 -1.07032688369626E-04  3.69578581376399E-12
  1.77612054132920E-12  6.34035683436367E-04  9.90074617546355E-05  6.41606815868114E-12  2.27842511329613E-12
  2.95204907973977E-04  9.20951842959695E-05  7.49353993251459E-05  1.00005995248789E-12  4.16556426504810E-05
 -1.48175893853994E-12  1.18962545836747E-05 -1.68672317206675E-12  4.42653144797485E-04  3.67298065160060E-01
  3.37687423399232E-03  9.68314318440581E-04  2.40448191697875E-04 -2.11465787162230E-04 -1.10992219048839E-04
  2.08400058072753E-04  1.22315599875586E-03  6.39747599992961E-04 -1.53713749820199E-04  6.89803730881182E-12
  4.89632527789621E-12 -3.45831074781914E-13 -3.92468183473141E-04 -1.15785136510691E-04  1.46831928037648E-12
  1.11486750449866E-12 -4.11819209129073E-04 -6.57061359011176E-05 -3.19635496985060E-13 -5.41351071159269E-14
 -3.15363396612635E-04 -1.18960124295759E-04 -4.86221259563956E-05 -1.47645865408893E-12 -4.21915161320075E-05
 -1.44296048063189E-12  1.87128608556728E-05 -7.88853400269211E-14  2.84252446055572E-04  8.47565670913310E-05
  3.84161122793997E-05 -9.76632260465171E-06  1.00756440696737E-05  1.55385847190604E-05 -1.76411864683501E-05
 -7.97466758468630E-06  3.64040364644637E-13  4.08038471850398E-13 -3.39185022077886E-06 -3.16322278635767E-14
  8.71008516223885E-07  1.74645138798475E-13 -8.32088129733917E-07  8.47067076324729E-05  3.84272782721239E-05
 -9.74722627636271E-06 -1.00764877492244E-05 -1.55381707517366E-05  1.76324527928165E-05  7.97469026507345E-06
 -1.64382322474491E-12 -9.66829318163262E-13 -3.39189269350323E-06 -5.92550930143589E-13  8.68593177737157E-07
 -2.16990407420374E-13 -8.31043400028817E-07  2.20222290334989E-04  6.11662699619172E-05 -4.46975288241322E-05
 -4.78666537728130E-05 -2.17168353626579E-05 -2.31741939213118E-05  2.97591889642220E-05 -4.58793428944379E-13
  5.04457546082902E-13 -1.28162294531956E-06 -3.15229543293240E-13  4.74469060097244E-06  3.30891831621039E-13
  1.85749258865500E-06  2.20291905000171E-04  6.11840635195185E-05 -4.47121844210093E-05  4.78814984489206E-05
  2.17232906755856E-05  2.31931519311779E-05 -2.97747587882982E-05  1.41573852994805E-12  8.19783291738868E-13
 -1.28182522256505E-06 -2.35419222969767E-13  4.74634964571511E-06  3.36343377357996E-13  1.85812627304409E-06
  4.98794922219657E-05 -3.47958206277817E-05 -2.67419089797724E-05  2.91166956969584E-06  1.54841879900240E-05
  6.67649249981148E-06  6.28810935107060E-06 -1.83526386548167E-12 -1.28974089368829E-12 -2.98179570172485E-06
  7.05785456366444E-13 -3.89118624235286E-06  5.81029364355304E-13  4.75206961673978E-06 -2.40447508929485E-04
 -6.22383280650484E-05  4.25514228137577E-05 -2.53174420748965E-05  3.66252501000040E-06  1.57946441866268E-05
  2.17152292013462E-06 -1.04811388380060E-12  2.43234742508036E-13 -6.56068082628082E-06 -9.50994934256743E-14
  8.77507413896235E-06 -6.52994050984656E-13 -7.76160463163985E-06 -2.40395979616704E-04 -6.22492872909220E-05
  4.25328087284045E-05  2.53301559846966E-05 -3.64649578412083E-06 -1.57933073165839E-05 -2.17396996961119E-06
  6.84456571909648E-14  5.62682461485097E-13 -6.55603423744351E-06 -1.38338181469268E-13  8.77181434258278E-06
  1.40395430721745E-13 -7.75840691447386E-06  4.98026578395440E-05 -3.48594579698094E-05 -2.67423548108135E-05
 -2.95717221034972E-06 -1.55153046494125E-05 -6.68701525627350E-06 -6.29508111236851E-06 -2.74940405700705E-12
 -1.91309654608487E-12 -2.98617357300745E-06 -2.59177311176760E-13 -3.89234560353702E-06 -6.61668869736464E-13
  4.75297513484539E-06 -2.83089010730677E-04 -1.92861900571375E-04  9.40666714263258E-05  1.23419929631412E-04
  1.06029803720752E-04 -1.95966701562559E-06  1.53017846266013E-05 -4.26053166944646E-12 -2.45628580600898E-12
  4.22401697241565E-06  1.42265239944476E-12 -1.08448088797542E-05  1.77676160872908E-12  2.76268444840298E-06
  8.52769171827388E-04  5.20759155793959E-04 -1.91695833410067E-04  2.31051138030805E-04  1.94461749453373E-04
 -8.24691769690859E-05 -6.13698387899425E-05  1.11277883212289E-12  1.30181898325958E-12  4.89580317704365E-06
 -1.50754183457331E-14  1.66692278851828E-05  5.03145958969735E-13 -7.18464158433499E-06  8.52421796609051E-04
  5.20536308865918E-04 -1.91599339231693E-04 -2.30931941972735E-04 -1.94356568369358E-04  8.24590588432239E-05
  6.13541495823909E-05 -3.11083221775643E-12 -1.63305181165799E-12  4.89231071657677E-06 -1.00140879846068E-12
  1.66589097308233E-05  5.69559056140632E-13 -7.18170061846853E-06 -2.83233719015491E-04 -1.92974157991238E-04
  9.41267970637722E-05 -1.23503384857093E-04 -1.06106658520971E-04  1.98841275805200E-06 -1.52948851785849E-05
 -6.88610826137978E-13 -5.18135369152854E-13  4.22742793951883E-06 -4.00122184862678E-13 -1.08536042179154E-05
 -6.86746599741680E-14  2.76353131473835E-06
* ORBITAL    1   17
 -1.10646207303813E-09 -7.97157557265631E-09 -3.75358617112736E-08 -1.41154910080932E-07 -1.42297928853356E-08
  6.49461240044987E-09 -1.53877077000230E-06 -2.77237462271267E-05 -1.63338535751334E-04 -4.36281039113083E-05
 -3.22841817649110E-05  5.09213379230478E-06  8.59215312098533E-05  5.31530357044061E-04  1.31939365828724E-04
  9.56921866017326E-05 -4.55701386079638E-12  1.08010315782953E-13 -4.05956754905103E-12  7.21082944622799E-13
 -6.60475383685952E-13  7.46992768800447E-08  1.46499534233538E-07  9.29820214625161E-08 -2.17713722056605E-12
 -7.35842425025027E-12 -6.36432526286718E-12  1.10284702260127E-08  2.10170880797455E-08  1.33400827447427E-08
 -7.40561972738503E-13  2.11463337940147E-13 -7.28639463186014E-14 -9.55088345203790E-10 -4.02435984644162E-09
 -3.42095194531215E-09  1.07823432233730E-05  1.08254372877146E-05  2.60231654764068E-13 -5.68096290939126E-13
 -8.21631047628251E-06 -1.12012464074977E-05  6.25466112245550E-13 -1.98351259816872E-13  3.93925845721008E-06
  5.07095271225259E-06 -1.02463460285815E-12 -5.32841201284415E-13  1.63123594279256E-06  1.69932951770219E-06
  4.97947371036607E-10 -7.25702591184860E-14 -1.43849889329221E-09 -3.62733243948346E-14 -2.03825389838663E-10
 -1.25370396520030E-13  2.33903679033440E-10 -1.24542394693388E-13  4.79508745286299E-10  2.07883248471039E-04
  5.58705985943744E-04  4.12650570898138E-04  7.61556613063564E-05  1.89862140084417E-04  3.62972797824760E-04
  4.00819097692248E-05 -7.28694473550667E-05 -5.19374055399507E-05 -9.48237143568679E-07  2.17496869727826E-11
  2.04178100764679E-11  2.54244744359932E-12  1.13949278833551E-05 -4.12853883734364E-06  6.02936038765551E-13
  7.58856982388960E-13  1.30315515940793E-05 -9.23117277427033E-06  7.20515027213093E-12  5.70316152571165E-12
  2.19247590613648E-05  4.37602956118544E-05  2.35349595968984E-06 -4.20556884322441E-13  3.17861993249000E-06
 -3.11555312424627E-12  4.19268165984120E-06  1.77654481720461E-12 -1.07983083056540E-06  3.41170542963166E-04
  9.55316616572550E-04  6.71734724188829E-04  1.14470635467253E-04 -4.07802847656116E-04 -6.30714026999509E-04
 -5.29409456799165E-05 -1.50729193506000E-04 -8.23393874077826E-05  1.49438153391359E-05  2.55164248538166E-11
  2.35509005062301E-11  3.04435133142312E-12 -6.54868103965515E-06  1.26891009131506E-05  6.42476706439044E-13
  5.16631062949626E-13  1.51298489605809E-05 -1.70882370986504E-05 -1.16481003524748E-11 -7.21499203829100E-12
  6.66073127858917E-05  8.29117118061378E-05  4.71733642935808E-07  9.44096519113116E-13  5.25480107848408E-06
 -3.69910013100882E-12 -4.74088541600382E-06  2.80045090322131E-12  2.22406438521133E-06 -3.41363042379766E-04
 -9.55730661885144E-04 -6.72047216624133E-04 -1.14526743533285E-04 -4.08098167589174E-04 -6.31146140181731E-04
 -5.29755486788440E-05 -1.50828684801289E-04 -8.23799473007831E-05  1.49620167917580E-05 -2.18751730933895E-12
 -4.34025470577024E-12 -4.06634696251848E-13  6.52745859732886E-06 -1.27161788033324E-05  7.07271694638515E-13
  4.77646338273004E-13 -1.51583344981404E-05  1.70884468706465E-05  2.48089310726387E-12  7.80770401643946E-13
 -6.66582285290053E-05 -8.29686651236468E-05  4.76580884417151E-07 -1.38083562795943E-13  5.25691490652324E-06
  3.39273388743673E-13 -4.74242390222442E-06  4.68600075552704E-13  2.23078049022523E-06 -2.07833077330144E-04
 -5.58788387663659E-04 -4.12640096024599E-04 -7.61423935952299E-05  1.89776243840291E-04  3.62796112590080E-04
  4.00606623168560E-05 -7.27930419534654E-05 -5.18922553834933E-05 -9.55166113382927E-07 -9.92410819477166E-12
 -1.20094997950691E-11 -1.98850292239816E-12 -1.13979536744888E-05  4.11748271116083E-06  4.99564671937255E-13
  8.67536506042881E-13 -1.30009218889851E-05  9.23798775748193E-06  4.00053132883009E-12  2.24194846139390E-12
 -2.19081767613729E-05 -4.37363603973500E-05  2.34585071276785E-06  5.08997713452079E-13  3.17624143141651E-06
  1.36819841750326E-12  4.19007003995673E-06 -5.56298484843075E-13 -1.07324581654449E-06 -2.38493046478137E-03
  3.88653206650722E-04  1.35319261392981E-04 -7.93033699730889E-06 -2.04496806032090E-04 -1.21482715881414E-04
  1.56997954699504E-05 -1.14011765040382E-04 -8.10156507272111E-05  1.15336341318489E-05  6.07247855397628E-13
  2.61329604901279E-13 -2.37734150648428E-13  5.57829840581793E-05  2.64480839889301E-05 -1.05688099812919E-12
 -5.82611676678544E-13  6.96054327102578E-06  3.17764233133356E-06  3.80500794920772E-12  2.27065582124467E-12
  6.15145662761056E-05  3.47914024537776E-05  8.84202378110236E-06 -8.51942053831924E-13 -1.38307504466935E-06
 -1.52222255698976E-13  3.91414992319169E-06  3.13065229917536E-13 -9.39410446918084E-07  2.38546180361086E-03
 -3.88594124406875E-04 -1.35276307616205E-04  7.93969341571233E-06 -2.05119121807306E-04 -1.21867991419100E-04
  1.57361498176143E-05 -1.14031700418809E-04 -8.10315985885657E-05  1.15350666117215E-05 -1.39634603049354E-11
 -1.02303214376876E-11 -5.71165895094157E-13 -5.59387985773321E-05 -2.65225046724270E-05 -3.64161287418291E-12
 -2.19882885280774E-12 -6.97009363821858E-06 -3.18238237120351E-06  2.42511891417445E-12  1.34697204884871E-12
 -6.15233678639082E-05 -3.47966208041579E-05  8.84486957544019E-06  4.86982126816440E-13 -1.38342711255362E-06
  1.99245570451754E-12  3.92591839281019E-06 -9.06939014900132E-13 -9.42281619070023E-07  3.13670432311770E-03
 -2.71611906448151E-04 -1.10637282620870E-04  3.67992404281889E-06  2.01710179367049E-04  1.56386952387551E-04
 -4.01674561258066E-06  2.35492088314883E-03  1.42868871274625E-03 -2.34560616636494E-04  5.52123886365951E-12
  6.67699400021541E-12  7.79714193104951E-13 -7.63894415852406E-04 -3.85728382252861E-04 -4.64735428727135E-12
 -3.44327057812185E-12  2.15772516530033E-05  1.19949376091622E-05 -3.62820044074610E-12 -2.39333306864924E-12
  7.11972897222467E-05  3.99811957929218E-05 -1.79901360541911E-05  4.95873228091489E-13 -6.47431583399566E-05
 -1.48489554032074E-12 -5.13720809494091E-06 -1.08667604447597E-12 -4.07390325173030E-06 -3.13390333239035E-03
  2.71455009057562E-04  1.10580492280892E-04 -3.67239335311901E-06  2.01531674816035E-04  1.56247390109405E-04
 -4.01378845844164E-06  2.35335738805398E-03  1.42773372331719E-03 -2.34418168734390E-04 -2.31297544800274E-12
 -1.73921953953573E-12 -1.94943840404481E-13  7.63404263974555E-04  3.85482373476628E-04  1.00048188545408E-13
  8.79048000615642E-13 -2.15628583504499E-05 -1.19864264017238E-05  2.41089151201745E-13  3.79154387677327E-13
 -7.11351367426009E-05 -3.99462419224537E-05 -1.79785381754277E-05  2.16650018560225E-13 -6.47004073426220E-05
  1.68114521499386E-13 -5.13243290892632E-06 -1.43708868336906E-13 -4.07102272407070E-06 -5.59633658352410E-02
  8.30088613972034E-05  1.07892758409835E-04 -2.11494180771068E-05 -3.52700877991818E-05 -1.52724684799906E-05
  8.83449233149538E-07 -8.19954278381065E-05 -6.12509304961238E-05  2.37320319125217E-05 -9.13341101476658E-12
 -5.65905364431659E-12  9.00516623359576E-13  3.11219157599369E-05  1.04263798108825E-05  2.50184563256644E-12
  1.42391917608731E-12  1.69373021412245E-05 -6.28290059099840E-06  1.20457367380150E-12  9.14395335188749E-13
 -2.27894226434175E-05 -7.21732375943425E-06 -2.20514146087635E-05  8.43811721282227E-13 -5.60412962698710E-07
  1.27479467899125E-12  4.84990938855355E-06  6.53274977150947E-13  3.72353797006822E-06 -9.80187108231142E-02
 -5.35891289366716E-05  1.28772872416832E-04 -3.02605411784202E-05 -2.75760368726945E-04 -1.70781743300833E-04
  1.53629922543467E-05 -2.27306492139121E-04 -1.54133880215869E-04  4.69227962451392E-05 -3.99821193157719E-13
 -1.29412067040884E-13  2.66634082674986E-13 -1.23017037957951E-04 -4.70863719806069E-05  4.87526393478953E-12
  2.86099913233832E-12  4.34996563316008E-05 -7.03196132590061E-06  7.44209884674986E-13  3.91661769966196E-15
 -1.03735305059504E-04 -4.25978416908332E-05 -4.28323838043274E-05 -9.16159973507724E-13  4.68363102913083E-06
 -3.01513209519045E-13  2.78381909658117E-06  1.23345062236773E-12 -6.90791791632210E-06  9.80903394316420E-02
  5.39116300513874E-05 -1.28739758659433E-04  3.02930938226809E-05 -2.76163487235968E-04 -1.71015818411203E-04
  1.53895035378249E-05 -2.27573567557712E-04 -1.54302962739507E-04  4.69627742033030E-05  7.69012325612868E-12
  4.19342722712057E-12  4.41925489617105E-14  1.23131557128089E-04  4.71303194908201E-05  6.63893448881914E-13
  3.36203394108589E-13 -4.35420558174775E-05  7.03496397604235E-06 -2.81716266680092E-12 -1.75834918120610E-12
  1.03856381382541E-04  4.26490154373465E-05 -4.28700741169675E-05  7.76343063062178E-13  4.69233560072313E-06
 -9.63570331702455E-13  2.79168725564820E-06  9.99470230281143E-14 -6.91108135968383E-06  5.59242539824691E-02
 -8.34908737133155E-05 -1.08059392626969E-04  2.11160111497910E-05 -3.56302746468627E-05 -1.54806158897153E-05
  9.05625731896676E-07 -8.17122070509925E-05 -6.10753791614987E-05  2.37060709229537E-05  1.37099791103986E-11
  9.92466478773123E-12  7.44688225684109E-14 -3.10372588941646E-05 -1.03929840630065E-05 -6.09403105873119E-14
 -4.30764438869068E-13 -1.68989466431501E-05  6.28712736189905E-06  3.17014822737714E-12  2.00845772922139E-12
  2.26784868196598E-05  7.16922693444314E-06 -2.20261880052693E-05 -1.12855668574536E-12 -5.69572214260362E-07
 -2.12555251558439E-12  4.85803558468104E-06  2.65609532764626E-13  3.72162023570356E-06 -3.80687167953352E-01
 -3.20047722203657E-03 -8.35380082799302E-04 -2.22712455619604E-04 -1.66537658330980E-05  2.18297692271380E-06
  2.06300015124312E-04  1.12872272721649E-03  5.85381817307264E-04 -1.50825479036230E-04 -2.19323545214018E-11
 -1.37181363021452E-11  1.21158258971563E-12  3.97683792984429E-04  1.14816173035572E-04 -4.64905855885695E-12
 -1.89797115593480E-12  4.17755794001207E-04  6.46909910304079E-05  1.23524454442999E-11  6.26945362215180E-12
  2.75561743979218E-04  1.01679952277501E-04 -5.26387883877968E-05 -5.15598845701456E-14 -4.03080909741212E-05
  3.77620589168437E-12  1.31953814974544E-05 -3.08539911358228E-12  2.89219642258887E-04 -5.86250798831735E-01
 -4.55055211375838E-03 -1.15823076976522E-03 -3.48734738335675E-04 -2.22517583988051E-04 -1.49422941781185E-04
 -3.07151396775305E-04  1.09882748064101E-03  5.26756963758501E-04 -2.02027370072968E-04 -1.75454790047769E-11
 -1.34101233130919E-11  1.25861401567938E-12 -4.63848833453606E-04 -1.08679171567192E-04 -2.44757981791305E-12
 -1.63683678054889E-12  6.19283997753795E-04  9.46444094012956E-05 -1.34461326185956E-11 -8.28068398672771E-12
  2.70280447231517E-04  8.28363894496446E-05 -7.76861274205815E-05 -1.70621140724426E-12 -4.06950680142320E-05
  3.63738930799141E-12 -8.24838691545617E-06 -4.11203572781322E-12 -4.33325460186192E-04  5.86632897582439E-01
  4.55368891261563E-03  1.15908824547235E-03  3.48979743458653E-04 -2.22621973494805E-04 -1.49500437023076E-04
 -3.07355460524954E-04  1.09951194876394E-03  5.27075751606505E-04 -2.02160996899811E-04 -1.06515283948033E-11
 -6.50999185579799E-12  1.99163162988640E-13  4.64132138468373E-04  1.08741803651466E-04 -3.37408300495363E-12
 -1.58519199683649E-12 -6.19693226651300E-04 -9.47085300911211E-05 -5.65833668449478E-12 -1.81011737268499E-12
 -2.70457641445172E-04 -8.28894751942635E-05 -7.77342901579999E-05 -1.01185294068651E-12 -4.07199134840498E-05
  1.57265330812916E-12 -8.25498611221933E-06  1.43804188921963E-12 -4.33611168613125E-04  3.80487937264984E-01
  3.19855466758126E-03  8.34814688602520E-04  2.22579447464048E-04 -1.64996013515409E-05  2.26643198924765E-06
  2.06185372677797E-04  1.12797495718497E-03  5.84984995295820E-04 -1.50738381840875E-04  1.14256154195222E-11
  7.19028368186357E-12 -5.44510321761039E-13 -3.97452287069872E-04 -1.14744682496980E-04 -8.52145030137465E-14
  1.74756608010021E-13 -4.17526379612446E-04 -6.46531178300510E-05  3.62905663754764E-12  2.30662624648031E-12
 -2.75371880176865E-04 -1.01606626148690E-04 -5.26119388270035E-05 -1.49274412734823E-12 -4.02824790939014E-05
 -1.92912416635022E-12  1.31837392278800E-05  8.37244476960577E-13  2.89063268897401E-04  9.40286158013593E-05
 -9.85822978213461E-06 -3.16072399109387E-05 -1.05564794768703E-06  1.44034504431520E-06 -1.66361237339070E-05
 -1.10899465412875E-06  6.32435723404539E-13  3.65413483343328E-13 -2.80993877906071E-07 -1.17099912185613E-13
  3.89721917092367E-06 -1.82245376352231E-13 -1.70795420985374E-06 -9.40963215706472E-05  9.82579446600949E-06
  3.16142231020086E-05 -1.05018113517813E-06  1.44937132717210E-06 -1.66504246672006E-05 -1.11571305251191E-06
  1.77763002410198E-12  1.56283037297682E-12  2.82932751558489E-07  4.36593478473484E-13 -3.89777871087900E-06
 -1.11423596090590E-13  1.70864733489639E-06 -1.77962080895942E-04 -4.49569261797630E-05  3.74221492779200E-05
  3.72634017892235E-05  1.62964031403850E-05  2.92711641193801E-05 -2.50704929005144E-05  3.81100860293234E-13
 -5.33083604712931E-13  5.01836298405738E-07  3.02366115833057E-13 -4.51342020689340E-06 -3.47129046851032E-13
 -1.54723379112160E-06  1.77779871040048E-04  4.49075642645233E-05 -3.73844037435809E-05  3.72235129887997E-05
  1.62784558676920E-05  2.92576788005766E-05 -2.50520303314424E-05  1.29352300446133E-12  8.19245525221483E-13
 -5.00999090555017E-07 -1.82779778059960E-13  4.50957247881146E-06  2.88184785910281E-13  1.54568261063032E-06
  5.48987229442261E-05  7.48235439379255E-05  1.26483937959265E-05 -4.63340102089850E-05 -3.49891686662557E-05
 -8.41804628773846E-06 -7.35535093953026E-06  7.54932770256767E-13  4.43538857653522E-13  4.93871972425135E-06
 -5.42604102750600E-13  1.90947361783630E-06 -4.32503382121206E-13 -2.34877020309634E-06 -1.69852595587254E-04
 -2.19850090949416E-05  4.12867091465159E-05 -1.68411619447740E-07  1.56506896201812E-05  1.27086039629676E-05
  9.75813283429254E-07 -2.51987582743232E-12 -9.62582339733924E-13 -7.65804850710037E-06 -9.47261216117482E-14
  6.57119153440794E-06 -8.50074662309013E-13 -6.25644196973080E-06  1.70031111809835E-04  2.20411084655770E-05
 -4.13150856091277E-05 -1.90856627407774E-07  1.56491201400054E-05  1.27219437870161E-05  9.78877836350694E-07
  4.18184579789636E-13 -2.16606494451125E-13  7.66228084032874E-06  1.16006410655260E-13 -6.57720428965463E-06
 -1.38227667702697E-13  6.26175310990258E-06 -5.49147112590922E-05 -7.47921033659588E-05 -1.26318605131475E-05
 -4.63334044366718E-05 -3.49808850310665E-05 -8.41161079922399E-06 -7.35034976148808E-06 -2.88635219415235E-12
 -2.11108613136317E-12 -4.93745155154171E-06 -3.29724771305929E-13 -1.90755201803447E-06 -7.37464514741850E-13
  2.34586811791600E-06  2.00266509400971E-04  1.51886251128453E-04 -8.73415065162769E-05 -1.20885592889269E-04
 -1.09179350167355E-04  3.66828779636737E-05  5.95748045295654E-06  4.71960866192354E-12  2.64665583866683E-12
 -4.24621702935812E-06 -1.60380599616455E-12  1.21115793280379E-05 -1.81608451015543E-12 -1.61219933846309E-06
  7.02324812595856E-04  4.31161453217430E-04 -1.80166658616455E-04  2.14404047464388E-04  1.85927127462327E-04
 -4.56286865431814E-05 -4.08050986494896E-05  1.57480044925709E-12  1.61418109657008E-12  5.44422778444977E-06
  3.51880502398507E-14  1.71221286663520E-05  6.62554193646022E-13 -6.31842048588530E-06 -7.02923909850743E-04
 -4.31522469383794E-04  1.80295783137017E-04  2.14558229718294E-04  1.86055707751684E-04 -4.56938591445251E-05
 -4.08504219647034E-05  2.92510034473948E-12  1.50109035296207E-12 -5.44696599340447E-06  9.79737709487032E-13
 -1.71326263985010E-05 -5.52003746369778E-13  6.32354261501965E-06 -2.00151738836249E-04 -1.51804276779563E-04
  8.72932772568463E-05 -1.20822245303612E-04 -1.09124573905444E-04  3.66761262125367E-05  5.96404951854731E-06
 -9.51563485651686E-13 -7.23736118067301E-13  4.24380184169061E-06 -3.91528340622790E-13 -1.21057293243915E-05
 -3.27378389720087E-13  1.61082271970719E-06
* ORBITAL    1   18
  4.88159656002106E-06  3.51374459111658E-05  1.66147999953996E-04  5.83951531278564E-04  5.83706625086120E-05
 -2.22443248414588E-05  1.30998585830302E-11  1.82822863061898E-10  1.14907530313444E-09  4.18207710553850E-10
  3.50843912004798E-10 -1.41161101335159E-10 -2.48355981897988E-09 -1.46101162021836E-08 -4.13606250503827E-09
 -3.28139866772688E-09  2.97424926289208E-12  3.04424849182208E-12  3.28124616938204E-12 -2.34574203892539E-13
  2.48308582796279E-12  3.24455535349234E-09  4.47224230091027E-09  2.58174797661501E-09 -1.14322498498901E-12
 -2.18156143017897E-12 -3.36202243803888E-12 -4.24951194507490E-05 -8.74526065595151E-05 -5.68778706909911E-05
  2.13077151833267E-13  6.43135773717685E-13  1.04300354833455E-12  7.14312037947732E-07  2.84144125923112E-06
  2.75527559646822E-06 -5.05035245350921E-11 -2.92219079264203E-11  7.72810130795557E-14  9.36250828968826E-15
  4.86516289038135E-10  6.64600287662222E-10 -7.20190339636882E-13  3.70752002532687E-13 -7.94393241397006E-12
 -1.01491978567703E-11  5.20306275052844E-14 -1.18729765434737E-13 -5.32455637885667E-11 -6.47003481282023E-11
  6.17390434766267E-12  3.81511795873209E-13 -2.49166913897447E-11 -1.13254734395351E-13  9.75607590236734E-07
  2.21037374341981E-13  1.55711968741606E-06 -2.13543617711945E-13 -1.78841151287436E-06  1.69528976381775E-04
  1.00244147226172E-03  4.95121624251864E-04  4.75394278521057E-05  5.41246055117153E-05  7.95913916311628E-05
  2.06674938165297E-05  4.38475295690669E-04  3.16374240061577E-04 -3.83162223758072E-06  3.16774827041627E-12
  4.02731640263337E-12  1.25400515273634E-12 -3.97065863115911E-05 -1.90031999791110E-05  3.14016914502411E-12
  2.58963152192287E-12 -4.86039695245636E-05 -2.02574007751472E-05 -1.69154422838252E-12 -1.58377368097022E-12
 -6.41329169132652E-05 -3.17749930165774E-05 -7.63702175056925E-06 -1.25763980040609E-13 -1.00801871719654E-05
 -6.38406892005112E-13 -3.96851138603860E-06 -8.08982200802165E-13  1.03521979927353E-05  1.69521441708770E-04
  1.00239975132893E-03  4.95098713161066E-04  4.75363357842362E-05 -5.41045996089847E-05 -7.95734727374478E-05
 -2.06663461676181E-05  4.38474923043381E-04  3.16370738943776E-04 -3.83237126295822E-06  3.04546507278822E-12
  1.33831754787924E-12  2.03919019912340E-13  3.97053987200023E-05  1.90024281579238E-05  5.50897650420084E-13
  5.89539095118679E-13 -4.86014938464847E-05 -2.02559364984021E-05  1.83358073096124E-13  4.17502627584414E-13
 -6.41361915272541E-05 -3.17764429788301E-05 -7.63688027037290E-06 -2.13269866829637E-14 -1.00800393274586E-05
 -9.16494691624642E-15  3.96787224525799E-06 -3.44897981044197E-13 -1.03519210116639E-05  1.69541279030515E-04
  1.00251804638691E-03  4.95157394632707E-04  4.75418044958516E-05  5.41182900379753E-05  7.95889638266568E-05
  2.06692926070664E-05 -4.38519022810220E-04 -3.16402170115306E-04  3.83277952953568E-06 -7.23858917147396E-12
 -5.91499162306567E-12 -7.20074216754006E-14  3.97089678654416E-05  1.90039099790951E-05  2.50071454961782E-12
  1.15779420559044E-12 -4.86079354595850E-05 -2.02589583348072E-05 -3.09263584012535E-12 -3.10884301476048E-12
 -6.41413772609144E-05 -3.17790368252161E-05  7.63777790361868E-06 -2.11938863396146E-13  1.00809181087315E-05
  9.51850242093072E-13 -3.96841308796932E-06  8.62326178420413E-13  1.03532919718354E-05  1.69546444880004E-04
  1.00254507033362E-03  4.95171234542842E-04  4.75433946450994E-05 -5.41284749505156E-05 -7.95986977433513E-05
 -2.06699212655500E-05 -4.38523801440197E-04 -3.16409148481632E-04  3.83194766907996E-06 -7.55845211672012E-12
 -6.58184294804321E-12 -3.15836614522828E-14 -3.97090607891880E-05 -1.90039956705222E-05  3.65845968677019E-12
  1.43661973465540E-12 -4.86093018821627E-05 -2.02597642268982E-05  2.61661461951946E-12  3.31450653520602E-12
 -6.41395515026747E-05 -3.17783085758043E-05  7.63769866541305E-06  6.42149044511714E-13  1.00811054764120E-05
  1.42947012264449E-12  3.96878737829222E-06  6.11587259128351E-13 -1.03536356599807E-05 -7.08092601904139E-01
 -6.36996140841819E-03 -1.67743590938239E-03 -5.48734647886825E-04  1.17094130496056E-08  8.52416049912222E-09
 -1.70305130853815E-10  1.03053413654272E-03  5.00412903400263E-04 -1.66262432658590E-04  2.92242546219099E-11
  2.76160068536604E-11 -4.30004703809116E-12 -2.54190486126910E-09 -1.08137720985443E-09 -8.30616235655496E-12
 -5.64811642433767E-12  7.43054397699224E-04  7.99723394870949E-05  1.49407753268640E-11  9.49218404653158E-12
 -4.06365416421339E-04 -1.03841800042704E-04  5.38298784148908E-04 -3.67740882954132E-12 -2.63051588404761E-05
 -4.55788194018875E-12 -2.11593162136841E-10  2.07795119912916E-12 -1.11254580856831E-10 -7.08182541454193E-01
 -6.37072543382713E-03 -1.67762673919190E-03 -5.48802060036853E-04 -6.14573375571875E-09 -5.01571654616603E-09
  8.29313095637443E-11 -1.03067008979758E-03 -5.00479899825773E-04  1.66283514255373E-04  1.37703401661471E-10
  9.70750151362161E-11  7.37846064425909E-14 -1.38873996892664E-09 -6.19270228916772E-10  2.76667794080159E-11
  1.56788021035395E-11  7.43145720421438E-04  7.99810566606421E-05  8.88746425349904E-13  7.64628512883525E-13
 -4.06418095873934E-04 -1.03855332763433E-04 -5.38366488728422E-04  3.69230704388850E-13  2.63088367989075E-05
 -2.10287001190379E-11  9.34669434350720E-11  6.77806456277197E-12  1.14950451457734E-10  1.71506914344912E-04
 -4.76404091032294E-07 -2.65275754613791E-05 -8.29962169966542E-06 -9.38339518353543E-05 -7.03700112798342E-05
 -5.20216020045394E-06 -1.68394536195005E-09 -9.00609256154539E-11  5.27958115285790E-10 -6.36118122313400E-12
 -5.37914373120155E-12 -5.90349884734866E-13  2.78088114445628E-10 -7.66952490715808E-12  1.02835079979344E-12
  7.14569982285062E-13 -3.29967419264485E-06  1.18653355982729E-06  1.94244089707865E-12  1.43642075233693E-12
 -3.45769918084514E-06  1.14915082258663E-06  1.27934190823204E-10 -2.64744344524026E-13  2.85355054067128E-10
  7.57732369818858E-13  3.62985376545334E-06  2.53349951467400E-13  4.15937001768795E-06  1.71493706395122E-04
 -5.67891763319380E-07 -2.65743091881367E-05 -8.30467006452797E-06  9.38104475290890E-05  7.03538266343389E-05
  5.20186595304421E-06  1.65222760648023E-08  1.22608836339173E-08  6.23314571594409E-10  2.72838055725717E-14
 -1.52370460280686E-13 -1.70609871694226E-13  2.50377785924329E-09  1.15561673875530E-09  2.15248726397890E-12
  1.20114349971419E-12 -3.29328343637036E-06  1.18962950403257E-06 -9.57045779810080E-13 -7.31343114178794E-13
 -3.45428479484759E-06  1.15049806012650E-06  2.09537427659016E-10  3.99956128466689E-13 -3.20808541583516E-10
 -2.06674869100521E-13 -3.62918665367910E-06  4.31229748443537E-15 -4.15833175468900E-06  1.18735505221248E-02
  1.59802166851983E-03  7.92645589814152E-04  8.33946010753579E-05 -1.38450192029510E-03 -9.75619708136403E-04
  8.79175643158497E-05  9.73005186360418E-04  6.67322577819741E-04 -5.48548017596265E-05 -4.08791003859188E-11
 -2.78418559657998E-11 -9.64702299440083E-14 -3.24835876410502E-04 -1.90071055240474E-04 -6.74002558133886E-12
 -4.08022121525472E-12 -6.80718091565916E-05 -3.70735796030819E-05  1.14289622478699E-11  6.34278481885594E-12
  3.71179238747167E-04  2.01208892976413E-04  2.95932911194364E-05  2.38741435720424E-12 -2.29081027363070E-05
  6.34677147632955E-12  2.93097115509168E-05 -2.58534419017976E-12 -8.70414931203412E-06  1.18759996585807E-02
  1.59809950221367E-03  7.92677717639020E-04  8.33986847925159E-05  1.38449935204709E-03  9.75616262454754E-04
 -8.79178373121660E-05  9.73018135852275E-04  6.67330630798105E-04 -5.48559531740761E-05 -3.92475578360443E-12
 -2.19002841965595E-12 -1.23276562145268E-13  3.24836599142512E-04  1.90070990931429E-04  2.37279687291440E-12
  1.41163894401398E-12 -6.80786529896599E-05 -3.70758518518797E-05 -2.06973128853200E-12 -1.10631081742578E-12
  3.71184555992765E-04  2.01211115227973E-04  2.95960980119768E-05 -2.43712067843434E-14 -2.29086659226426E-05
  4.31243550765818E-13 -2.93095052408772E-05 -1.01746699512881E-13  8.70458961787907E-06  1.18775089438403E-02
  1.59830667280108E-03  7.92781219532569E-04  8.34096913495107E-05 -1.38466604295339E-03 -9.75733739507478E-04
  8.79292111100852E-05 -9.73121289786142E-04 -6.67401544178931E-04  5.48630111675304E-05 -6.09733887351587E-11
 -4.69818172144310E-11 -2.97491418858623E-12  3.24877099628513E-04  1.90094799254459E-04  2.05730992970547E-11
  1.17294042509533E-11 -6.80880987153696E-05 -3.70809260523876E-05  3.86234667390387E-11  2.26940693619752E-11
  3.71226439294061E-04  2.01234222274838E-04 -2.96003199182429E-05 -8.26285522805244E-12  2.29108695315000E-05
  9.11509160485385E-12  2.93129457404962E-05 -8.36907168088876E-12 -8.70577213533122E-06  1.18750611251710E-02
  1.59823665457394E-03  7.92752400986628E-04  8.34057826780760E-05  1.38467402882769E-03  9.75740819182329E-04
 -8.79289158148976E-05 -9.73114101372736E-04 -6.67397554090374E-04  5.48617519251332E-05 -5.78813703525791E-11
 -4.45133686441096E-11 -2.74337873844673E-12 -3.24877608473599E-04 -1.90095489118419E-04  1.97186131761227E-11
  1.12746581666871E-11 -6.80817496005588E-05 -3.70788163654967E-05 -3.74590829700531E-11 -2.17907067922768E-11
  3.71223253758256E-04  2.01233049790784E-04 -2.95976650937813E-05  8.42872613959304E-12  2.29105023780664E-05
  8.47045257274840E-12 -2.93132658900812E-05 -8.21506214773279E-12  8.70525630753841E-06  3.28744452281002E-05
  7.85930270384436E-05  2.73337378322537E-05  6.59038430739539E-06  2.72615359094877E-04  1.78920512815078E-04
 -1.06567610115963E-07  1.04960012266280E-04  4.91766448199949E-05 -1.17503044740088E-05  4.87849288929714E-12
  3.81377883526677E-12  3.08395166942231E-13  8.64409154818717E-05  4.05808209796692E-05 -2.08021469914377E-13
  3.46835301533604E-14  9.23118199100090E-06  6.40706062422680E-06 -3.87768279190350E-13 -5.85319298606641E-14
 -2.88333382232099E-05 -9.28297505807159E-06 -4.20712659347798E-06  1.02074518918085E-13 -4.10320947254591E-06
 -8.78258639233050E-13 -7.28283068747584E-06  2.47218548041270E-13 -6.92590656546548E-06  3.28865271797827E-05
  7.86572707078971E-05  2.73654125584693E-05  6.59333164225990E-06 -2.72592691637570E-04 -1.78906458695522E-04
  1.06160913715568E-07  1.04948663014054E-04  4.91682170610845E-05 -1.17508008870827E-05 -1.68799406354608E-12
 -1.45699798338203E-12 -1.46387175241771E-13 -8.64369188869166E-05 -4.05790762963656E-05  9.89802832403106E-13
  5.82935641154738E-13  9.22591062407086E-06  6.40461219564098E-06  1.20093210645751E-12  6.08123674440051E-13
 -2.88304499116140E-05 -9.28200584367054E-06 -4.20666266475214E-06 -2.23930440546247E-13 -4.10301899884468E-06
  2.91180062892503E-13  7.28212778782311E-06  2.90539987277683E-13  6.92677754215919E-06  3.28839161115722E-05
  7.86331170214984E-05  2.73522686392303E-05  6.59271329409191E-06  2.72630489039893E-04  1.78931651535996E-04
 -1.05959664346938E-07 -1.04972176912760E-04 -4.91817177658211E-05  1.17520367311806E-05  8.87136980862007E-12
  6.57408918349228E-12  4.25258708125293E-13 -8.64512369903344E-05 -4.05859073072336E-05  2.45453787165538E-12
  1.65401967748007E-12  9.23000444035972E-06  6.40678609217418E-06 -2.30445073739529E-12 -1.10757531902677E-12
 -2.88346479242572E-05 -9.28340749675341E-06  4.20729073808483E-06  4.99201698372464E-13  4.10380013122936E-06
 -8.65141765796771E-13 -7.28305806191357E-06  7.95356525628284E-13 -6.92739220136322E-06  3.28972280560062E-05
  7.87105423534311E-05  2.73921390264217E-05  6.59727401616999E-06 -2.72665301452943E-04 -1.78952767760661E-04
  1.06892258151354E-07 -1.04955413617683E-04 -4.91708467004409E-05  1.17518454944695E-05  6.86267209969319E-12
  5.54645432163976E-12  3.72609424295133E-13  8.64529178511801E-05  4.05868555459137E-05  1.24163769135893E-12
  9.00853007848091E-13  9.22497738032347E-06  6.40433836716400E-06  3.39136845276552E-12  1.75653660599452E-12
 -2.88433674499515E-05 -9.28709535831400E-06  4.20729693456868E-06 -4.60412359821248E-13  4.10349102266888E-06
 -7.61376271015386E-13  7.28414827204948E-06  1.19731521705053E-12  6.92842479611900E-06  1.00165759895323E-03
  6.12627148046385E-04 -2.52532288190723E-04 -5.89089011703889E-10 -3.60664956828701E-10 -2.32440281488939E-04
 -1.77736392493677E-04 -1.74216058880027E-12 -1.64423497040014E-12  1.15437535146173E-10  4.66338628118989E-13
  2.03678032197564E-05 -6.81145266332887E-13 -3.30480529541699E-05  1.00176291426420E-03  6.12696634655841E-04
 -2.52560393939648E-04  6.65224271360317E-10  4.71279189050141E-10  2.32463335134192E-04  1.77755983537135E-04
 -2.38650013140569E-11 -1.46629975491868E-11  1.27485111608808E-10 -7.97564067933029E-12  2.03706480640401E-05
  3.72278259488979E-14 -3.30519428744102E-05  9.75374395999198E-05  6.07402412874985E-05 -5.11765132681605E-06
 -1.83903995013959E-05 -1.13257281033984E-05  6.75858051570284E-10  6.03431458142595E-10  6.02763757923018E-13
  7.09588110998463E-13 -1.30153953009553E-10 -3.32921789818563E-14  3.94842074936463E-07 -1.22447402192573E-13
 -8.77344988975332E-07  9.75403336336465E-05  6.07422997867461E-05 -5.11774057315989E-06  1.83913806944678E-05
  1.13263303192266E-05 -7.79856231944826E-10 -2.34365586742033E-10 -1.15814346659354E-12 -5.79356014009886E-13
 -1.84764183893544E-10 -1.30395462217007E-13  3.94700918786304E-07 -3.24932804570679E-13 -8.77283345716434E-07
  5.51553132020326E-04  2.38810154022659E-04 -7.20443628403366E-05 -1.69715496348986E-04 -7.59388060047694E-05
 -8.77191713809799E-05 -6.80929658773263E-05  1.08331760276390E-11  6.90577224252889E-12  1.52124891229575E-06
 -1.34926245798888E-12 -1.27074777759148E-05 -2.69461886598150E-12  6.35178625686569E-06  5.51508451995546E-04
  2.38792130179041E-04 -7.20364917925415E-05  1.69703690610101E-04  7.59328559939868E-05 -8.77122446350974E-05
 -6.80894829853845E-05 -8.38786373975557E-13 -3.81736300431669E-13 -1.52059343066095E-06  6.68857124316598E-15
 -1.27070726026431E-05 -5.18435632416621E-14  6.35145656145210E-06  5.51578433713357E-04  2.38819751633875E-04
 -7.20470432538189E-05 -1.69726195741287E-04 -7.59430852529568E-05  8.77229320260520E-05  6.80976196574321E-05
  3.32440385372569E-12  4.39722238584107E-12 -1.52082965246076E-06 -5.13292626616133E-13 -1.27087178477677E-05
 -8.50393481354862E-13  6.35238162108922E-06  5.51622562690597E-04  2.38838740830720E-04 -7.20540597928134E-05
  1.69739072547078E-04  7.59500583636360E-05  8.77288746157084E-05  6.81005972263999E-05  3.00943756297538E-12
  4.19424192451424E-12  1.52145536230573E-06 -4.66643592727442E-13 -1.27090084763738E-05  7.66510379261175E-13
  6.35287229379077E-06 -4.74355509426967E-04 -2.21110559406185E-04  6.61074594906799E-05  8.01042690355045E-05
  4.17047155472127E-05  1.46221849592545E-04  8.09416553137719E-05 -3.24576133344810E-12 -2.20361636154608E-12
 -1.36534805670556E-06  1.07011688525480E-13  1.04628290647587E-05  4.91808321537571E-13  5.19853194198068E-06
 -4.74350676984755E-04 -2.21108654673419E-04  6.61066163904191E-05 -8.01045501687014E-05 -4.17048296544440E-05
  1.46219247853651E-04  8.09398176333712E-05  6.92414856033943E-13  5.16801017083357E-13  1.36544098983988E-06
 -1.34734480655551E-13  1.04628887207711E-05  5.61883356754975E-14  5.19823939747910E-06 -4.74409973311775E-04
 -2.21133012333424E-04  6.61165390077107E-05  8.01145253364620E-05  4.17101029415264E-05 -1.46237380721963E-04
 -8.09495618711101E-05 -6.84625721669262E-13 -7.75203019963859E-13  1.36549086317934E-06  4.79332582907529E-13
  1.04639693972417E-05  4.77165793884685E-13  5.19880018765716E-06 -4.74448533767865E-04 -2.21149287071654E-04
  6.61225228902198E-05 -8.01174315044671E-05 -4.17110065672902E-05 -1.46250419809319E-04 -8.09567634003571E-05
 -5.54772769214335E-13 -7.13077181852929E-13 -1.36586827487198E-06  4.64821200688463E-13  1.04643178695635E-05
 -4.33850816810015E-13  5.19958506029589E-06
* ORBITAL    1   19
 -3.39922055628916E-10 -2.44068610429885E-09 -1.15460273257470E-08 -4.03899438150100E-08 -3.96307612282954E-09
  1.60935591101630E-09  3.69003029206292E-11  1.26544376495072E-10  4.37521835923193E-09  4.26437795701402E-10
  8.17365278329379E-11 -2.47688051322779E-06 -4.38300244276153E-05 -2.56502377510104E-04 -7.29843666240527E-05
 -5.77706778177548E-05  2.02946582039913E-12 -7.99829406011640E-13  2.24758764874441E-12  1.07769694498629E-12
  3.45517388669677E-13 -3.99050300316428E-10 -8.71810897748908E-10 -5.60756664649112E-10 -3.69097564862361E-13
 -3.75260482064939E-12 -1.74045858994190E-12  2.88084613070635E-09  5.93582966929485E-09  3.85225332898357E-09
  4.56843220998377E-14 -1.44755490808274E-13 -3.32560888032751E-13 -5.14705371535413E-11 -2.59459747390868E-10
 -3.14281554835817E-10 -8.39971753541070E-07 -6.03868729296743E-07  1.12957937975220E-13 -1.67328029004147E-13
  8.32899535681677E-06  1.14148390818541E-05  1.51165449042476E-14  4.36988742629318E-13 -1.07880618467823E-10
 -1.17576322899632E-10 -9.58137362498610E-14 -6.39781995243244E-13 -7.04885795556219E-11 -4.30417672428465E-11
  9.05072709571039E-12 -1.31443168423304E-13  7.28751432504933E-12  4.64734546707484E-14 -6.08169224155946E-11
 -9.28161424524571E-14 -9.88380990941536E-11 -3.89427059017580E-15  1.25914609247590E-10 -1.61389198431964E-04
 -9.58460941201864E-04 -4.72850742593667E-04 -4.31304781370991E-05 -5.97665638794049E-05 -8.51211780603078E-05
 -2.27031399528592E-05 -4.21844255309855E-04 -3.05730587795825E-04  1.82929105006106E-06 -4.10024479393791E-12
 -4.28579535014253E-12 -1.15054094005907E-12  2.46500816857595E-05  9.18744795298854E-06 -3.39457153124804E-12
 -2.92577067439714E-12  5.18365300623205E-05  2.40529653737994E-05  7.79808058914325E-13  7.22550557211468E-13
  6.08889867404974E-05  3.06389512176589E-05  7.76369166933701E-06  3.29135625201392E-13  8.46555279890505E-06
  6.70669282025328E-13  3.10214620830793E-06  9.01907211760041E-13 -1.08781461424426E-05 -1.61392965787846E-04
 -9.58490027202255E-04 -4.72864665794887E-04 -4.31321385431916E-05  5.97600961868158E-05  8.51181297291846E-05
  2.27030150591376E-05 -4.21862274354490E-04 -3.05746017249764E-04  1.82856059983478E-06 -1.02425552710425E-12
  2.81208987853093E-13  2.92612496353969E-13 -2.46498469917718E-05 -9.18712437310039E-06 -1.83387285097753E-13
 -6.64342661522044E-13  5.18384362425463E-05  2.40538675766336E-05  1.27209113327576E-13  2.06748376172100E-14
  6.08926797261459E-05  3.06405628988172E-05  7.76401959667813E-06 -9.31911903938482E-14  8.46614762996044E-06
 -1.30040346543581E-13 -3.10203516034299E-06  4.15227996434388E-13  1.08783723426361E-05  1.61369424147550E-04
  9.58350809446069E-04  4.72795116965042E-04  4.31251982088217E-05  5.97499062805461E-05  8.51055855633209E-05
  2.27004656726465E-05 -4.21804998750455E-04 -3.05704558041328E-04  1.82814087313284E-06 -5.21478092090634E-12
 -3.86229225492492E-12  3.66224833314626E-13  2.46445939796435E-05  9.18462634469247E-06  1.87264340178609E-12
  7.00348073049346E-13 -5.18314974192132E-05 -2.40509179548530E-05 -2.08933540359578E-12 -2.25679981088989E-12
 -6.08849353978719E-05 -3.06367739676986E-05  7.76290706892651E-06  4.97043159999571E-15  8.46478394616696E-06
  8.10176275240771E-13 -3.10143337674779E-06  7.30358103167099E-13  1.08769587374180E-05  1.61364341077402E-04
  9.58314001422804E-04  4.72776846908618E-04  4.31228985750804E-05 -5.97431940534427E-05 -8.50980422658806E-05
 -2.27001278716894E-05 -4.21795209444598E-04 -3.05695513296105E-04  1.82870160599698E-06 -8.06556813212744E-12
 -6.95553745335781E-12 -2.92435569874425E-13 -2.46441808546550E-05 -9.18450882229070E-06  3.69407912773014E-12
  1.27359754104619E-12 -5.18290959305682E-05 -2.40497534885116E-05  2.02070545638061E-12  2.70824981969045E-12
 -6.08844406114053E-05 -3.06367156135105E-05  7.76261202820840E-06  5.85840178652244E-13  8.46438623383106E-06
  1.40099713547733E-12  3.10117923603869E-06  5.94405155732514E-13 -1.08766508443837E-05  7.08182009910915E-01
  6.37183718449718E-03  1.68170870841877E-03  5.49290182630212E-04  1.32621732771062E-08  7.76963475826688E-09
 -2.73475293377707E-11 -1.06238172837018E-03 -5.22605624131011E-04  1.65747629699578E-04 -2.88618143849534E-11
 -2.74446541583013E-11  4.34560730813978E-12 -4.77469899028200E-10  2.76318161293092E-12  8.20910835903440E-12
  5.55079673777689E-12 -7.44747383105912E-04 -8.09952599653660E-05 -1.45197658223706E-11 -9.27340426654337E-12
  4.12541184669894E-04  1.05971475200881E-04 -5.38420694248110E-04  3.64288698472313E-12  2.73790606267175E-05
  4.52432780271590E-12 -4.42216360634844E-10 -2.12946491511285E-12  2.10921988936434E-10 -7.08092064054427E-01
 -6.37103825980281E-03 -1.68150046212202E-03 -5.49220908051660E-04  5.81211360048242E-09  3.10879091226740E-09
  1.40611080364206E-10 -1.06225117438956E-03 -5.22541692686088E-04  1.65726844072526E-04  1.35508316184739E-10
  9.55655239987145E-11  1.28124189255502E-13 -5.72369241441868E-10 -4.01046503024960E-10  2.72801129748079E-11
  1.54979736540953E-11  7.44653526935703E-04  8.09853836694247E-05  5.14343271371620E-13  4.96269806841664E-13
 -4.12490442975255E-04 -1.05958687365913E-04 -5.38352357925029E-04  2.80038216607954E-13  2.73756943458579E-05
 -2.08050263828812E-11 -1.89077446597867E-10  6.76618905257250E-12  1.54713320500769E-10 -4.41959365594138E-08
 -9.57597007753804E-08 -4.66071465063361E-08 -4.56258980765543E-09  2.53826532562236E-08  1.74780648013801E-08
  4.10452084249587E-10  3.20794097398034E-05  4.14411706620435E-05  1.03663140654648E-05 -2.10606652830821E-12
 -1.78704031468953E-12 -2.59781853551259E-16  3.15323290097197E-06  9.86705823635419E-08  3.26132859662051E-12
  1.95191662699653E-12  7.03064931375775E-09  3.21718831324401E-09  9.72011704632350E-13  6.71322230509733E-13
  4.08323739616124E-09  1.55527528738786E-09  1.33296876696217E-06 -6.33814079428194E-13  2.43548457264391E-06
  1.77238950707817E-13 -6.80644437721559E-10  1.61227234134520E-13 -1.48102539519130E-09 -8.58115670536893E-10
 -2.07968135974100E-08 -8.38314696560621E-09 -3.06406667283853E-10 -1.29633714220191E-08 -9.39706728656855E-09
 -4.62376296641219E-10  3.21113168785425E-05  4.14616799984834E-05  1.03659148009092E-05 -4.43400048025429E-12
 -3.65863498399788E-12 -2.93597020176963E-13 -3.14747821586454E-06 -9.62361670555321E-08  2.15725245474702E-12
  1.28814770147712E-12  1.80690526606336E-09  6.21714207964274E-10 -1.50448189221973E-12 -1.02084798741217E-12
  2.61388393980201E-09  1.01201349264026E-09  1.33285149564344E-06  4.56246355184828E-13  2.43455607394901E-06
  4.19507386741963E-13  4.54903652364080E-10  1.96789056109674E-13  6.46145437822530E-10 -1.18945744199926E-02
 -1.71308889695464E-03 -8.56844795139503E-04 -9.22712192257608E-05  1.38242553508135E-03  9.72592485531207E-04
 -8.90808242876660E-05 -9.47609160719191E-04 -6.46733454397837E-04  5.67241397704552E-05  4.10452766362489E-11
  2.84504390747855E-11  2.54402032364216E-13  3.18809296528348E-04  1.87308538319600E-04  6.03776915093227E-12
  3.57108143996954E-12  7.65766364306834E-05  4.08458455616475E-05 -1.11155834488086E-11 -6.25325051440122E-12
 -3.63452294426163E-04 -1.96867914228017E-04 -3.34630469043125E-05 -2.48398899915722E-12  2.22022051205482E-05
 -6.47516958045679E-12 -2.89250539814687E-05  2.42367848128748E-12  7.95848386654356E-06 -1.18969986676765E-02
 -1.71303146780289E-03 -8.56810581094687E-04 -9.22690713284115E-05 -1.38242232476788E-03 -9.72587830057761E-04
  8.90815474732671E-05 -9.47624673712767E-04 -6.46741640019742E-04  5.67259077378287E-05  4.29246789041373E-12
  2.66805536581102E-12  3.10179112178713E-13 -3.18804603094013E-04 -1.87305788391747E-04 -2.21709707025160E-12
 -1.35011697532123E-12  7.65727876789598E-05  4.08430575492588E-05  2.12731839125201E-12  1.26182100353778E-12
 -3.63458009547341E-04 -1.96870315144005E-04 -3.34638355412974E-05  1.15302144903836E-13  2.22028205186090E-05
 -5.20014016242851E-13  2.89250429538538E-05  1.78474252684883E-13 -7.95851847591043E-06  1.18954956482317E-02
  1.71285873853639E-03  8.56724913468063E-04  9.22599537836028E-05 -1.38224531293952E-03 -9.72463312958692E-04
  8.90702814389364E-05 -9.47505454436197E-04 -6.46659847446992E-04  5.67188755215418E-05 -6.05225942497867E-11
 -4.63744267363069E-11 -2.65262700107735E-12  3.18763968560175E-04  1.87282035928222E-04  1.94824122926526E-11
  1.11172020308285E-11 -7.65665484570073E-05 -4.08394808348183E-05  3.76083801944446E-11  2.20996659642007E-11
  3.63411537885811E-04  1.96845012968223E-04 -3.34606271822654E-05 -8.30029038043599E-12  2.22000428339695E-05
  9.10596064865257E-12  2.89212830974650E-05 -8.04719409361760E-12 -7.95747919472317E-06  1.18930644466126E-02
  1.71287551421970E-03  8.56738636804024E-04  9.22601072106227E-05  1.38224721105830E-03  9.72467262766121E-04
 -8.90694516965449E-05 -9.47492329348333E-04 -6.46653301983839E-04  5.67171056616678E-05 -5.69516811608818E-11
 -4.35768613386466E-11 -2.52696441311989E-12 -3.18767335843857E-04 -1.87284178896891E-04  1.96540712486968E-11
  1.12404747589585E-11 -7.65666503640247E-05 -4.08403525971866E-05 -3.68884653476972E-11 -2.14646047813233E-11
  3.63406992437562E-04  1.96843207772713E-04 -3.34590539069333E-05  8.43628953317262E-12  2.21995812677350E-05
  8.36877628395136E-12 -2.89213000900413E-05 -8.11730507319720E-12  7.95726480096407E-06 -5.15961284078905E-05
 -2.17085454563527E-04 -1.07503547003410E-04 -1.87143760675600E-05 -2.92485128811723E-04 -1.93228713601048E-04
 -8.39055259717604E-07 -8.64835253208797E-05 -3.88571588696824E-05  1.06109945462903E-05 -3.98904761397447E-12
 -3.31021345864808E-12 -5.03422796792445E-13 -1.00389318161889E-04 -4.82450799883078E-05  2.14325540476571E-13
 -1.23459177313307E-14 -1.68365690342564E-06 -2.34516837075300E-06 -4.61832007079635E-13 -2.95415494385000E-13
  3.84862864986365E-05  1.40529045665952E-05  3.76607630084266E-06 -1.63792339088840E-13  4.18874289129278E-06
  8.44448213233309E-13  6.97137604059046E-06 -2.02719157144912E-13  9.97981070563112E-06 -5.16145585459852E-05
 -2.17183157974857E-04 -1.07553764564598E-04 -1.87198617557270E-05  2.92501805730844E-04  1.93238516650581E-04
  8.38575242943323E-07 -8.64628017916002E-05 -3.88435612134243E-05  1.06108388948283E-05 -1.39894494601812E-13
 -3.25485200812104E-14  4.37939480125578E-14  1.00387383913770E-04  4.82442685420165E-05  5.79870545743384E-14
 -3.55732898436521E-14 -1.67614993454777E-06 -2.34140612417719E-06 -3.78665728682179E-13 -2.39252166406955E-13
  3.84911045333692E-05  1.40550798493452E-05  3.76612554871410E-06 -1.41005563782402E-14  4.18843803009667E-06
  1.17879989706627E-13 -6.97183445179875E-06 -2.73381766631834E-13 -9.98135201813942E-06  5.16127944877138E-05
  2.17186543459951E-04  1.07556718003488E-04  1.87194457515606E-05  2.92462692736341E-04  1.93212992938652E-04
  8.38730361833646E-07 -8.64321211014136E-05 -3.88259159176595E-05  1.06092583833184E-05  7.69154994522871E-12
  6.39039944581910E-12  8.39327286410202E-13 -1.00372867403758E-04 -4.82375564899771E-05  2.84238405341852E-12
  1.86800873146720E-12  1.67408123436569E-06  2.34025677454312E-06 -1.23184361795167E-12 -6.37032212122426E-13
 -3.84866378481563E-05 -1.40535621600331E-05  3.76536359807836E-06  5.16446598974722E-13  4.18736515696902E-06
 -8.38094784714336E-13 -6.97071373853008E-06  6.26544704140452E-13 -9.98040943153717E-06  5.16151981064491E-05
  2.17203892484796E-04  1.07563636767218E-04  1.87195741411337E-05 -2.92452939930586E-04 -1.93207456353457E-04
 -8.39054025294275E-07 -8.64331782018545E-05 -3.88270949987182E-05  1.06090343181400E-05  8.91279659358712E-12
  7.32895174542408E-12  7.17098287683548E-13  1.00369326840674E-04  4.82358921877426E-05  2.64258208065113E-12
  1.72061135847788E-12  1.67262331447818E-06  2.33970998899617E-06  2.46065836385376E-12  1.33256792396306E-12
 -3.84834473323518E-05 -1.40520274735632E-05  3.76510954683918E-06 -6.38058431305296E-13  4.18729067356790E-06
 -9.90455280640765E-13  6.97030780137951E-06  8.33021215061152E-13  9.98083788848826E-06 -9.63801171500810E-04
 -5.99030709569856E-04  2.45022613608553E-04 -1.17871939379059E-09 -7.44388051439511E-10  2.20125675205016E-04
  1.71555781920776E-04  1.42164519423660E-12  1.42199349658987E-12  1.28173114191768E-10 -3.98194514340110E-13
 -2.07376841936598E-05  6.40905572618474E-13  3.22604302760882E-05  9.63675806630387E-04  5.98954575711432E-04
 -2.44990384154128E-04 -6.16464803842083E-10 -3.24240899973880E-10  2.20096219416650E-04  1.71533344626348E-04
 -2.34927187374632E-11 -1.44984524524438E-11 -5.67335110341346E-11 -7.83209956321929E-12  2.07351482956065E-05
  2.63138262727516E-14 -3.22561747941635E-05  1.68096726415436E-09 -2.52234357746022E-10 -9.12042230422263E-10
 -1.04106013822537E-09 -3.72468747148158E-10  1.92921298763832E-06  5.12490848618251E-06 -4.93135652637492E-13
 -2.85517857203844E-13 -1.21659704084746E-07 -1.83021766002152E-13 -2.01503110476028E-10  1.18576380792497E-13
  1.03251135279497E-10 -1.01332802753397E-08 -6.28012131951283E-09  4.53348823136236E-10 -2.01450912145698E-09
 -1.21793855776009E-09  1.92778695475625E-06  5.12385901101106E-06  2.87104975873395E-14  1.89898300876291E-13
  1.21499337347604E-07 -1.09298756428993E-13 -4.98529445901192E-11 -9.41412978776300E-15  5.32019188276733E-11
 -4.96428745583082E-04 -1.98744097271876E-04  7.21226737911761E-05  1.60235828283801E-04  7.21936233218478E-05
  8.09602320893641E-05  6.38768521630342E-05 -1.09805094549509E-11 -7.07585943817276E-12 -1.04973915758164E-06
  1.44234912806543E-12  1.24023460902705E-05  2.67276418234416E-12 -6.30011306621822E-06 -4.96428048001371E-04
 -1.98745808488400E-04  7.21212521107068E-05 -1.60236148884599E-04 -7.21939899800866E-05  8.09598014491881E-05
  6.38764539831049E-05  5.12294908966187E-13  2.25323741995030E-14  1.04964520060540E-06  2.47244043546266E-14
  1.24025879431310E-05  3.03796372151810E-14 -6.30005431082863E-06  4.96342002338956E-04  1.98707650481509E-04
 -7.21100601523664E-05 -1.60210039805460E-04 -7.21818290453068E-05  8.09464987569718E-05  6.38667966188873E-05
  3.27394067422512E-12  4.35047561139880E-12 -1.04929197208153E-06 -4.51580137906083E-13 -1.24007532409545E-05
 -8.42557432844291E-13  6.29908261181659E-06  4.96352922882104E-04  1.98710118827893E-04 -7.21130961714401E-05
  1.60213898495393E-04  7.21839922719681E-05  8.09475074366797E-05  6.38673018015265E-05  2.97720307587880E-12
  4.10072081301658E-12  1.04946611791684E-06 -4.25037552884388E-13 -1.24006001368032E-05  7.50688605772771E-13
  6.29939291183318E-06  5.15844365504558E-04  2.15104019710762E-04 -8.48738936722345E-05 -8.09293411914406E-05
 -4.11584251557305E-05 -1.56700341711045E-04 -8.40539630690408E-05  3.29408428179501E-12  2.25485511458129E-12
  7.94737545168810E-07 -5.72418355730983E-14 -9.40207823842482E-06 -4.08841918654394E-13 -5.24774765309167E-06
  5.15871068994684E-04  2.15116389061856E-04 -8.48775097814989E-05  8.09318467387848E-05  4.11593266598130E-05
 -1.56708023527979E-04 -8.40579109465552E-05 -2.26040550827567E-13 -1.41762470873031E-13 -7.94979965247838E-07
  6.57662390571909E-14 -9.40239193825445E-06 -7.52991262119186E-14 -5.24808349311701E-06 -5.15791725585882E-04
 -2.15079935161392E-04  8.48664108895032E-05  8.09186735581659E-05  4.11524553771995E-05 -1.56684324347957E-04
 -8.40450232164120E-05 -8.19097170971556E-13 -1.03919470225902E-12  7.94591376291579E-07  4.15645999275980E-13
  9.40087199187753E-06  3.94425452679896E-13  5.24724474261733E-06 -5.15786691139928E-04 -2.15076540905762E-04
  8.48663642059607E-05 -8.09185938011365E-05 -4.11525393335975E-05 -1.56683932397140E-04 -8.40450444804362E-05
 -9.22708876153174E-13 -1.08237608601022E-12 -7.94599264866862E-07  4.93092126124413E-13  9.40092336548049E-06
 -4.41853772468125E-13  5.24719720451787E-06
* ORBITAL    1   20
 -4.88503665553691E-06 -3.51645345576407E-05 -1.66305292770740E-04 -5.84475528531177E-04 -5.85891990464488E-05
  2.23385177879991E-05  1.14786938447485E-08  2.02483240350761E-07  1.17885999753214E-06  3.36294005329307E-07
  2.65979119246409E-07 -1.98164683373584E-11 -2.86922266197456E-10 -9.46194833627238E-10  6.11055207508658E-11
  1.71934821430480E-10  2.12277895614518E-13  4.20102288764033E-13 -4.50067376168046E-12 -2.57674575584619E-12
 -1.69388874777876E-12 -1.61256902944307E-09 -3.05794196620302E-10 -4.04974157902352E-11  6.33422647442163E-13
  1.08273472563536E-12  5.01043171594471E-13  4.15264440667900E-05  8.75758582909516E-05  5.70279887830945E-05
 -1.19650464761985E-12 -4.26029538246637E-13 -3.40084723130787E-13  2.07310760966046E-06  2.39740691770936E-06
  2.37370684189120E-06 -2.29299220425003E-11 -2.54100091136637E-11  6.58175550115351E-14 -6.32784426672334E-14
  2.81844534940316E-11  3.26855962593089E-11  1.80321049791090E-13  4.55798042094218E-13 -3.80407239393041E-08
 -5.22747633478263E-08  3.57699339535610E-13 -9.83083021795395E-14 -3.93508557828116E-09 -2.79327415437642E-09
 -9.03378780695464E-12 -1.50962745228348E-13  8.16433585479179E-12  1.95148468410804E-14 -9.73629422337997E-07
 -1.81309108020660E-13  1.56227019268912E-06 -1.76730367199471E-13  1.79925884013903E-06 -1.68312973933936E-04
 -9.94775050522395E-04 -4.91182183398445E-04 -4.70532260285346E-05 -4.35664990224601E-04 -3.14216240853762E-04
  3.87523433771169E-06 -5.38305398867744E-05 -7.89659549041765E-05 -2.05821073646717E-05  1.31468546924533E-11
  1.11864448980010E-11  1.51415433716319E-12  3.95958048651934E-05  1.89701868941700E-05  2.31567633249730E-12
  1.92840195269885E-12  4.81108636313895E-05  2.00479381611549E-05  3.64713683722684E-12  2.26038885811650E-12
 -6.37796808232784E-05 -3.16379883476672E-05  1.02819747709626E-05 -4.33268269628710E-13  3.98630010059073E-06
 -1.77947171326206E-12  1.00253221483203E-05  5.27220670994445E-13 -7.53615675717874E-06 -1.69787038961727E-04
 -1.00352153522972E-03 -4.95498307089500E-04 -4.74456850954573E-05  4.39538895775463E-04  3.17019906980344E-04
 -3.89208974596897E-06 -5.43746655676015E-05 -7.97379534160401E-05 -2.07904388553493E-05 -7.37205713227838E-12
 -8.51517461259308E-12 -3.33724646125807E-12 -3.98214851866147E-05 -1.90542035547800E-05  7.91122382872142E-13
  2.31757242696350E-12  4.85839205397663E-05  2.02676837796849E-05 -5.67553807376040E-13  7.56311323488338E-13
 -6.43391808068573E-05 -3.19197030837248E-05  1.03815184954145E-05 -6.54473713909765E-14  4.01483819839419E-06
  4.68273415354540E-13 -1.01030975481988E-05  1.21369448995415E-12  7.60674248036677E-06 -1.68313244995514E-04
 -9.94775990721119E-04 -4.91184712207631E-04 -4.70538515911990E-05 -4.35671829896406E-04 -3.14220421972948E-04
  3.87508673131362E-06  5.38295389094744E-05  7.89633268593760E-05  2.05820317450184E-05  1.24662616858667E-11
  1.14873677958455E-11  1.73200663556966E-12 -3.95960002253611E-05 -1.89702107541319E-05 -2.75422189979462E-12
 -2.11145925938241E-12  4.81115461627846E-05  2.00483591992729E-05  2.60524443643127E-12  1.54168539026707E-12
 -6.37809907977895E-05 -3.16385668381657E-05 -1.02820772244242E-05  2.93434816557266E-13 -3.98625229316723E-06
 -1.52612137374906E-12  1.00255591958630E-05  2.66692205154482E-14 -7.53627448512537E-06 -1.69787192006446E-04
 -1.00352361991372E-03 -4.95498293012284E-04 -4.74457450693857E-05  4.39529488352110E-04  3.17013374515366E-04
 -3.89248038933698E-06  5.43765754766563E-05  7.97409632488756E-05  2.07903187582832E-05  2.60210596026592E-12
  1.27487813728710E-12 -1.80365321713931E-12  3.98215506759984E-05  1.90543362039331E-05 -3.18054483422538E-12
 -3.81876446344348E-12  4.85835627910143E-05  2.02675033059417E-05 -2.18820809602032E-12 -6.68863849434568E-13
 -6.43376538937129E-05 -3.19190167001316E-05 -1.03813954444013E-05 -2.75239651707683E-13 -4.01488772808970E-06
 -8.90355664530122E-13 -1.01027923458248E-05  1.02795275335087E-12  7.60676865891017E-06  1.63543090494073E-04
  5.63811874717951E-07  2.59196648492241E-05  8.43390827028267E-06 -1.43702140764941E-07 -1.87984725481482E-07
 -4.76320493966630E-08  9.41940340390550E-05  7.06547423418882E-05  5.25516746263144E-06  6.84069877365855E-12
  5.08540036045368E-12  1.09278594245729E-13 -1.58429898725139E-08 -1.07512648001795E-09 -2.48789851837376E-12
 -1.58880330902577E-12  3.12424289808457E-06 -1.15238173112542E-06 -5.97318462383732E-12 -3.61322667439060E-12
 -3.49518853569697E-06  1.09772562485576E-06  3.94307660431120E-06  8.82149585665626E-13 -3.63797990076352E-06
 -6.50811238207062E-13 -1.12728722763893E-08  5.15452448771826E-13  6.08975584605730E-09  1.63539145266189E-04
  5.53380634246095E-07  2.59138510731572E-05  8.43314646309537E-06 -1.39944733441197E-07 -1.86341011797325E-07
 -4.80140584556852E-08 -9.41949489305883E-05 -7.06554905000167E-05 -5.25522040961919E-06  4.14275839622806E-12
  3.55643481536104E-12  4.31328199517506E-13  1.60038313253801E-08  1.06925406419234E-09  2.33748053310576E-12
  1.68284193356664E-12  3.12502119606595E-06 -1.15197092635389E-06 -5.30796526077635E-12 -3.10555782140505E-12
 -3.49423309610253E-06  1.09821324046673E-06 -3.94315782311183E-06 -8.34048424080045E-13  3.63799067631636E-06
 -2.40013028037846E-13 -1.13093770667380E-08  1.32971460494928E-13  6.05268514479381E-09  7.04890879523893E-01
  6.33105883560062E-03  1.66244896878079E-03  5.45978229721663E-04 -1.03036280762796E-03 -5.00252452571392E-04
  1.63676907214715E-04  2.56837728920331E-08  1.48599195055346E-08  2.12649755951291E-11 -3.00079124334816E-12
  2.61582533433448E-12 -1.23620080089377E-12 -4.07485404074904E-09 -1.63050957384276E-09  2.91466163773025E-12
  1.87439673261027E-12 -7.36767512287553E-04 -7.81885182841233E-05 -1.02903994634475E-12 -7.71314151315710E-13
 -4.04522710009748E-04 -1.03458024513126E-04 -8.82565244480501E-11 -7.75135331863927E-13 -6.36794719297482E-10
  5.13150817136564E-13  2.62129520048935E-05  3.08504890434986E-14  5.35448683930972E-04  7.11385254505613E-01
  6.38937795187685E-03  1.67779230364251E-03  5.51011761479018E-04  1.04014534428548E-03  5.05063110895137E-04
 -1.65180203114814E-04 -9.01907553490448E-09 -4.73845511162756E-09 -5.77807654358850E-10 -2.56422480772545E-10
 -1.89307484427055E-10  2.07915082351980E-12 -1.70824254582543E-10  5.23274795359517E-11 -2.32121374444463E-12
 -6.17514037009770E-13 -7.43568882446081E-04 -7.89175640580427E-05 -4.88966813263793E-11 -2.97522254988528E-11
 -4.08306157238290E-04 -1.04430735308469E-04  6.35794117689037E-11 -5.94290127958621E-13  1.99887854867577E-10
  3.86983479011185E-11 -2.64643299667079E-05  1.16956060869648E-11 -5.40382160731473E-04 -3.81379903540674E-05
 -7.92575387994314E-05 -2.76006847217876E-05 -6.54556235660275E-06 -1.05362435634745E-04 -4.94817976066465E-05
  1.16807270215045E-05 -2.70498460432130E-04 -1.77627900816195E-04  1.03128565610777E-07 -2.11131907286757E-12
 -2.21245513113538E-12  9.67587472799438E-14 -8.58907847840589E-05 -4.02944304430898E-05  5.84656668110195E-12
  3.35820870042993E-12 -9.08397658017950E-06 -6.33748244531147E-06 -2.15005889334728E-13  2.29520439897315E-14
 -2.86199471219131E-05 -9.23176158687287E-06 -6.90288606254714E-06  5.49982896657314E-13  7.22439925353319E-06
  3.11245471534449E-13  4.11862918631772E-06  1.41063083761497E-12 -4.17450041959906E-06 -3.86189864806676E-05
 -8.12702969847167E-05 -2.85963658610698E-05 -6.71777246282771E-06  1.06160144803281E-04  4.98395252540307E-05
 -1.17789043659111E-05 -2.73160820946973E-04 -1.79388467687302E-04  9.51044888298804E-08 -6.69038623956910E-12
 -4.91083065977801E-12 -8.45930437113704E-13  8.68105970631598E-05  4.07365889361921E-05 -4.86957901080571E-12
 -3.21339106431848E-12 -9.09698917042809E-06 -6.35783255897174E-06 -5.82635213858367E-12 -3.47517805582131E-12
 -2.89676198372144E-05 -9.35823458660541E-06 -6.99476679461457E-06 -5.27465064323295E-13  7.28764694803386E-06
  5.22843388828682E-14 -4.15707126625230E-06 -6.58294648076939E-13  4.20882858865312E-06 -3.81407647140413E-05
 -7.92577576329373E-05 -2.76004350012984E-05 -6.54549840384874E-06 -1.05358281118605E-04 -4.94783296959215E-05
  1.16809876489340E-05  2.70492921976303E-04  1.77624584430009E-04 -1.03288511021043E-07 -3.89637531359932E-12
 -3.24890393882449E-12 -2.83496706048183E-14  8.58887477101983E-05  4.02933900794928E-05 -6.18350635664618E-12
 -3.58598735672413E-12 -9.08359366269479E-06 -6.33723094970665E-06 -1.71354635255884E-12 -8.45702802902352E-13
 -2.86178389202858E-05 -9.23069853907736E-06  6.90296796088869E-06  5.00416403892556E-14 -7.22413211564264E-06
  5.68445900752927E-13  4.11831726785458E-06  1.44733756107985E-12 -4.17443851990898E-06 -3.86115895811118E-05
 -8.12436410310888E-05 -2.85827964238419E-05 -6.71622122104177E-06  1.06161598986001E-04  4.98416263508743E-05
 -1.17784142443492E-05  2.73164199813517E-04  1.79390455405392E-04 -9.49171460446886E-08 -1.01628425399672E-11
 -7.08111133332708E-12 -7.00704628703183E-13 -8.68098394576650E-05 -4.07361591584025E-05  1.34256605307640E-13
  5.16337990459132E-13 -9.09932890542605E-06 -6.35905726185039E-06 -4.27990648529575E-12 -2.82936177916761E-12
 -2.89683903598045E-05 -9.35860537320024E-06  6.99420901116393E-06  5.82267307511160E-13 -7.28782336519113E-06
  6.33063233037091E-13 -4.15722707799170E-06  4.91747528144539E-13  4.20901552920166E-06 -1.15024227745825E-02
 -1.58541093673067E-03 -7.87048553502339E-04 -8.26187075341876E-05 -9.65367713762743E-04 -6.62141836927242E-04
  5.45229632200236E-05  1.37896290431277E-03  9.72434418101546E-04 -8.71377047716876E-05 -1.15295342853106E-11
 -7.33581103529841E-12  4.05271997358346E-13  3.23865231069837E-04  1.89557237269681E-04 -1.57625529290694E-12
 -4.61777026685050E-13  6.70092830492608E-05  3.64972785971121E-05  4.18246392570843E-12  2.55519897453181E-12
  3.68868983605072E-04  2.00047565266553E-04 -8.63871109146058E-06  4.65436890986818E-13 -2.92497528981868E-05
  1.79003939196983E-12  2.28284378812822E-05 -1.11732832162096E-12  2.94041951907872E-05 -1.16091545929484E-02
 -1.60101612288105E-03 -7.94857751107779E-04 -8.34585814033887E-05  9.74019415053142E-04  6.68046331659688E-04
 -5.50431730676905E-05  1.39163643263555E-03  9.81354548649933E-04 -8.79517004489347E-05  1.24235709343144E-10
  9.31895529552007E-11  5.14938228603058E-12 -3.26791931821993E-04 -1.91277130932492E-04 -6.94021929352934E-11
 -4.07547195781185E-11  6.77005641825952E-05  3.68657782528772E-05 -3.15700107501255E-11 -1.76597811529618E-11
  3.72195287879170E-04  2.01850210522712E-04 -8.71133857608316E-06  1.61290999410900E-11 -2.95155047400158E-05
 -1.82120237247086E-11 -2.30321161785146E-05 -1.35274178405544E-11 -2.97099612994334E-05 -1.15029909270000E-02
 -1.58533530876758E-03 -7.87008748025453E-04 -8.26150956622857E-05 -9.65357058367561E-04 -6.62133624869454E-04
  5.45235117623903E-05 -1.37895160184102E-03 -9.72424231402137E-04  8.71379394325191E-05 -4.69625040121737E-12
 -2.52695608087799E-12  2.12358600561400E-13 -3.23862439205617E-04 -1.89555651930173E-04  3.04097337074122E-12
  1.40052278270665E-12  6.70036278133431E-05  3.64942521702479E-05  5.47498954086144E-12  3.35125868902403E-12
  3.68866338457777E-04  2.00046264039717E-04  8.63867150952852E-06 -3.10677035297797E-16  2.92495967048705E-05
  4.35036443270237E-13  2.28282101598250E-05 -1.39898714136634E-12  2.94031045357803E-05 -1.16085764844966E-02
 -1.60106406702841E-03 -7.94884494327886E-04 -8.34611444849277E-05  9.74022378352763E-04  6.68049818684069E-04
 -5.50423740909480E-05 -1.39162700138164E-03 -9.81351779028085E-04  8.79509753203863E-05  1.14716339365978E-10
  8.71839000391399E-11  4.97423937525742E-12  3.26790013350926E-04  1.91276606997901E-04  6.72563900147349E-11
  3.96071549459703E-11  6.77041412358109E-05  3.68678768520640E-05 -3.33170535028206E-11 -1.90494748573347E-11
  3.72194960383734E-04  2.01850112079698E-04  8.71129107332938E-06 -1.58139539712855E-11  2.95150594649921E-05
 -1.58913796570602E-11 -2.30321688941816E-05 -1.41341054803686E-11 -2.97104961372440E-05 -9.85181710601335E-05
 -6.14347032280973E-05  5.19701391793424E-06 -8.52380773512302E-09 -2.32925363023813E-08  1.85966693125578E-05
  1.14607775099584E-05  1.78791500609615E-13 -1.94129526259736E-13  5.22445004742333E-10 -8.33319287199322E-14
 -4.07169488362780E-07  3.03173002696895E-13 -8.48564998996665E-07 -9.85137108047822E-05 -6.14325642592700E-05
  5.19649615647615E-06 -9.01873729487871E-09 -2.36566757303834E-08 -1.85955015846096E-05 -1.14601888669155E-05
  7.39612408381735E-13  1.46176802978257E-13 -6.20760418669202E-10  2.41471554569511E-13 -4.07191056971144E-07
  2.24914300044147E-13 -8.48623954382728E-07 -9.87818506696782E-04 -6.05642614774187E-04  2.49728397587127E-04
  2.29891633841810E-04  1.76074228618458E-04 -8.15509042451529E-10 -6.04360702556780E-10  1.88020391047296E-12
  9.99351708576113E-13  5.43156553869660E-11 -1.47264450197214E-13 -2.02623308160198E-05 -4.98410342501746E-13
 -3.29838937239571E-05 -9.96567212027984E-04 -6.11097476260376E-04  2.51958283797867E-04 -2.31894850657902E-04
 -1.77638939022778E-04  6.50293178961629E-10  4.01628805563503E-10  4.52781164737734E-11  2.80511733612434E-11
  3.32196585244125E-11  4.88427306313469E-14 -2.04524647130428E-05  1.49300696801739E-11 -3.32804102248172E-05
  4.73407380153124E-04  2.21113130083667E-04 -6.57421630716936E-05 -1.45444129347383E-04 -8.04959545679365E-05
 -8.00552329361913E-05 -4.16980663692793E-05 -2.28288701599318E-12 -9.65930368101525E-13  1.34659854403664E-06
  7.37432455254979E-14 -1.04403598794644E-05  5.72007794687740E-13  5.17787706160121E-06  4.78140633961079E-04
  2.23088001733244E-04 -6.65201554906364E-05  1.46881060675044E-04  8.12668416606761E-05 -8.07980396347884E-05
 -4.20760430037626E-05  1.88797196320423E-12  1.60765171560162E-12 -1.35379400435142E-06 -4.41479640986838E-13
 -1.05268684412821E-05 -6.39844711671245E-13  5.22632261838876E-06  4.73397277649863E-04  2.21108925524555E-04
 -6.57405493949394E-05 -1.45443238123217E-04 -8.04959646541800E-05  8.00537224606750E-05  4.16973338567920E-05
 -2.85375211161086E-13 -2.17234634778213E-14 -1.34664811984529E-06  2.71841711519978E-13 -1.04403965096550E-05
  1.73089842166653E-13  5.17798689854544E-06  4.78132103853178E-04  2.23083949284563E-04 -6.65192199886934E-05
  1.46877073939764E-04  8.12643946481675E-05  8.07973304070440E-05  4.20757240415751E-05  1.31949045809198E-12
  1.24723319880809E-12  1.35364402963188E-06  6.22466039680510E-13 -1.05266795168651E-05 -6.70025746297784E-13
  5.22597677914004E-06 -5.54723082084820E-04 -2.40563607871769E-04  7.24672400424202E-05  8.79169657766799E-05
  6.82122672857336E-05  1.69521170134951E-04  7.58351161872294E-05  2.83519898041799E-12  1.94590283766704E-12
 -1.43008488585924E-06 -4.83749683155052E-13  1.26051767253706E-05 -6.85991720792389E-13  6.27403818830500E-06
 -5.59330905091760E-04 -2.42410069975748E-04  7.31385277242332E-05 -8.86645040001150E-05 -6.88013264352328E-05
  1.71000360743906E-04  7.65017315907109E-05 -8.50496547430099E-12 -1.01321314676455E-11  1.43903244587803E-06
  1.82245585589061E-12  1.27186636099237E-05  3.56091341845409E-13  6.33160402482223E-06 -5.54739098025814E-04
 -2.40569855629180E-04  7.24704367217261E-05  8.79187682083835E-05  6.82128347932851E-05 -1.69527213513369E-04
 -7.58381960625387E-05  6.53874062443047E-13  5.90324757390687E-13  1.43037138369533E-06  3.19306670693767E-15
  1.26054384073596E-05 -4.74220215553922E-13  6.27421658251128E-06 -5.59305779530465E-04 -2.42399488261611E-04
  7.31341505175116E-05 -8.86616586828100E-05 -6.88001534956181E-05 -1.70992014636645E-04 -7.64975188958526E-05
 -6.13927146825854E-12 -8.36733981580241E-12 -1.43872311296225E-06 -1.32340193153492E-12  1.27183531020235E-05
  7.69082153888213E-13  6.33131789878988E-06
* ORBITAL    1   21
  2.23925311282882E-08  1.61193066481774E-07  7.62329047732109E-07  2.67910569189809E-06  2.68489505056279E-07
 -1.02372046862668E-07  2.50253295817229E-06  4.41384755970675E-05  2.57024084876290E-04  7.33463069103965E-05
  5.80219806584948E-05  7.81280541453688E-11  2.30255849731671E-09 -2.99147519602070E-11  1.47084960393255E-10
  1.20993487041344E-11 -1.12828991590952E-13 -1.27272805813533E-12  3.72647607440755E-12 -9.90302749723958E-13
 -1.95127701489014E-12 -3.56973098248204E-10 -7.73618193623838E-10 -4.68594185584065E-10  5.15608554661675E-13
  1.58889474812422E-12  1.41607778331860E-12 -1.90354744307669E-07 -4.01431526494996E-07 -2.61392705463804E-07
  8.29874402298318E-13  3.62020288513433E-12  3.35931457651613E-12 -9.59219848471554E-09 -1.11809592274614E-08
 -1.10081035214770E-08 -1.49647885839374E-10 -1.12703022425655E-10 -3.66978559121252E-14  1.24074338195951E-14
  6.07358704684580E-11  1.16628175308134E-11 -7.64953180467167E-13 -3.18511632001426E-13 -8.29359474473951E-06
 -1.13973737888364E-05  3.21477166961883E-13  8.38738539155703E-13 -8.56857996965399E-07 -6.07886053310776E-07
 -1.17674701496716E-12 -1.56739085707240E-14  6.44389378088397E-12  9.65983370402026E-15  4.46480375503237E-09
  2.43005137283707E-14 -7.15806897082502E-09 -7.21892867850553E-14 -8.24625977100437E-09  1.61617568780907E-04
  9.59053231669833E-04  4.73156468606733E-04  4.30421928738148E-05  4.23693398737137E-04  3.06699633861996E-04
 -1.88154336112857E-06  5.98613352271856E-05  8.49371938986829E-05  2.28054368160912E-05 -1.26980851771873E-11
 -1.10064719004975E-11 -1.58638849925632E-12 -2.47927390067214E-05 -9.25847314543690E-06 -8.11964409942814E-13
 -5.94257265029290E-13 -5.17948715380692E-05 -2.40480800866110E-05 -3.20285724621369E-12 -1.98303872677371E-12
  6.11509087496792E-05  3.07990531598756E-05 -1.08963118770933E-05  1.85133077011268E-13 -3.13897412981491E-06
  1.77886096648187E-12 -8.50071660403010E-06 -4.66505924020733E-13  7.73273310158975E-06 -1.60063693255770E-04
 -9.49876762962516E-04 -4.68622357748828E-04 -4.26077289368681E-05  4.19659471022920E-04  3.03792720989234E-04
 -1.84669324719604E-06 -5.93625367276844E-05 -8.42118928893553E-05 -2.26159609919630E-05 -6.70038897394802E-12
 -7.76497210775791E-12 -3.06875318402252E-12 -2.44289055455776E-05 -9.08443045668009E-06  1.17093038728520E-12
  2.49456206144987E-12  5.13503363548492E-05  2.38626472168507E-05 -9.16455961661011E-13  6.53395822860033E-13
 -6.05615444553360E-05 -3.05065896671783E-05  1.08013069095004E-05  1.67377581174119E-14  3.10231583936721E-06
  4.49934202116651E-13 -8.40807058238821E-06  1.12188047927957E-12  7.66318444850301E-06  1.61613586333480E-04
  9.59036916581205E-04  4.73144717839920E-04  4.30406323834386E-05  4.23674672101759E-04  3.06688956337909E-04
 -1.88215111293865E-06 -5.98565820479460E-05 -8.49378620604103E-05 -2.28055818519510E-05 -1.00760185789301E-11
 -8.60225960172886E-12 -1.08147263862156E-12  2.47930538664919E-05  9.25880438759526E-06  1.42834857630253E-12
  9.68735185634548E-13 -5.17935348892498E-05 -2.40473939878610E-05 -2.14812481395177E-12 -1.30394755623802E-12
  6.11492689303128E-05  3.07981274348889E-05  1.08961064686129E-05 -5.26929640109496E-14  3.13895928027319E-06
  1.24857296890419E-12 -8.50042099337264E-06  3.17093216566566E-14  7.73254139756645E-06 -1.60067718469498E-04
 -9.49893176809808E-04 -4.68633993000178E-04 -4.26091959246453E-05  4.19686963154545E-04  3.03810326956564E-04
 -1.84585190152208E-06  5.93607334205079E-05  8.42064729705945E-05  2.26159515916098E-05  1.72912178166065E-12
  8.99899950270880E-13 -1.54381583200588E-12  2.44288929691687E-05  9.08433313771339E-06 -3.07058217343596E-12
 -3.71037452283371E-12  5.13516948022459E-05  2.38633354882193E-05 -2.26851207159185E-12 -5.14630004278248E-13
 -6.05656802276737E-05 -3.05087414273933E-05 -1.08014463539566E-05 -2.49132907598205E-13 -3.10220167854661E-06
 -7.23097658063926E-13 -8.40862193640089E-06  9.85297809346497E-13  7.66338369091346E-06 -7.79744792954132E-07
 -9.30904415092386E-08 -1.65019714390576E-07 -4.35874217130413E-08 -2.94102509755209E-05 -3.98638947362864E-05
 -1.04631220960353E-05 -4.12956033336914E-07 -3.10693647125169E-07 -2.38855066103247E-08  6.00218685099306E-12
  3.56108681059518E-12 -1.31105128963693E-13 -3.76159836584205E-06 -3.55136753262558E-07 -9.84672266049746E-13
 -5.52504790195527E-13 -7.97463457391243E-09  8.33092408546547E-09 -4.68372741806488E-12 -2.72483417375776E-12
  1.37731221058663E-08 -5.85238512190849E-09 -1.69535984350058E-08  8.61282135402357E-13  1.62632579229916E-08
 -5.38418397707620E-13 -2.50379056131196E-06  3.80681291233977E-13  1.34249226912041E-06 -7.21736577787243E-07
  6.10825021711240E-08 -8.65923474455157E-08 -3.52959636183643E-08 -2.94066143666526E-05 -3.98617647663551E-05
 -1.04632837571159E-05  4.42290999888277E-07  3.31408456974657E-07  2.42578395245909E-08  5.29209975531003E-12
  3.03563106800580E-12 -4.91337627067762E-14  3.76309157170398E-06  3.55830906034703E-07  1.32254838435162E-12
  8.35778252384268E-13 -1.87810732507045E-08  3.18189812901613E-09 -4.56418272141716E-12 -2.67995715301881E-12
  1.74383789276267E-08 -4.52078488045349E-09  1.89038406787302E-08 -8.73099135450763E-13 -1.68663236306844E-08
 -4.50892543803488E-13 -2.50385799489088E-06  3.05329321770043E-13  1.34236404011755E-06 -7.11384663672401E-01
 -6.39007792069857E-03 -1.68160009823557E-03 -5.51456581258976E-04  1.07160284988660E-03  5.26995888389877E-04
 -1.64656487010285E-04 -9.27887468580509E-09 -4.43972655684204E-09 -1.48865689742611E-10  3.77179670215499E-12
 -2.13356092171526E-12  1.33188367858071E-12  1.95146587428872E-09  8.41053780858133E-10 -2.41320732671672E-12
 -1.59257840604875E-12  7.45138999141839E-04  7.99158668874277E-05  7.41126948472354E-13  6.50839884208516E-13
  4.14434029218691E-04  1.06550463607820E-04 -1.54955296541309E-11  6.25789287323701E-13  1.92338510230582E-10
 -5.89330805877187E-13 -2.75297858548230E-05 -1.17126632242573E-13 -5.40437710364786E-04  7.04890277964620E-01
  6.33173655840023E-03  1.66627804660490E-03  5.46425805986516E-04  1.06210823661526E-03  5.22385736956157E-04
 -1.63148557402734E-04  7.87146133096796E-10  2.02544981566546E-09 -2.60336294830037E-10 -2.52810442706861E-10
 -1.86722646546466E-10  2.12361840290556E-12 -6.09907672268601E-10 -3.26694768325695E-10 -2.38096753469138E-12
 -6.52942560554580E-13 -7.38350174165677E-04 -7.91951650215246E-05 -4.82330648069905E-11 -2.93485352023948E-11
 -4.10706795892090E-04 -1.05597219648355E-04 -8.52814003175329E-11 -6.66395592069633E-13 -8.16240415791356E-11
  3.81314524000715E-11 -2.72882635783592E-05  1.15578567253947E-11 -5.35504298712600E-04  5.18446438584362E-05
  2.17123745784258E-04  1.07395222413479E-04  1.86865680229676E-05  8.87753079435276E-05  4.01905184850553E-05
 -1.07268864727445E-05  2.91893629282309E-04  1.92967178627305E-04  8.82264222053169E-07  4.20295798954029E-12
  3.43066014873111E-12 -1.98467171523680E-13  1.00998927183247E-04  4.85345502279770E-05 -3.21579300178159E-12
 -1.98779957973738E-12  1.70500342107037E-06  2.37211928127110E-06 -1.51277988768476E-12 -1.08705953530907E-12
  3.82110408975421E-05  1.39218989843178E-05  9.98959948119964E-06 -6.78508991669230E-13 -6.95297875159264E-06
 -7.59141716975865E-13 -4.26605329354196E-06 -1.03117067829987E-12  3.77939720852464E-06 -5.14793899355870E-05
 -2.16309635898927E-04 -1.07097504592462E-04 -1.86212194315369E-05  8.78525026196676E-05  3.97663728497818E-05
 -1.06193052236855E-05 -2.89391059064400E-04 -1.91323528360593E-04 -8.83669413013693E-07 -5.27183085094913E-12
 -4.24095205034010E-12 -8.97024515358508E-13  1.00212450598937E-04  4.81648751983390E-05 -3.96569440917784E-12
 -2.77690700766239E-12 -1.62673055510029E-06 -2.31636519140453E-06 -4.69228652293623E-12 -2.84520743528191E-12
 -3.79421281133000E-05 -1.38343449408190E-05 -9.92524647085388E-06 -2.76948791385966E-13  6.88612265261100E-06
  2.94189343297741E-14 -4.22943053668350E-06 -4.34941692670476E-13  3.74141180597122E-06  5.18352068629826E-05
  2.17067039842272E-04  1.07365922138454E-04  1.86831284925323E-05  8.88213484803269E-05  4.02206235658161E-05
 -1.07271376325899E-05 -2.91885191674810E-04 -1.92961245199590E-04 -8.82669357183986E-07  6.26045722188742E-12
  5.35653661411096E-12  3.98742074814457E-13 -1.01005196677653E-04 -4.85369099178319E-05  2.91646615046625E-12
  1.88323658093582E-12  1.70851156843663E-06  2.37381751154983E-06 -7.80200428530813E-13 -6.20080616071116E-13
  3.82066275158042E-05  1.39197556774613E-05 -9.98926015292418E-06  5.04820027299124E-13  6.95275063269714E-06
 -1.16186631094304E-12 -4.26741781830749E-06 -8.76044497470367E-13  3.77987267671438E-06 -5.14910772637329E-05
 -2.16378758208806E-04 -1.07132925888956E-04 -1.86251778065371E-05  8.78152144831463E-05  3.97414109538243E-05
 -1.06194237045512E-05  2.89392851342125E-04  1.91325461893914E-04  8.83553272565083E-07 -9.37924094684669E-12
 -6.60905330535524E-12 -7.75207931361813E-13 -1.00207588153103E-04 -4.81631407475208E-05  5.23224314966085E-13
  7.10486676663712E-13 -1.62183190493004E-06 -2.31397776960175E-06 -4.11842016615393E-12 -2.66534588306464E-12
 -3.79432805578533E-05 -1.38348711666151E-05  9.92595796233590E-06  6.39135715695254E-13 -6.88610722190955E-06
  6.38736522478900E-13 -4.22834805228170E-06  3.87197971909157E-13  3.74098576242643E-06  1.16279253470938E-02
  1.71483647139677E-03  8.58366518789367E-04  9.22523611385393E-05  9.48768466683630E-04  6.47652711799100E-04
 -5.68975376806067E-05 -1.38926474815024E-03 -9.78122547346977E-04  8.91088664165142E-05  1.03915791202697E-11
  6.56347806839201E-12 -4.06922850084551E-13 -3.20795863061339E-04 -1.88522323296336E-04  1.77593648418348E-12
  6.39787518081135E-13 -7.61188566782760E-05 -4.05941865772655E-05 -4.48001121209730E-12 -2.73459797379914E-12
 -3.64530422648450E-04 -1.97544390952433E-04  7.96420282285554E-06 -2.48383794995525E-13  2.91267536761211E-05
 -1.73807257744177E-12 -2.23359381369316E-05  1.13333682502828E-12 -3.35490920864455E-05 -1.15225327393386E-02
 -1.70023147378542E-03 -8.51113827301470E-04 -9.14909276888536E-05  9.39859667526149E-04  6.41541364628791E-04
 -5.63950745163365E-05  1.37656096213086E-03  9.69161805109898E-04 -8.83058764036442E-05  1.22660882393092E-10
  9.22911557478946E-11  5.13567383639677E-12 -3.17813421758814E-04 -1.86776320569885E-04 -6.85226824585850E-11
 -4.01988821624933E-11  7.55024346808102E-05  4.02581345173824E-05 -3.10274125127897E-11 -1.73540525100788E-11
  3.61126655795623E-04  1.95698718310650E-04 -7.88466823200341E-06  1.59217407660519E-11 -2.88573442431297E-05
 -1.80276448214176E-11 -2.21252348191514E-05 -1.33792227054412E-11 -3.32784832439522E-05  1.16285121505013E-02
  1.71483075312072E-03  8.58361735772798E-04  9.22519029849295E-05  9.48750616765707E-04  6.47639572574037E-04
 -5.68974808372374E-05  1.38926396081627E-03  9.78119765948131E-04 -8.91088031701793E-05  3.01579872694197E-12
  1.52164433502874E-12 -2.95883480125563E-13  3.20797107674228E-04  1.88522743590319E-04 -2.80822293714771E-12
 -1.39918918976402E-12 -7.61192777182629E-05 -4.05941196465726E-05 -4.65435252017522E-12 -2.85120887116071E-12
 -3.64525005227535E-04 -1.97541817523948E-04 -7.96425085493102E-06 -1.75694676146785E-13 -2.91267766086340E-05
 -2.86328513109111E-13 -2.23354566705930E-05  1.13859131841189E-12 -3.35493119599956E-05 -1.15219435676690E-02
 -1.70019188173024E-03 -8.51096106843739E-04 -9.14891896232369E-05  9.39878090484039E-04  6.41554545689892E-04
 -5.63953600022898E-05 -1.37655676081693E-03 -9.69161047401098E-04  8.83060474480740E-05  1.13590299108442E-10
  8.69262670102204E-11  5.18572416022881E-12  3.17810613065273E-04  1.86775195720101E-04  6.63195372972178E-11
  3.91628163719250E-11  7.54984479711173E-05  4.02565096462357E-05 -3.23589988759100E-11 -1.83969439228240E-11
  3.61133390732188E-04  1.95702003765876E-04  7.88449328573464E-06 -1.56459215988714E-11  2.88571889535447E-05
 -1.58682902029207E-11 -2.21257905471887E-05 -1.38052871234281E-11 -3.32773372205078E-05  4.59367190732814E-07
  2.84029793063876E-07 -2.56001405073411E-08 -1.93793816302201E-06 -5.13876115969643E-06 -8.77485164049219E-08
 -5.36930143649683E-08 -8.68881785083382E-13 -6.50341983934337E-13  1.22825757200571E-07  1.04346263318810E-13
  1.68614898172329E-09  2.23037709683482E-13  3.80564335526773E-09  4.42733651162657E-07  2.78186040667847E-07
 -2.21908365257042E-08 -1.93770677526091E-06 -5.13862924141412E-06  8.25965815368145E-08  5.13186200432158E-08
 -4.56767030094333E-13 -5.52900226440530E-13 -1.22811926666292E-07 -5.27239834464051E-14  2.01243597349325E-09
  2.35671896091732E-13  4.00338550406708E-09  9.58794041175181E-04  5.97551291206247E-04 -2.44423540489952E-04
 -2.19603836791614E-04 -1.71464162003709E-04 -2.52370339688144E-10 -9.93296660781660E-11 -1.96659257386309E-12
 -1.13968300471466E-12  8.02616554320199E-11  1.46660896724084E-13  2.08172320440707E-05  4.71271619042518E-13
  3.24921901102042E-05 -9.49690357970365E-04 -5.91969612329114E-04  2.42122648700443E-04 -2.17485071529422E-04
 -1.69841586648865E-04 -8.82346688778325E-10 -5.12979583644855E-10  4.42893091534108E-11  2.74236703149220E-11
 -1.59177270719801E-10 -7.80881187073162E-15 -2.06305938291422E-05  1.46627330722732E-11 -3.21881988923791E-05
 -5.19204624369509E-04 -2.16808654381117E-04  8.52476567069926E-05  1.57322333343470E-04  8.43612121449830E-05
  8.15557399112501E-05  4.15080926526370E-05  1.43488779299907E-12  4.42143319581831E-13 -7.86387104495460E-07
 -7.80110812655082E-14  9.47244628107632E-06 -3.44737577206672E-13 -5.28224673036580E-06  5.14854503465762E-04
  2.14779050044788E-04 -8.46427892304109E-05  1.55984595883865E-04  8.36207015331033E-05 -8.08217436810146E-05
 -4.11260077015524E-05  2.10843895976393E-12  1.60060811174138E-12 -7.74321840903817E-07 -5.25974743564668E-13
 -9.37643468904235E-06 -5.69800951610927E-13  5.23446614809354E-06 -5.19225260382575E-04 -2.16817521019290E-04
  8.52512463452352E-05  1.57327923189055E-04  8.43638859005873E-05 -8.15601708301503E-05 -4.15104366889862E-05
 -6.02884717996449E-13 -7.51051607956624E-13  7.86827661952428E-07 -1.88561371204746E-13  9.47269283261731E-06
 -5.30016288138652E-14 -5.28230504150224E-06  5.14842820962381E-04  2.14773666914857E-04 -8.46408018288757E-05
  1.55982872149739E-04  8.36201705532654E-05  8.08181449432070E-05  4.11240740510357E-05  1.35371932613621E-12
  1.28411560317034E-12  7.74024141308307E-07  5.62453851845185E-13 -9.37637519492265E-06 -7.03540018969202E-13
  5.23459857104741E-06  5.04119796991284E-04  2.02247958285447E-04 -7.32619935576628E-05 -8.19113593824489E-05
 -6.45828228898323E-05 -1.61557847681834E-04 -7.27732267271991E-05 -2.50327900050551E-12 -1.60529505008618E-12
  9.64497610936889E-07  5.29907838067136E-13 -1.24167646982347E-05  6.19123853176798E-13 -6.28025445892790E-06
 -4.99022213018805E-04 -2.00038840439330E-04  7.25954218052161E-05 -8.11034044718509E-05 -6.39553297421176E-05
  1.59998775490292E-04  7.20760510531640E-05 -8.65084169185811E-12 -1.02141385482189E-11  9.51469074299311E-07
  1.81436606335016E-12  1.23007169266541E-05  3.00961504637561E-13  6.22245735486121E-06  5.04133432946844E-04
  2.02253420678107E-04 -7.32641901064046E-05 -8.19130376114315E-05 -6.45834615865571E-05  1.61562007992204E-04
  7.27755928207876E-05 -4.59903036448761E-13 -3.12439285378193E-13 -9.64626998974391E-07 -7.01356632943381E-14
 -1.24168963915730E-05  3.42752550923681E-13 -6.28040863141125E-06 -4.99017301208501E-04 -2.00036941965175E-04
  7.25947029297894E-05 -8.11022268157929E-05 -6.39548057813662E-05 -1.59998532924825E-04 -7.20759694587517E-05
 -6.31385135590676E-12 -8.54945706545249E-12 -9.51405104913780E-07 -1.30750768376699E-12  1.23007586325013E-05
  7.51793571707328E-13  6.22253445295195E-06
* ORBITAL    1   22
 -1.62882266937996E-04 -2.23279801189544E-03  9.92127704280215E-01  5.43033877373572E-03 -5.72349015598763E-04
 -3.38229006795747E-04  8.73735050035684E-11  9.48723627752598E-10  5.10652252993428E-09  8.81310855532298E-10
  5.96246288244448E-10  1.67971760200136E-11  5.55389282884793E-10  2.92671694634285E-10 -3.98949619599479E-10
 -4.41635935024451E-10 -1.31516669076752E-11 -4.47129739629848E-10 -7.23345671624796E-10 -1.17376153823505E-10
 -1.03821743707192E-11  4.31711566413702E-07  1.26271603710702E-07  8.64136061666391E-08  1.89893331898543E-09
  2.94094663613872E-10  2.18462533589840E-10  3.41792278437206E-03  2.04421557977224E-03 -5.20053527212700E-04
 -1.09232883954942E-10 -6.01966287260737E-11 -4.46464429236709E-11 -3.08208893089889E-02 -1.38601817822684E-03
 -6.38145619566804E-04  4.27880452129759E-11  3.64350616784222E-11 -3.76535039074356E-11 -1.07096548550999E-11
  1.90340052443697E-11  7.44406050297979E-11  5.49581584717332E-11  7.67727679384095E-11  1.82844245102855E-10
  1.69785329897684E-10  1.15028766189444E-11  2.92314111648888E-11 -3.50036113680199E-11 -4.96048479057640E-12
 -2.14700512537279E-09  1.44086305062772E-11  1.46603334502136E-08 -2.47438561061394E-11 -4.33702949798816E-04
  3.14041786905697E-11 -9.16873994045285E-04 -2.44372162210032E-11  1.24034739793983E-03  4.64109576862216E-04
  1.25511555748612E-02  2.44360919878660E-03  1.91290168964785E-04 -8.32452335416327E-03 -6.04044759243234E-04
  6.08874856917075E-05 -8.29713900009144E-03 -2.23096394385616E-04 -1.00658803272895E-05 -1.29755118897196E-09
 -4.65611605356632E-10 -3.04103516413411E-11  9.25093040227022E-04  3.47543258135087E-04 -3.17470759318538E-10
 -2.04007543023653E-10 -5.46336158331431E-04 -2.60550629470928E-04 -1.81226334654974E-10 -1.26060139041434E-10
  2.85485847570039E-04 -7.67484880347648E-06 -1.78248628205236E-04  8.33372147109950E-11  1.33196630708409E-04
  3.43700677657895E-11  1.50190623168715E-04  7.30208500413896E-11  1.20303753362372E-04  4.64050863159680E-04
  1.25508331426553E-02  2.44347583006111E-03  1.91277484420267E-04  8.32467317257912E-03  6.04156320779671E-04
 -6.08779766697012E-05 -8.29707334734917E-03 -2.23298228757252E-04 -1.00749171544594E-05  1.37039801826846E-09
  6.06765074842098E-10  8.41719732583022E-11 -9.25098037015893E-04 -3.47553274116373E-04  2.19184078106842E-10
  1.30205598577330E-10 -5.46308225177242E-04 -2.60537518827353E-04 -5.72768352725581E-11 -2.91422501182007E-11
  2.85476212813037E-04 -7.66969361064879E-06 -1.78245924789030E-04  5.12796127017394E-11  1.33197088256975E-04
 -6.59954954505407E-11 -1.50191783388000E-04 -6.84023878921583E-11 -1.20301535285717E-04  4.64066458849604E-04
  1.25509226436994E-02  2.44352310326854E-03  1.91283083710488E-04 -8.32470479884956E-03 -6.04180497134090E-04
  6.08778608564449E-05  8.29699969891611E-03  2.23242301458620E-04  1.00747436031984E-05  1.18328756431912E-09
  1.27954929284452E-09  2.57654951202399E-10 -9.25096227902333E-04 -3.47552682933552E-04  9.38369876405407E-11
  9.38071597674885E-11 -5.46313878344849E-04 -2.60540294764279E-04  3.82441016561071E-10  2.32842683412287E-10
  2.85457812235108E-04 -7.67907675565720E-06  1.78247419498403E-04  7.87661432493895E-11 -1.33195302888507E-04
 -1.12291710047196E-10  1.50192608361327E-04  1.29879205445836E-10  1.20302264874576E-04  4.64086975099609E-04
  1.25510242950473E-02  2.44353850045997E-03  1.91281595793436E-04  8.32453791130714E-03  6.04056274547323E-04
 -6.08871734782854E-05  8.29718836939520E-03  2.23134418740897E-04  1.00663012166189E-05  1.29854029738341E-09
  1.23274155784889E-09  1.87311689858179E-10  9.25094826126826E-04  3.47543596338544E-04 -3.00217466243341E-10
 -1.95296438020731E-10 -5.46327377527400E-04 -2.60546193145058E-04 -2.00607895503641E-10 -1.24953783939211E-10
  2.85491327073829E-04 -7.67211343309653E-06  1.78247069295085E-04  2.36780711688759E-11 -1.33197916105746E-04
 -1.82003853547049E-10 -1.50191129310905E-04 -2.92386436120955E-11 -1.20302325579070E-04  3.34460181955258E-05
 -9.41028122978054E-04 -2.48519484838054E-04 -8.35677482923385E-05  2.50734713129624E-08 -5.79673697274317E-09
  2.36539525094526E-11 -7.00797485908168E-04 -7.87073702324658E-04  7.86279055575089E-05  9.76133521055222E-10
  7.42712023764184E-10  5.04978932336026E-11  6.17131829195444E-09  2.44473458447398E-09 -3.68653888870717E-10
 -2.35357789481838E-10  3.70195293547897E-05  1.49333101296856E-05  1.64298592709391E-10  1.14237010596273E-10
  1.77165817604071E-04  6.18340514501157E-05  6.58803247441697E-05  1.47764242013447E-12  2.85151887190061E-05
 -1.17399356729658E-10  1.99487947242549E-10  6.95347402506131E-11  2.49014526910906E-09  3.34464595617594E-05
 -9.41024915398570E-04 -2.48517058118914E-04 -8.35672874838028E-05 -1.21796999951418E-07 -5.41816128190265E-08
  2.88212963882372E-09  7.00787204189866E-04  7.87067899377030E-04 -7.86273476461666E-05  3.74872193809838E-11
  4.55779669145103E-11  4.99821353184580E-12 -2.40211198941597E-08 -1.17343364729095E-08  2.00311524583923E-10
  1.41942138698829E-10  3.70190321283904E-05  1.49330784691850E-05 -2.37896535249018E-10 -1.19477902754040E-10
  1.77161479185829E-04  6.18320545944191E-05 -6.58802643203383E-05 -4.89446422011256E-11 -2.85147411399501E-05
 -4.27268758732555E-12  2.88726399863117E-09 -3.12982622054645E-11 -1.46805918710420E-09  3.99918125231454E-05
 -7.41559197380145E-04 -6.79376076280552E-05 -3.54262143727634E-05 -6.39376726058735E-04 -7.64852343182657E-04
  4.36665313180076E-05 -2.00665233927204E-08 -4.97119224459462E-09 -1.25002048048559E-10  5.97455255070079E-10
  3.06883418267750E-10  2.50988951211691E-11 -3.34171141614734E-09 -1.10655587379779E-09 -1.33611363286247E-10
 -6.47124154317276E-11  1.30401495580781E-06  4.87617796242991E-06 -3.83539110947415E-10 -2.61567137880713E-10
 -1.23376068587935E-04 -8.17836523463027E-05  1.40486600717199E-09  8.29740146314328E-11  5.46180840823345E-10
 -5.20091857461219E-11  2.90276721914132E-05 -4.45551075902932E-11 -3.79524627596289E-05  3.99951422691707E-05
 -7.41536886759609E-04 -6.79218257875092E-05 -3.54233138181290E-05  6.39315382583335E-04  7.64815079022155E-04
 -4.36645716355123E-05 -4.07101247752732E-08 -3.31072941654515E-08  1.52194420634355E-09 -6.06535082458555E-10
 -2.44102839869825E-10  2.77185042461348E-12 -1.46178907604228E-08 -5.76221251233475E-09  1.68491786615715E-10
  1.00109456728189E-10  1.29986344492203E-06  4.87339504941524E-06 -1.96881012308568E-10 -1.08734538118330E-10
 -1.23334733806450E-04 -8.17629518768869E-05 -7.20981696716006E-10  2.16686232713987E-11  1.04686359846336E-09
  3.26453933592018E-11 -2.90252745621423E-05  1.02595813094681E-10  3.79515797346569E-05 -4.96257236521727E-04
 -5.45403230353777E-03 -1.71414910080809E-03 -1.86842284773554E-04  8.11190570726622E-05  3.38916065959162E-04
  8.25830215655001E-05  3.57760411691034E-03  5.65695964199498E-04  1.53140873866394E-05 -7.53932192486865E-10
 -3.03998782524815E-10 -7.06992682541183E-11  5.42808630599462E-04  1.86606481956019E-05 -4.07388994411142E-10
 -2.21122232381234E-10  4.26475489292162E-04  1.80043864366949E-04  4.01662842985476E-10  2.28188188859692E-10
  1.90508816832129E-04  4.93237307130349E-05 -6.55871486792606E-05  7.23524701866580E-11 -1.02211072130302E-04
  4.77882533457494E-12  1.52323123242064E-05 -1.51834274299510E-10  1.61529303819650E-04 -4.96199386147534E-04
 -5.45353694543212E-03 -1.71396041200908E-03 -1.86823415713684E-04 -8.11816264533219E-05 -3.38939383087781E-04
 -8.25790633268985E-05  3.57723673478919E-03  5.65591213064692E-04  1.53151518486205E-05 -2.78160338029566E-10
 -5.15962053343991E-10 -3.44603275173031E-12 -5.42790582435752E-04 -1.86526374205367E-05  2.64905900988136E-10
  1.75215200577442E-10  4.26436899147719E-04  1.80029583438926E-04 -2.49250943022625E-10 -1.58541908233087E-10
  1.90441225072587E-04  4.93024745100543E-05 -6.55756705547704E-05 -4.38706771025879E-11 -1.02201521319082E-04
  8.30826657333127E-11 -1.52308959889402E-05  2.67687815265013E-11 -1.61524691283354E-04 -4.96203415692945E-04
 -5.45356322380949E-03 -1.71397512763843E-03 -1.86824159915958E-04  8.11211292544269E-05  3.38905427387088E-04
  8.25827262406243E-05 -3.57734580175483E-03 -5.65657480562123E-04 -1.53112213448880E-05 -4.22015253072588E-11
  4.15302613348628E-11  3.06839802497776E-11 -5.42785307577353E-04 -1.86506005349866E-05 -2.92478735002098E-10
 -2.07802084496309E-10  4.26442903103731E-04  1.80032588955940E-04  6.11913642122500E-11  3.90931814045062E-11
  1.90476743552117E-04  4.93180979195945E-05  6.55775333420412E-05  2.38721155090406E-11  1.02205328582070E-04
 -5.56525200011075E-11  1.52324194716737E-05  3.83237660547689E-11  1.61525309953918E-04 -4.96254166189549E-04
 -5.45401235737071E-03 -1.71413842581399E-03 -1.86842103283170E-04 -8.11861492741004E-05 -3.38954888269427E-04
 -8.25796005407929E-05 -3.57753002639481E-03 -5.65651384957823E-04 -1.53170252357458E-05 -6.09083627332233E-10
 -5.00282463109903E-10  1.51543442805115E-11  5.42813575399335E-04  1.86622446317787E-05 -4.81429688867577E-10
 -2.83839719352775E-10  4.26470446900367E-04  1.80041418217856E-04 -2.24688756466571E-10 -1.54696758192937E-10
  1.90484231168689E-04  4.93130111364605E-05  6.55857712728900E-05  9.95451633684605E-11  1.02208551756182E-04
  1.05003724665437E-10 -1.52303232438594E-05  1.06591036671423E-10 -1.61529344883822E-04 -2.02089932640487E-04
 -2.16963444342022E-03 -6.15344303632294E-04 -5.00480056268382E-05  6.39275123506050E-04 -1.84315135934687E-04
 -2.03947384911864E-05 -1.38840560911813E-04  1.56576613013351E-04  3.84032229601086E-05 -2.34733936441911E-10
  5.85306700677680E-11  5.21272433311239E-11  3.85960844448790E-04 -2.50066479380319E-05 -1.33939079937206E-11
 -4.72199088194423E-12  2.71725414719197E-04  1.22869831314874E-04 -1.82115580877792E-10 -1.51939073897802E-10
  1.86933834034792E-04  8.24309829376804E-05 -1.10652270909850E-04 -6.20156760431955E-11  9.45215356941447E-06
  2.82566625673444E-11 -6.76538176890027E-05  6.51338043388317E-11 -1.45172094164924E-05 -2.02055276273066E-04
 -2.16952698425360E-03 -6.15253364955158E-04 -5.00369880169782E-05 -6.39270820750375E-04  1.84390029578967E-04
  2.03952334188074E-05 -1.38904737230184E-04  1.56530366898775E-04  3.84045613320668E-05 -9.69360798121861E-11
 -1.47157676195519E-10  1.26031378404471E-11 -3.85913964933373E-04  2.50268474360851E-05 -1.03837634012816E-10
 -6.08890625827284E-11  2.71716758839232E-04  1.22865737346727E-04 -1.06316100318316E-10 -1.00140254058441E-10
  1.86952116350080E-04  8.24434126748760E-05 -1.10651090579862E-04  4.11982328459060E-11  9.45406206250163E-06
  2.88248783459923E-11  6.76508025741634E-05 -3.53390693708462E-11  1.45177600311856E-05 -2.02057892665560E-04
 -2.16953704156124E-03 -6.15253614914838E-04 -5.00358644464806E-05  6.39216366660013E-04 -1.84423530166777E-04
 -2.03934198509504E-05  1.38839135878558E-04 -1.56569615159862E-04 -3.84022752093085E-05 -1.11414818088236E-09
 -1.03753950422580E-09 -2.85023707550748E-11 -3.85939827186994E-04  2.50145878241929E-05 -1.09451751943568E-10
 -7.44934048794550E-11  2.71714988018705E-04  1.22864421528534E-04  5.75285246652368E-10  3.54117186666103E-10
  1.86958139551709E-04  8.24452915652319E-05  1.10648085934182E-04 -2.04423267922505E-11 -9.45222915390091E-06
  2.14508695137670E-10 -6.76497206805969E-05 -8.10242412967062E-11 -1.45179090952988E-05 -2.02090569568195E-04
 -2.16964333566439E-03 -6.15355892244292E-04 -5.00514113755221E-05 -6.39251368466427E-04  1.84329729083940E-04
  2.03940322188599E-05  1.38830180141990E-04 -1.56584088254639E-04 -3.84032268086218E-05 -4.59707513069153E-10
 -2.09794109260638E-10 -8.81420719974248E-12  3.85948892925356E-04 -2.50124895654551E-05  2.58095982119907E-10
  1.41624689866552E-10  2.71726274406124E-04  1.22870979396683E-04 -5.33324671309146E-10 -3.33593686413428E-10
  1.86947478045567E-04  8.24375410891730E-05  1.10653942852997E-04  2.19187530315617E-11 -9.45161363892879E-06
  5.04430153301326E-11  6.76524248418967E-05 -1.28524302051361E-10  1.45177437684723E-05  1.72857093192785E-03
  7.86365649375961E-04 -2.26851141058494E-04  1.10882368217530E-09 -6.13469428379242E-10 -5.97010587246249E-04
 -2.91705431103371E-04  1.33670389801311E-12 -5.81355637591148E-11 -6.00003016406820E-10 -1.28319595850139E-11
 -2.42758147055228E-05 -1.40557424180167E-11 -3.08270469610047E-05  1.72855281002985E-03  7.86359932297301E-04
 -2.26847340925509E-04 -2.84079233366565E-09  2.64059093907766E-10  5.97005136052696E-04  2.91703103083094E-04
  1.30018179221430E-10  7.90694659203293E-11 -7.46740753319196E-10  2.10310307847115E-11 -2.42756534998596E-05
  9.41839436044977E-12 -3.08266685337826E-05  1.83683311358365E-03  6.76836158809206E-04 -2.49735944014957E-04
 -4.51271555301820E-04 -2.12529363687020E-04  1.45846219862628E-09  1.08451496365723E-09  2.40366147809546E-10
  9.86656891112831E-11 -2.94256918998438E-10 -4.96168242038038E-13 -1.19454802738266E-05 -6.07839752684487E-11
  1.72421882040829E-05  1.83670494342155E-03  6.76794663112764E-04 -2.49711812450598E-04  4.51236368227699E-04
  2.12514375072316E-04  1.43409588940673E-10 -5.16570211378120E-11 -1.33105445416240E-10 -2.96064859521788E-11
 -9.91494349518633E-11 -8.82932573560303E-12 -1.19452424616424E-05 -4.95150522091771E-11  1.72404345417878E-05
  2.13964244139345E-03  3.20220240352811E-04 -2.01818593586539E-04 -1.62839770171351E-04 -6.19014529728294E-05
  8.74610902600905E-06 -3.26656686556726E-05 -3.14319474696212E-11  1.60134682517588E-11 -1.20015261775566E-05
  1.62537533475985E-11 -1.22671033460402E-05  1.41893721145012E-12  2.65100120333274E-05  2.13956345404529E-03
  3.20192897495860E-04 -2.01813255379792E-04  1.62828717971975E-04  6.18977462850441E-05  8.75239581736976E-06
 -3.26600111195677E-05 -7.19699501779236E-11 -2.88441244945852E-11  1.20013879612608E-05 -5.56714811757234E-12
 -1.22659476925392E-05 -2.17412600085358E-11  2.65091316115719E-05  2.13955973978302E-03  3.20190727267234E-04
 -2.01813242199457E-04 -1.62830062754168E-04 -6.18986188638665E-05 -8.75235828465044E-06  3.26605260586017E-05
 -3.00180420190051E-10 -1.91818239224553E-10  1.20017157243997E-05 -1.81429907273763E-11 -1.22663799885270E-05
  3.89114563459929E-11  2.65094684922848E-05  2.13961700558967E-03  3.20210194299899E-04 -2.01813820339561E-04
  1.62832475261664E-04  6.18981845751002E-05 -8.75078706599086E-06  3.26633207790503E-05 -1.70471347364664E-10
 -4.09447800766217E-11 -1.20020155893774E-05 -3.67307272911868E-13 -1.22665644116538E-05 -5.74095576757094E-11
  2.65098621254673E-05  1.89469821870233E-03  5.54241899498097E-04 -1.70257144895876E-04 -1.21700381746757E-04
 -9.03694474968000E-05 -1.27557181395961E-04 -6.70166221935577E-05  1.43119259783389E-10  5.87633142692978E-11
 -1.00295147108629E-05 -6.90327958967447E-11 -3.54255855939545E-06 -9.63258214434613E-12 -1.95468818811334E-06
  1.89483640699805E-03  5.54276527063912E-04 -1.70283634829514E-04  1.21713603721287E-04  9.03762274214286E-05
 -1.27600972021988E-04 -6.70381266497155E-05  1.14471010424365E-10  5.49931768898808E-11  1.00286150672098E-05
 -2.53867275320505E-11 -3.54357919060411E-06  2.36341874182325E-11 -1.95802325156469E-06  1.89478223757135E-03
  5.54260009665284E-04 -1.70272889224159E-04 -1.21706431573265E-04 -9.03720657761156E-05  1.27585401177220E-04
  6.70313696919362E-05  3.04701088366628E-10  2.59302876672172E-10  1.00286628457852E-05  2.66537886323040E-11
 -3.54302008534380E-06 -7.42195399649080E-11 -1.95680273543485E-06  1.89472448281532E-03  5.54249423473776E-04
 -1.70262180799253E-04  1.21702102378391E-04  9.03703915951912E-05  1.27565311651341E-04  6.70206055163689E-05
  2.32861357100611E-11  5.90771884857881E-11 -1.00299654353987E-05 -2.70560447945279E-11 -3.54275391298637E-06
  3.04757336068696E-11 -1.95561692018271E-06
* ORBITAL    1   23
  4.74404734084481E-10  3.39199943630963E-09  1.57241715419924E-08  4.57924958541813E-08 -2.06110939743155E-10
  8.99398846562605E-10 -3.25946612689103E-04  9.90021450334811E-01 -3.80677186987460E-03  4.06092346891963E-03
  7.47170976596403E-04 -1.86318691612033E-07  6.70713898206136E-04 -2.35927955166067E-06  2.16720925854283E-06
 -4.51224023618241E-08 -6.89776640109098E-12 -5.75280407353734E-09  7.00704519191362E-11  1.10961966653742E-12
 -1.30675197737474E-11 -2.36139669633873E-09 -2.20279382007342E-09 -7.92480274558260E-10  4.57150389335994E-10
  1.13203777948637E-10  8.26514480628643E-11 -4.62868726535303E-10 -4.77427211071345E-09 -2.65999434184444E-09
  1.83666327013440E-10  3.88089332495763E-10  3.01602149249033E-10 -4.54932565550812E-09  2.82800850683704E-11
  3.80883951921877E-10 -4.57269395348998E-06  2.50842113195799E-07  1.07688401024735E-10  3.96675706172429E-11
  4.56875038953896E-06  4.17861506923756E-07  4.44934394582647E-11 -2.65648349345485E-11 -3.70475059608464E-03
  1.30178730951368E-04 -4.42029259624197E-11  2.04248963429374E-13  1.01392465903252E-02 -2.49311278686001E-04
 -1.64321855004504E-11  2.58960225488867E-11 -3.36228952842383E-11 -1.36212821429160E-11 -4.33419110855935E-11
 -5.09976580620033E-12  9.11803187582258E-12 -4.95105137864578E-12 -1.98806993860822E-11  1.97587858161466E-04
  2.11758673203248E-02  2.10523983487582E-03  4.18827789154105E-05 -1.48694145784432E-02 -1.30107714161133E-03
 -9.56383139199078E-05 -1.49447289706583E-02 -1.40243395676433E-03 -1.01827231189395E-05 -1.44408426009312E-09
 -1.33104672157593E-09 -2.02268280385561E-10  1.75016917414056E-03  5.90364559161955E-04 -3.64731624850806E-10
 -2.35988264681360E-10 -7.72302247123896E-04 -2.37523976219636E-04 -1.39512154709260E-10 -8.45969586842104E-11
 -3.94464961443912E-04 -2.86354722196324E-05 -2.55806719198818E-04  7.02389400925423E-12  3.09757942693699E-04
  1.78904506210254E-10  2.79503113823792E-04  6.14515677253169E-11  4.45063725829222E-04 -1.97589031433996E-04
 -2.11526903378711E-02 -2.10350957602370E-03 -4.19645823630964E-05 -1.48526186703301E-02 -1.29980944043896E-03
 -9.56785014143280E-05  1.49281018086105E-02  1.40117243199864E-03  1.01838109312793E-05  5.46540976975947E-10
  3.97157943150274E-10  5.41773498060215E-11  1.74791281488705E-03  5.89645481644833E-04 -5.81926864126976E-12
 -4.83250244372730E-11  7.71288109445703E-04  2.37220934023447E-04 -1.49526495381557E-10 -8.42600747816682E-11
  3.95083255547788E-04  2.87729883415453E-05  2.55251687988347E-04  1.93174489417877E-11 -3.09405721077326E-04
 -3.07432582415052E-11  2.79128557032463E-04  3.55252432213006E-11  4.44741440965045E-04  1.97661912390364E-04
  2.11531070224712E-02  2.10372562981125E-03  4.19889473379584E-05 -1.48524612719105E-02 -1.29968678769656E-03
 -9.56768749858998E-05  1.49280385153707E-02  1.40112168128235E-03  1.01827080207819E-05 -1.57533427072833E-09
 -1.25540971880632E-09 -1.52654311145045E-10 -1.74791071322551E-03 -5.89645462905691E-04  3.25458075460295E-10
  2.11371358072232E-10 -7.71310913873682E-04 -2.37231209036519E-04 -3.84392175037816E-10 -2.70891572419545E-10
 -3.95065555513132E-04 -2.87640347193419E-05  2.55255914947430E-04  2.56896317624347E-11 -3.09404424152848E-04
  2.00390425731667E-10  2.79124570271098E-04  2.29925611439973E-11  4.44746619817168E-04 -1.97602479671927E-04
 -2.11759493175849E-02 -2.10527792033019E-03 -4.18855756114538E-05 -1.48694399901383E-02 -1.30109936017066E-03
 -9.56410457250848E-05 -1.49446904866184E-02 -1.40240713225091E-03 -1.01847653274162E-05  1.14070949927556E-10
  1.03797939972880E-10  1.01426076204374E-10 -1.75016618055218E-03 -5.90362752687270E-04  2.02950369631885E-10
  1.69666752358683E-10  7.72305730468068E-04  2.37525313076389E-04  4.88796133814341E-11  6.06294647001395E-11
  3.94473351872820E-04  2.86396367257502E-05 -2.55807616678498E-04 -2.07462372146940E-11  3.09757436354449E-04
  1.34333947906675E-11  2.79503858466097E-04  1.32876593395790E-11  4.45065508272599E-04 -1.04212269039137E-07
 -1.24670615300274E-06 -5.22246698612039E-07 -7.87946747558100E-08 -1.02858501500820E-04  3.70932434244485E-04
 -6.63890293211607E-05  4.60601913437312E-07  2.13472263330599E-07  6.99135675255742E-08 -8.75886676670231E-10
 -6.56083737938634E-10 -6.54091450025037E-11 -1.37044966647963E-04 -6.12656467540013E-05  3.64437779773226E-10
  2.29247755426754E-10  5.34683247612782E-08  2.85075691476869E-08  1.60530912479617E-10  9.39338276554368E-11
  6.54439949545895E-08  1.36730436407900E-08  1.54388024753078E-08 -1.99042767815376E-11  1.33002906047470E-08
  1.05684406026544E-10 -9.96772862616887E-06 -6.78579597535146E-11 -1.66823735660570E-05  8.05152607826325E-08
  1.10453524299165E-06  4.38858031240231E-07  6.70910752227142E-08 -1.03008878721315E-04  3.70837000187142E-04
 -6.63863944028908E-05  5.23508554832993E-07  2.49970538938226E-07  6.69948444861132E-08  2.70817765068388E-10
  1.84138066462814E-10  1.20794313570470E-11  1.37001673803960E-04  6.12463082133873E-05 -4.40258477039081E-11
 -3.16498962805333E-11 -3.82522253941858E-08 -1.95684520636186E-08  4.38883321437963E-11  3.42917712667621E-11
 -8.65637173180475E-09  1.51784835637231E-08  1.34160586912566E-08 -8.33206752692692E-12  1.09703999646814E-08
 -2.76598226306077E-11 -9.96318761902237E-06 -2.22528857839902E-11 -1.66786521444234E-05 -2.99407226978524E-04
 -2.97915426519027E-03 -1.28265657709649E-03 -1.91186304988284E-04  8.88313355906240E-04  3.55556004258507E-04
  1.19767008347741E-04 -1.08582052713018E-07  1.43552865853238E-07 -3.64537761963174E-08 -5.35621783062809E-10
 -5.54977221053744E-10 -6.88212224182973E-11 -5.64850382805344E-08 -2.40185320807666E-08  1.28308400243629E-10
  6.04099191906557E-11  1.34809158656776E-04  6.74158719664038E-05  2.01481323784870E-10  1.24267261629907E-10
 -4.07987488624045E-05  1.19934549479815E-05  5.20236271587538E-09 -3.71640044733159E-11 -3.25032697482062E-09
  6.60485892405101E-11  2.06735488757447E-05  4.72821585190676E-11 -4.66669423644171E-05  2.99443634988910E-04
  2.97935460870369E-03  1.28275487384664E-03  1.91195871518973E-04  8.88455546321460E-04  3.55651137212529E-04
  1.19767359522752E-04 -2.45825229038009E-07  5.33553150935075E-08 -3.60197523758551E-08 -1.14968512241454E-09
 -7.70665728362340E-10 -3.95006573232942E-11  1.69814646084815E-08  6.29437596278836E-09 -3.07139061569413E-10
 -1.77742016674822E-10 -1.34818725269970E-04 -6.74189044295850E-05 -3.04435334172711E-10 -1.85606119204949E-10
  4.07283877544963E-05 -1.20283251572271E-05  7.27381195964186E-11 -6.60561047187157E-11  7.00973968346025E-10
  1.36877887406424E-10  2.06691881329924E-05  9.06612607017273E-11 -4.66681841356733E-05  1.13782362884620E-05
 -1.42076570867358E-03  1.57586000877400E-04  3.68837579663517E-05  6.11086334090301E-04  7.93581608404151E-04
  3.02894909945475E-05  1.27906406691906E-03 -1.58931207088842E-04  1.25626951033886E-05  9.23859103621475E-10
  7.47574152334904E-10  8.92152029996387E-12  8.04808993637732E-04  1.11335539701467E-04 -5.42205809866923E-10
 -3.07074783172791E-10  6.77327088232188E-05  1.29524380023122E-05 -1.65738257465319E-10 -1.19202904404268E-10
 -1.10961639134336E-04 -2.99057826759992E-05 -3.51960214815514E-06 -7.71155218663683E-11 -2.46103823240829E-05
 -1.48214585177985E-10  2.43340113254239E-06 -1.27293942753343E-10  1.94695268761958E-04 -1.12218832732399E-05
  1.41934342426893E-03 -1.57040374670172E-04 -3.68236563342100E-05  6.11483521000650E-04  7.93306890289387E-04
  3.02048250243549E-05 -1.27627162866589E-03  1.58808228512222E-04 -1.25272242706716E-05  4.80067776334954E-10
  2.52232786261140E-10 -2.51186163143821E-11  8.03839961717893E-04  1.11190362822171E-04  1.87448205731712E-10
  1.33298966633586E-10 -6.77161189879898E-05 -1.29695597511168E-05  3.40951075041795E-10  1.91235144764395E-10
  1.11017363122297E-04  2.99372259774698E-05  3.49456143631475E-06  7.38897682634626E-11  2.45779927145590E-05
 -4.40821684846525E-11  2.40461421005587E-06  7.66521521294745E-11  1.94402694981115E-04  1.12893830315499E-05
 -1.41896483891420E-03  1.57238264537210E-04  3.68477762824140E-05  6.11542836462904E-04  7.93343560742119E-04
  3.02039321490163E-05 -1.27646520287817E-03  1.58685872620313E-04 -1.25233486730659E-05  3.10953283893104E-10
  2.56691035357032E-10 -3.94665008690610E-11 -8.03908858303331E-04 -1.11224583629875E-04  5.33305886933556E-10
  3.12489342506122E-10  6.76826774022978E-05  1.29522657574700E-05  8.29650762113081E-11  3.43305137613795E-11
 -1.10942200996142E-04 -2.99026696017412E-05  3.48504318399262E-06  9.05703734930142E-11  2.45863385719704E-05
 -7.40715143662069E-11  2.39988744248879E-06 -1.41526022163958E-10  1.94400738247770E-04 -1.14086076347938E-05
  1.42060815716369E-03 -1.57653887119888E-04 -3.68888326318257E-05  6.11040920755898E-04  7.93559171884550E-04
  3.02936114366172E-05  1.27919749304595E-03 -1.58847395261301E-04  1.25591797262960E-05  2.11067205669783E-10
  2.69514090785300E-11 -1.64466436472784E-11 -8.04793036419843E-04 -1.11328109087133E-04  1.80773551395344E-10
  9.49470129888694E-11 -6.77243066852516E-05 -1.29495773038176E-05 -2.91739484350360E-11 -1.80407876167139E-11
  1.10924144469383E-04  2.98890456090625E-05 -3.51512330468904E-06 -5.91439531501403E-11 -2.46148907921998E-05
 -3.41765901780871E-11  2.43318874594478E-06 -8.04167292422338E-11  1.94698047460872E-04  1.00824740428185E-04
 -1.83230926594784E-03  2.55488653390886E-04  2.40393368353517E-05  3.22556345940206E-03  2.33387484666691E-04
  3.34906285966644E-05 -4.20280067606968E-04  2.34586825509747E-04  9.06429443533420E-05  9.22327024732818E-10
  6.53155027443883E-10  3.81259382992288E-11  8.15863765498177E-04  8.71530546407033E-05  1.88720510197473E-11
  1.19378949064748E-11  1.06245746978743E-04  2.65363143937024E-05 -2.93740389266223E-10 -1.74915411149999E-10
 -1.91410167053895E-04 -9.23946137912677E-05 -2.72135076857239E-04 -5.65817209062085E-11  3.22078633552007E-05
 -1.06695716358987E-10 -5.71580884413059E-05  7.28963617836405E-11  4.93614725088859E-05 -1.00732738653231E-04
  1.83127396878523E-03 -2.54992316133792E-04 -2.39500303404902E-05  3.22403276491535E-03  2.33558219350567E-04
  3.35108257367223E-05  4.20884304001282E-04 -2.33801102810522E-04 -9.06186578446681E-05  6.45171361512502E-10
  5.30301146753646E-10  5.27428101162055E-11  8.14859163379806E-04  8.69571291428283E-05 -3.59687095416628E-10
 -2.13405784680425E-10 -1.06219735316826E-04 -2.65493393384717E-05 -4.52876576168577E-10 -2.67533002002355E-10
  1.91431282025244E-04  9.23999238787998E-05  2.71908881378802E-04  5.77613387413440E-11 -3.22079911082523E-05
 -9.06954639192123E-11 -5.71304935825420E-05 -1.53194557219728E-10  4.93537261708813E-05  1.00787750977268E-04
 -1.83096703901494E-03  2.55153992639779E-04  2.39714927932038E-05  3.22434672972901E-03  2.33750487691419E-04
  3.35004980262874E-05  4.20630602255074E-04 -2.33959700184203E-04 -9.06134132810352E-05  1.26809705474583E-09
  9.33124775129785E-10  3.86239346312423E-11 -8.14973852841368E-04 -8.70100437938796E-05  8.79910140541158E-11
  5.61924497443221E-11  1.06193620980761E-04  2.65358744095331E-05 -3.78997389187667E-10 -2.16508612120205E-10
 -1.91547304906800E-04 -9.24523446658142E-05  2.71909740319803E-04  1.27679548448708E-10 -3.21976689541309E-05
 -1.75587385942380E-10 -5.71436056193307E-05  7.71203182691921E-11  4.93448714539258E-05 -1.00947865195804E-04
  1.83163559136124E-03 -2.55816760417532E-04 -2.40715247590240E-05  3.22571222979035E-03  2.33477640333499E-04
  3.34856321275332E-05 -4.20284132855308E-04  2.34584632034568E-04  9.06430514983331E-05  2.88371188236162E-10
  2.70647264050739E-10  3.96479631197529E-11 -8.15866626472330E-04 -8.71546090353804E-05  7.17104589336818E-11
  5.51145650022068E-11 -1.06197824950262E-04 -2.65146169522351E-05 -6.42425505684984E-11 -5.13539226380854E-11
  1.91453598294600E-04  9.24131474580467E-05 -2.72136501834854E-04 -5.04319826783088E-11  3.22051578139998E-05
 -2.88849606412360E-11 -5.71623335957811E-05 -5.28578549890562E-11  4.93487578154097E-05  1.85359793994796E-07
  7.54425849216712E-08 -3.11810104714850E-08  1.92499171852068E-05  1.67495864753258E-05 -1.56915581315971E-07
 -7.19740399190186E-08 -2.94960702579377E-11  3.71933070253707E-11  4.65875379923781E-07  2.00632726232310E-11
 -1.73836943085805E-08 -3.60629220659358E-12 -1.72558880181593E-08  1.08106685219150E-08 -5.24679194283005E-09
 -2.34508726979969E-09  1.92490965319153E-05  1.67492913876853E-05 -1.04074827707062E-07 -4.84800232585716E-08
 -1.27104921247173E-10 -6.63223954287036E-11 -4.65402971664093E-07 -3.04874281302641E-11  1.68812119226586E-08
 -3.30997153829223E-12  1.49340644494004E-08  5.02927382951509E-04  2.50193470332191E-04 -5.93393630691463E-05
 -3.10260779460128E-04 -1.44165564076110E-04  2.61460391403295E-08  1.96171355702622E-08  6.64879940372214E-11
  7.52235881683621E-11 -2.42110905449976E-09 -1.91231219231689E-12 -3.13423180141580E-05 -4.49360317404031E-13
  2.77257719331124E-05 -5.02749408847391E-04 -2.50130601704137E-04  5.93098171974691E-05 -3.10214082483967E-04
 -1.44145036164673E-04  2.65218351690852E-08  1.95432335040586E-08  5.47752662755297E-11  8.39678484276917E-11
  3.30105009073254E-09  9.45965946075076E-12  3.13424761617370E-05  3.27420223078199E-12 -2.77239684628495E-05
  1.21765828988490E-03  9.92140690133401E-05  8.75561865657683E-06  2.34411447303842E-04  1.40871565918094E-04
  1.52503959896456E-04  2.71790759048327E-05  4.44840007162047E-11 -2.46732550244331E-11 -2.79148891741694E-05
  1.15874934618563E-11  4.46510384204222E-06 -1.96836521728160E-11  2.51725387814240E-05 -1.21578220022375E-03
 -9.90489136774754E-05 -8.84090841228145E-06  2.34399071940440E-04  1.40842600467393E-04 -1.52366149781926E-04
 -2.71735406321127E-05  8.77285033437709E-11  4.92253992350637E-11 -2.78877670585591E-05 -2.44530412915256E-11
 -4.47256667732233E-06 -1.43210482905823E-12 -2.51210327951793E-05  1.21537397157821E-03  9.89130029530938E-05
  8.91945477996399E-06  2.34508642121178E-04  1.40888367135443E-04 -1.52406646159302E-04 -2.71891483820318E-05
  1.35469537460005E-10  6.00861809675184E-11  2.78930635501366E-05 -8.63933310015902E-12  4.47525227143402E-06
 -3.30012463661414E-11  2.51160545014343E-05 -1.21758176061498E-03 -9.91950814241791E-05 -8.77503465265867E-06
  2.34425135111434E-04  1.40874419485078E-04  1.52515999428454E-04  2.71822188585034E-05  8.34590586091705E-11
  2.56479263334118E-11  2.79170007545501E-05  8.20000292078252E-12 -4.46541676009037E-06  1.83161399447603E-11
 -2.51735720156102E-05  1.65648575900817E-03 -9.85890998564565E-05 -1.57075044122456E-04  1.88322781593097E-04
  4.50728005806866E-05 -9.54098059297930E-07  3.50539504525562E-05 -1.77760363452657E-10 -1.54312341577378E-10
 -2.70216617200604E-05  1.42009639135587E-11 -5.87827627637502E-06  3.30929850547407E-11 -5.42662767976611E-05
 -1.65575215872540E-03  9.84249546440248E-05  1.57152042726750E-04  1.88081569569632E-04  4.50007698076185E-05
  1.29813613936636E-06 -3.48687247211865E-05 -2.40647810806285E-10 -1.69285772245708E-10 -2.69843629619536E-05
  5.08172407563333E-11  5.88943558403942E-06 -9.55759010925973E-12  5.42402387612889E-05  1.65501907838025E-03
 -9.86975845805473E-05 -1.57021431414291E-04  1.88184580947812E-04  4.50484077568116E-05  1.10989474253149E-06
 -3.49527534267243E-05 -2.16392405004228E-10 -1.97587826782546E-10  2.69948350658815E-05  2.55142858067616E-12
 -5.88260126931989E-06  5.08884478372261E-11 -5.42333426957330E-05 -1.65613408257542E-03  9.87247788129390E-05
  1.57012191852471E-04  1.88373095869553E-04  4.50949318355463E-05 -8.58446721555227E-07  3.50998264421752E-05
 -1.21400983914953E-10 -9.32175032247505E-11  2.70271071151945E-05 -1.10460589352151E-11  5.87432136741322E-06
 -1.80719923177732E-11  5.42639166415976E-05
* ORBITAL    1   24
 -7.41716901827009E-10 -5.31437822858636E-09 -2.45014565382873E-08 -7.44784690113520E-08 -4.26726733823396E-11
  3.17786602694926E-09 -2.42821032541577E-07  6.68958192208971E-04 -2.25352932517142E-06  2.67280745240995E-06
  4.46341306530280E-07  2.90149658733745E-04 -9.91748380109844E-01  3.28638573084976E-03 -3.18657528029438E-03
  7.08178281213090E-05  2.93785015237898E-11 -3.28374429789977E-07 -3.83241082040207E-10 -4.80541279624596E-10
  4.44355188958324E-11 -7.38270180245191E-10 -3.75619920371946E-09 -2.36460488005530E-09 -6.64049940264102E-10
 -2.73387135574456E-10 -2.20387734446436E-10  6.04663581951518E-09  1.08991070074539E-08  6.81050166753066E-09
  1.20388776417253E-10  3.18991254025268E-10  2.14931025184406E-10 -2.71962471626462E-09 -1.00872486308468E-09
 -6.19320266503043E-10  6.56493865965904E-03 -3.49407706405097E-04 -1.96788644476284E-11 -6.48491524724620E-11
 -6.59920640275458E-03 -6.21800118958665E-04  1.21421593658912E-09 -1.66371007148810E-10 -2.62500831806929E-06
  8.11250362380028E-08  1.93972903069166E-09  6.86023712317034E-11  6.74656970127797E-06 -1.77084973588417E-07
  2.50225961553115E-11  9.66899955827463E-12  1.98948608560741E-11  5.71705050341415E-12 -2.83550107691879E-11
 -6.54764348290556E-13 -1.87886719891674E-11  2.87036623585602E-13  1.43480039623254E-10  3.56171104818582E-05
 -1.73038651664002E-02 -1.22096290448081E-03  7.47320949730296E-05  1.27451844709841E-02  1.05858587091477E-03
 -2.21951194217337E-05  1.23200914633384E-02  9.80901114648376E-04  7.15303629341909E-07 -6.16055774905100E-10
 -2.13537982868424E-10  1.89729833281622E-11 -1.66595953214428E-03 -5.32685550591873E-04 -1.04657187127867E-10
 -1.41784444986281E-10  7.43118948606084E-04  2.21154918661502E-04 -4.50260127646260E-11 -1.04766095526551E-10
 -4.42152887989485E-04 -9.92639712999296E-05  4.10239523014543E-04 -7.82298696240532E-11 -2.60954161394593E-04
  1.08612358424701E-10 -2.81967466190474E-04  3.98531585446959E-11 -2.36192689284348E-04  3.53118935717255E-05
 -1.73343271919365E-02 -1.22397095028267E-03  7.46610188316836E-05 -1.27668825291507E-02 -1.06045580737115E-03
  2.20475303733353E-05  1.23415135387111E-02  9.82932870687303E-04  7.44646231245068E-07  1.40398425107314E-09
  1.77266159122174E-09  2.79683383384576E-10  1.66833629050308E-03  5.33489299913110E-04  2.92330139616688E-10
  1.15450225707299E-10  7.44159121957496E-04  2.21482307456000E-04 -5.12982752765809E-10 -2.44425526798985E-10
 -4.41577195097395E-04 -9.92195066590112E-05  4.10588446275098E-04  8.73715484249231E-11 -2.61380540907716E-04
 -1.85890743982696E-10  2.82355223089476E-04  6.51117919918442E-11  2.36799049936591E-04 -3.53612635723552E-05
  1.73340399642414E-02  1.22381708810087E-03 -7.46802954109916E-05 -1.27669343952097E-02 -1.06050066373763E-03
  2.20447841771662E-05  1.23416296992185E-02  9.83027039642269E-04  7.48007076136516E-07 -9.72110052982720E-10
 -4.44235667867186E-10 -3.75704908346452E-11 -1.66833721401668E-03 -5.33488717764736E-04 -4.14023063374397E-11
  1.99438354460084E-11 -7.44141557467631E-04 -2.21473720221096E-04 -1.06008702743407E-10 -1.29089158050345E-10
  4.41589036263507E-04  9.92254275644024E-05  4.10585115637457E-04  1.01570212532096E-10 -2.61383720913390E-04
  1.02392158497022E-10  2.82356870887938E-04 -1.05742276913408E-11  2.36796753032051E-04 -3.56561149469645E-05
  1.73036444001045E-02  1.22084668002627E-03 -7.47456569220376E-05  1.27452376013419E-02  1.05863000784489E-03
 -2.21921140924922E-05  1.23201915125503E-02  9.80981234561114E-04  7.18790342503753E-07 -2.46841635148978E-10
  2.34112785249365E-10  4.81858213439829E-11  1.66596220275709E-03  5.32686209177974E-04 -1.20683599870655E-10
 -2.37014309645450E-11 -7.43105655648426E-04 -2.21148636491377E-04  5.62020868591810E-11  9.13121866403644E-11
  4.42162037288313E-04  9.92686327134390E-05  4.10236868147471E-04 -5.04615521018707E-11 -2.60956811049246E-04
  1.72766337321738E-11 -2.81968947164819E-04 -4.87037130367286E-12 -2.36191000563847E-04  1.02205761144869E-04
  1.61859500404648E-03  6.16936012640687E-04  9.73274099540696E-05 -1.19917143895860E-07  2.71911507344024E-07
 -4.71058657805340E-08 -7.46425692847744E-04 -3.15633648864762E-04 -1.03249163925342E-04 -1.38297255774274E-09
 -1.04781941129420E-09 -5.83353251724251E-11 -1.01030102155046E-07 -4.60791519762472E-08  2.91527262702780E-10
  1.64143100378296E-10 -5.80028844909265E-05 -3.03263741853648E-05 -1.11327885172334E-10 -6.76743244307533E-11
 -4.02974721613322E-05  4.60185665061141E-06 -2.21606288866568E-05  2.74264002918469E-11 -1.83548862445456E-05
  1.86788242435725E-10 -6.63205580064235E-09 -1.26099134976238E-10 -1.44525120727817E-08 -1.02167890257849E-04
 -1.61838013697241E-03 -6.16822685787888E-04 -9.73142470386084E-05 -1.33241651158729E-07  2.63062274048508E-07
 -4.70183023714413E-08 -7.46508562630522E-04 -3.15684162419975E-04 -1.03246820390881E-04  2.67132517989935E-10
  1.13146300928732E-10  6.89920233373804E-12  9.84905992337670E-08  4.49735087854910E-08  2.93382549771095E-10
  2.02295888768132E-10  5.79846133993866E-05  3.03165996995729E-05  4.09479109598812E-10  2.45328355924456E-10
  4.02351562615589E-05 -4.63302594241558E-06 -2.21564581196204E-05  6.80329302197027E-11 -1.83513982517737E-05
  1.31278938268449E-12 -6.21342484109949E-09 -2.63061680983157E-11 -1.41729207429027E-08 -1.16837108359111E-07
 -1.57279007553127E-06 -6.30724833634461E-07 -1.04889964847352E-07  5.70326659897049E-07  2.05598188779636E-07
  8.18471929963820E-08  1.24651441631866E-04 -2.23472443995905E-04  5.75460491225532E-05 -8.40833791289069E-10
 -7.73742198002345E-10 -6.21410556747333E-11  7.70037983247610E-05  3.26815293848760E-05 -2.35414940798090E-11
 -2.47934063860436E-11  5.56586410285478E-08  2.88509151167157E-08  1.07131327394450E-10  4.74394683459396E-11
 -8.56416501722866E-09  2.24843984550083E-08 -3.33145632051154E-06  2.01519528521757E-11  5.03945080129889E-06
  1.30873795291006E-10  1.41896330344814E-08  8.57134152284682E-11 -2.56261651733390E-08  1.63274061549297E-07
  1.83573381593514E-06  7.68360231329279E-07  1.20756911101102E-07  4.94054695853674E-07  1.61354441944834E-07
  8.52938179230750E-08  1.24636143403702E-04 -2.23482413196249E-04  5.75462153730720E-05 -8.84523238856694E-10
 -7.14857901337958E-10 -2.27198237816041E-11 -7.70069403782973E-05 -3.26829454956316E-05  1.21236688685754E-10
  6.13634512490996E-11 -7.85752153581093E-08 -4.08074481375981E-08 -4.06908210113297E-11  7.06466891037928E-12
  7.09700747092342E-08  9.12495438697498E-09 -3.33180730506366E-06  7.32274134726161E-11  5.03989606168974E-06
  1.22053308176200E-10  1.76871447672189E-08  9.90604449940706E-11 -3.11301183530678E-08 -8.80440069335202E-05
  1.15380705378324E-03 -3.15936662023585E-04 -3.01716662784829E-05  2.45233088088736E-04 -2.36419219485778E-04
 -6.72081207275825E-05 -1.96015609328300E-03  7.96576001496596E-05 -2.79911461521397E-05  1.19626039423658E-09
  9.30461638577457E-10  7.29069963249685E-11 -6.96968900750875E-04 -9.37979502196738E-05  1.03613858403213E-10
  7.89895879135332E-11 -2.18188288597109E-05  4.40407281613501E-06 -2.87293372408259E-10 -1.88202703330541E-10
 -5.17770605013788E-06 -1.49199076660940E-05  1.75124577362614E-05 -1.42101275311651E-10  2.17155573001667E-05
 -1.62498359618690E-10 -2.18143991512324E-05  4.94360297340420E-11 -2.19805007969655E-04 -8.80565713073645E-05
  1.15586880996669E-03 -3.16163449078944E-04 -3.02255270192769E-05 -2.44338510550492E-04  2.37581492915660E-04
  6.72517906446441E-05 -1.96192676427985E-03  7.98749172541857E-05 -2.80082068269201E-05 -2.51081807269445E-10
 -1.47467149457811E-10  2.54610636822695E-11  6.98131572708207E-04  9.39504228115431E-05  6.39515165095350E-10
  3.84011771213654E-10 -2.19142150302376E-05  4.38489888801758E-06  4.57160501129454E-10  2.54645503494129E-10
 -4.99669776769047E-06 -1.48750882587256E-05  1.75107400850926E-05  7.87516684960037E-11  2.17512823525237E-05
  6.44462266805820E-11  2.18197322092228E-05  1.73653527438096E-10  2.20085305338138E-04  8.80797848291909E-05
 -1.15574725805971E-03  3.16210988241735E-04  3.02251063085676E-05 -2.44359837231163E-04  2.37572082846084E-04
  6.72539493373557E-05 -1.96179023212464E-03  7.99583478445212E-05 -2.80127518557747E-05 -4.21827926559715E-10
 -2.97785475402152E-10 -2.57775711697941E-11 -6.98085492050186E-04 -9.39285838145096E-05  1.80122610589781E-10
  1.02291928515573E-10  2.19034371804337E-05 -4.38887082358290E-06  2.68805843360339E-10  1.55373624181706E-10
  4.94824875569959E-06  1.48528882445080E-05  1.75077744068210E-05  5.10575693804939E-11  2.17458215196841E-05
  6.63875110081034E-11  2.18202553179703E-05 -7.19737290113339E-11  2.20085763154676E-04  8.80536969350630E-05
 -1.15376037906885E-03  3.15948954537963E-04  3.01686207974820E-05  2.45246053954594E-04 -2.36415541005091E-04
 -6.72104364687014E-05 -1.96003892614832E-03  7.97301957311856E-05 -2.79945975535710E-05  3.26678869610457E-10
  2.29913453414755E-10  1.89478237368656E-11  6.96928373043203E-04  9.37784282038719E-05 -4.23433394620989E-10
 -2.78302721971560E-10  2.18144778733788E-05 -4.40500268835965E-06 -1.22257482703631E-10 -9.99480170507506E-11
  5.13393290717841E-06  1.48998039503651E-05  1.75103672224472E-05 -5.37524156270766E-11  2.17108971755613E-05
 -4.67867007597012E-11 -2.18147931999703E-05  5.66387270314192E-11 -2.19806629965561E-04 -6.29651683362294E-05
  8.63349394807154E-04 -3.48392708131293E-04 -6.27686407621572E-05 -1.06587944692302E-03  2.15353963299509E-04
  1.05430756061775E-05 -3.85879682130263E-04 -5.53607149008696E-04 -2.10822097188609E-05  7.96402309192384E-10
  5.05938292307063E-10  1.68262172597911E-11 -7.12176221385120E-04 -1.28707979202774E-04 -1.20699001487274E-10
 -6.88665729058990E-11 -2.68558866273058E-05  5.13906173109093E-06  1.28998040186989E-10  8.60381754943660E-11
 -6.22604709089612E-05 -2.55456382936450E-05  1.68824655292390E-04 -9.43102941199175E-11 -2.36656028372672E-06
 -1.12217438014187E-10  1.68442112919757E-05 -1.83188184380974E-11 -8.52744223447413E-06 -6.30474568038395E-05
  8.66545299751311E-04 -3.48560492870285E-04 -6.27839266403208E-05  1.07065080213590E-03 -2.15075898855514E-04
 -1.04876686768601E-05 -3.85442297881246E-04 -5.54090631367542E-04 -2.12112260548750E-05 -3.60221270962721E-10
 -2.58002274104516E-10  5.42906939755274E-11  7.13360344092945E-04  1.28829942550153E-04 -9.30351265275905E-11
 -3.46179552560310E-11 -2.70414669732772E-05  5.08844263884526E-06 -9.83083504685036E-10 -5.99907164264608E-10
 -6.20175912788579E-05 -2.54330406404001E-05  1.69213315121807E-04  2.80525896055784E-12 -2.41015277937349E-06
  1.10924313444711E-10 -1.69284184304770E-05 -2.45372474186166E-10  8.59896166940736E-06  6.30688853652552E-05
 -8.66435024060518E-04  3.48603437938085E-04  6.27847808552861E-05  1.07061354631696E-03 -2.15097685152051E-04
 -1.04860249504210E-05 -3.85472689938106E-04 -5.54112259612921E-04 -2.12115029765025E-05  7.63589317437023E-10
  6.17161831054869E-10  4.63975813964943E-11 -7.13334286934473E-04 -1.28816935590100E-04  1.39548129091255E-10
  7.49172965496265E-11  2.70351642704913E-05 -5.09007131820110E-06 -1.56923247613734E-11  9.97278048388484E-12
  6.20403670962316E-05  2.54441652953637E-05  1.69215050788076E-04  1.34894731620868E-10 -2.40896154807087E-06
 -8.45787318295016E-11 -1.69267023046609E-05  1.46500302692471E-11  8.59638557073816E-06  6.29794809119730E-05
 -8.63277312603831E-04  3.48418791334370E-04  6.27685374246196E-05 -1.06584466720906E-03  2.15375568419392E-04
  1.05420465745559E-05 -3.85925782562558E-04 -5.53638993320242E-04 -2.10824298669810E-05  5.87331712951816E-10
  5.18916786489702E-10  5.73637608689487E-11  7.12156770703458E-04  1.28697874719969E-04  2.91474544194301E-10
  1.71492243510607E-10  2.68522514644418E-05 -5.13946328837262E-06 -2.07233704826820E-10 -1.33582530723460E-10
  6.22842937217038E-05  2.55573469822736E-05  1.68827156190931E-04 -1.13776963971050E-10 -2.36496334695683E-06
 -7.85548571590413E-11  1.68427214033311E-05 -4.77565358526228E-11 -8.52457877308900E-06 -1.62206848484791E-04
 -5.76138341875001E-05  1.83547235469891E-05  1.20745928969067E-08  1.20093531815834E-08  1.91492377563519E-04
  8.71012390512131E-05  1.94427016634022E-10  1.69881124127037E-10  8.63873768570269E-10 -2.47287363670066E-11
  2.57476401640742E-05  9.10519722110531E-12  2.45207756453082E-05  1.61955189930113E-04  5.75210164394692E-05
 -1.83120458354113E-05  1.27584258381928E-08  1.24214450930844E-08  1.91420851223649E-04  8.70686254906418E-05
  1.86478939408006E-10  8.38303989748147E-11 -8.08613833052542E-10  3.50662698775055E-11 -2.57462165857130E-05
 -1.36995600209185E-11 -2.45173860780258E-05  1.58921356376795E-07  1.06792903686744E-07 -1.09336704447853E-08
 -1.69069967510271E-07 -7.89479802133910E-08 -3.63135546971758E-05 -2.64523616742795E-05  2.34817206621126E-10
  1.57062648947565E-10  3.86145735555831E-06 -1.15794811371923E-11 -2.04554946949667E-08 -3.81248876895398E-11
  1.71476550997566E-08 -4.19084122927822E-07 -1.95465201890012E-07  5.91933528280103E-08 -2.43905319679161E-07
 -1.12533414643519E-07 -3.63127854493098E-05 -2.64518895303750E-05  2.40732840520650E-10  1.55200061266308E-10
 -3.86131824053933E-06  4.57650647682193E-12  2.19301655287887E-08  3.41624900554421E-11 -2.07402559200354E-08
 -1.45598291681467E-03 -1.41094038978192E-04  7.95091351482540E-05  8.40910112122729E-06 -1.51639896683616E-05
 -9.77061642631796E-05 -3.08589523679086E-06 -2.57228312000367E-10 -2.12526810523108E-10  1.88675135160705E-05
  3.15010818400736E-11  6.48953076153098E-06  3.99398256865743E-11 -3.96437104021848E-05 -1.45775221630527E-03
 -1.41227328747506E-04  7.95052731270589E-05 -8.07199937012843E-06  1.53635878781000E-05 -9.79303418008325E-05
 -3.12709353841117E-06  1.94109820760847E-10  1.10203678774957E-10 -1.89069366535476E-05 -6.18600051131821E-11
  6.48392659745773E-06  1.80549430533078E-11 -3.96794348567408E-05  1.45788633638877E-03  1.41278178897539E-04
 -7.95268150884590E-05 -8.11199422253278E-06  1.53442055726464E-05 -9.79183323204533E-05 -3.12225994851768E-06
  1.19564458094883E-10  6.53191171347576E-11  1.89054540182919E-05  5.26637108094350E-12 -6.48474367156371E-06
 -2.58203931100077E-11  3.96823476018634E-05  1.45611776842928E-03  1.41145057691767E-04 -7.95310062574571E-05
  8.44991264455062E-06 -1.51440048904273E-05 -9.76937297458755E-05 -3.08050075896355E-06 -3.96493113601284E-10
 -2.39857960893825E-10 -1.88661453731543E-05 -2.13318531430237E-11 -6.49056430153387E-06 -8.40199234242724E-11
  3.96465941908955E-05 -7.99583511214738E-04  3.19798488794623E-05 -1.54863404230965E-05 -1.48953668321476E-04
 -3.79025598401893E-05 -1.94557764955014E-04 -1.10086306217360E-04 -1.38989414630256E-10 -8.69131577565738E-11
  2.44317347531046E-05  4.44658814036887E-11 -5.88933081434353E-06  6.96178780110045E-12  2.25403914089935E-05
 -8.02098447886971E-04  3.20672986618886E-05 -1.52573236197149E-05  1.49219890637724E-04  3.79607638596380E-05
 -1.94547668972460E-04 -1.10132435209204E-04 -2.68498884606641E-10 -1.42460801190977E-10 -2.44695510521899E-05
  6.86841819758938E-11 -5.87938674505952E-06  1.79426646912928E-11  2.26193730257352E-05  8.02087496314261E-04
 -3.20836738987501E-05  1.52551110731038E-05  1.49226873628781E-04  3.79646738281986E-05 -1.94550175043579E-04
 -1.10135553207608E-04 -1.47547195788274E-10 -1.44754219416512E-10  2.44702650310631E-05  7.07010967284068E-12
  5.87990603034429E-06  1.64764359030448E-11 -2.26205486235866E-05  7.99566147487897E-04 -3.19967607767301E-05
  1.54860626011800E-05 -1.48960260226094E-04 -3.79058583780376E-05 -1.94563151304701E-04 -1.10090725803439E-04
 -6.31715084079382E-11 -7.51229654072566E-11 -2.44325601337115E-05 -1.64542290834588E-11  5.88974143838224E-06
  3.06994078194282E-12 -2.25412333857244E-05
* ORBITAL    1   25
 -2.55760988173355E-09 -1.84204011087692E-08 -8.81950523752738E-08 -2.92147184489493E-07 -1.57636234160851E-08
  1.35574039725989E-08  5.12173144405802E-10  3.26334372384076E-09  5.32501932372238E-08  1.63326953094321E-08
  1.20705585809741E-08  1.50067089805858E-10  3.29475465974969E-07  1.74528976359912E-08  4.82387550510903E-09
  2.13172672723374E-09  1.22408016136880E-04 -9.99745215427121E-01  5.77723459078737E-04 -1.08460508912564E-03
  2.21811178421573E-04  9.12244048704511E-10  2.61302820195589E-09  2.19709473770857E-09  3.36069672131992E-11
 -3.06674817765702E-11 -1.72341084522556E-11  2.24755045517977E-08  5.01601286962279E-08  3.18609368765042E-08
 -1.74349232956916E-11  1.05331536667596E-10  1.27580299082037E-10  3.31673688164613E-10 -1.04554785568855E-09
  1.05189919513501E-10 -1.92459135678605E-09  3.34914471617639E-10 -4.28636318488592E-08 -1.31300485309562E-08
  1.87226948106833E-09 -9.70994314931053E-11  3.39990934680039E-03 -7.24509287165433E-04 -1.80350017668874E-09
 -2.27193928858237E-09  5.75679985701809E-03  2.50359477346438E-04 -3.93184862712922E-10 -4.12376198531681E-10
 -8.04544945406087E-11 -1.57584678498456E-13 -2.00137764369821E-11  5.66309471671756E-12 -3.53043106931981E-10
 -1.07764944946538E-11  4.65423663479596E-11  1.37375016418572E-11  8.39863419254040E-10 -1.63664792727471E-08
 -8.28940796094389E-08 -3.95182768127219E-08 -2.17798972533930E-09  1.79859055582794E-07  1.32409167677131E-07
 -2.97600954495629E-09 -2.86099743147869E-07 -2.18905191841367E-07 -3.87103192374708E-09 -1.34316010670228E-03
 -9.33186873202477E-05  4.50239197558685E-05 -1.83962225643572E-09 -8.64692524157205E-10  3.33207542225170E-04
  8.05832109490747E-05  1.32078036362550E-09 -4.65615212900341E-10  3.18322086654991E-04  5.95672644642286E-05
  8.00084364506890E-08  3.93471224623536E-08  2.73612233649816E-09 -1.22689009699653E-04  6.99809592045301E-09
  9.98927128942239E-05 -3.58585394456566E-09 -6.89565279942149E-07  1.61511556734194E-09 -1.16672403260330E-07
 -6.72876533146455E-07 -3.69049050720616E-07 -4.74800815367471E-08  2.23635334736917E-07  1.76636360716189E-07
  6.75596181580168E-09 -1.62138455885442E-07 -1.37279228499690E-07 -1.11582136364638E-08 -1.34273597338796E-03
 -9.32955385517464E-05  4.50250050052038E-05 -2.35952544110756E-08 -1.25810517605050E-08  3.33213335800324E-04
  8.05811886562199E-05  4.31143315640254E-08  2.20953878820119E-08 -3.18329302685103E-04 -5.95654985888278E-05
 -1.60047321225338E-08 -7.99280800498315E-09  4.61117564035354E-09  1.22687520198696E-04  4.36179971082311E-09
  9.98862840168862E-05 -6.27761455347825E-09 -6.89441649486393E-07  6.73691998202453E-09 -4.86357492586012E-08
 -2.97505615782906E-07 -1.70736425231128E-07 -2.62219942746023E-08 -5.25387245193045E-08 -5.16777678567956E-08
 -5.92242247063844E-09  6.79961994974930E-08  5.73532607684030E-08  1.66581970616389E-09 -1.34273667378033E-03
 -9.32961656719370E-05  4.50249166136122E-05 -2.37476180057861E-08 -1.48148045432226E-08 -3.33212920442945E-04
 -8.05809332542071E-05  1.76261122994206E-08  8.99686610384633E-09  3.18329447036480E-04  5.95655944113704E-05
  9.33755398329766E-09  4.98662247900717E-09 -1.77917470426809E-09  1.22687483066076E-04 -2.62595592947731E-09
  9.98863518041999E-05  1.54704418879144E-09 -6.89332166981604E-07  5.22052319631548E-10 -7.93877311883256E-08
 -4.58611419950102E-07 -2.36861737690660E-07 -2.72306072234496E-08  2.44379368858035E-07  1.92153996482689E-07
  3.55508487976968E-09  2.17406833353786E-08  3.36951045148175E-08  8.89372955468521E-09 -1.34315934826168E-03
 -9.33179588798923E-05  4.50239832951560E-05  1.58687856889719E-08  9.67983742030914E-09 -3.33207635789086E-04
 -8.05832648198288E-05  2.54311194858423E-08  1.17978342376875E-08 -3.18322322895744E-04 -5.95674015424865E-05
 -4.72230853243232E-08 -2.29222593816239E-08 -1.67026804819396E-09 -1.22689026107269E-04 -1.02775914625856E-09
  9.98926010258655E-05 -5.92498125372745E-09 -6.89540176684614E-07  6.62474588470854E-09  1.01535859788566E-07
  5.57341901552292E-07  2.71532922896526E-07  2.56028753119652E-08  1.86838122451689E-07  1.19047438470021E-07
 -2.74501706261921E-09 -1.59492045972820E-07 -9.86469935571998E-08  4.74738472672092E-09  2.18793423668174E-04
 -2.45602680397320E-05 -8.90940323360459E-07 -4.96684501068337E-08 -2.21671091700289E-08  1.15081264605606E-05
  2.94304286417742E-07 -3.15284406243479E-08 -1.34002565989417E-08 -7.91790696812215E-09 -4.46638862737091E-10
  6.45408848641831E-08  3.13902893045263E-08 -7.57118783472784E-09  1.74602254750492E-09  4.09106868511161E-09
  5.90528065307098E-06 -5.26003979562492E-09 -4.72990138758088E-06 -3.63938674368386E-09 -1.16104094914989E-07
 -6.49067904736133E-07 -3.31555035810124E-07 -3.57239491873302E-08  2.92509569573777E-07  1.87385523608921E-07
 -4.72426989831524E-09 -2.17202690518375E-07 -1.45501608212236E-07 -1.85667982411945E-10  2.18793316222530E-04
 -2.45603538726028E-05 -8.90980336647771E-07  5.28428413547607E-08  2.23249299849102E-08 -1.15082287826397E-05
 -2.94384501151903E-07  4.32348492260609E-08  2.14751676822455E-08  8.54811572021482E-09  7.94698088767213E-10
 -2.69181989110938E-08 -8.55923156299550E-09 -5.56958668224865E-09  1.88271480714743E-09  5.96612783815733E-09
  5.90528793931969E-06 -7.66452503608673E-09 -4.72990860886751E-06  2.92744054424041E-09  1.84543861276629E-08
  1.03441223951576E-07  5.19483173915472E-08  4.97563317378144E-09  1.37938322490009E-08  1.66016558143040E-08
  3.75900454288510E-09  3.29839612292976E-07  2.16533177701684E-07 -1.20230542630610E-09  4.49624192449028E-04
  2.87789154204632E-05 -8.17070607780104E-08 -4.81606461137236E-08 -1.84303630741176E-08 -1.00400154593357E-08
 -7.92946985455755E-10 -9.33371801058458E-09 -4.01296027427824E-09 -1.49592332145498E-05 -5.43387812060256E-06
 -4.12957284971735E-08 -2.22629213626294E-08  3.20508474627912E-09  1.99595025371973E-09 -9.52490416762346E-09
  3.27150000995145E-06 -4.83717897066659E-11  2.84371768065387E-06  3.11392575788779E-10  2.41886300599267E-07
  1.34178076807353E-06  6.69230307457980E-07  6.78482429285934E-08  3.97418960752892E-07  2.60001971144174E-07
 -3.12491986027098E-09  1.87443753311810E-07  1.14002151029929E-07 -6.66681408835868E-09  4.49624017105766E-04
  2.87788593426063E-05 -8.16518740157839E-08  3.17520089050454E-08  1.25846338770565E-08  1.05427909846671E-08
  1.07827422159605E-09 -8.68164447457722E-08 -3.96702059320629E-08  1.49587786578844E-05  5.43357766958697E-06
 -9.77896693703276E-08 -4.38751495882111E-08 -3.74475183334265E-09  2.07545604483730E-09 -5.08195309462043E-09
  3.27152627541539E-06 -1.08250625043377E-08  2.84374706917213E-06 -1.84148703414678E-08  4.89743293176140E-08
  2.85193152354675E-07  1.51394529162553E-07  1.50248243464185E-08  4.14369594765748E-07  2.71456505385831E-07
 -2.76421540241462E-09 -3.71962358392266E-07 -2.35741727403083E-07  8.73943401934020E-09  1.19467152537733E-04
  1.30651667751483E-04  2.32533957990962E-05  4.08082425625179E-08  1.52546714883565E-08  3.64175706684318E-05
 -4.30654205517770E-06 -3.52776982818280E-08 -1.79118926270951E-08 -3.30788510467210E-05 -1.58260414276744E-05
 -1.02290715546670E-07 -4.56912904192400E-08  7.67290854472914E-09 -1.07333556978577E-05  1.23421813310699E-08
 -3.05461257978535E-07 -1.09270478943240E-08  1.43744860536228E-05 -6.08829629229790E-09  1.09885370908788E-07
  6.08425226529528E-07  2.95037303350248E-07  2.49932572431151E-08 -2.42038033977955E-07 -1.52957238654736E-07
  4.86647021895621E-09 -1.32724134497635E-07 -8.13994028655454E-08  4.82273392293815E-09  1.19682855250250E-04
  1.30649647096620E-04  2.32536122467934E-05 -4.57847837216739E-08 -2.17022439367839E-08  3.63993989130004E-05
 -4.30659459009903E-06 -6.06727023896259E-08 -2.94159969668904E-08  3.30737797272460E-05  1.58248836462937E-05
 -3.86768881794685E-09 -2.71572668574646E-10  1.53814017536101E-08  1.07359534923042E-05  2.55732050372734E-09
 -3.09865713823197E-07  9.47070414359719E-09  1.43709303320200E-05  3.32784526396409E-09  6.65613545260530E-08
  3.78100020205059E-07  1.93566169825271E-07  2.01449579188066E-08  5.69470868739841E-08  2.50494467089923E-08
 -7.11635172348062E-09  8.96684860649600E-08  5.66650951533704E-08 -1.71683740077640E-09  1.19682953915174E-04
  1.30649791071759E-04  2.32536354904422E-05 -3.04669957005647E-08 -1.47790533719770E-08 -3.63986026718398E-05
  4.30707710505732E-06 -3.54980065635388E-08 -1.67634523835778E-08 -3.30735331460497E-05 -1.58247557640662E-05
  1.29140514926951E-09  2.57214936066870E-09 -9.14568717629248E-09  1.07359109997373E-05 -1.71161609971724E-09
 -3.09922653428908E-07 -3.23262347889262E-09  1.43706808602852E-05 -1.77241084063815E-09  9.57492580632210E-08
  5.33261581288750E-07  2.67352925335258E-07  2.76508232952080E-08  3.70747928552400E-07  2.39937874575826E-07
 -4.16024115172049E-09 -8.23309104988085E-08 -5.53643673620846E-08  3.33092499142627E-10  1.19467223832592E-04
  1.30651701894532E-04  2.32533516350944E-05 -7.54395787704279E-08 -3.25313509306933E-08 -3.64179865947885E-05
  4.30627881286121E-06 -3.17248558154959E-08 -1.43586806618734E-08  3.30792130771661E-05  1.58262160478541E-05
  3.07928839353278E-08  1.40548237051238E-08 -3.72592850373587E-09 -1.07334229517225E-05  2.89343646433593E-09
 -3.05452447503220E-07 -1.04204765528043E-08  1.43745889411894E-05  2.18178552685631E-09 -2.84402127361489E-07
 -1.58921758041516E-06 -7.99060636395110E-07 -8.04673996814563E-08 -8.36423673238513E-08 -5.46758149055254E-08
 -3.28559822640337E-10 -1.94798441294654E-07 -1.23064798914071E-07  4.09601664734255E-09  1.94214512768990E-04
  6.99395671310700E-05  7.30955278996862E-06 -3.26886860184021E-08 -1.49261942626754E-08 -3.68384706183939E-07
  1.29653221632930E-05  1.38845972173946E-07  6.84701782997106E-08  5.37455313514168E-05  1.40944111562985E-05
 -5.21560408910900E-10 -2.55543984859157E-09 -8.53981390097812E-10 -1.73878775878056E-05  9.61613366451035E-09
  7.69841821269289E-06  8.61311411789634E-10 -1.22247913830169E-05  3.45435888852584E-08  1.86382324944791E-08
  1.00024170239313E-07  3.84167947169720E-08 -1.34062218034553E-09  3.42473233455871E-07  2.10668111418101E-07
 -1.11835423333769E-08  7.15144041891175E-07  4.53406456084317E-07 -1.36523792419950E-08  1.94470177722788E-04
  6.99430654821524E-05  7.31067731412477E-06 -1.21776341445819E-07 -5.30142283108848E-08 -3.63811603753640E-07
  1.29663541738310E-05 -2.91525646503805E-08 -1.38147381217351E-08 -5.37266079361889E-05 -1.40938549164104E-05
  8.09949194988127E-08  3.58452496416749E-08  9.17504063090310E-10  1.73905826664254E-05 -2.21888211070366E-08
  7.69385851368870E-06 -9.77649432063924E-09 -1.22211369005076E-05  1.26452446840322E-08  1.94591242525972E-07
  1.08776772102247E-06  5.49316394349582E-07  5.68585387247532E-08  1.12063236837927E-07  6.49533945938189E-08
 -5.38853170055611E-09 -1.39859755777649E-07 -7.41677403246766E-08  1.02092102468514E-08  1.94470538903974E-04
  6.99433482493808E-05  7.31068816892336E-06 -6.04654790004984E-08 -2.77054254760463E-08  3.63681971597124E-07
 -1.29664219341985E-05 -8.88074268722606E-08 -4.27431507078307E-08  5.37269908950260E-05  1.40941196197492E-05
 -6.32864378615153E-08 -2.92192580433424E-08 -9.04395165951453E-10  1.73905551621662E-05  6.98009880010344E-09
  7.69380666547260E-06 -5.06516439053011E-09 -1.22211405396757E-05 -2.05708266776219E-08  1.94103256575166E-08
  1.12031467544373E-07  5.12200718552226E-08  1.12439277283180E-09  3.66080806943568E-07  2.25350757621537E-07
 -1.16430964304352E-08 -3.45183084332013E-07 -2.28418037935305E-07  1.33995707254124E-09  1.94214771731104E-04
  6.99397666956524E-05  7.30955749384437E-06  1.29775822483182E-08  2.58871683735144E-09  3.68743775094173E-07
 -1.29651367547922E-05 -2.50283313601794E-08 -1.22508437126189E-08 -5.37460658075657E-05 -1.40947148704400E-05
  1.12815267955875E-07  5.17171598989720E-08 -3.91110719045303E-09 -1.73879557193530E-05  8.26949818940267E-09
  7.69845869846064E-06 -1.25534257887920E-08 -1.22250591273798E-05  1.01878486559482E-08  8.26642346081436E-08
  3.93208423304260E-08 -5.85742839167905E-09 -2.66901318615702E-11  2.35397291605135E-10 -1.54995119218578E-08
 -5.08408703569900E-09  5.48525085010453E-06 -1.29638794396120E-05  6.94210326461226E-10  2.25880615383333E-06
  1.34580456564672E-09 -2.23137238271851E-10 -1.93402711258558E-09 -4.93829034202960E-08 -1.74757111486046E-08
  9.82108679782992E-09 -9.89400230105317E-09 -6.50943419575828E-09 -1.62292746831653E-08 -6.47671886029755E-09
  5.48520491178820E-06 -1.29638756094295E-05 -7.37841327322187E-10 -2.25882469845515E-06  4.78894333536350E-10
  2.08214208336668E-10  1.67523425964023E-09 -9.36166310936438E-09 -2.80358060103940E-08 -7.77536335476251E-09
 -4.21108805029165E-09 -4.05627478529803E-10 -2.18268322867103E-08 -1.32102250699225E-08  1.15412393437252E-05
 -1.11692192076763E-05  3.35023590377015E-09 -2.64046714021411E-10  1.76166492803584E-10  6.80039808250957E-07
  1.05982447663813E-09  1.05595233108912E-07  4.96732904419391E-08 -8.64832451965308E-09  2.05344294406808E-08
  7.60011719205053E-09 -5.58088478228889E-09 -4.04749679443417E-09  1.15408974882562E-05 -1.11693897194367E-05
 -1.41499446007796E-10  2.40548282933358E-10  2.02699042685402E-09 -6.80110250769372E-07  2.75471791884143E-09
 -3.21049570392430E-07 -1.74878919982431E-07  3.05078725515256E-08  9.06555667526386E-08  5.39361026688625E-08
  5.26110253259994E-08  3.03234469577592E-08 -4.50569189008987E-05 -4.19007441023227E-05 -1.18917483772753E-09
  6.07316833144509E-06  3.52079709097144E-09  4.84167643492783E-06 -3.04464687554693E-09 -4.31647613433635E-07
 -1.59360395800880E-07  7.83881088342651E-08 -1.00774328067038E-07 -3.87154254578784E-08  6.79097302356671E-08
  3.40601538616040E-08 -4.50499107775759E-05 -4.19011454741949E-05  7.61376751798301E-09  6.07224703975757E-06
  3.64422805147781E-09 -4.84096973390409E-06 -1.66333643823401E-09 -1.90441620611497E-07 -6.88179684529577E-08
  3.44660351983871E-08  3.86577741306251E-08  9.05926731996847E-09 -2.64410796036514E-08 -1.12651538844099E-08
 -4.50497253645087E-05 -4.19010610802458E-05  4.66566406494869E-09 -6.07223753631377E-06  2.05819413086613E-09
  4.84093279434176E-06 -3.94390193850724E-10  1.92774443463624E-07  7.82837100966578E-08 -3.02866204163050E-08
  5.26172083177634E-08  2.65445124609719E-08  3.56544044729427E-08  1.88282784387362E-08 -4.50568200770500E-05
 -4.19006877799060E-05  2.74944626455571E-09 -6.07311172604807E-06 -2.45317414483052E-09 -4.84166982871675E-06
  1.86972181945128E-09  8.99646205938945E-07  3.85009920173158E-07 -1.37536458950542E-07 -1.09036542945387E-07
 -5.03189930519361E-08 -2.52115146009293E-07 -1.28792735257428E-07 -4.03096813730895E-05 -3.72192984313302E-05
  7.94844745467997E-09  4.87917658926752E-06 -9.99887885968487E-09  5.70460517971110E-06 -9.62385654084995E-09
 -6.45138537217072E-07 -2.58919983293414E-07  1.08090244362937E-07 -1.13423113461247E-07 -6.02623007472405E-08
  1.56747280818646E-07  6.75838936692141E-08 -4.02994809013830E-05 -3.72182542898552E-05  1.06764768376566E-08
  4.87814528604680E-06  7.04585517539237E-09 -5.70355290504727E-06  2.88365332060574E-09 -7.04535698099880E-07
 -2.55282192676313E-07  1.32418092596115E-07  1.07356387571010E-07  5.06765037804709E-08 -1.94405209000917E-07
 -9.04597516561798E-08 -4.02999397019981E-05 -3.72185196228257E-05  1.15914614175311E-08 -4.87824824336652E-06
  8.71148162357297E-09  5.70358072253071E-06  6.07706003632723E-09 -1.50332185905583E-07 -8.47624341767662E-08
  1.44030470526970E-08 -3.54894222891958E-08 -2.29507370841607E-08 -3.42601947450529E-08 -1.87679552208762E-08
 -4.03098318087136E-05 -3.72194434730986E-05  1.59301745614685E-10 -4.87920085357566E-06  2.99549723521766E-09
 -5.70462956545959E-06  4.06349097616628E-10
* ORBITAL    1   26
  3.74474657615771E-04  2.60152691519049E-03  5.30665118741747E-03  3.92919052906267E-02  1.05625432593257E-02
 -3.26614326210336E-03 -3.63126150224533E-11  1.47280773472268E-10 -1.73261721385527E-11  2.84201388954873E-11
  4.99533779790855E-11  5.75021026396639E-11  8.07934338772773E-10  3.72338580083899E-09  1.26948992122480E-09
  9.51901456396813E-10 -1.44941693260421E-12  3.07059521002325E-10  1.65273198370436E-09  3.15540334279380E-10
  6.40907517579806E-11 -3.82548412888915E-07  4.82678904329027E-06  2.92438201811086E-06 -4.65121696555022E-11
 -6.66862676753892E-11 -8.17021343486770E-11 -1.80763189683050E-03 -1.22411918367098E-02 -7.97707258438461E-03
  2.22644339953742E-10  3.66295117616714E-10  2.69468834204581E-10  2.27363327179696E-03  1.37035090484435E-04
  2.95204771830107E-05  4.39687564928778E-12  5.50111007413229E-12  6.65384265199601E-12  2.19834002916646E-11
 -9.35090191706460E-11 -1.06382942037603E-10 -6.28741663090722E-11 -7.61240451195435E-11  1.59594883133818E-11
  1.43667406002280E-11  4.29439198302524E-11  3.39300450512985E-11 -6.66783736147577E-11 -6.88426662133518E-11
 -2.95345033001576E-09 -2.99649911683361E-12 -6.58870427139359E-08  1.80695172405948E-12  1.38662330556310E-04
  2.04025970784253E-12 -3.11519210956646E-06  1.44275681961981E-12 -1.30817052158838E-04 -3.59999522164291E-02
  1.20976594118972E-01 -8.85341732287794E-02 -1.45249681961683E-02  6.05058939553345E-02 -2.13132737897882E-02
 -7.65037599810677E-04  5.83808464466095E-02 -2.13846435512597E-02 -7.87617372440433E-04 -2.68125363020730E-09
 -4.16530621238482E-09 -5.27098292438777E-10 -5.33108507899571E-05  9.35905085232862E-04 -1.01811700382707E-09
 -6.62478278987305E-10 -2.26478811140997E-03  3.50417608088578E-03 -9.27112278691065E-10 -6.11588488207723E-10
 -2.29637788415876E-06 -2.68236746001487E-05 -8.82882064267670E-04  9.26764669202709E-11 -7.26479801387909E-04
  4.57194021307619E-10 -7.25182409989769E-04  1.72192009941374E-11  8.85726065163835E-04 -3.59805352034304E-02
  1.20853236779047E-01 -8.84894672476344E-02 -1.45168332894674E-02 -6.04653521019477E-02  2.13020026269194E-02
  7.64449117113016E-04  5.83373383563970E-02 -2.13730817235205E-02 -7.87004519522814E-04 -2.65576280836785E-09
 -1.42271306433521E-09 -1.45704594142877E-10  5.26936385713096E-05 -9.35763526245877E-04 -4.33191179868289E-10
 -2.42939041743084E-10 -2.26167299349697E-03  3.50259996379756E-03  4.10746739595078E-10  2.34111176046981E-10
 -2.12230307845355E-06 -2.68192014221629E-05 -8.81917725699191E-04 -2.74559271785639E-11 -7.25783813020854E-04
  1.43579320325726E-10  7.24527533771881E-04 -2.10337057712350E-11 -8.84764432314213E-04 -3.59805405855124E-02
  1.20853207770324E-01 -8.84894832940602E-02 -1.45168351294528E-02  6.04653560366272E-02 -2.13020003229114E-02
 -7.64449216153169E-04 -5.83373192799091E-02  2.13730966369614E-02  7.87004763698296E-04 -2.84334845437060E-09
 -2.64418787835655E-09 -3.40662244261995E-10  5.26932659259378E-05 -9.35763635067197E-04  5.51347231701000E-10
  3.41255970334178E-10 -2.26167108034195E-03  3.50260095321553E-03 -5.53856947882960E-10 -3.52895439863483E-10
 -2.11870153191330E-06 -2.68174630922523E-05  8.81917444782051E-04 -5.62189549375713E-11  7.25783458497897E-04
  2.91465467457414E-10 -7.24527532108323E-04 -1.06459465129136E-11  8.84764185911832E-04 -3.59999523848428E-02
  1.20976577258261E-01 -8.85341755824139E-02 -1.45249685707307E-02 -6.05058954123929E-02  2.13132700598998E-02
  7.65037994766946E-04 -5.83808336314391E-02  2.13846499739607E-02  7.87617296467748E-04 -2.86348399037114E-09
 -2.60474327048399E-09 -2.92109288972727E-10 -5.33108402574039E-05  9.35905044872425E-04  6.16220799507013E-10
  4.10170565008040E-10 -2.26478757817155E-03  3.50417613166522E-03  6.45528936575320E-10  4.18608777355517E-10
 -2.29230358050137E-06 -2.68215885491060E-05  8.82881780517679E-04  6.47260307329691E-11  7.26479500713952E-04
  3.09549299476728E-10  7.25182620975693E-04 -2.41498469909195E-11 -8.85726366756747E-04 -8.64637176080776E-03
  8.94959784366126E-02 -3.29510284003185E-03 -1.01506062463366E-03 -9.71650096249257E-06 -1.22007196997735E-05
  1.01851026175875E-06 -2.07394819987826E-03  2.07332762267657E-02  2.03157775074639E-04 -7.08617208277337E-10
 -6.56179204057605E-10 -1.17606831845501E-10  4.30929385943132E-06  2.64728096022366E-06  3.79285626077520E-10
  2.54180339979727E-10 -3.19372611299188E-03  1.16458303442007E-03  1.02800549849059E-10  2.16498486868289E-11
 -4.19224164387113E-03 -3.14502618287076E-03 -9.09556586493982E-04  5.72119101167982E-12 -4.29271270937847E-04
  7.21693329409983E-11  3.72735640125443E-07 -8.75098340557143E-12 -2.35658662935160E-07 -8.64635783450024E-03
  8.94960531630722E-02 -3.29506344611226E-03 -1.01505623403761E-03  9.74024221463502E-06  1.22146312906183E-05
 -1.01926817901938E-06  2.07392607804655E-03 -2.07332894665364E-02 -2.03157208388743E-04  1.05713047170542E-09
  7.92071033986479E-10  7.25405926892863E-12  4.31471457726238E-06  2.64962444602478E-06 -6.79128516581422E-11
 -7.43066862228627E-11 -3.19373206769467E-03  1.16458000213604E-03  2.51990432439999E-10  1.32510092430873E-10
 -4.19224950550661E-03 -3.14502976458121E-03  9.09557951637356E-04  3.81713240433039E-11  4.29272170776290E-04
 -1.36770932224408E-10 -3.73343230580764E-07  7.09973297355781E-11  2.35763799071650E-07 -8.67698802409248E-03
  8.99684006416535E-02 -3.20903952640520E-03 -1.00529080443347E-03 -1.86328343675942E-03  2.09138622962252E-02
  2.13566201853986E-04 -9.44185101023367E-06 -1.19506865588147E-05  9.94775572598275E-07 -1.18754283138418E-09
 -6.68900200199390E-10 -1.49017907018266E-10  4.27215100304003E-06  2.60339472975326E-06 -1.22438519376486E-10
 -1.00029115973040E-10 -3.22121853862711E-03  1.17089432092102E-03  3.56289854783960E-10  2.39913609193308E-10
  4.32352456721723E-03  3.17709959072531E-03  2.14281062500540E-07  3.58385459156772E-11  3.65217781733306E-07
  7.71082241126393E-11 -4.29766147457620E-04 -1.03439526640934E-11  9.08517090895068E-04 -8.67699592512897E-03
  8.99683519136403E-02 -3.20906440252614E-03 -1.00529374602677E-03  1.86321422736293E-03 -2.09139068254436E-02
 -2.13565639906039E-04  9.46371574410102E-06  1.19642384756189E-05 -9.95109770703070E-07  2.46534167488960E-09
  1.48082469922508E-09  6.45974546094781E-11  4.27815935104614E-06  2.60609614813116E-06  1.88310706847825E-10
  1.12107614561700E-10 -3.22121661090722E-03  1.17089512192206E-03  7.81892539713188E-11  6.89416577184178E-12
  4.32354222582359E-03  3.17710735331745E-03 -2.13975780374878E-07  2.95974966529573E-11 -3.65810910395851E-07
 -2.58378614128583E-10  4.29768292328520E-04 -7.64580641436409E-11 -9.08517283494516E-04 -6.57173943562503E-03
  2.13832455869062E-01  1.30969706515560E-02 -1.50314422173907E-03  1.30705499115979E-02  3.76063325491498E-03
  2.95107742781414E-04 -8.16179873814003E-02 -7.75961400117709E-03  7.34319663544433E-05  3.73666270174856E-09
[truncated: 10,742,428 more chars]
