# Supplementary material for: Exploiting Locality in Full Configuration Interaction Quantum Monte Carlo for Fast Excitation Generation
Source: J Chem Theory Comput. 2023 Dec 5;19(24):9118–35. doi: 10.1021/acs.jctc.3c00546 (PMC10753814; doi:10.1021/acs.jctc.3c00546)
Supplement: Supplementary file 1 — ct3c00546_si_001.zip [file ct3c00546_si_001.zip › SI/sampling_benchmarks/constrained_timing.cpp]

#include <iostream>
#include "alias_lib.h"
#include <iterator>
#include <random>
#include <map>
#include <iomanip>
#include <chrono>

int main()
{
    constexpr auto target_t = std::chrono::duration<double>(30.);
    std::random_device rd;
    std::mt19937 gen(rd());


    std::cout << "# system_size; constrained_size; algorithm; time [s]; iterations; t / iter [s]; checksum to prevent out-optimization"  << "\n";
    const auto system_sizes = std::vector<std::size_t> ({
            10_z, 20_z, 30_z, 40_z, 50_z, 60_z, 70_z, 80_z, 90_z, 100_z, 150_z,
            200_z, 300_z, 400_z, 500_z, 1000_z, 10000_z, 50000_z, 100000_z});
    const auto subset_fractions = std::vector<real> ({0.1_wp, 0.25_wp, 0.5_wp, 0.9_wp});

    for (auto fraction : subset_fractions) {
        for (auto system_size : system_sizes) {
            const auto subset_size = std::size_t(static_cast<real>(system_size) * fraction);
            auto [probabilities, occupied] = prepare_system(system_size, subset_size, gen);
            const AliasSampler sampler{probabilities.begin(), probabilities.end()};
            std::discrete_distribution<std::size_t> STL_sampler{probabilities.begin(), probabilities.end()};


            std::vector<TimingResult> results{};

            {
                auto f = [&sampler, &gen, &occupied](){
                    return std::get<0>(redraw_constrained(sampler, gen, occupied));
                };
                results.push_back(time_function("redraw", f, target_t));
            }

            {
                auto f = [&sampler, &gen, &occupied](){
                    return std::get<0>(draw_constrained_build<AliasSampler>(sampler, gen, occupied));
                };
                results.push_back(time_function("build_constrained_alias_sampling", f, target_t));
            }

            {
                auto f = [&sampler, &gen, &occupied](){
                    return std::get<0>(draw_constrained_build<std::discrete_distribution<std::size_t>>(sampler, gen, occupied));
                };
                results.push_back(time_function("build_constrained_STL_alias_sampling", f, target_t));
            }

            {
                auto f = [&sampler, &gen, &occupied](){
                    return std::get<0>(draw_constrained_build<CDFSampler>(sampler, gen, occupied));
                };
                results.push_back(time_function("build_constrained_CDF", f, target_t));
            }


            for (auto result : results) {
                std::cout <<
                    system_size << ";"
                    << subset_size << ";"
                    << result
                    << std::endl;
            }
        }
    }
    return 0;
}
