# Supplementary material for: Exploiting Locality in Full Configuration Interaction Quantum Monte Carlo for Fast Excitation Generation
Source: J Chem Theory Comput. 2023 Dec 5;19(24):9118–35. doi: 10.1021/acs.jctc.3c00546 (PMC10753814; doi:10.1021/acs.jctc.3c00546)
Supplement: Supplementary file 1 — ct3c00546_si_001.zip [file ct3c00546_si_001.zip › SI/sampling_benchmarks/alias_lib.h]

#include <iostream>
#include <random>
#include <algorithm>
#include <numeric>
#include <vector>
#include <chrono>
#include <optional>

typedef double real;
constexpr std::size_t operator "" _z ( unsigned long long n ) { return n; }
constexpr real operator "" _wp ( long double x ) { return static_cast<real>(x); }


template <typename T>
void print_container(const std::vector<T>& vec) noexcept
// Print the content of a std::vector
{
    std::cout << "[";
    for (auto i = vec.begin(); i != vec.end() - 1; ++i) {
        std::cout << *i << ", ";
    }
    std::cout << vec.back() << "]\n";
}


template <typename T>
T pop(std::vector<T>& V) noexcept
// Remove and return the last element of a vector.
{
    const auto val = V.back();
    V.pop_back();
    return val;
}


template <typename RNE>
auto get_r(RNE& gen) noexcept
// Return a real number from [0, 1) using a Random Number Engine
{
    static std::uniform_real_distribution<real> dist(0.0, 1.0);
    return dist(gen);
}

template <typename Cont, typename Pred>
Cont filter(const Cont& container, Pred predicate) noexcept
{
    Cont result;
    std::copy_if(container.begin(), container.end(), std::back_inserter(result), predicate);
    return result;
}


template <typename Cont>
Cont filter(const Cont& container, const std::vector<bool>& predicate) noexcept
{
    Cont result;
    for (std::size_t i = 0; i != container.size(); ++i){
        if (predicate[i]) result.push_back(container[i]);
    }
    return result;
}

auto conditional_sum(const std::vector<real>& container, const std::vector<bool>& predicate) noexcept
{
    real result{};
    for (std::size_t i = 0; i != container.size(); ++i){
        if (predicate[i]) result += container[i];
    }
    return result;
}


std::vector<bool> to_bitmask(const std::vector<size_t>& nI, size_t N) noexcept
{
    std::vector<bool> bitmask(N, false);
    for (auto idx : nI) {
        bitmask[idx] = true;
    };
    return bitmask;
}


std::vector<std::size_t> to_nI(const std::vector<bool>& bitmask) noexcept
{
    std::vector<std::size_t> nI{};
    for (std::size_t i = 0; i != bitmask.size(); ++i) {
        if (bitmask[i]) {
            nI.push_back(i);
        };
    };
    return nI;
}

class Occupied
{
    public:
        Occupied(const std::vector<bool>& bool_v) noexcept
            : bool_v_(bool_v)
        {
            v_ = to_nI(bool_v_);
        };

        Occupied(const std::vector<std::size_t>& v, size_t N) noexcept
            : v_(v)
        {
            bool_v_ = to_bitmask(v_, N);
        };

        const std::vector<std::size_t>& v() const noexcept {return v_;}
        const std::vector<bool>& bool_v() const noexcept {return bool_v_;}
        std::size_t size() const noexcept {return v_.size();}

    private:
        std::vector<std::size_t> v_{};
        std::vector<bool> bool_v_{};
};


class CDFSampler
{
    public:
        CDFSampler() = delete;

        template< class InputIt >
        CDFSampler( InputIt first, InputIt last ) noexcept
        {

            p.reserve(std::size_t(last - first));
            const auto total = std::accumulate(first, last, 0._wp);
            for (auto current = first; current != last; ++current) {
                p.push_back(*current / total);
            }

            cum_p.reserve(p.size());
            std::partial_sum(p.begin(), p.end(), std::back_inserter(cum_p));
        }

        const auto& probabilities() const noexcept
        {
            return p;
        }


        template <typename RNG>
        std::size_t operator()(RNG& gen) const noexcept
        {
            return std::size_t(std::upper_bound(cum_p.begin(), cum_p.end(), get_r(gen)) - cum_p.begin());
        }

        std::size_t min() const noexcept
        {
            return 0;
        }

        std::size_t max() const noexcept
        {
            return p.size() - 1;
        }

        std::size_t size() const noexcept
        {
            return p.size();
        }


    public:
        std::vector<real> p{};
        std::vector<real> cum_p{};

};


class AliasSampler
// This class implements the Walker-Vose Alias Sampling method.
//
// The initializing weights do not have to be normalized.
// The algorithm is described
// [here](https://web.archive.org/web/20131029203736/http://web.eecs.utk.edu/~vose/Publications/random.pdf)
// The naming of variables follows the Wikipedia [article](https://en.wikipedia.org/wiki/Alias_method) (As of 2022-10-31).
{
    public:
        AliasSampler() = delete;

        template< class InputIt >
        AliasSampler( InputIt first, InputIt last ) noexcept
            : K_(std::size_t(last - first))
        {
            std::iota(K_.begin(), K_.end(), 0);

            p_.reserve(K_.size());
            const auto total = std::accumulate(first, last, 0._wp);
            for (auto current = first; current != last; ++current) {
                p_.push_back(*current / total);
            }

            U_.reserve(K_.size());
            std::vector<std::size_t> smaller, larger;
            for (std::size_t i = 0; i != p_.size(); ++i) {
                U_.push_back(real(p_.size()) * p_[i]);
                if (U_.back() < 1) {
                    smaller.push_back(i);
                } else {
                    larger.push_back(i);
                };
            }

            // [...] As the lookup procedure is slightly faster if y < Ui (because Ki does not need to be consulted),
            //      one goal during table generation is to maximize the sum of the Ui.
            //      Doing this optimally turns out to be NP hard,  but a greedy algorithm comes reasonably close: rob from the richest and give to the poorest.
            //      That is, at each step choose the largest Ui and the smallest Uj.
            //      Because this requires sorting the Ui, it requires O(n log n) time. [...] (See the Wikipedia article)
            // For this reason we partition into small and large indices and use them in a sorted fashion.

            std::sort(smaller.begin(), smaller.end(),
                   [&, this]
                        (std::size_t a, std::size_t b) -> bool
                        {
                            return U_[a] > U_[b];
                        });
            std::sort(larger.begin(), larger.end(),
                   [&, this]
                        (std::size_t a, std::size_t b) -> bool
                        {
                            return U_[a] < U_[b];
                        });


            while (smaller.size() && larger.size()) {
                const std::size_t s = pop(smaller);
                const std::size_t l = pop(larger);
                K_[s] = l;
                U_[l] = U_[l] - (1. - U_[s]);
                if (U_[l] < 1) {
                    smaller.push_back(l);
                } else {
                    larger.push_back(l);
                };
            };

            // [...] If one category empties before the other, the remaining entries may
            //      have U_i set to 1 with negligible error. [...] (See the Wikipedia article)
            while (smaller.size()) {
                const std::size_t s = pop(smaller);
                U_[s] = 1.;
            };

            while (larger.size()) {
                const std::size_t l = pop(larger);
                U_[l] = 1.;
            };
        }

        const auto& probabilities() const noexcept
        {
            return p_;
        };


        template <typename RNE>
        std::size_t operator()(RNE& gen) const noexcept
        // Return a random number according to the given probabilities
        // at initialization using a Random Number Engine.
        {
            const auto x = get_r(gen);
            const auto i = size_t(real(p_.size()) * x);
            const auto y = real(p_.size()) * x - real(i);

            return y < U_[i] ? i : K_[i];
        }

        std::size_t min() const noexcept
        {
            return 0;
        }

        std::size_t max() const noexcept
        {
            return p_.size() - 1;
        }

        std::size_t size() const noexcept
        {
            return p_.size();
        }

    private:
        std::vector<real> p_{};
        std::vector<std::size_t> K_{};
        std::vector<real> U_{};
};

template <typename Sampler, typename RNE>
auto redraw_constrained(const Sampler& sampler, RNE& gen, const Occupied& constrained) noexcept
{

    real total{};
    if (constrained.size() < sampler.probabilities().size() / 2) {
        total = conditional_sum(sampler.probabilities(), constrained.bool_v());
    } else {
        auto outside_constraint = constrained.bool_v();
        outside_constraint.flip();
        total = 1._wp - conditional_sum(sampler.probabilities(), outside_constraint);
    }

    std::size_t idx;
    while(! constrained.bool_v()[idx = sampler(gen)]) {};
    return std::make_pair(idx, sampler.probabilities()[idx] / total);
}

template <typename Sampler, typename RNE>
std::optional<std::size_t> discard_constrained(Sampler& sampler, RNE& gen, const Occupied& constrained) noexcept
{
    const auto idx = sampler(gen);
    if (constrained.bool_v()[idx]) {
        return idx;
    } else {
        return {};
    }
}

template <typename NewSampler, typename Sampler, typename RNE>
auto draw_constrained_build(const Sampler& sampler, RNE& gen, const Occupied& constrained) noexcept
{
    const std::vector<real> filtered = filter(sampler.probabilities(), constrained.bool_v());
    NewSampler new_sampler(filtered.begin(), filtered.end());
    const auto idx = new_sampler(gen);
    return std::make_pair(constrained.v()[idx], new_sampler.probabilities()[idx]);
}

class TimingResult
{
    public:
        TimingResult() = delete;
        TimingResult(const std::string& name, std::size_t n_iter,
                      std::chrono::duration<double> duration, std::size_t result)
            : name_{name}, n_iter_{n_iter}, duration_{duration}, result_{result}
        {};

        TimingResult(std::string&& name, std::size_t n_iter,
                      std::chrono::duration<double> duration, std::size_t result)
            : name_{std::move(name)}, n_iter_{n_iter},
                duration_{duration}, result_{std::move(result)}
        {};

        friend std::ostream& operator<< (std::ostream &out, const TimingResult& timing)
          {
            return out
                << timing.name_ << ";"
                << timing.duration_.count() << ";"
                << timing.n_iter_ << ";"
                << timing.duration_.count() / real(timing.n_iter_) << ";"
                << timing.result_;
          }

        std::string name_{};
        std::size_t n_iter_{};
        std::chrono::duration<double> duration_{};
        std::size_t result_;
};


template <typename Function>
auto time_function_helper(const Function& f, std::size_t n)
{
    using namespace std::chrono;
    auto result = f();
    const auto start = system_clock::now();
    for (std::size_t i = 0; i != n; ++i) {
        result += f();
    }
    const auto end = system_clock::now();
    const duration<double> duration = end - start;
    return std::make_pair(duration, result);
}


template <typename Function>
TimingResult time_function(const std::string& name, const Function& f, const std::chrono::duration<double>& target_t)
{
    std::size_t n = 1;
    constexpr auto growth_factor = 5;
    auto duration = std::get<0>(time_function_helper(f, n));
    for (; duration.count() < 0.1; n *= growth_factor) {
        duration = std::get<0>(time_function_helper(f, n));
    };

    n = std::size_t(target_t / duration * real(n)) / growth_factor;
    // The checksum is just there, that the compiler cannot
    // optimize the body of the loop away, since it will be printed
    // in the end and actually has side-effects.
    auto  [t, checksum] = time_function_helper(f, n);

    return TimingResult(name, n, t, checksum);
}


template <typename RNE>
auto prepare_system(std::size_t total_size, std::size_t subset_size, RNE& gen) {
    std::vector<real> probabilities;
    {
        std::vector<real> weights(total_size);
        std::generate(weights.begin(), weights.end(), [&gen](){return get_r(gen);});
        const auto total = std::accumulate(weights.begin(), weights.end(), 0._wp);
        for (auto i = 0_z; i != total_size; ++i) {
            probabilities.push_back(weights[i] / total);
        }
    }

    std::vector<std::size_t> indices(total_size);
    std::iota(indices.begin(), indices.end(), 0);
    std::random_shuffle(indices.begin(), indices.end());
    indices.erase(indices.begin() + long(subset_size), indices.end());
    std::sort(indices.begin(), indices.end());
    return std::make_pair(probabilities, Occupied(indices, total_size));
}
