# Supplementary material for: Exploiting Locality in Full Configuration Interaction Quantum Monte Carlo for Fast Excitation Generation
Source: J Chem Theory Comput. 2023 Dec 5;19(24):9118–35. doi: 10.1021/acs.jctc.3c00546 (PMC10753814; doi:10.1021/acs.jctc.3c00546)
Supplement: Supplementary file 1 — ct3c00546_si_001.zip [file ct3c00546_si_001.zip › SI/sampling_benchmarks/README]

The compiler options are tailored towards GNU.

The `source_directory` refers to `data/sampling_benchmarks`, i.e. where `CMakeLists.txt` resides.

The user has to create and decide on a `build_directory`.


- mkdir ${build_directory}
- cd ${build_directory}
- cmake ${source_directory}
- make -j

Then there will be two programs `alias_timing` and `constrained_timing`.
If they are executed, they print a CSV table to STDOUT with sampling times
for different algorithms and system sizes.
Note that this can take up to 1h.

The program `alias_timing` will time different sampling algorithms
for unconstrained sampling
with and without their construction time. (Figure 8 in the manuscript)
The output has the following columns:
`# system_size; algorithm; time [s]; iterations; t / iter [s]; checksum to prevent out-optimization`
where the last column can be ignored.

The program `construction` will time different sampling algorithms
for drawing from constrained subsets. (Figure 9 in the manuscript)
Apart from the system size the fraction of the constrained subset is also varied.
The output has the following columns:
`# system_size; constrained_size; algorithm; time [s]; iterations; t / iter [s]; checksum to prevent out-optimization`
where the last column can be ignored.
