# Supplementary material for: Exploiting Locality in Full Configuration Interaction Quantum Monte Carlo for Fast Excitation Generation
Source: J Chem Theory Comput. 2023 Dec 5;19(24):9118–35. doi: 10.1021/acs.jctc.3c00546 (PMC10753814; doi:10.1021/acs.jctc.3c00546)
Supplement: Supplementary file 1 — ct3c00546_si_001.zip [file ct3c00546_si_001.zip › SI/sampling_benchmarks/CMakeLists.txt]

cmake_minimum_required(VERSION 3.10)
project(test_alias_sampling)

set(CMAKE_CXX_STANDARD 17)
set(CMAKE_CXX_STANDARD_REQUIRED ON)
set(CMAKE_CXX_EXTENSIONS OFF)


set(default_build_type "Release")
if(NOT CMAKE_BUILD_TYPE AND NOT CMAKE_CONFIGURATION_TYPES)
    message(STATUS "Setting build type to '${default_build_type}' as none was specified.")
    set(CMAKE_BUILD_TYPE "${default_build_type}" CACHE STRING "Choose the type of build." FORCE)
  # Set the possible values of build type for cmake-gui
    set_property(CACHE CMAKE_BUILD_TYPE PROPERTY STRINGS "Debug" "Release")
endif()

add_library(alias_lib
    INTERFACE
        alias_lib.h
)


add_executable(constrained_timing constrained_timing.cpp)
target_compile_options(constrained_timing
    PRIVATE
        -Wall -Wextra -Wnon-virtual-dtor -Wshadow -Wold-style-cast -Wcast-align -Wunused
        -Wpedantic -Wmisleading-indentation -Wduplicated-cond -Wduplicated-branches -Wlogical-op
        -Wnull-dereference -Wuseless-cast -Wdouble-promotion -Wformat=2 -Wimplicit-fallthrough
        -Wconversion -Wsign-conversion
        -g
)


add_executable(alias_timing alias_timing.cpp)
target_compile_options(alias_timing
    PRIVATE
        -Wall -Wextra -Wnon-virtual-dtor -Wshadow -Wold-style-cast -Wcast-align -Wunused
        -Wpedantic -Wmisleading-indentation -Wduplicated-cond -Wduplicated-branches -Wlogical-op
        -Wnull-dereference -Wuseless-cast -Wdouble-promotion -Wformat=2 -Wimplicit-fallthrough
        -Wconversion -Wsign-conversion
        -g
)


if (${CMAKE_BUILD_TYPE} STREQUAL "Debug")
    target_compile_options(constrained_timing
        PRIVATE
            -Og -Werror
    )
    target_compile_options(alias_timing
        PRIVATE
            -Og -Werror
    )
elseif (${CMAKE_BUILD_TYPE} STREQUAL "Release")
    target_compile_options(constrained_timing
        PRIVATE
            -O3 -march=native -mtune=native -funroll-loops -g
    )

    target_compile_options(alias_timing
        PRIVATE
            -O3 -march=native -mtune=native -funroll-loops -g
    )
endif()
target_link_libraries(constrained_timing alias_lib)
target_link_libraries(alias_timing alias_lib)
