# Supplementary material for: Exploiting Locality in Full Configuration Interaction Quantum Monte Carlo for Fast Excitation Generation
Source: J Chem Theory Comput. 2023 Dec 5;19(24):9118–35. doi: 10.1021/acs.jctc.3c00546 (PMC10753814; doi:10.1021/acs.jctc.3c00546)
Supplement: Supplementary file 1 — ct3c00546_si_001.zip [file ct3c00546_si_001.zip › SI/sampling_benchmarks/alias_timing.cpp]

#include <iostream>
#include "alias_lib.h"
#include <iterator>
#include <random>
#include <map>
#include <iomanip>
#include <chrono>


int main()
{
    constexpr auto target_t = std::chrono::duration<double>(30.);
    std::random_device rd;
    std::mt19937 gen(rd());


    std::cout << "# system_size; algorithm; time [s]; iterations; t / iter [s]; checksum to prevent out-optimization"  << "\n";
    const auto system_sizes = std::vector<std::size_t> ({
            10_z, 20_z, 30_z, 40_z, 50_z, 60_z, 70_z, 80_z, 90_z, 100_z, 150_z,
            200_z, 300_z, 400_z, 500_z, 1000_z, 10000_z, 50000_z, 100000_z});
    constexpr auto subset_size = 1._wp;

    for (auto system_size : system_sizes) {
        auto [probabilities, _] = prepare_system(system_size, subset_size, gen);
        const AliasSampler sampler{probabilities.begin(), probabilities.end()};
        std::discrete_distribution<std::size_t> STL_sampler{probabilities.begin(), probabilities.end()};

        std::vector<TimingResult> timing_results{};

        {
            auto f = [&sampler, &gen](){return sampler(gen);};
            timing_results.push_back(time_function("unconstrained", f, target_t));
        }

        {
            auto f = [&STL_sampler, &gen](){return STL_sampler(gen);};
            timing_results.push_back(time_function("STL_unconstrained", f, target_t));
        }

        {
            auto f = [&probabilities, &gen]()
                {
                    const AliasSampler loc_sampler{probabilities.begin(), probabilities.end()};
                    return loc_sampler(gen);
                };
            timing_results.push_back(time_function("build_unconstrained", f, target_t));
        }

        {
            auto f = [&probabilities, &gen]()
                {
                    std::discrete_distribution<std::size_t> loc_STL_sampler{probabilities.begin(), probabilities.end()};
                    return loc_STL_sampler(gen);
                };
            timing_results.push_back(time_function("build_STL_unconstrained", f, target_t));
        }

        for (auto timing : timing_results) {
            std::cout <<
                system_size << ";"
                << timing
                << std::endl;
        }

    }
    return 0;
}
